# Supplementary material for: Integrated analyses highlight interactions between the three-dimensional genome and DNA, RNA and epigenomic alterations in metastatic prostate cancer
Source: Nat Genet. 2024 Jul 17;56(8):1689–700. doi: 10.1038/s41588-024-01826-3 (PMC11319208; doi:10.1038/s41588-024-01826-3)
Supplement: Supplementary file 3 — All plotted data, split into individual sheets according to the relevant components. [file 41588_2024_1826_MOESM3_ESM.xlsx]

## Sheet: F1_B
pct_overlap_A	pct_overlap_B
0.476786	0.395657
0.431321	0.444406
0.459549	0.415203
0.436554	0.431208
0.433379	0.441748
0.440209	0.436134
0.435573	0.440238
0.43274	0.443009
0.441548	0.433905
0.475463	0.397621
0.448442	0.425378
0.503314	0.359063
0.462743	0.404022
0.440499	0.433502
0.459856	0.415558
0.47416	0.397689
0.497756	0.369261
0.460378	0.415626
0.454313	0.421868
0.435453	0.438054
0.437444	0.427191
0.44779	0.426595
0.441012	0.431927
0.440841	0.433769
0.46094	0.412251
0.442541	0.433995
0.435531	0.440051
0.467698	0.408945
0.489436	0.375116
0.426688	0.449719
0.462194	0.411361
0.454023	0.418697
0.477635	0.398021
0.492087	0.382304
0.463182	0.411926
0.466475	0.404815
0.429921	0.446819
0.473444	0.390585
0.442599	0.430608
0.45139	0.42463
0.436899	0.437647
0.445209	0.430218
0.467259	0.409003
0.461727	0.414432
0.526261	0.330819
0.469479	0.401828
0.45431	0.422094
0.485922	0.389617
0.492904	0.379578
0.464079	0.411913
0.469637	0.405428
0.464411	0.410987
0.465975	0.409458
0.453591	0.421688
0.454271	0.421433
0.460394	0.415823
0.453758	0.421501
0.475696	0.399376
0.452268	0.4182
0.451784	0.423543
0.481445	0.394366
0.439812	0.436692
0.476628	0.396608
0.447109	0.428737
0.463517	0.411419
0.448364	0.427488
0.45231	0.423481
0.468498	0.406696
0.456791	0.417481
0.45019	0.424678
0.482309	0.390504
0.506837	0.364347
0.469656	0.406148
0.439376	0.437363
0.446903	0.42714
0.462127	0.4135
0.440983	0.43364
0.48459	0.391659
0.442151	0.433895
0.479464	0.389472

## Sheet: F1_C
pct_overlap_A	pct_overlap_B
0.671073	0.459014
0.640433	0.346401
0.648927	0.375744
0.654481	0.390796
0.652474	0.331194
0.642578	0.33917
0.649844	0.343097
0.638201	0.382163
0.647388	0.351799
0.680519	0.380225
0.676817	0.369671
0.685467	0.551073
0.668789	0.518339
0.62955	0.389619
0.669412	0.338374
0.673045	0.469498
0.695571	0.522768
0.640657	0.340173
0.617526	0.358772
0.645796	0.36936
0.663443	0.41301
0.655536	0.406869
0.664758	0.384896
0.659879	0.363149
0.664516	0.340571
0.644066	0.345709
0.627318	0.341678
0.6509	0.305744
0.683287	0.525017
0.651401	0.302059
0.681938	0.376851
0.6809	0.41455
0.655952	0.304619
0.659516	0.317941
0.630986	0.348062
0.683529	0.39
0.635381	0.313287
0.672924	0.497803
0.663927	0.344481
0.646107	0.330208
0.659758	0.33654
0.636644	0.323426
0.632163	0.324048
0.70045	0.515363
0.671021	0.458616
0.644619	0.298581
0.63628	0.310675
0.649567	0.312336
0.660346	0.298218
0.642612	0.315208
0.659498	0.433702
0.651401	0.40199
0.632491	0.410554
0.646298	0.319637
0.640415	0.322993
0.654879	0.304671
0.632699	0.322439
0.670484	0.445502
0.641228	0.322457
0.635865	0.315329
0.631851	0.330917
0.671574	0.402855
0.625986	0.344723
0.652491	0.340536
0.62917	0.346055
0.643581	0.341886
0.656972	0.404394
0.629221	0.328201
0.704706	0.397388
0.69583	0.544048
0.647388	0.311782
0.647266	0.334948
0.652491	0.333824
0.662024	0.338097
0.656938	0.318391
0.663495	0.30417
0.642457	0.324239
0.66718	0.469913

## Sheet: F1_D
avgTPM_A	avgTPM_B
16.0439	10.983
15.3983	5.51512
26.6834	12.6927
24.8339	7.34084
33.7003	14.9353
22.4103	8.32078
26.0582	9.73993
25.5833	12.7306
27.9522	11.1388
19.6922	9.76384
28.2313	13.5855
18.031	17.4444
22.6474	18.1333
29.8234	12.9174
20.6871	8.85195
24.8926	16.2862
18.0315	15.3309
25.8549	8.66766
26.363	10.8075
22.5562	6.87819
29.4312	9.77685
17.7228	9.4332
28.0022	9.3233
29.2881	9.51181
25.8142	9.30933
12.2585	4.54604
31.2026	10.8472
25.6648	11.5389
20.27	16.3039
24.4787	6.38556
28.5411	13.4698
24.721	10.8245
27.0463	7.49039
24.9334	7.658
17.9994	6.21425
20.4268	9.07156
25.8164	6.62865
19.4257	12.5381
30.5993	9.08801
29.2768	7.72726
29.635	9.42957
27.4228	8.93037
25.4833	8.69146
21.7819	18.8515
21.0436	13.0976
27.5586	8.24173
25.6338	6.73145
27.4993	8.05687
25.4744	6.36818
25.8552	7.36365
27.4399	17.1591
18.8375	8.33393
21.2775	9.41004
28.6239	5.40574
28.362	9.48007
24.0702	7.57913
27.1538	11.4435
25.631	13.1809
27.38	10.2929
27.8863	9.7084
23.4142	9.51517
26.1808	14.6951
17.1114	6.27289
30.721	10.9657
24.1208	6.58125
24.7629	8.11371
27.0702	11.3647
27.6222	8.17532
20.6421	9.83262
19.8778	18.4433
27.7518	9.86699
24.1804	8.93472
22.3464	9.15323
23.2366	9.39261
25.0567	7.84534
26.868	9.6102
21.9151	8.09093
21.9787	11.8629

## Sheet: F1_E
pct_overlap_A	pct_overlap_B
0.0160498	0.00170387
0.017366	0.00293004
0.016112	0.00228905
0.0166721	0.00215113
0.0119072	0.00131441
0.018626	0.00254793
0.0195478	0.0179704
0.0281725	0.00468508
0.0110908	0.00213081
0.0185421	0.00777609
0.0244767	0.0042132
0.0264571	0.00576776
0.00654639	0.000577785
0.0106939	0.00138841
0.0185229	0.00428527
0.0251591	0.00293175
0.0078545	0.000808711
0.0247076	0.00575952
0.0218543	0.00648538
0.0128131	0.00116109
0.0222815	0.00507541
0.0229631	0.0152564
0.0139842	0.00195332
0.0239367	0.00374601
0.00744241	0.0009665
0.0195869	0.00247313
0.0157781	0.0032461
0.0133977	0.00624091
0.0228436	0.00271189
0.0415952	0.0053223
0.0293431	0.00562279
0.0243514	0.0045029
0.00991355	0.00736434
0.0160966	0.000978136
0.029292	0.00510161
0.0211406	0.00200596
0.0226658	0.00314772
0.0359356	0.00296447
0.0278762	0.0038336
0.0166825	0.00128296
0.0217995	0.00491577
0.0205818	0.00609649
0.0259586	0.00562705
0.0230494	0.00462845
0.0202208	0.00403798
0.0188648	0.00321183
0.0221631	0.00399301
0.0312175	0.00657649
0.0206911	0.00541121
0.0208453	0.0062012
0.0204774	0.00304942
0.0222224	0.00591942

## Sheet: F1_F
pct_overlap_A	pct_overlap_B
0.184138	0.644101
0.254555	0.605257
0.243933	0.693512
0.161168	0.555483
0.264658	0.725963
0.172914	0.639837
0.131048	0.585384
0.400719	0.600206
0.144755	0.512094
0.546547	0.272813
0.290341	0.367023
0.238385	0.628262
0.272529	0.557503
0.1547	0.157105
0.144438	0.308896
0.197443	0.675054
0.277089	0.742005
0.152978	0.350148
0.304061	0.67884
0.214671	0.66567
0.320894	0.44627
0.245574	0.556225
0.11874	0.568385
0.276361	0.565754
0.737036	0.505244
0.398811	0.681942
0.343244	0.63708
0.230759	0.523283
0.378225	0.565
0.325265	0.554655
0.340107	0.398626
0.135052	0.576359
0.238709	0.55313
0.204582	0.588948
0.351753	0.549586
0.290221	0.541506
0.275149	0.664677
0.519692	0.264854
0.2997	0.407057
0.188564	0.658908
0.59744	0.359781
0.266943	0.445222
0.234016	0.607443
0.257006	0.374408
0.313764	0.549713
0.376959	0.793207
0.293417	0.717897
0.162878	0.636692
0.443058	0.613079
0.293498	0.578069
0.230633	0.635437
0.320908	0.578124
0.227892	0.496175
0.222276	0.632529
0.272352	0.630475
0.161207	0.595821
0.186824	0.552616
0.368087	0.582393
0.203227	0.405083
0.237	0.390123
0.615024	0.341118
0.234855	0.59334
0.153697	0.566287
0.358138	0.687282
0.393948	0.663378
0.411366	0.772739
0.430672	0.414664
0.177335	0.604008
0.389349	0.481891

## Sheet: F1_G
pct_overlap_A	pct_overlap_B
0.025437	0.00808695
0.0210244	0.00949886
0.0221347	0.00840267
0.0207476	0.00415924
0.0250074	0.00710081
0.0179822	0.00543349
0.0172675	0.00286838
0.0286881	0.0140962
0.0205501	0.0116952
0.386357	0.211917
0.0220903	0.0110727
0.0440852	0.0667886
0.0174348	0.00367274
0.0264856	0.00984714
0.03831	0.220044
0.0164182	0.00238617
0.0206651	0.00767421
0.0373051	0.054687
0.0376464	0.0914695
0.0258124	0.0112942
0.0415497	0.087507
0.0248774	0.00706336
0.0144955	0.00300529
0.029105	0.0179515
0.0292475	0.0142777
0.0251915	0.00959055
0.0245422	0.0144984
0.028616	0.00931002
0.0692269	0.214091
0.0288614	0.0079103
0.0227635	0.00893895
0.0186163	0.00275252
0.0517289	0.318045
0.0238892	0.00933304
0.0543521	0.0786749
0.0366783	0.192885
0.0273865	0.0142973
0.0185628	0.00590987
0.01909	0.00661507
0.0255209	0.0126534
0.0603308	0.30032
0.0490186	0.321686
0.0338935	0.0487952
0.0241459	0.00853707
0.0302142	0.0159804
0.0253018	0.0253718
0.0260059	0.00761525
0.0206753	0.00435183
0.0269914	0.0234235
0.0265814	0.015298
0.0225131	0.0392103
0.025919	0.0124952
0.0208464	0.00518515
0.0263523	0.0245436
0.0335067	0.0367458
0.0244915	0.00607043
0.0218109	0.00429121
0.0241647	0.00906397
0.0306242	0.307744
0.0225802	0.00565188
0.0433899	0.0221535
0.0314937	0.00695236
0.0195012	0.00430238
0.0295874	0.0695413
0.0343286	0.0421088
0.0204552	0.00376256
0.0740596	0.280873
0.0161713	0.00341063
0.0393276	0.0144054

## Sheet: F1_H
pct_overlap_A	pct_overlap_B
0.37016757075849466	0.5930807160759198
0.40701080662560934	0.5378803829528989
0.3520050728627522	0.6113402265700523
0.33730059771593485	0.6303571570130715
0.29470918494623516	0.6658948216173639
0.2889583479735357	0.6841867699627707
0.36786792937759355	0.6049205151817992
0.35226293406332987	0.6106117106833646
0.5691880504666279	0.39574211043617485
0.3608742515997887	0.5864476341440298
0.7762240167757404	0.2873318742616426
0.5395474979028116	0.4233341215638452
0.38832662576520854	0.5683814967224788
0.5280358087781236	0.4301755430267374
0.5698226763048657	0.39997745362974246
0.6876276136581541	0.32962186088772855
0.42062954434476024	0.5265282300303995
0.3875599659652156	0.5520298178884668
0.3612336028875283	0.6023428538421843
0.3606866898216815	0.5929333167710086
0.44358686171967215	0.5084572550866783
0.3516548077403453	0.6086565532262594
0.4132444943152446	0.5467961029244537
0.3886617954880653	0.5469365558152993
0.3851805265415615	0.5686979373715573
0.36882940281333965	0.5998834856795571
0.4337291695467657	0.5120453249314884
0.6614977505986654	0.3464733905327367
0.3234623406361268	0.6625324957855722
0.5867885991983913	0.37705083419728547
0.41933020665205906	0.5329351125534648
0.48058690050019587	0.4530413290741276
0.4458589275592481	0.501366
0.4517656145494556	0.4925520996546998
0.576605	0.39626536649099986
0.39560286970512776	0.5580988971249902
0.3510451958419581	0.5901834527758462
0.34572272999656545	0.617892
0.3886853705933717	0.5486164606878196
0.40426904009134035	0.5404661676796306
0.9035913767886637	0.23643262325925785
0.5264728131246785	0.42992379293968186
0.48373606932068614	0.46866778128652126
0.531783	0.42432646053535383
0.5435927391927062	0.4097529709676163
0.4051230407761372	0.5379878321824092
0.45343075440914127	0.4901262736516265
0.5258994229473258	0.4345615619094164
0.4794613552367589	0.4657358738136788
0.4504576560751068	0.49733454095265256
0.36945173484987015	0.5748188387323383
0.41819207831449134	0.52654945831319655
0.37041076280287916	0.5738038611296249
0.4720613608901003	0.4752126061186698
0.42056855398957216	0.5271199636361303
0.4144927866699538	0.5395500482212583
0.4591501150044802	0.480284
0.36031638985639286	0.5948621852202739
0.5069951357155498	0.44476734818606484
0.36697092618023047	0.5849616964649549
0.4001102160450027	0.5436392817233999
0.41143490150823375	0.5362530128645946
0.4723760943982319	0.48381845165762094
0.5169850593659178	0.43897661502695284
0.4587805012182272	0.48935103655322887
0.3723741138164893	0.5716158151406876
0.5289012870049699	0.4326892200486503
0.7515804830103386	0.2944171716817224
0.38044626703601736	0.5531298651417673
0.359036	0.5910368548515532
0.37947550688189124	0.56656
0.48667339105659235	0.450799
0.4143743640191084	0.5423264646520194
0.47384957697071917	0.4683602332972771
0.3766798499323906	0.582755
0.5632896376675114	0.39944909525060285

## Sheet: F1_I
pct_overlap_A	pct_overlap_B
0.582334	0.757796
0.755568	0.415077
0.614968	0.355102
0.582733	0.498159
0.636413	0.354121
0.597376	0.430982
0.599277	0.45848
0.590216	0.452038
0.646153	0.588728
0.549592	0.458551
0.934495	0.387273
0.854927	0.708929
0.387629	0.525576
0.695322	0.403511
0.763065	0.503234
0.840594	0.410519
0.658875	0.49031
0.489503	0.328935
0.699655	0.757107
0.565638	0.381324
0.581033	0.449207
0.639247	0.487353
0.652671	0.550656
0.492461	0.497975
0.564964	0.519058
0.530544	0.848844
0.752301	0.312515
0.784363	0.385428
0.605853	0.317463
0.689808	0.546418
0.695514	0.362963
0.564441	0.382142
0.564577	0.407302
0.522605	0.29414
0.788805	0.385547
0.659535	0.454023
0.526424	0.461356
0.886806	0.832642
0.78232	0.374232
0.484399	0.459626
0.929408	0.283361
0.678011	0.399125
0.697082	0.361659
0.73822	0.330157
0.789054	0.331564
0.612663	0.537739
0.652457	0.348432
0.818833	0.756708
0.545306	0.492241
0.452907	0.450154
0.510684	0.353976
0.650906	0.370448
0.676816	0.334323
0.559234	0.422341
0.64016	0.414589
0.497783	0.714278
0.870077	0.488763
0.577869	0.388843
0.675106	0.303476
0.483086	0.455951
0.664323	0.722325
0.725708	0.420541
0.532685	0.443244
0.628157	0.31763
0.667071	0.351647
0.705693	0.468253
0.650049	0.447441
0.901493	0.405178
0.541053	0.452222
0.460443	0.387107
0.746526	0.704348
0.609909	0.551051
0.599084	0.418654
0.701845	0.314311
0.529459	0.897514
0.713844	0.380769
