# Supplementary material for: Integrated analyses highlight interactions between the three-dimensional genome and DNA, RNA and epigenomic alterations in metastatic prostate cancer
Source: Nat Genet. 2024 Jul 17;56(8):1689–700. doi: 10.1038/s41588-024-01826-3 (PMC11319208; doi:10.1038/s41588-024-01826-3)
Supplement: Supplementary file 4 — All plotted data, split into individual sheets according to the relevant components. [file 41588_2024_1826_MOESM4_ESM.xlsx]

## Sheet: F2_AB_AR
x	y	ht	fill
1		0.174068	TPM
2		0.212203	TPM
3		0.486401	TPM
4		0.678479	TPM
5		1.08115	TPM
6		1.72127	TPM
7		2.01767	TPM
8		3.09734	TPM
9		3.16734	TPM
10		3.25868	TPM
11		3.43153	TPM
12		3.43468	TPM
13		3.65047	TPM
14		3.87079	TPM
15		4.1055	TPM
16		4.26371	TPM
17		4.29859	TPM
18		4.35701	TPM
19		4.47137	TPM
20		4.48088	TPM
21		4.5876	TPM
22		4.72531	TPM
23		4.76507	TPM
24		4.81435	TPM
25		4.88082	TPM
26		4.91862	TPM
27		4.92576	TPM
28		4.96617	TPM
29		4.96906	TPM
30		4.99661	TPM
31		4.99983	TPM
32		5.00192	TPM
33		5.04537	TPM
34		5.05597	TPM
35		5.06527	TPM
36		5.11673	TPM
37		5.12422	TPM
38		5.1284	TPM
39		5.13044	TPM
40		5.146	TPM
41		5.15536	TPM
42		5.16378	TPM
43		5.17377	TPM
44		5.20116	TPM
45		5.22614	TPM
46		5.25559	TPM
47		5.25732	TPM
48		5.28578	TPM
49		5.31059	TPM
50		5.3146	TPM
51		5.31847	TPM
52		5.34278	TPM
53		5.37093	TPM
54		5.39661	TPM
55		5.47956	TPM
56		5.5898	TPM
57		5.63899	TPM
58		5.68573	TPM
59		5.6871	TPM
60		5.72459	TPM
61		5.74337	TPM
62		5.82284	TPM
63		5.88072	TPM
64		5.90165	TPM
65		5.92292	TPM
66		5.94891	TPM
67		5.96556	TPM
68		6.01749	TPM
69		6.01801	TPM
70		6.16417	TPM
71		6.17087	TPM
72		6.30307	TPM
73		6.30796	TPM
74		6.41548	TPM
75		6.45644	TPM
76		6.80705	TPM
77		7.15318	TPM
1	3	0.95	B
2	3	0.95	B
3	3	0.95	B
4	3	0.95	A
5	3	0.95	B
6	3	0.95	B
7	3	0.95	B
8	3	0.95	B
9	3	0.95	no_call
10	3	0.95	no_call
11	3	0.95	A
12	3	0.95	A
13	3	0.95	A
14	3	0.95	A
15	3	0.95	B
16	3	0.95	no_call
17	3	0.95	A
18	3	0.95	A
19	3	0.95	A
20	3	0.95	A
21	3	0.95	A
22	3	0.95	A
23	3	0.95	A
24	3	0.95	A
25	3	0.95	A
26	3	0.95	A
27	3	0.95	A
28	3	0.95	A
29	3	0.95	A
30	3	0.95	A
31	3	0.95	A
32	3	0.95	A
33	3	0.95	no_call
34	3	0.95	no_call
35	3	0.95	A
36	3	0.95	A
37	3	0.95	no_call
38	3	0.95	A
39	3	0.95	A
40	3	0.95	A
41	3	0.95	B
42	3	0.95	no_call
43	3	0.95	A
44	3	0.95	A
45	3	0.95	no_call
46	3	0.95	no_call
47	3	0.95	A
48	3	0.95	A
49	3	0.95	no_call
50	3	0.95	no_call
51	3	0.95	no_call
52	3	0.95	A
53	3	0.95	no_call
54	3	0.95	A
55	3	0.95	no_call
56	3	0.95	no_call
57	3	0.95	A
58	3	0.95	no_call
59	3	0.95	no_call
60	3	0.95	B
61	3	0.95	A
62	3	0.95	no_call
63	3	0.95	no_call
64	3	0.95	no_call
65	3	0.95	A
66	3	0.95	no_call
67	3	0.95	no_call
68	3	0.95	no_call
69	3	0.95	no_call
70	3	0.95	no_call
71	3	0.95	no_call
72	3	0.95	no_call
73	3	0.95	no_call
74	3	0.95	no_call
75	3	0.95	no_call
76	3	0.95	no_call
77	3	0.95	no_call
1	4	0.95	Neutral
2	4	0.95	Neutral
3	4	0.95	Neutral
4	4	0.95	Neutral
5	4	0.95	Neutral
6	4	0.95	Amp
7	4	0.95	Amp
8	4	0.95	Missing
9	4	0.95	Neutral
10	4	0.95	Neutral
11	4	0.95	Neutral
12	4	0.95	Neutral
13	4	0.95	Neutral
14	4	0.95	Neutral
15	4	0.95	Neutral
16	4	0.95	Neutral
17	4	0.95	Neutral
18	4	0.95	Neutral
19	4	0.95	Amp
20	4	0.95	Neutral
21	4	0.95	Neutral
22	4	0.95	Neutral
23	4	0.95	Neutral
24	4	0.95	Neutral
25	4	0.95	Neutral
26	4	0.95	Amp
27	4	0.95	Amp
28	4	0.95	Amp
29	4	0.95	Neutral
30	4	0.95	Neutral
31	4	0.95	Neutral
32	4	0.95	Amp
33	4	0.95	Amp
34	4	0.95	Amp
35	4	0.95	Amp
36	4	0.95	Neutral
37	4	0.95	Amp
38	4	0.95	Amp
39	4	0.95	Amp
40	4	0.95	Neutral
41	4	0.95	Amp
42	4	0.95	Amp
43	4	0.95	Neutral
44	4	0.95	Amp
45	4	0.95	Amp
46	4	0.95	Amp
47	4	0.95	Neutral
48	4	0.95	Amp
49	4	0.95	Amp
50	4	0.95	Amp
51	4	0.95	Amp
52	4	0.95	Amp
53	4	0.95	Amp
54	4	0.95	Amp
55	4	0.95	Amp
56	4	0.95	Amp
57	4	0.95	Amp
58	4	0.95	Amp
59	4	0.95	Amp
60	4	0.95	Amp
61	4	0.95	Amp
62	4	0.95	Amp
63	4	0.95	Neutral
64	4	0.95	Amp
65	4	0.95	Amp
66	4	0.95	Amp
67	4	0.95	Amp
68	4	0.95	Amp
69	4	0.95	Amp
70	4	0.95	Amp
71	4	0.95	Amp
72	4	0.95	Amp
73	4	0.95	Amp
74	4	0.95	Missing
75	4	0.95	Amp
76	4	0.95	Amp
77	4	0.95	Missing
1	5	0.95	Absent
2	5	0.95	Absent
3	5	0.95	Present
4	5	0.95	Absent
5	5	0.95	Absent
6	5	0.95	Absent
7	5	0.95	Absent
8	5	0.95	Missing
9	5	0.95	Absent
10	5	0.95	Absent
11	5	0.95	Absent
12	5	0.95	Absent
13	5	0.95	Absent
14	5	0.95	Present
15	5	0.95	Absent
16	5	0.95	Absent
17	5	0.95	Absent
18	5	0.95	Absent
19	5	0.95	Absent
20	5	0.95	Present
21	5	0.95	Absent
22	5	0.95	Absent
23	5	0.95	Absent
24	5	0.95	Absent
25	5	0.95	Absent
26	5	0.95	Absent
27	5	0.95	Absent
28	5	0.95	Absent
29	5	0.95	Absent
30	5	0.95	Absent
31	5	0.95	Present
32	5	0.95	Absent
33	5	0.95	Absent
34	5	0.95	Present
35	5	0.95	Absent
36	5	0.95	Absent
37	5	0.95	Absent
38	5	0.95	Absent
39	5	0.95	Present
40	5	0.95	Present
41	5	0.95	Present
42	5	0.95	Absent
43	5	0.95	Absent
44	5	0.95	Absent
45	5	0.95	Absent
46	5	0.95	Absent
47	5	0.95	Absent
48	5	0.95	Absent
49	5	0.95	Absent
50	5	0.95	Absent
51	5	0.95	Absent
52	5	0.95	Absent
53	5	0.95	Absent
54	5	0.95	Absent
55	5	0.95	Absent
56	5	0.95	Absent
57	5	0.95	Absent
58	5	0.95	Absent
59	5	0.95	Present
60	5	0.95	Absent
61	5	0.95	Absent
62	5	0.95	Absent
63	5	0.95	Present
64	5	0.95	Absent
65	5	0.95	Absent
66	5	0.95	Absent
67	5	0.95	Absent
68	5	0.95	Present
69	5	0.95	Absent
70	5	0.95	Absent
71	5	0.95	Absent
72	5	0.95	Absent
73	5	0.95	Absent
74	5	0.95	Missing
75	5	0.95	Absent
76	5	0.95	Absent
77	5	0.95	Missing
1	6	0.95	Absent
2	6	0.95	Absent
3	6	0.95	Absent
4	6	0.95	Absent
5	6	0.95	Absent
6	6	0.95	Absent
7	6	0.95	Absent
8	6	0.95	Missing
9	6	0.95	Absent
10	6	0.95	Present
11	6	0.95	Present
12	6	0.95	Absent
13	6	0.95	Absent
14	6	0.95	Absent
15	6	0.95	Absent
16	6	0.95	Absent
17	6	0.95	Absent
18	6	0.95	Absent
19	6	0.95	Present
20	6	0.95	Absent
21	6	0.95	Absent
22	6	0.95	Absent
23	6	0.95	Absent
24	6	0.95	Absent
25	6	0.95	Present
26	6	0.95	Absent
27	6	0.95	Absent
28	6	0.95	Absent
29	6	0.95	Absent
30	6	0.95	Absent
31	6	0.95	Absent
32	6	0.95	Absent
33	6	0.95	Absent
34	6	0.95	Absent
35	6	0.95	Absent
36	6	0.95	Absent
37	6	0.95	Absent
38	6	0.95	Absent
39	6	0.95	Absent
40	6	0.95	Absent
41	6	0.95	Absent
42	6	0.95	Absent
43	6	0.95	Absent
44	6	0.95	Absent
45	6	0.95	Absent
46	6	0.95	Absent
47	6	0.95	Absent
48	6	0.95	Absent
49	6	0.95	Absent
50	6	0.95	Absent
51	6	0.95	Absent
52	6	0.95	Absent
53	6	0.95	Present
54	6	0.95	Absent
55	6	0.95	Absent
56	6	0.95	Absent
57	6	0.95	Absent
58	6	0.95	Absent
59	6	0.95	Present
60	6	0.95	Absent
61	6	0.95	Absent
62	6	0.95	Absent
63	6	0.95	Absent
64	6	0.95	Absent
65	6	0.95	Absent
66	6	0.95	Present
67	6	0.95	Present
68	6	0.95	Present
69	6	0.95	Present
70	6	0.95	Absent
71	6	0.95	Present
72	6	0.95	Present
73	6	0.95	Absent
74	6	0.95	Missing
75	6	0.95	Present
76	6	0.95	Absent
77	6	0.95	Missing
1	7	0.95	Present
2	7	0.95	Present
3	7	0.95	Present
4	7	0.95	Present
5	7	0.95	Present
6	7	0.95	Present
7	7	0.95	Missing
8	7	0.95	Missing
9	7	0.95	Present
10	7	0.95	Present
11	7	0.95	Present
12	7	0.95	Present
13	7	0.95	Present
14	7	0.95	Present
15	7	0.95	Present
16	7	0.95	Present
17	7	0.95	Present
18	7	0.95	Present
19	7	0.95	Present
20	7	0.95	Missing
21	7	0.95	Present
22	7	0.95	Present
23	7	0.95	Present
24	7	0.95	Present
25	7	0.95	Present
26	7	0.95	Present
27	7	0.95	Present
28	7	0.95	Present
29	7	0.95	Present
30	7	0.95	Missing
31	7	0.95	Present
32	7	0.95	Present
33	7	0.95	Present
34	7	0.95	Present
35	7	0.95	Present
36	7	0.95	Present
37	7	0.95	Present
38	7	0.95	Present
39	7	0.95	Present
40	7	0.95	Present
41	7	0.95	Present
42	7	0.95	Present
43	7	0.95	Present
44	7	0.95	Present
45	7	0.95	Present
46	7	0.95	Present
47	7	0.95	Present
48	7	0.95	Present
49	7	0.95	Present
50	7	0.95	Present
51	7	0.95	Missing
52	7	0.95	Missing
53	7	0.95	Present
54	7	0.95	Present
55	7	0.95	Present
56	7	0.95	Present
57	7	0.95	Present
58	7	0.95	Present
59	7	0.95	Present
60	7	0.95	Present
61	7	0.95	Present
62	7	0.95	Present
63	7	0.95	Present
64	7	0.95	Present
65	7	0.95	Present
66	7	0.95	Present
67	7	0.95	Present
68	7	0.95	Present
69	7	0.95	Present
70	7	0.95	Missing
71	7	0.95	Present
72	7	0.95	Present
73	7	0.95	Present
74	7	0.95	Missing
75	7	0.95	Present
76	7	0.95	Present
77	7	0.95	Missing

## Sheet: F2_AB_SCHLAP1
x	y	ht	fill
1		0	TPM
2		0	TPM
3		0	TPM
4		0	TPM
5		0	TPM
6		0.261243	TPM
7		0.45793	TPM
8		0.665341	TPM
9		0.781848	TPM
10		0.898151	TPM
11		0.922031	TPM
12		1.05432	TPM
13		1.14529	TPM
14		1.26715	TPM
15		1.71151	TPM
16		1.8681	TPM
17		1.89449	TPM
18		2.00197	TPM
19		2.10123	TPM
20		2.39574	TPM
21		2.45817	TPM
22		2.46301	TPM
23		2.60085	TPM
24		2.73207	TPM
25		2.73942	TPM
26		2.75741	TPM
27		2.79828	TPM
28		2.81567	TPM
29		2.82258	TPM
30		2.84247	TPM
31		2.9747	TPM
32		3.01733	TPM
33		3.11905	TPM
34		3.18691	TPM
35		3.24972	TPM
36		3.27488	TPM
37		3.29749	TPM
38		3.31438	TPM
39		3.43069	TPM
40		3.45483	TPM
41		3.58352	TPM
42		3.60733	TPM
43		3.65849	TPM
44		3.6756	TPM
45		3.71326	TPM
46		3.86979	TPM
47		3.92436	TPM
48		3.96577	TPM
49		3.97941	TPM
50		4.04418	TPM
51		4.10596	TPM
52		4.13012	TPM
53		4.13945	TPM
54		4.26735	TPM
55		4.27872	TPM
56		4.39436	TPM
57		4.50811	TPM
58		4.52585	TPM
59		4.5466	TPM
60		4.56424	TPM
61		4.65875	TPM
62		4.69526	TPM
63		4.83677	TPM
64		4.83857	TPM
65		4.85762	TPM
66		4.8642	TPM
67		4.94531	TPM
68		4.94959	TPM
69		5.29931	TPM
70		5.4939	TPM
71		5.52887	TPM
72		5.54412	TPM
73		5.61304	TPM
74		5.72772	TPM
75		5.73277	TPM
76		6.10731	TPM
77		6.4281	TPM
1	3	0.95	B
2	3	0.95	A
3	3	0.95	B
4	3	0.95	B
5	3	0.95	B
6	3	0.95	B
7	3	0.95	B
8	3	0.95	A
9	3	0.95	A
10	3	0.95	B
11	3	0.95	A
12	3	0.95	B
13	3	0.95	B
14	3	0.95	A
15	3	0.95	B
16	3	0.95	B
17	3	0.95	B
18	3	0.95	B
19	3	0.95	B
20	3	0.95	B
21	3	0.95	A
22	3	0.95	A
23	3	0.95	A
24	3	0.95	A
25	3	0.95	A
26	3	0.95	A
27	3	0.95	B
28	3	0.95	A
29	3	0.95	B
30	3	0.95	B
31	3	0.95	B
32	3	0.95	A
33	3	0.95	A
34	3	0.95	A
35	3	0.95	B
36	3	0.95	B
37	3	0.95	B
38	3	0.95	B
39	3	0.95	A
40	3	0.95	B
41	3	0.95	A
42	3	0.95	A
43	3	0.95	A
44	3	0.95	A
45	3	0.95	A
46	3	0.95	A
47	3	0.95	B
48	3	0.95	A
49	3	0.95	A
50	3	0.95	A
51	3	0.95	A
52	3	0.95	A
53	3	0.95	B
54	3	0.95	B
55	3	0.95	A
56	3	0.95	B
57	3	0.95	B
58	3	0.95	A
59	3	0.95	A
60	3	0.95	A
61	3	0.95	A
62	3	0.95	A
63	3	0.95	B
64	3	0.95	B
65	3	0.95	A
66	3	0.95	A
67	3	0.95	A
68	3	0.95	A
69	3	0.95	A
70	3	0.95	A
71	3	0.95	B
72	3	0.95	A
73	3	0.95	B
74	3	0.95	no_call
75	3	0.95	B
76	3	0.95	A
77	3	0.95	A
1	4	0.95	Neutral
2	4	0.95	Neutral
3	4	0.95	Neutral
4	4	0.95	Neutral
5	4	0.95	Neutral
6	4	0.95	Neutral
7	4	0.95	Neutral
8	4	0.95	Neutral
9	4	0.95	Neutral
10	4	0.95	Neutral
11	4	0.95	Neutral
12	4	0.95	Neutral
13	4	0.95	Neutral
14	4	0.95	Neutral
15	4	0.95	Neutral
16	4	0.95	Neutral
17	4	0.95	Neutral
18	4	0.95	Neutral
19	4	0.95	Neutral
20	4	0.95	Neutral
21	4	0.95	Neutral
22	4	0.95	Neutral
23	4	0.95	Neutral
24	4	0.95	Neutral
25	4	0.95	Neutral
26	4	0.95	Neutral
27	4	0.95	Neutral
28	4	0.95	Neutral
29	4	0.95	Neutral
30	4	0.95	Neutral
31	4	0.95	Neutral
32	4	0.95	Neutral
33	4	0.95	Neutral
34	4	0.95	Neutral
35	4	0.95	Neutral
36	4	0.95	Neutral
37	4	0.95	Neutral
38	4	0.95	Missing
39	4	0.95	Neutral
40	4	0.95	Neutral
41	4	0.95	Neutral
42	4	0.95	Del
43	4	0.95	Neutral
44	4	0.95	Neutral
45	4	0.95	Neutral
46	4	0.95	Neutral
47	4	0.95	Neutral
48	4	0.95	Neutral
49	4	0.95	Neutral
50	4	0.95	Neutral
51	4	0.95	Neutral
52	4	0.95	Neutral
53	4	0.95	Neutral
54	4	0.95	Neutral
55	4	0.95	Neutral
56	4	0.95	Del
57	4	0.95	Neutral
58	4	0.95	Neutral
59	4	0.95	Neutral
60	4	0.95	Neutral
61	4	0.95	Neutral
62	4	0.95	Neutral
63	4	0.95	Neutral
64	4	0.95	Missing
65	4	0.95	Missing
66	4	0.95	Neutral
67	4	0.95	Neutral
68	4	0.95	Neutral
69	4	0.95	Neutral
70	4	0.95	Neutral
71	4	0.95	Neutral
72	4	0.95	Neutral
73	4	0.95	Neutral
74	4	0.95	Neutral
75	4	0.95	Neutral
76	4	0.95	Neutral
77	4	0.95	Neutral
1	5	0.95	Absent
2	5	0.95	Absent
3	5	0.95	Absent
4	5	0.95	Absent
5	5	0.95	Absent
6	5	0.95	Absent
7	5	0.95	Absent
8	5	0.95	Absent
9	5	0.95	Absent
10	5	0.95	Absent
11	5	0.95	Absent
12	5	0.95	Absent
13	5	0.95	Absent
14	5	0.95	Absent
15	5	0.95	Absent
16	5	0.95	Absent
17	5	0.95	Absent
18	5	0.95	Absent
19	5	0.95	Absent
20	5	0.95	Absent
21	5	0.95	Absent
22	5	0.95	Absent
23	5	0.95	Absent
24	5	0.95	Absent
25	5	0.95	Absent
26	5	0.95	Absent
27	5	0.95	Absent
28	5	0.95	Absent
29	5	0.95	Absent
30	5	0.95	Absent
31	5	0.95	Absent
32	5	0.95	Absent
33	5	0.95	Absent
34	5	0.95	Absent
35	5	0.95	Absent
36	5	0.95	Absent
37	5	0.95	Absent
38	5	0.95	Missing
39	5	0.95	Absent
40	5	0.95	Absent
41	5	0.95	Absent
42	5	0.95	Absent
43	5	0.95	Absent
44	5	0.95	Absent
45	5	0.95	Absent
46	5	0.95	Absent
47	5	0.95	Absent
48	5	0.95	Absent
49	5	0.95	Absent
50	5	0.95	Absent
51	5	0.95	Absent
52	5	0.95	Absent
53	5	0.95	Absent
54	5	0.95	Absent
55	5	0.95	Absent
56	5	0.95	Absent
57	5	0.95	Absent
58	5	0.95	Absent
59	5	0.95	Absent
60	5	0.95	Absent
61	5	0.95	Absent
62	5	0.95	Absent
63	5	0.95	Absent
64	5	0.95	Missing
65	5	0.95	Missing
66	5	0.95	Absent
67	5	0.95	Absent
68	5	0.95	Absent
69	5	0.95	Absent
70	5	0.95	Absent
71	5	0.95	Absent
72	5	0.95	Absent
73	5	0.95	Absent
74	5	0.95	Absent
75	5	0.95	Absent
76	5	0.95	Absent
77	5	0.95	Absent
1	6	0.95	Absent
2	6	0.95	Absent
3	6	0.95	Absent
4	6	0.95	Absent
5	6	0.95	Absent
6	6	0.95	Absent
7	6	0.95	Absent
8	6	0.95	Absent
9	6	0.95	Absent
10	6	0.95	Absent
11	6	0.95	Absent
12	6	0.95	Absent
13	6	0.95	Absent
14	6	0.95	Absent
15	6	0.95	Absent
16	6	0.95	Absent
17	6	0.95	Absent
18	6	0.95	Absent
19	6	0.95	Absent
20	6	0.95	Absent
21	6	0.95	Absent
22	6	0.95	Absent
23	6	0.95	Absent
24	6	0.95	Present
25	6	0.95	Absent
26	6	0.95	Absent
27	6	0.95	Absent
28	6	0.95	Absent
29	6	0.95	Absent
30	6	0.95	Present
31	6	0.95	Absent
32	6	0.95	Absent
33	6	0.95	Absent
34	6	0.95	Absent
35	6	0.95	Absent
36	6	0.95	Absent
37	6	0.95	Absent
38	6	0.95	Missing
39	6	0.95	Absent
40	6	0.95	Absent
41	6	0.95	Absent
42	6	0.95	Absent
43	6	0.95	Absent
44	6	0.95	Absent
45	6	0.95	Absent
46	6	0.95	Absent
47	6	0.95	Absent
48	6	0.95	Absent
49	6	0.95	Absent
50	6	0.95	Absent
51	6	0.95	Absent
52	6	0.95	Absent
53	6	0.95	Present
54	6	0.95	Absent
55	6	0.95	Absent
56	6	0.95	Absent
57	6	0.95	Absent
58	6	0.95	Absent
59	6	0.95	Absent
60	6	0.95	Absent
61	6	0.95	Absent
62	6	0.95	Absent
63	6	0.95	Absent
64	6	0.95	Missing
65	6	0.95	Missing
66	6	0.95	Absent
67	6	0.95	Absent
68	6	0.95	Absent
69	6	0.95	Absent
70	6	0.95	Absent
71	6	0.95	Absent
72	6	0.95	Absent
73	6	0.95	Absent
74	6	0.95	Present
75	6	0.95	Absent
76	6	0.95	Absent
77	6	0.95	Absent
1	7	0.95	Absent
2	7	0.95	Absent
3	7	0.95	Absent
4	7	0.95	Absent
5	7	0.95	Absent
6	7	0.95	Absent
7	7	0.95	Absent
8	7	0.95	Absent
9	7	0.95	Absent
10	7	0.95	Absent
11	7	0.95	Absent
12	7	0.95	Absent
13	7	0.95	Absent
14	7	0.95	Absent
15	7	0.95	Missing
16	7	0.95	Absent
17	7	0.95	Absent
18	7	0.95	Absent
19	7	0.95	Absent
20	7	0.95	Present
21	7	0.95	Present
22	7	0.95	Missing
23	7	0.95	Absent
24	7	0.95	Absent
25	7	0.95	Present
26	7	0.95	Present
27	7	0.95	Absent
28	7	0.95	Absent
29	7	0.95	Present
30	7	0.95	Absent
31	7	0.95	Absent
32	7	0.95	Absent
33	7	0.95	Present
34	7	0.95	Present
35	7	0.95	Present
36	7	0.95	Absent
37	7	0.95	Absent
38	7	0.95	Missing
39	7	0.95	Absent
40	7	0.95	Missing
41	7	0.95	Present
42	7	0.95	Absent
43	7	0.95	Present
44	7	0.95	Present
45	7	0.95	Absent
46	7	0.95	Absent
47	7	0.95	Present
48	7	0.95	Absent
49	7	0.95	Absent
50	7	0.95	Absent
51	7	0.95	Absent
52	7	0.95	Present
53	7	0.95	Present
54	7	0.95	Absent
55	7	0.95	Absent
56	7	0.95	Absent
57	7	0.95	Present
58	7	0.95	Missing
59	7	0.95	Absent
60	7	0.95	Present
61	7	0.95	Absent
62	7	0.95	Absent
63	7	0.95	Absent
64	7	0.95	Missing
65	7	0.95	Missing
66	7	0.95	Missing
67	7	0.95	Absent
68	7	0.95	Absent
69	7	0.95	Present
70	7	0.95	Present
71	7	0.95	Missing
72	7	0.95	Absent
73	7	0.95	Absent
74	7	0.95	Absent
75	7	0.95	Absent
76	7	0.95	Present
77	7	0.95	Absent

## Sheet: F2_C_heatmap
y	scaled_CF	chr	from	to
9	0	chrX	62290000	62300000
9	0	chrX	62300000	62310000
9	0	chrX	62310000	62320000
9	0	chrX	62320000	62330000
9	0	chrX	62330000	62340000
9	0	chrX	62340000	62350000
9	0	chrX	62350000	62360000
9	0	chrX	62360000	62370000
9	0	chrX	62370000	62380000
9	0	chrX	62380000	62390000
9	0	chrX	62390000	62400000
9	0	chrX	62400000	62410000
9	0	chrX	62410000	62420000
9	0	chrX	62420000	62430000
9	0	chrX	62430000	62440000
9	0	chrX	62440000	62450000
9	0	chrX	62450000	62460000
9	0	chrX	62460000	62470000
9	0	chrX	62470000	62480000
9	0	chrX	62480000	62490000
9	0.114805	chrX	62490000	62500000
9	0.159256	chrX	62500000	62510000
9	0.195848	chrX	62510000	62520000
9	0.195848	chrX	62520000	62530000
9	0.340992	chrX	62530000	62540000
9	0.445355	chrX	62540000	62550000
9	0.516194	chrX	62550000	62560000
9	0.524147	chrX	62560000	62570000
9	0.736472	chrX	62570000	62580000
9	0.724955	chrX	62580000	62590000
9	0.706714	chrX	62590000	62600000
9	0.8553	chrX	62600000	62610000
9	1.15022	chrX	62610000	62620000
9	1.24677	chrX	62620000	62630000
9	1.37421	chrX	62630000	62640000
9	1.41611	chrX	62640000	62650000
9	1.47453	chrX	62650000	62660000
9	1.41705	chrX	62660000	62670000
9	1.42609	chrX	62670000	62680000
9	1.50281	chrX	62680000	62690000
9	1.35835	chrX	62690000	62700000
9	1.44354	chrX	62700000	62710000
9	1.49788	chrX	62710000	62720000
9	1.47664	chrX	62720000	62730000
9	1.57509	chrX	62730000	62740000
9	1.56822	chrX	62740000	62750000
9	1.65389	chrX	62750000	62760000
9	1.79507	chrX	62760000	62770000
9	1.80096	chrX	62770000	62780000
9	1.87845	chrX	62780000	62790000
9	1.78798	chrX	62790000	62800000
9	1.75914	chrX	62800000	62810000
9	1.66525	chrX	62810000	62820000
9	1.62534	chrX	62820000	62830000
9	1.75873	chrX	62830000	62840000
9	1.63364	chrX	62840000	62850000
9	1.63807	chrX	62850000	62860000
9	1.60593	chrX	62860000	62870000
9	1.47546	chrX	62870000	62880000
9	1.42873	chrX	62880000	62890000
9	1.35985	chrX	62890000	62900000
9	1.33311	chrX	62900000	62910000
9	1.28469	chrX	62910000	62920000
9	1.25379	chrX	62920000	62930000
9	1.2677	chrX	62930000	62940000
9	1.18705	chrX	62940000	62950000
9	1.12024	chrX	62950000	62960000
9	1.09297	chrX	62960000	62970000
9	0.971845	chrX	62970000	62980000
9	1.00703	chrX	62980000	62990000
9	0.973895	chrX	62990000	63000000
9	0.92064	chrX	63000000	63010000
9	0.967232	chrX	63010000	63020000
9	0.898279	chrX	63020000	63030000
9	0.941829	chrX	63030000	63040000
9	0.864339	chrX	63040000	63050000
9	0.887674	chrX	63050000	63060000
9	0.859166	chrX	63060000	63070000
9	0.889781	chrX	63070000	63080000
9	0.833284	chrX	63080000	63090000
9	0.797509	chrX	63090000	63100000
9	0.84698	chrX	63100000	63110000
9	0.807434	chrX	63110000	63120000
9	0.734174	chrX	63120000	63130000
9	0.735174	chrX	63130000	63140000
9	0.734974	chrX	63140000	63150000
9	0.729493	chrX	63150000	63160000
9	0.726929	chrX	63160000	63170000
9	0.723707	chrX	63170000	63180000
9	0.681305	chrX	63180000	63190000
9	0.672453	chrX	63190000	63200000
9	0.667659	chrX	63200000	63210000
9	0.654405	chrX	63210000	63220000
9	0.675641	chrX	63220000	63230000
9	0.690524	chrX	63230000	63240000
9	0.709052	chrX	63240000	63250000
9	0.713347	chrX	63250000	63260000
9	0.733289	chrX	63260000	63270000
9	0.816483	chrX	63270000	63280000
9	0.919689	chrX	63280000	63290000
9	0.92085	chrX	63290000	63300000
9	0.935066	chrX	63300000	63310000
9	1.04525	chrX	63310000	63320000
9	1.11278	chrX	63320000	63330000
9	1.15984	chrX	63330000	63340000
9	1.31644	chrX	63340000	63350000
9	1.36993	chrX	63350000	63360000
9	1.4579	chrX	63360000	63370000
9	1.48674	chrX	63370000	63380000
9	1.47286	chrX	63380000	63390000
9	1.44319	chrX	63390000	63400000
9	1.54638	chrX	63400000	63410000
9	1.4953	chrX	63410000	63420000
9	1.49568	chrX	63420000	63430000
9	1.51364	chrX	63430000	63440000
9	1.48784	chrX	63440000	63450000
9	1.48125	chrX	63450000	63460000
9	1.50116	chrX	63460000	63470000
9	1.51531	chrX	63470000	63480000
9	1.56567	chrX	63480000	63490000
9	1.56838	chrX	63490000	63500000
9	1.6753	chrX	63500000	63510000
9	1.71437	chrX	63510000	63520000
9	1.69254	chrX	63520000	63530000
9	1.80029	chrX	63530000	63540000
9	1.8727	chrX	63540000	63550000
9	1.88664	chrX	63550000	63560000
9	1.82203	chrX	63560000	63570000
9	1.83307	chrX	63570000	63580000
9	1.78237	chrX	63580000	63590000
9	1.78821	chrX	63590000	63600000
9	1.77184	chrX	63600000	63610000
9	1.69221	chrX	63610000	63620000
9	1.70382	chrX	63620000	63630000
9	1.69646	chrX	63630000	63640000
9	1.6138	chrX	63640000	63650000
9	1.61365	chrX	63650000	63660000
9	1.61548	chrX	63660000	63670000
9	1.52436	chrX	63670000	63680000
9	1.54902	chrX	63680000	63690000
9	1.4857	chrX	63690000	63700000
9	1.46385	chrX	63700000	63710000
9	1.32556	chrX	63710000	63720000
9	1.34237	chrX	63720000	63730000
9	1.29885	chrX	63730000	63740000
9	1.25468	chrX	63740000	63750000
9	1.19663	chrX	63750000	63760000
9	1.293	chrX	63760000	63770000
9	1.36864	chrX	63770000	63780000
9	1.40927	chrX	63780000	63790000
9	1.4114	chrX	63790000	63800000
9	1.40647	chrX	63800000	63810000
9	1.44768	chrX	63810000	63820000
9	1.4245	chrX	63820000	63830000
9	1.50425	chrX	63830000	63840000
9	1.50544	chrX	63840000	63850000
9	1.47835	chrX	63850000	63860000
9	1.44185	chrX	63860000	63870000
9	1.46972	chrX	63870000	63880000
9	1.4474	chrX	63880000	63890000
9	1.36014	chrX	63890000	63900000
9	1.37097	chrX	63900000	63910000
9	1.45276	chrX	63910000	63920000
9	1.46213	chrX	63920000	63930000
9	1.49938	chrX	63930000	63940000
9	1.50639	chrX	63940000	63950000
9	1.56488	chrX	63950000	63960000
9	1.6489	chrX	63960000	63970000
9	1.58502	chrX	63970000	63980000
9	1.53623	chrX	63980000	63990000
9	1.53736	chrX	63990000	64000000
9	1.4934	chrX	64000000	64010000
9	1.53463	chrX	64010000	64020000
9	1.48218	chrX	64020000	64030000
9	1.54788	chrX	64030000	64040000
9	1.58092	chrX	64040000	64050000
9	1.59849	chrX	64050000	64060000
9	1.60157	chrX	64060000	64070000
9	1.68869	chrX	64070000	64080000
9	1.67506	chrX	64080000	64090000
9	1.64477	chrX	64090000	64100000
9	1.67649	chrX	64100000	64110000
9	1.86422	chrX	64110000	64120000
9	1.86823	chrX	64120000	64130000
9	1.96186	chrX	64130000	64140000
9	1.99869	chrX	64140000	64150000
9	1.9099	chrX	64150000	64160000
9	1.97831	chrX	64160000	64170000
9	2.02738	chrX	64170000	64180000
9	2.03199	chrX	64180000	64190000
9	2.09688	chrX	64190000	64200000
9	2.11074	chrX	64200000	64210000
9	2.22328	chrX	64210000	64220000
9	2.17268	chrX	64220000	64230000
9	2.19322	chrX	64230000	64240000
9	2.253	chrX	64240000	64250000
9	2.18301	chrX	64250000	64260000
9	2.16258	chrX	64260000	64270000
9	2.06314	chrX	64270000	64280000
9	2.04923	chrX	64280000	64290000
9	2.06763	chrX	64290000	64300000
9	2.12885	chrX	64300000	64310000
9	2.1919	chrX	64310000	64320000
9	2.12792	chrX	64320000	64330000
9	2.02545	chrX	64330000	64340000
9	2.05816	chrX	64340000	64350000
9	2.06764	chrX	64350000	64360000
9	2.05379	chrX	64360000	64370000
9	2.0856	chrX	64370000	64380000
9	2.19382	chrX	64380000	64390000
9	2.08426	chrX	64390000	64400000
9	2.10867	chrX	64400000	64410000
9	2.09384	chrX	64410000	64420000
9	2.03687	chrX	64420000	64430000
9	1.95507	chrX	64430000	64440000
9	1.85533	chrX	64440000	64450000
9	1.84354	chrX	64450000	64460000
9	1.74921	chrX	64460000	64470000
9	1.65271	chrX	64470000	64480000
9	1.62567	chrX	64480000	64490000
9	1.65923	chrX	64490000	64500000
9	1.7386	chrX	64500000	64510000
9	1.67379	chrX	64510000	64520000
9	1.60307	chrX	64520000	64530000
9	1.4738	chrX	64530000	64540000
9	1.41681	chrX	64540000	64550000
9	1.34902	chrX	64550000	64560000
9	1.34226	chrX	64560000	64570000
9	1.25882	chrX	64570000	64580000
9	1.1862	chrX	64580000	64590000
9	1.17773	chrX	64590000	64600000
9	1.16021	chrX	64600000	64610000
9	1.16257	chrX	64610000	64620000
9	1.11132	chrX	64620000	64630000
9	1.0332	chrX	64630000	64640000
9	1.01759	chrX	64640000	64650000
9	0.893856	chrX	64650000	64660000
9	0.790489	chrX	64660000	64670000
9	0.78496	chrX	64670000	64680000
9	0.774544	chrX	64680000	64690000
9	0.787296	chrX	64690000	64700000
9	0.79633	chrX	64700000	64710000
9	0.768794	chrX	64710000	64720000
9	0.799157	chrX	64720000	64730000
9	0.840781	chrX	64730000	64740000
9	0.790796	chrX	64740000	64750000
9	0.769351	chrX	64750000	64760000
9	0.74986	chrX	64760000	64770000
9	0.752082	chrX	64770000	64780000
9	0.759265	chrX	64780000	64790000
9	0.784544	chrX	64790000	64800000
9	0.782368	chrX	64800000	64810000
9	0.792391	chrX	64810000	64820000
9	0.780574	chrX	64820000	64830000
9	0.782833	chrX	64830000	64840000
9	0.759853	chrX	64840000	64850000
9	0.745222	chrX	64850000	64860000
9	0.741746	chrX	64860000	64870000
9	0.753306	chrX	64870000	64880000
9	0.758075	chrX	64880000	64890000
9	0.754265	chrX	64890000	64900000
9	0.775114	chrX	64900000	64910000
9	0.791138	chrX	64910000	64920000
9	0.775886	chrX	64920000	64930000
9	0.788269	chrX	64930000	64940000
9	0.785958	chrX	64940000	64950000
9	0.818251	chrX	64950000	64960000
9	0.827073	chrX	64960000	64970000
9	0.827412	chrX	64970000	64980000
9	0.851548	chrX	64980000	64990000
9	0.885517	chrX	64990000	65000000
9	0.86087	chrX	65000000	65010000
9	0.880823	chrX	65010000	65020000
9	0.903764	chrX	65020000	65030000
9	0.94369	chrX	65030000	65040000
9	0.999583	chrX	65040000	65050000
9	1.02104	chrX	65050000	65060000
9	1.05405	chrX	65060000	65070000
9	1.05125	chrX	65070000	65080000
9	1.06833	chrX	65080000	65090000
9	1.10723	chrX	65090000	65100000
9	1.11045	chrX	65100000	65110000
9	1.14167	chrX	65110000	65120000
9	1.18046	chrX	65120000	65130000
9	1.23414	chrX	65130000	65140000
9	1.22469	chrX	65140000	65150000
9	1.21105	chrX	65150000	65160000
9	1.21266	chrX	65160000	65170000
9	1.19769	chrX	65170000	65180000
9	1.1677	chrX	65180000	65190000
9	1.14359	chrX	65190000	65200000
9	1.10595	chrX	65200000	65210000
9	1.06445	chrX	65210000	65220000
9	1.02493	chrX	65220000	65230000
9	1.01591	chrX	65230000	65240000
9	0.992123	chrX	65240000	65250000
9	0.9653	chrX	65250000	65260000
9	0.932479	chrX	65260000	65270000
9	0.920755	chrX	65270000	65280000
9	0.902941	chrX	65280000	65290000
9	0.868675	chrX	65290000	65300000
9	0.82424	chrX	65300000	65310000
9	0.835332	chrX	65310000	65320000
9	0.806269	chrX	65320000	65330000
9	0.772183	chrX	65330000	65340000
9	0.747954	chrX	65340000	65350000
9	0.72561	chrX	65350000	65360000
9	0.702691	chrX	65360000	65370000
9	0.666932	chrX	65370000	65380000
9	0.653105	chrX	65380000	65390000
9	0.623037	chrX	65390000	65400000
9	0.600516	chrX	65400000	65410000
9	0.555653	chrX	65410000	65420000
9	0.523335	chrX	65420000	65430000
9	0.500054	chrX	65430000	65440000
9	0.455772	chrX	65440000	65450000
9	0.427697	chrX	65450000	65460000
9	0.416903	chrX	65460000	65470000
9	0.411777	chrX	65470000	65480000
9	0.405188	chrX	65480000	65490000
9	0.416299	chrX	65490000	65500000
9	0.410488	chrX	65500000	65510000
9	0.40244	chrX	65510000	65520000
9	0.377239	chrX	65520000	65530000
9	0.380038	chrX	65530000	65540000
9	0.38687	chrX	65540000	65550000
9	0.413283	chrX	65550000	65560000
9	0.414247	chrX	65560000	65570000
9	0.427116	chrX	65570000	65580000
9	0.479796	chrX	65580000	65590000
9	0.515943	chrX	65590000	65600000
9	0.570729	chrX	65600000	65610000
9	0.620573	chrX	65610000	65620000
9	0.667177	chrX	65620000	65630000
9	0.690819	chrX	65630000	65640000
9	0.706933	chrX	65640000	65650000
9	0.741328	chrX	65650000	65660000
9	0.777309	chrX	65660000	65670000
9	0.80257	chrX	65670000	65680000
9	0.837583	chrX	65680000	65690000
9	0.86794	chrX	65690000	65700000
9	0.884459	chrX	65700000	65710000
9	0.915017	chrX	65710000	65720000
9	0.950356	chrX	65720000	65730000
9	1.00042	chrX	65730000	65740000
9	1.03923	chrX	65740000	65750000
9	1.07709	chrX	65750000	65760000
9	1.13427	chrX	65760000	65770000
9	1.15119	chrX	65770000	65780000
9	1.15374	chrX	65780000	65790000
9	1.19062	chrX	65790000	65800000
9	1.2124	chrX	65800000	65810000
9	1.22801	chrX	65810000	65820000
9	1.24054	chrX	65820000	65830000
9	1.26713	chrX	65830000	65840000
9	1.26994	chrX	65840000	65850000
9	1.26068	chrX	65850000	65860000
9	1.25203	chrX	65860000	65870000
9	1.25077	chrX	65870000	65880000
9	1.21446	chrX	65880000	65890000
9	1.18676	chrX	65890000	65900000
9	1.13998	chrX	65900000	65910000
9	1.1366	chrX	65910000	65920000
9	1.07973	chrX	65920000	65930000
9	1.03078	chrX	65930000	65940000
9	0.999531	chrX	65940000	65950000
9	0.952077	chrX	65950000	65960000
9	0.901401	chrX	65960000	65970000
9	0.869231	chrX	65970000	65980000
9	0.829807	chrX	65980000	65990000
9	0.798418	chrX	65990000	66000000
9	0.762683	chrX	66000000	66010000
9	0.758007	chrX	66010000	66020000
9	0.736137	chrX	66020000	66030000
9	0.704844	chrX	66030000	66040000
9	0.710617	chrX	66040000	66050000
9	0.688283	chrX	66050000	66060000
9	0.686868	chrX	66060000	66070000
9	0.654538	chrX	66070000	66080000
9	0.638328	chrX	66080000	66090000
9	0.628339	chrX	66090000	66100000
9	0.595752	chrX	66100000	66110000
9	0.602815	chrX	66110000	66120000
9	0.593559	chrX	66120000	66130000
9	0.577504	chrX	66130000	66140000
9	0.564378	chrX	66140000	66150000
9	0.574955	chrX	66150000	66160000
9	0.546521	chrX	66160000	66170000
9	0.544942	chrX	66170000	66180000
9	0.566878	chrX	66180000	66190000
9	0.560944	chrX	66190000	66200000
9	0.568291	chrX	66200000	66210000
9	0.590746	chrX	66210000	66220000
9	0.594179	chrX	66220000	66230000
9	0.575343	chrX	66230000	66240000
9	0.568359	chrX	66240000	66250000
9	0.560644	chrX	66250000	66260000
9	0.549527	chrX	66260000	66270000
9	0.52851	chrX	66270000	66280000
9	0.492029	chrX	66280000	66290000
9	0.480395	chrX	66290000	66300000
9	0.442846	chrX	66300000	66310000
9	0.418594	chrX	66310000	66320000
9	0.410711	chrX	66320000	66330000
9	0.370894	chrX	66330000	66340000
9	0.350384	chrX	66340000	66350000
9	0.357964	chrX	66350000	66360000
9	0.351988	chrX	66360000	66370000
9	0.356532	chrX	66370000	66380000
9	0.352206	chrX	66380000	66390000
9	0.354832	chrX	66390000	66400000
9	0.354714	chrX	66400000	66410000
9	0.369351	chrX	66410000	66420000
9	0.378297	chrX	66420000	66430000
9	0.386291	chrX	66430000	66440000
9	0.394208	chrX	66440000	66450000
9	0.407567	chrX	66450000	66460000
9	0.410597	chrX	66460000	66470000
9	0.419578	chrX	66470000	66480000
9	0.428502	chrX	66480000	66490000
9	0.422495	chrX	66490000	66500000
9	0.418447	chrX	66500000	66510000
9	0.412536	chrX	66510000	66520000
9	0.412952	chrX	66520000	66530000
9	0.42121	chrX	66530000	66540000
9	0.419821	chrX	66540000	66550000
9	0.420341	chrX	66550000	66560000
9	0.423267	chrX	66560000	66570000
9	0.420974	chrX	66570000	66580000
9	0.422275	chrX	66580000	66590000
9	0.42415	chrX	66590000	66600000
9	0.414197	chrX	66600000	66610000
9	0.412413	chrX	66610000	66620000
9	0.411388	chrX	66620000	66630000
9	0.407371	chrX	66630000	66640000
9	0.398753	chrX	66640000	66650000
9	0.394066	chrX	66650000	66660000
9	0.3829	chrX	66660000	66670000
9	0.362472	chrX	66670000	66680000
9	0.348834	chrX	66680000	66690000
9	0.333044	chrX	66690000	66700000
9	0.322726	chrX	66700000	66710000
9	0.305674	chrX	66710000	66720000
9	0.291553	chrX	66720000	66730000
9	0.284813	chrX	66730000	66740000
9	0.291134	chrX	66740000	66750000
9	0.290108	chrX	66750000	66760000
9	0.293741	chrX	66760000	66770000
9	0.296395	chrX	66770000	66780000
9	0.303739	chrX	66780000	66790000
9	0.305265	chrX	66790000	66800000
9	0.313432	chrX	66800000	66810000
9	0.317906	chrX	66810000	66820000
9	0.318262	chrX	66820000	66830000
9	0.316215	chrX	66830000	66840000
9	0.31183	chrX	66840000	66850000
9	0.31747	chrX	66850000	66860000
9	0.330374	chrX	66860000	66870000
9	0.333724	chrX	66870000	66880000
9	0.329221	chrX	66880000	66890000
9	0.329537	chrX	66890000	66900000
9	0.333064	chrX	66900000	66910000
9	0.3457	chrX	66910000	66920000
9	0.351551	chrX	66920000	66930000
9	0.357042	chrX	66930000	66940000
9	0.36594	chrX	66940000	66950000
9	0.377792	chrX	66950000	66960000
9	0.385275	chrX	66960000	66970000
9	0.397186	chrX	66970000	66980000
9	0.401504	chrX	66980000	66990000
9	0.414651	chrX	66990000	67000000
9	0.420203	chrX	67000000	67010000
9	0.42498	chrX	67010000	67020000
9	0.420022	chrX	67020000	67030000
9	0.421041	chrX	67030000	67040000
9	0.42286	chrX	67040000	67050000
9	0.422339	chrX	67050000	67060000
9	0.427581	chrX	67060000	67070000
9	0.432854	chrX	67070000	67080000
9	0.432809	chrX	67080000	67090000
9	0.432319	chrX	67090000	67100000
9	0.43562	chrX	67100000	67110000
9	0.44099	chrX	67110000	67120000
9	0.446298	chrX	67120000	67130000
9	0.456247	chrX	67130000	67140000
9	0.451523	chrX	67140000	67150000
9	0.461631	chrX	67150000	67160000
9	0.464588	chrX	67160000	67170000
9	0.474835	chrX	67170000	67180000
9	0.482424	chrX	67180000	67190000
9	0.485261	chrX	67190000	67200000
9	0.481596	chrX	67200000	67210000
9	0.488253	chrX	67210000	67220000
9	0.497639	chrX	67220000	67230000
9	0.504749	chrX	67230000	67240000
9	0.507897	chrX	67240000	67250000
9	0.50467	chrX	67250000	67260000
9	0.505238	chrX	67260000	67270000
9	0.505227	chrX	67270000	67280000
9	0.502861	chrX	67280000	67290000
9	0.508883	chrX	67290000	67300000
9	0.501933	chrX	67300000	67310000
9	0.499436	chrX	67310000	67320000
9	0.499705	chrX	67320000	67330000
9	0.504536	chrX	67330000	67340000
9	0.491224	chrX	67340000	67350000
9	0.486724	chrX	67350000	67360000
9	0.488783	chrX	67360000	67370000
9	0.485078	chrX	67370000	67380000
9	0.483907	chrX	67380000	67390000
9	0.4789	chrX	67390000	67400000
9	0.47388	chrX	67400000	67410000
9	0.469379	chrX	67410000	67420000
9	0.467657	chrX	67420000	67430000
9	0.450436	chrX	67430000	67440000
9	0.436371	chrX	67440000	67450000
9	0.425976	chrX	67450000	67460000
9	0.410185	chrX	67460000	67470000
9	0.400982	chrX	67470000	67480000
9	0.391867	chrX	67480000	67490000
9	0.371742	chrX	67490000	67500000
9	0.356984	chrX	67500000	67510000
9	0.346945	chrX	67510000	67520000
9	0.33425	chrX	67520000	67530000
9	0.324011	chrX	67530000	67540000
9	0.316485	chrX	67540000	67550000
9	0.327076	chrX	67550000	67560000
9	0.328258	chrX	67560000	67570000
9	0.335738	chrX	67570000	67580000
9	0.330987	chrX	67580000	67590000
9	0.323664	chrX	67590000	67600000
9	0.318091	chrX	67600000	67610000
9	0.309732	chrX	67610000	67620000
9	0.300095	chrX	67620000	67630000
9	0.300189	chrX	67630000	67640000
9	0.301333	chrX	67640000	67650000
9	0.297285	chrX	67650000	67660000
9	0.290815	chrX	67660000	67670000
9	0.288405	chrX	67670000	67680000
9	0.285625	chrX	67680000	67690000
9	0.273652	chrX	67690000	67700000
9	0.278488	chrX	67700000	67710000
9	0.284532	chrX	67710000	67720000
9	0.291941	chrX	67720000	67730000
9	0.313275	chrX	67730000	67740000
9	0.326839	chrX	67740000	67750000
9	0.346944	chrX	67750000	67760000
9	0.363248	chrX	67760000	67770000
9	0.383861	chrX	67770000	67780000
9	0.399334	chrX	67780000	67790000
9	0.415024	chrX	67790000	67800000
9	0.432384	chrX	67800000	67810000
9	0.466503	chrX	67810000	67820000
9	0.475273	chrX	67820000	67830000
9	0.497336	chrX	67830000	67840000
9	0.514961	chrX	67840000	67850000
9	0.528742	chrX	67850000	67860000
9	0.523856	chrX	67860000	67870000
9	0.530037	chrX	67870000	67880000
9	0.520605	chrX	67880000	67890000
9	0.526928	chrX	67890000	67900000
9	0.522674	chrX	67900000	67910000
9	0.503519	chrX	67910000	67920000
9	0.50762	chrX	67920000	67930000
9	0.503948	chrX	67930000	67940000
9	0.484361	chrX	67940000	67950000
9	0.472522	chrX	67950000	67960000
9	0.485848	chrX	67960000	67970000
9	0.483956	chrX	67970000	67980000
9	0.480936	chrX	67980000	67990000
9	0.477595	chrX	67990000	68000000
9	0.479388	chrX	68000000	68010000
9	0.479088	chrX	68010000	68020000
9	0.459924	chrX	68020000	68030000
9	0.440063	chrX	68030000	68040000
9	0.40547	chrX	68040000	68050000
9	0.382727	chrX	68050000	68060000
9	0.427299	chrX	68060000	68070000
9	0.408576	chrX	68070000	68080000
9	0.456263	chrX	68080000	68090000
9	0.523321	chrX	68090000	68100000
9	0.483372	chrX	68100000	68110000
9	0.530193	chrX	68110000	68120000
9	0.629914	chrX	68120000	68130000
9	0.610393	chrX	68130000	68140000
9	0.595619	chrX	68140000	68150000
9	0.569787	chrX	68150000	68160000
9	0.523803	chrX	68160000	68170000
9	0.608937	chrX	68170000	68180000
9	0.656727	chrX	68180000	68190000
9	0.730488	chrX	68190000	68200000
9	0.80365	chrX	68200000	68210000
9	0.898599	chrX	68210000	68220000
9	0.951186	chrX	68220000	68230000
9	1.06626	chrX	68230000	68240000
9	1.15331	chrX	68240000	68250000
9	1.23325	chrX	68250000	68260000
9	1.23181	chrX	68260000	68270000
9	1.33823	chrX	68270000	68280000
9	1.4382	chrX	68280000	68290000
9	1.47484	chrX	68290000	68300000
9	1.52674	chrX	68300000	68310000
9	1.51497	chrX	68310000	68320000
9	1.48738	chrX	68320000	68330000
9	1.52895	chrX	68330000	68340000
9	1.51199	chrX	68340000	68350000
9	1.48377	chrX	68350000	68360000
9	1.52384	chrX	68360000	68370000
9	1.50594	chrX	68370000	68380000
9	1.48686	chrX	68380000	68390000
9	1.45147	chrX	68390000	68400000
9	1.50493	chrX	68400000	68410000
9	1.42995	chrX	68410000	68420000
9	1.39343	chrX	68420000	68430000
9	1.34906	chrX	68430000	68440000
9	1.25245	chrX	68440000	68450000
9	1.1459	chrX	68450000	68460000
9	1.15664	chrX	68460000	68470000
9	1.10917	chrX	68470000	68480000
9	1.07003	chrX	68480000	68490000
9	1.04538	chrX	68490000	68500000
9	1.05699	chrX	68500000	68510000
9	1.04944	chrX	68510000	68520000
9	1.07056	chrX	68520000	68530000
9	1.07647	chrX	68530000	68540000
9	1.09528	chrX	68540000	68550000
9	1.13593	chrX	68550000	68560000
9	1.14382	chrX	68560000	68570000
9	1.16516	chrX	68570000	68580000
9	1.18498	chrX	68580000	68590000
9	1.20562	chrX	68590000	68600000
9	1.2201	chrX	68600000	68610000
9	1.18086	chrX	68610000	68620000
9	1.16834	chrX	68620000	68630000
9	1.14285	chrX	68630000	68640000
9	1.10472	chrX	68640000	68650000
9	1.07912	chrX	68650000	68660000
9	1.05201	chrX	68660000	68670000
9	0.986668	chrX	68670000	68680000
9	0.927355	chrX	68680000	68690000
9	0.895927	chrX	68690000	68700000
9	0.846757	chrX	68700000	68710000
9	0.810825	chrX	68710000	68720000
9	0.771997	chrX	68720000	68730000
9	0.765109	chrX	68730000	68740000
9	0.828371	chrX	68740000	68750000
9	0.881204	chrX	68750000	68760000
9	0.879287	chrX	68760000	68770000
9	0.955322	chrX	68770000	68780000
9	0.983584	chrX	68780000	68790000
9	0.974285	chrX	68790000	68800000
9	0.918031	chrX	68800000	68810000
9	0.930086	chrX	68810000	68820000
9	0.98172	chrX	68820000	68830000
9	1.05713	chrX	68830000	68840000
9	1.12214	chrX	68840000	68850000
9	1.22466	chrX	68850000	68860000
9	1.36519	chrX	68860000	68870000
9	1.45492	chrX	68870000	68880000
9	1.56116	chrX	68880000	68890000
9	1.63311	chrX	68890000	68900000
9	1.73992	chrX	68900000	68910000
9	1.82636	chrX	68910000	68920000
9	1.92652	chrX	68920000	68930000
9	1.95615	chrX	68930000	68940000
9	2.07147	chrX	68940000	68950000
9	2.2013	chrX	68950000	68960000
9	2.25942	chrX	68960000	68970000
9	2.2847	chrX	68970000	68980000
9	2.37766	chrX	68980000	68990000
9	2.39966	chrX	68990000	69000000
9	2.46562	chrX	69000000	69010000
9	2.53986	chrX	69010000	69020000
9	2.57017	chrX	69020000	69030000
9	2.61497	chrX	69030000	69040000
9	2.57519	chrX	69040000	69050000
9	2.57395	chrX	69050000	69060000
9	2.56977	chrX	69060000	69070000
9	2.66911	chrX	69070000	69080000
9	2.63956	chrX	69080000	69090000
9	2.66438	chrX	69090000	69100000
9	2.60966	chrX	69100000	69110000
9	2.6387	chrX	69110000	69120000
9	2.55628	chrX	69120000	69130000
9	2.36177	chrX	69130000	69140000
9	2.25614	chrX	69140000	69150000
9	2.23149	chrX	69150000	69160000
9	2.19311	chrX	69160000	69170000
9	2.08394	chrX	69170000	69180000
9	2.05372	chrX	69180000	69190000
9	2.05248	chrX	69190000	69200000
9	1.99409	chrX	69200000	69210000
9	1.95584	chrX	69210000	69220000
9	1.99999	chrX	69220000	69230000
9	1.93796	chrX	69230000	69240000
9	1.86379	chrX	69240000	69250000
9	1.75229	chrX	69250000	69260000
9	1.68725	chrX	69260000	69270000
9	1.68701	chrX	69270000	69280000
9	1.62736	chrX	69280000	69290000
9	1.52978	chrX	69290000	69300000
9	1.51555	chrX	69300000	69310000
9	1.49525	chrX	69310000	69320000
9	1.48604	chrX	69320000	69330000
9	1.41047	chrX	69330000	69340000
9	1.33066	chrX	69340000	69350000
9	1.31573	chrX	69350000	69360000
9	1.21799	chrX	69360000	69370000
9	1.15891	chrX	69370000	69380000
9	1.08885	chrX	69380000	69390000
9	1.06056	chrX	69390000	69400000
9	0.970956	chrX	69400000	69410000
9	0.975575	chrX	69410000	69420000
9	0.990624	chrX	69420000	69430000
9	0.966514	chrX	69430000	69440000
9	0.986982	chrX	69440000	69450000
9	0.99194	chrX	69450000	69460000
9	0.987129	chrX	69460000	69470000
9	0.912564	chrX	69470000	69480000
9	0.903262	chrX	69480000	69490000
9	0.941858	chrX	69490000	69500000
9	0.946978	chrX	69500000	69510000
9	0.92832	chrX	69510000	69520000
9	1.00121	chrX	69520000	69530000
9	1.03053	chrX	69530000	69540000
9	1.10693	chrX	69540000	69550000
9	1.1654	chrX	69550000	69560000
9	1.23893	chrX	69560000	69570000
9	1.25832	chrX	69570000	69580000
9	1.33564	chrX	69580000	69590000
9	1.37597	chrX	69590000	69600000
9	1.36433	chrX	69600000	69610000
9	1.35251	chrX	69610000	69620000
9	1.42324	chrX	69620000	69630000
9	1.46042	chrX	69630000	69640000
9	1.46328	chrX	69640000	69650000
9	1.56243	chrX	69650000	69660000
9	1.63541	chrX	69660000	69670000
9	1.63997	chrX	69670000	69680000
9	1.66213	chrX	69680000	69690000
9	1.72289	chrX	69690000	69700000
9	1.7794	chrX	69700000	69710000
9	1.88464	chrX	69710000	69720000
9	1.98782	chrX	69720000	69730000
9	1.99793	chrX	69730000	69740000
9	2.13828	chrX	69740000	69750000
9	2.18024	chrX	69750000	69760000
9	2.14037	chrX	69760000	69770000
9	2.08843	chrX	69770000	69780000
9	2.12674	chrX	69780000	69790000
9	2.13912	chrX	69790000	69800000
9	2.10971	chrX	69800000	69810000
9	2.08816	chrX	69810000	69820000
9	1.98587	chrX	69820000	69830000
9	1.90964	chrX	69830000	69840000
9	1.83685	chrX	69840000	69850000
9	1.86162	chrX	69850000	69860000
9	1.83094	chrX	69860000	69870000
9	1.74354	chrX	69870000	69880000
9	1.68225	chrX	69880000	69890000
9	1.61342	chrX	69890000	69900000
9	1.56328	chrX	69900000	69910000
9	1.49698	chrX	69910000	69920000
9	1.49438	chrX	69920000	69930000
9	1.46263	chrX	69930000	69940000
9	1.36607	chrX	69940000	69950000
9	1.24809	chrX	69950000	69960000
9	1.14398	chrX	69960000	69970000
9	1.14377	chrX	69970000	69980000
9	1.10761	chrX	69980000	69990000
9	1.0906	chrX	69990000	70000000
9	1.16308	chrX	70000000	70010000
9	1.01683	chrX	70010000	70020000
9	1.02133	chrX	70020000	70030000
9	0.999053	chrX	70030000	70040000
9	0.976511	chrX	70040000	70050000
9	0.993228	chrX	70050000	70060000
9	1.02898	chrX	70060000	70070000
9	1.05412	chrX	70070000	70080000
9	1.0121	chrX	70080000	70090000
9	0.959047	chrX	70090000	70100000
9	0.913511	chrX	70100000	70110000
9	0.888662	chrX	70110000	70120000
9	0.958467	chrX	70120000	70130000
9	0.937317	chrX	70130000	70140000
9	0.978322	chrX	70140000	70150000
9	0.980223	chrX	70150000	70160000
9	1.00788	chrX	70160000	70170000
9	1.04799	chrX	70170000	70180000
9	1.15107	chrX	70180000	70190000
9	1.19594	chrX	70190000	70200000
9	1.25446	chrX	70200000	70210000
9	1.28939	chrX	70210000	70220000
9	1.29191	chrX	70220000	70230000
9	1.27731	chrX	70230000	70240000
9	1.29743	chrX	70240000	70250000
9	1.31146	chrX	70250000	70260000
9	1.40795	chrX	70260000	70270000
9	1.45523	chrX	70270000	70280000
9	1.51632	chrX	70280000	70290000
9	1.54034	chrX	70290000	70300000
9	1.60807	chrX	70300000	70310000
9	1.66194	chrX	70310000	70320000
9	1.7857	chrX	70320000	70330000
9	1.76187	chrX	70330000	70340000
9	1.80297	chrX	70340000	70350000
9	1.7812	chrX	70350000	70360000
9	1.77455	chrX	70360000	70370000
9	1.76371	chrX	70370000	70380000
9	1.80387	chrX	70380000	70390000
9	1.78957	chrX	70390000	70400000
9	1.72385	chrX	70400000	70410000
9	1.74473	chrX	70410000	70420000
9	1.76392	chrX	70420000	70430000
9	1.73234	chrX	70430000	70440000
9	1.79737	chrX	70440000	70450000
9	1.93904	chrX	70450000	70460000
9	2.00422	chrX	70460000	70470000
9	2.06758	chrX	70470000	70480000
9	2.08873	chrX	70480000	70490000
9	2.06895	chrX	70490000	70500000
9	2.05456	chrX	70500000	70510000
9	2.10039	chrX	70510000	70520000
9	2.05527	chrX	70520000	70530000
9	2.03929	chrX	70530000	70540000
9	1.96822	chrX	70540000	70550000
9	1.94244	chrX	70550000	70560000
9	1.9089	chrX	70560000	70570000
9	1.83862	chrX	70570000	70580000
9	1.83035	chrX	70580000	70590000
9	1.82208	chrX	70590000	70600000
9	1.84973	chrX	70600000	70610000
9	1.78314	chrX	70610000	70620000
9	1.77773	chrX	70620000	70630000
9	1.72528	chrX	70630000	70640000
9	1.69998	chrX	70640000	70650000
9	1.5853	chrX	70650000	70660000
9	1.56525	chrX	70660000	70670000
9	1.48653	chrX	70670000	70680000
9	1.54854	chrX	70680000	70690000
9	1.52737	chrX	70690000	70700000
9	1.50545	chrX	70700000	70710000
9	1.45319	chrX	70710000	70720000
9	1.51665	chrX	70720000	70730000
9	1.46355	chrX	70730000	70740000
9	1.43083	chrX	70740000	70750000
9	1.46219	chrX	70750000	70760000
9	1.52198	chrX	70760000	70770000
9	1.54891	chrX	70770000	70780000
9	1.54648	chrX	70780000	70790000
9	1.53264	chrX	70790000	70800000
9	1.56702	chrX	70800000	70810000
9	1.5347	chrX	70810000	70820000
9	1.61359	chrX	70820000	70830000
9	1.65171	chrX	70830000	70840000
9	1.74507	chrX	70840000	70850000
9	1.74129	chrX	70850000	70860000
9	1.78232	chrX	70860000	70870000
9	1.78764	chrX	70870000	70880000
9	1.73522	chrX	70880000	70890000
9	1.61401	chrX	70890000	70900000
9	1.63969	chrX	70900000	70910000
9	1.63155	chrX	70910000	70920000
9	1.57839	chrX	70920000	70930000
9	1.63396	chrX	70930000	70940000
9	1.57093	chrX	70940000	70950000
9	1.51849	chrX	70950000	70960000
9	1.52713	chrX	70960000	70970000
9	1.55683	chrX	70970000	70980000
9	1.67164	chrX	70980000	70990000
9	1.76622	chrX	70990000	71000000
9	1.77266	chrX	71000000	71010000
9	1.87498	chrX	71010000	71020000
9	1.84124	chrX	71020000	71030000
9	1.88487	chrX	71030000	71040000
9	1.95315	chrX	71040000	71050000
9	1.98596	chrX	71050000	71060000
9	1.98699	chrX	71060000	71070000
9	1.94406	chrX	71070000	71080000
9	1.9648	chrX	71080000	71090000
9	1.94631	chrX	71090000	71100000
9	1.96421	chrX	71100000	71110000
9	1.92483	chrX	71110000	71120000
9	1.87094	chrX	71120000	71130000
9	1.9414	chrX	71130000	71140000
9	1.9608	chrX	71140000	71150000
9	1.90013	chrX	71150000	71160000
9	1.79372	chrX	71160000	71170000
9	1.81575	chrX	71170000	71180000
9	1.90098	chrX	71180000	71190000
9	1.95583	chrX	71190000	71200000
9	1.9963	chrX	71200000	71210000
9	1.98608	chrX	71210000	71220000
9	2.00686	chrX	71220000	71230000
9	1.96451	chrX	71230000	71240000
9	1.93959	chrX	71240000	71250000
9	1.89565	chrX	71250000	71260000
9	1.84466	chrX	71260000	71270000
9	1.87887	chrX	71270000	71280000
9	1.81554	chrX	71280000	71290000
9	1.81607	chrX	71290000	71300000
9	1.77356	chrX	71300000	71310000
9	1.77812	chrX	71310000	71320000
9	1.7362	chrX	71320000	71330000
9	1.75733	chrX	71330000	71340000
9	1.72191	chrX	71340000	71350000
9	1.63639	chrX	71350000	71360000
9	1.5869	chrX	71360000	71370000
9	1.63823	chrX	71370000	71380000
9	1.61277	chrX	71380000	71390000
9	1.61944	chrX	71390000	71400000
9	1.57291	chrX	71400000	71410000
9	1.51244	chrX	71410000	71420000
9	1.52234	chrX	71420000	71430000
9	1.42246	chrX	71430000	71440000
9	1.40513	chrX	71440000	71450000
9	1.37637	chrX	71450000	71460000
9	1.40561	chrX	71460000	71470000
9	1.36523	chrX	71470000	71480000
9	1.20704	chrX	71480000	71490000
9	1.1234	chrX	71490000	71500000
9	1.10376	chrX	71500000	71510000
9	1.03145	chrX	71510000	71520000
9	1.02174	chrX	71520000	71530000
9	0.961201	chrX	71530000	71540000
9	0.955312	chrX	71540000	71550000
9	0.937557	chrX	71550000	71560000
9	0.900023	chrX	71560000	71570000
9	0.84517	chrX	71570000	71580000
9	0.772033	chrX	71580000	71590000
9	0.746866	chrX	71590000	71600000
9	0.700252	chrX	71600000	71610000
9	0.64009	chrX	71610000	71620000
9	0.614734	chrX	71620000	71630000
9	0.549753	chrX	71630000	71640000
9	0.43482	chrX	71640000	71650000
9	0.396728	chrX	71650000	71660000
9	0.354712	chrX	71660000	71670000
9	0.368474	chrX	71670000	71680000
9	0.298954	chrX	71680000	71690000
9	0.297176	chrX	71690000	71700000
9	0.303353	chrX	71700000	71710000
9	0.313037	chrX	71710000	71720000
9	0.307774	chrX	71720000	71730000
9	0.30604	chrX	71730000	71740000
9	0.291907	chrX	71740000	71750000
9	0.286508	chrX	71750000	71760000
9	0.275671	chrX	71760000	71770000
9	0.264274	chrX	71770000	71780000
9	0.267191	chrX	71780000	71790000
9	0.307979	chrX	71790000	71800000
9	0.339785	chrX	71800000	71810000
9	0.391961	chrX	71810000	71820000
9	0.415772	chrX	71820000	71830000
9	0.425496	chrX	71830000	71840000
9	0.463264	chrX	71840000	71850000
9	0.477498	chrX	71850000	71860000
9	0.515114	chrX	71860000	71870000
9	0.529518	chrX	71870000	71880000
9	0.547164	chrX	71880000	71890000
9	0.567089	chrX	71890000	71900000
9	0.559766	chrX	71900000	71910000
9	0.577772	chrX	71910000	71920000
9	0.590832	chrX	71920000	71930000
9	0.599242	chrX	71930000	71940000
9	0.613343	chrX	71940000	71950000
9	0.646814	chrX	71950000	71960000
9	0.659184	chrX	71960000	71970000
9	0.660167	chrX	71970000	71980000
9	0.698849	chrX	71980000	71990000
9	0.70375	chrX	71990000	72000000
9	0.723126	chrX	72000000	72010000
9	0.748273	chrX	72010000	72020000
9	0.797056	chrX	72020000	72030000
9	0.838155	chrX	72030000	72040000
9	0.867867	chrX	72040000	72050000
9	0.894333	chrX	72050000	72060000
9	0.917774	chrX	72060000	72070000
9	0.914219	chrX	72070000	72080000
9	0.92959	chrX	72080000	72090000
9	0.898311	chrX	72090000	72100000
9	0.846285	chrX	72100000	72110000
9	0.832279	chrX	72110000	72120000
9	0.825793	chrX	72120000	72130000
9	0.813961	chrX	72130000	72140000
9	0.796717	chrX	72140000	72150000
9	0.756538	chrX	72150000	72160000
9	0.750399	chrX	72160000	72170000
9	0.742023	chrX	72170000	72180000
9	0.74847	chrX	72180000	72190000
9	0.747223	chrX	72190000	72200000
9	0.743243	chrX	72200000	72210000
9	0.739105	chrX	72210000	72220000
9	0.763824	chrX	72220000	72230000
9	0.77959	chrX	72230000	72240000
9	0.824555	chrX	72240000	72250000
9	0.869616	chrX	72250000	72260000
9	0.908	chrX	72260000	72270000
9	0.973683	chrX	72270000	72280000
9	1.01476	chrX	72280000	72290000
9	1.0231	chrX	72290000	72300000
9	1.04636	chrX	72300000	72310000
9	1.07996	chrX	72310000	72320000
9	1.10122	chrX	72320000	72330000
9	1.12598	chrX	72330000	72340000
9	1.12411	chrX	72340000	72350000
9	1.13383	chrX	72350000	72360000
9	1.11984	chrX	72360000	72370000
9	1.10518	chrX	72370000	72380000
9	1.09851	chrX	72380000	72390000
9	1.06921	chrX	72390000	72400000
9	1.09452	chrX	72400000	72410000
9	1.11974	chrX	72410000	72420000
9	1.1253	chrX	72420000	72430000
9	1.12838	chrX	72430000	72440000
9	1.10847	chrX	72440000	72450000
9	1.09749	chrX	72450000	72460000
9	1.05895	chrX	72460000	72470000
9	1.01936	chrX	72470000	72480000
9	0.948819	chrX	72480000	72490000
9	0.889168	chrX	72490000	72500000
9	0.837224	chrX	72500000	72510000
9	0.752346	chrX	72510000	72520000
9	0.679896	chrX	72520000	72530000
9	0.575797	chrX	72530000	72540000
9	0.504381	chrX	72540000	72550000
9	0.454582	chrX	72550000	72560000
9	0.422547	chrX	72560000	72570000
9	0.368032	chrX	72570000	72580000
9	0.409388	chrX	72580000	72590000
9	0.381959	chrX	72590000	72600000
9	0.403153	chrX	72600000	72610000
9	0.465648	chrX	72610000	72620000
9	0.452509	chrX	72620000	72630000
9	0.397413	chrX	72630000	72640000
9	0.409014	chrX	72640000	72650000
9	0.382768	chrX	72650000	72660000
9	0.355314	chrX	72660000	72670000
9	0.363662	chrX	72670000	72680000
9	0.371748	chrX	72680000	72690000
9	0.332631	chrX	72690000	72700000
9	0.311896	chrX	72700000	72710000
9	0.3264	chrX	72710000	72720000
9	0.258595	chrX	72720000	72730000
9	0.225252	chrX	72730000	72740000
9	0.251456	chrX	72740000	72750000
9	0.205629	chrX	72750000	72760000
9	0.231857	chrX	72760000	72770000
9	0.244071	chrX	72770000	72780000
9	0.258232	chrX	72780000	72790000
9	0.268188	chrX	72790000	72800000
9	0.231003	chrX	72800000	72810000
9	0.250837	chrX	72810000	72820000
9	0.262947	chrX	72820000	72830000
9	0.275627	chrX	72830000	72840000
9	0.26388	chrX	72840000	72850000
9	0.267998	chrX	72850000	72860000
9	0.268121	chrX	72860000	72870000
9	0.281895	chrX	72870000	72880000
9	0.277108	chrX	72880000	72890000
9	0.336993	chrX	72890000	72900000
9	0.327042	chrX	72900000	72910000
9	0.350015	chrX	72910000	72920000
9	0.345606	chrX	72920000	72930000
9	0.33752	chrX	72930000	72940000
9	0.340226	chrX	72940000	72950000
9	0.389234	chrX	72950000	72960000
9	0.369191	chrX	72960000	72970000
9	0.369191	chrX	72970000	72980000
9	0.489937	chrX	72980000	72990000
9	0.553536	chrX	72990000	73000000
9	0.737956	chrX	73000000	73010000
9	0.765697	chrX	73010000	73020000
9	0.835736	chrX	73020000	73030000
9	0.886272	chrX	73030000	73040000
9	1.04173	chrX	73040000	73050000
9	0.949134	chrX	73050000	73060000
9	0.941465	chrX	73060000	73070000
9	0.972698	chrX	73070000	73080000
9	0.985006	chrX	73080000	73090000
9	1.02934	chrX	73090000	73100000
9	0.951588	chrX	73100000	73110000
9	0.976887	chrX	73110000	73120000
9	0.984763	chrX	73120000	73130000
9	1.02164	chrX	73130000	73140000
9	1.08124	chrX	73140000	73150000
9	1.11813	chrX	73150000	73160000
9	1.15759	chrX	73160000	73170000
9	1.19244	chrX	73170000	73180000
9	1.14414	chrX	73180000	73190000
9	1.13171	chrX	73190000	73200000
9	1.12213	chrX	73200000	73210000
9	1.02172	chrX	73210000	73220000
9	1.06078	chrX	73220000	73230000
9	1.07254	chrX	73230000	73240000
9	1.06489	chrX	73240000	73250000
9	1.05418	chrX	73250000	73260000
9	1.0938	chrX	73260000	73270000
9	1.15675	chrX	73270000	73280000
9	1.20186	chrX	73280000	73290000
9	1.32013	chrX	73290000	73300000
9	1.31759	chrX	73300000	73310000
9	1.3107	chrX	73310000	73320000
9	1.35307	chrX	73320000	73330000
9	1.4058	chrX	73330000	73340000
9	1.48555	chrX	73340000	73350000
9	1.53192	chrX	73350000	73360000
9	1.56908	chrX	73360000	73370000
9	1.62799	chrX	73370000	73380000
9	1.67448	chrX	73380000	73390000
9	1.68269	chrX	73390000	73400000
9	1.68463	chrX	73400000	73410000
9	1.69623	chrX	73410000	73420000
9	1.70259	chrX	73420000	73430000
9	1.73244	chrX	73430000	73440000
9	1.76043	chrX	73440000	73450000
9	1.78685	chrX	73450000	73460000
9	1.89799	chrX	73460000	73470000
22	0	chrX	62290000	62300000
22	0	chrX	62300000	62310000
22	0	chrX	62310000	62320000
22	0	chrX	62320000	62330000
22	0.0173947	chrX	62330000	62340000
22	0.0173947	chrX	62340000	62350000
22	0.0173947	chrX	62350000	62360000
22	0.0173947	chrX	62360000	62370000
22	0.0173947	chrX	62370000	62380000
22	0.0173947	chrX	62380000	62390000
22	0.0173947	chrX	62390000	62400000
22	0.0173947	chrX	62400000	62410000
22	0.0173947	chrX	62410000	62420000
22	0.0173947	chrX	62420000	62430000
22	0.0173947	chrX	62430000	62440000
22	0.0173947	chrX	62440000	62450000
22	0.0173947	chrX	62450000	62460000
22	0.0173947	chrX	62460000	62470000
22	0.0173947	chrX	62470000	62480000
22	0.0173947	chrX	62480000	62490000
22	0.0385126	chrX	62490000	62500000
22	0.114503	chrX	62500000	62510000
22	0.181702	chrX	62510000	62520000
22	0.312997	chrX	62520000	62530000
22	0.444491	chrX	62530000	62540000
22	0.543784	chrX	62540000	62550000
22	0.607651	chrX	62550000	62560000
22	0.657185	chrX	62560000	62570000
22	0.762423	chrX	62570000	62580000
22	0.764534	chrX	62580000	62590000
22	0.796075	chrX	62590000	62600000
22	0.801318	chrX	62600000	62610000
22	0.911695	chrX	62610000	62620000
22	0.96106	chrX	62620000	62630000
22	1.073	chrX	62630000	62640000
22	1.07526	chrX	62640000	62650000
22	1.17616	chrX	62650000	62660000
22	1.26339	chrX	62660000	62670000
22	1.30245	chrX	62670000	62680000
22	1.32602	chrX	62680000	62690000
22	1.41761	chrX	62690000	62700000
22	1.47524	chrX	62700000	62710000
22	1.55067	chrX	62710000	62720000
22	1.58513	chrX	62720000	62730000
22	1.66589	chrX	62730000	62740000
22	1.72343	chrX	62740000	62750000
22	1.75223	chrX	62750000	62760000
22	1.79725	chrX	62760000	62770000
22	1.86755	chrX	62770000	62780000
22	1.87017	chrX	62780000	62790000
22	1.91398	chrX	62790000	62800000
22	1.84936	chrX	62800000	62810000
22	1.83037	chrX	62810000	62820000
22	1.80843	chrX	62820000	62830000
22	1.74064	chrX	62830000	62840000
22	1.66795	chrX	62840000	62850000
22	1.65462	chrX	62850000	62860000
22	1.55899	chrX	62860000	62870000
22	1.46568	chrX	62870000	62880000
22	1.43392	chrX	62880000	62890000
22	1.39122	chrX	62890000	62900000
22	1.27446	chrX	62900000	62910000
22	1.22274	chrX	62910000	62920000
22	1.12539	chrX	62920000	62930000
22	1.08213	chrX	62930000	62940000
22	1.03711	chrX	62940000	62950000
22	1.00046	chrX	62950000	62960000
22	0.991259	chrX	62960000	62970000
22	0.954238	chrX	62970000	62980000
22	0.975856	chrX	62980000	62990000
22	0.966607	chrX	62990000	63000000
22	0.95401	chrX	63000000	63010000
22	0.932644	chrX	63010000	63020000
22	0.915233	chrX	63020000	63030000
22	0.918639	chrX	63030000	63040000
22	0.901576	chrX	63040000	63050000
22	0.857822	chrX	63050000	63060000
22	0.830718	chrX	63060000	63070000
22	0.784794	chrX	63070000	63080000
22	0.778346	chrX	63080000	63090000
22	0.750477	chrX	63090000	63100000
22	0.71249	chrX	63100000	63110000
22	0.64916	chrX	63110000	63120000
22	0.598112	chrX	63120000	63130000
22	0.614072	chrX	63130000	63140000
22	0.616171	chrX	63140000	63150000
22	0.614516	chrX	63150000	63160000
22	0.625296	chrX	63160000	63170000
22	0.61655	chrX	63170000	63180000
22	0.665524	chrX	63180000	63190000
22	0.583988	chrX	63190000	63200000
22	0.58821	chrX	63200000	63210000
22	0.607804	chrX	63210000	63220000
22	0.623625	chrX	63220000	63230000
22	0.639754	chrX	63230000	63240000
22	0.641454	chrX	63240000	63250000
22	0.691273	chrX	63250000	63260000
22	0.734799	chrX	63260000	63270000
22	0.780256	chrX	63270000	63280000
22	0.807741	chrX	63280000	63290000
22	0.86382	chrX	63290000	63300000
22	0.917416	chrX	63300000	63310000
22	0.936468	chrX	63310000	63320000
22	0.960022	chrX	63320000	63330000
22	0.977597	chrX	63330000	63340000
22	0.999717	chrX	63340000	63350000
22	1.05017	chrX	63350000	63360000
22	1.08777	chrX	63360000	63370000
22	1.12251	chrX	63370000	63380000
22	1.16052	chrX	63380000	63390000
22	1.20545	chrX	63390000	63400000
22	1.22395	chrX	63400000	63410000
22	1.1979	chrX	63410000	63420000
22	1.18649	chrX	63420000	63430000
22	1.23281	chrX	63430000	63440000
22	1.28192	chrX	63440000	63450000
22	1.29936	chrX	63450000	63460000
22	1.32527	chrX	63460000	63470000
22	1.35922	chrX	63470000	63480000
22	1.31729	chrX	63480000	63490000
22	1.2519	chrX	63490000	63500000
22	1.26862	chrX	63500000	63510000
22	1.3085	chrX	63510000	63520000
22	1.33733	chrX	63520000	63530000
22	1.37977	chrX	63530000	63540000
22	1.38779	chrX	63540000	63550000
22	1.35879	chrX	63550000	63560000
22	1.3513	chrX	63560000	63570000
22	1.34638	chrX	63570000	63580000
22	1.31624	chrX	63580000	63590000
22	1.29324	chrX	63590000	63600000
22	1.27631	chrX	63600000	63610000
22	1.265	chrX	63610000	63620000
22	1.23232	chrX	63620000	63630000
22	1.22878	chrX	63630000	63640000
22	1.22939	chrX	63640000	63650000
22	1.225	chrX	63650000	63660000
22	1.18632	chrX	63660000	63670000
22	1.17815	chrX	63670000	63680000
22	1.14848	chrX	63680000	63690000
22	1.12974	chrX	63690000	63700000
22	1.12868	chrX	63700000	63710000
22	1.10786	chrX	63710000	63720000
22	1.11809	chrX	63720000	63730000
22	1.11687	chrX	63730000	63740000
22	1.12488	chrX	63740000	63750000
22	1.12622	chrX	63750000	63760000
22	1.1348	chrX	63760000	63770000
22	1.16167	chrX	63770000	63780000
22	1.1889	chrX	63780000	63790000
22	1.16826	chrX	63790000	63800000
22	1.15954	chrX	63800000	63810000
22	1.1692	chrX	63810000	63820000
22	1.1864	chrX	63820000	63830000
22	1.19935	chrX	63830000	63840000
22	1.21299	chrX	63840000	63850000
22	1.20526	chrX	63850000	63860000
22	1.22349	chrX	63860000	63870000
22	1.22685	chrX	63870000	63880000
22	1.226	chrX	63880000	63890000
22	1.21433	chrX	63890000	63900000
22	1.22389	chrX	63900000	63910000
22	1.23557	chrX	63910000	63920000
22	1.2083	chrX	63920000	63930000
22	1.21751	chrX	63930000	63940000
22	1.21368	chrX	63940000	63950000
22	1.22994	chrX	63950000	63960000
22	1.21818	chrX	63960000	63970000
22	1.24139	chrX	63970000	63980000
22	1.21156	chrX	63980000	63990000
22	1.19742	chrX	63990000	64000000
22	1.20736	chrX	64000000	64010000
22	1.23856	chrX	64010000	64020000
22	1.22121	chrX	64020000	64030000
22	1.25068	chrX	64030000	64040000
22	1.21957	chrX	64040000	64050000
22	1.208	chrX	64050000	64060000
22	1.2192	chrX	64060000	64070000
22	1.23666	chrX	64070000	64080000
22	1.25072	chrX	64080000	64090000
22	1.24169	chrX	64090000	64100000
22	1.2702	chrX	64100000	64110000
22	1.28681	chrX	64110000	64120000
22	1.30769	chrX	64120000	64130000
22	1.3311	chrX	64130000	64140000
22	1.31048	chrX	64140000	64150000
22	1.31774	chrX	64150000	64160000
22	1.34492	chrX	64160000	64170000
22	1.36224	chrX	64170000	64180000
22	1.37802	chrX	64180000	64190000
22	1.37385	chrX	64190000	64200000
22	1.3909	chrX	64200000	64210000
22	1.42787	chrX	64210000	64220000
22	1.44202	chrX	64220000	64230000
22	1.45218	chrX	64230000	64240000
22	1.46964	chrX	64240000	64250000
22	1.52327	chrX	64250000	64260000
22	1.52631	chrX	64260000	64270000
22	1.55407	chrX	64270000	64280000
22	1.53898	chrX	64280000	64290000
22	1.55357	chrX	64290000	64300000
22	1.51531	chrX	64300000	64310000
22	1.53046	chrX	64310000	64320000
22	1.53026	chrX	64320000	64330000
22	1.52439	chrX	64330000	64340000
22	1.47862	chrX	64340000	64350000
22	1.49688	chrX	64350000	64360000
22	1.49641	chrX	64360000	64370000
22	1.46777	chrX	64370000	64380000
22	1.45458	chrX	64380000	64390000
22	1.40354	chrX	64390000	64400000
22	1.36761	chrX	64400000	64410000
22	1.35717	chrX	64410000	64420000
22	1.36145	chrX	64420000	64430000
22	1.33544	chrX	64430000	64440000
22	1.34582	chrX	64440000	64450000
22	1.34644	chrX	64450000	64460000
22	1.33255	chrX	64460000	64470000
22	1.30292	chrX	64470000	64480000
22	1.30351	chrX	64480000	64490000
22	1.31638	chrX	64490000	64500000
22	1.33423	chrX	64500000	64510000
22	1.298	chrX	64510000	64520000
22	1.32562	chrX	64520000	64530000
22	1.31445	chrX	64530000	64540000
22	1.31239	chrX	64540000	64550000
22	1.33393	chrX	64550000	64560000
22	1.35513	chrX	64560000	64570000
22	1.39889	chrX	64570000	64580000
22	1.39674	chrX	64580000	64590000
22	1.39733	chrX	64590000	64600000
22	1.39539	chrX	64600000	64610000
22	1.39834	chrX	64610000	64620000
22	1.42413	chrX	64620000	64630000
22	1.40526	chrX	64630000	64640000
22	1.41979	chrX	64640000	64650000
22	1.38722	chrX	64650000	64660000
22	1.38316	chrX	64660000	64670000
22	1.3633	chrX	64670000	64680000
22	1.33011	chrX	64680000	64690000
22	1.33956	chrX	64690000	64700000
22	1.34728	chrX	64700000	64710000
22	1.3292	chrX	64710000	64720000
22	1.34233	chrX	64720000	64730000
22	1.34148	chrX	64730000	64740000
22	1.35938	chrX	64740000	64750000
22	1.33985	chrX	64750000	64760000
22	1.34755	chrX	64760000	64770000
22	1.35939	chrX	64770000	64780000
22	1.35274	chrX	64780000	64790000
22	1.34708	chrX	64790000	64800000
22	1.28904	chrX	64800000	64810000
22	1.26007	chrX	64810000	64820000
22	1.24055	chrX	64820000	64830000
22	1.23707	chrX	64830000	64840000
22	1.22913	chrX	64840000	64850000
22	1.20696	chrX	64850000	64860000
22	1.18878	chrX	64860000	64870000
22	1.15496	chrX	64870000	64880000
22	1.1456	chrX	64880000	64890000
22	1.1499	chrX	64890000	64900000
22	1.17487	chrX	64900000	64910000
22	1.1626	chrX	64910000	64920000
22	1.20738	chrX	64920000	64930000
22	1.23892	chrX	64930000	64940000
22	1.27725	chrX	64940000	64950000
22	1.3042	chrX	64950000	64960000
22	1.33421	chrX	64960000	64970000
22	1.37001	chrX	64970000	64980000
22	1.39375	chrX	64980000	64990000
22	1.41604	chrX	64990000	65000000
22	1.44521	chrX	65000000	65010000
22	1.4639	chrX	65010000	65020000
22	1.47207	chrX	65020000	65030000
22	1.48084	chrX	65030000	65040000
22	1.48602	chrX	65040000	65050000
22	1.51115	chrX	65050000	65060000
22	1.53852	chrX	65060000	65070000
22	1.57477	chrX	65070000	65080000
22	1.57894	chrX	65080000	65090000
22	1.59309	chrX	65090000	65100000
22	1.58848	chrX	65100000	65110000
22	1.59028	chrX	65110000	65120000
22	1.61964	chrX	65120000	65130000
22	1.63216	chrX	65130000	65140000
22	1.6483	chrX	65140000	65150000
22	1.6374	chrX	65150000	65160000
22	1.62035	chrX	65160000	65170000
22	1.62676	chrX	65170000	65180000
22	1.62303	chrX	65180000	65190000
22	1.61328	chrX	65190000	65200000
22	1.58739	chrX	65200000	65210000
22	1.57162	chrX	65210000	65220000
22	1.53073	chrX	65220000	65230000
22	1.51111	chrX	65230000	65240000
22	1.48937	chrX	65240000	65250000
22	1.45111	chrX	65250000	65260000
22	1.41456	chrX	65260000	65270000
22	1.3792	chrX	65270000	65280000
22	1.33393	chrX	65280000	65290000
22	1.29444	chrX	65290000	65300000
22	1.26403	chrX	65300000	65310000
22	1.20714	chrX	65310000	65320000
22	1.16922	chrX	65320000	65330000
22	1.14112	chrX	65330000	65340000
22	1.12433	chrX	65340000	65350000
22	1.09226	chrX	65350000	65360000
22	1.05191	chrX	65360000	65370000
22	1.00933	chrX	65370000	65380000
22	0.985652	chrX	65380000	65390000
22	0.949932	chrX	65390000	65400000
22	0.91887	chrX	65400000	65410000
22	0.893379	chrX	65410000	65420000
22	0.862257	chrX	65420000	65430000
22	0.814486	chrX	65430000	65440000
22	0.78782	chrX	65440000	65450000
22	0.76231	chrX	65450000	65460000
22	0.738888	chrX	65460000	65470000
22	0.727081	chrX	65470000	65480000
22	0.710621	chrX	65480000	65490000
22	0.691798	chrX	65490000	65500000
22	0.682125	chrX	65500000	65510000
22	0.654807	chrX	65510000	65520000
22	0.638618	chrX	65520000	65530000
22	0.626693	chrX	65530000	65540000
22	0.633956	chrX	65540000	65550000
22	0.645261	chrX	65550000	65560000
22	0.663991	chrX	65560000	65570000
22	0.67306	chrX	65570000	65580000
22	0.700932	chrX	65580000	65590000
22	0.724386	chrX	65590000	65600000
22	0.74921	chrX	65600000	65610000
22	0.769223	chrX	65610000	65620000
22	0.787533	chrX	65620000	65630000
22	0.797335	chrX	65630000	65640000
22	0.813162	chrX	65640000	65650000
22	0.830117	chrX	65650000	65660000
22	0.835146	chrX	65660000	65670000
22	0.848655	chrX	65670000	65680000
22	0.868941	chrX	65680000	65690000
22	0.88063	chrX	65690000	65700000
22	0.894038	chrX	65700000	65710000
22	0.895973	chrX	65710000	65720000
22	0.90018	chrX	65720000	65730000
22	0.902478	chrX	65730000	65740000
22	0.930678	chrX	65740000	65750000
22	0.964954	chrX	65750000	65760000
22	1.01054	chrX	65760000	65770000
22	1.03796	chrX	65770000	65780000
22	1.06062	chrX	65780000	65790000
22	1.08416	chrX	65790000	65800000
22	1.12159	chrX	65800000	65810000
22	1.13422	chrX	65810000	65820000
22	1.1552	chrX	65820000	65830000
22	1.16426	chrX	65830000	65840000
22	1.16905	chrX	65840000	65850000
22	1.15879	chrX	65850000	65860000
22	1.15593	chrX	65860000	65870000
22	1.15584	chrX	65870000	65880000
22	1.13061	chrX	65880000	65890000
22	1.12289	chrX	65890000	65900000
22	1.11496	chrX	65900000	65910000
22	1.11311	chrX	65910000	65920000
22	1.09739	chrX	65920000	65930000
22	1.09591	chrX	65930000	65940000
22	1.07499	chrX	65940000	65950000
22	1.05813	chrX	65950000	65960000
22	1.04921	chrX	65960000	65970000
22	1.02495	chrX	65970000	65980000
22	1.01174	chrX	65980000	65990000
22	0.993578	chrX	65990000	66000000
22	0.981647	chrX	66000000	66010000
22	0.954721	chrX	66010000	66020000
22	0.931568	chrX	66020000	66030000
22	0.931293	chrX	66030000	66040000
22	0.925359	chrX	66040000	66050000
22	0.913951	chrX	66050000	66060000
22	0.911892	chrX	66060000	66070000
22	0.903809	chrX	66070000	66080000
22	0.904562	chrX	66080000	66090000
22	0.904937	chrX	66090000	66100000
22	0.890286	chrX	66100000	66110000
22	0.896751	chrX	66110000	66120000
22	0.918191	chrX	66120000	66130000
22	0.937863	chrX	66130000	66140000
22	0.940562	chrX	66140000	66150000
22	0.943893	chrX	66150000	66160000
22	0.951092	chrX	66160000	66170000
22	0.955242	chrX	66170000	66180000
22	0.974948	chrX	66180000	66190000
22	0.978806	chrX	66190000	66200000
22	0.989832	chrX	66200000	66210000
22	0.998963	chrX	66210000	66220000
22	1.03248	chrX	66220000	66230000
22	1.05182	chrX	66230000	66240000
22	1.05325	chrX	66240000	66250000
22	1.05565	chrX	66250000	66260000
22	1.07021	chrX	66260000	66270000
22	1.08142	chrX	66270000	66280000
22	1.08529	chrX	66280000	66290000
22	1.07953	chrX	66290000	66300000
22	1.07706	chrX	66300000	66310000
22	1.07092	chrX	66310000	66320000
22	1.06569	chrX	66320000	66330000
22	1.07229	chrX	66330000	66340000
22	1.0678	chrX	66340000	66350000
22	1.07384	chrX	66350000	66360000
22	1.07985	chrX	66360000	66370000
22	1.06516	chrX	66370000	66380000
22	1.03511	chrX	66380000	66390000
22	1.00437	chrX	66390000	66400000
22	1.00752	chrX	66400000	66410000
22	1.00098	chrX	66410000	66420000
22	1.00775	chrX	66420000	66430000
22	1.01632	chrX	66430000	66440000
22	1.005	chrX	66440000	66450000
22	0.969433	chrX	66450000	66460000
22	0.937875	chrX	66460000	66470000
22	0.932729	chrX	66470000	66480000
22	0.912966	chrX	66480000	66490000
22	0.898192	chrX	66490000	66500000
22	0.871001	chrX	66500000	66510000
22	0.832136	chrX	66510000	66520000
22	0.817964	chrX	66520000	66530000
22	0.792969	chrX	66530000	66540000
22	0.773461	chrX	66540000	66550000
22	0.753509	chrX	66550000	66560000
22	0.730614	chrX	66560000	66570000
22	0.685083	chrX	66570000	66580000
22	0.671997	chrX	66580000	66590000
22	0.653262	chrX	66590000	66600000
22	0.644114	chrX	66600000	66610000
22	0.620422	chrX	66610000	66620000
22	0.606013	chrX	66620000	66630000
22	0.594143	chrX	66630000	66640000
22	0.562919	chrX	66640000	66650000
22	0.545255	chrX	66650000	66660000
22	0.526794	chrX	66660000	66670000
22	0.50023	chrX	66670000	66680000
22	0.475619	chrX	66680000	66690000
22	0.451694	chrX	66690000	66700000
22	0.42727	chrX	66700000	66710000
22	0.403542	chrX	66710000	66720000
22	0.391662	chrX	66720000	66730000
22	0.398705	chrX	66730000	66740000
22	0.414187	chrX	66740000	66750000
22	0.429514	chrX	66750000	66760000
22	0.460575	chrX	66760000	66770000
22	0.495985	chrX	66770000	66780000
22	0.516958	chrX	66780000	66790000
22	0.531082	chrX	66790000	66800000
22	0.552717	chrX	66800000	66810000
22	0.57801	chrX	66810000	66820000
22	0.586455	chrX	66820000	66830000
22	0.597901	chrX	66830000	66840000
22	0.604216	chrX	66840000	66850000
22	0.624066	chrX	66850000	66860000
22	0.639245	chrX	66860000	66870000
22	0.654751	chrX	66870000	66880000
22	0.656057	chrX	66880000	66890000
22	0.656873	chrX	66890000	66900000
22	0.664015	chrX	66900000	66910000
22	0.665722	chrX	66910000	66920000
22	0.668836	chrX	66920000	66930000
22	0.688698	chrX	66930000	66940000
22	0.703794	chrX	66940000	66950000
22	0.725355	chrX	66950000	66960000
22	0.748126	chrX	66960000	66970000
22	0.758959	chrX	66970000	66980000
22	0.769502	chrX	66980000	66990000
22	0.783024	chrX	66990000	67000000
22	0.789076	chrX	67000000	67010000
22	0.802933	chrX	67010000	67020000
22	0.811213	chrX	67020000	67030000
22	0.818343	chrX	67030000	67040000
22	0.825764	chrX	67040000	67050000
22	0.82483	chrX	67050000	67060000
22	0.828543	chrX	67060000	67070000
22	0.821977	chrX	67070000	67080000
22	0.828943	chrX	67080000	67090000
22	0.837842	chrX	67090000	67100000
22	0.835781	chrX	67100000	67110000
22	0.84105	chrX	67110000	67120000
22	0.848265	chrX	67120000	67130000
22	0.854036	chrX	67130000	67140000
22	0.853841	chrX	67140000	67150000
22	0.858854	chrX	67150000	67160000
22	0.863042	chrX	67160000	67170000
22	0.866609	chrX	67170000	67180000
22	0.867577	chrX	67180000	67190000
22	0.860525	chrX	67190000	67200000
22	0.866628	chrX	67200000	67210000
22	0.864395	chrX	67210000	67220000
22	0.87804	chrX	67220000	67230000
22	0.881949	chrX	67230000	67240000
22	0.887862	chrX	67240000	67250000
22	0.884685	chrX	67250000	67260000
22	0.875614	chrX	67260000	67270000
22	0.868736	chrX	67270000	67280000
22	0.851397	chrX	67280000	67290000
22	0.838601	chrX	67290000	67300000
22	0.822002	chrX	67300000	67310000
22	0.812808	chrX	67310000	67320000
22	0.803612	chrX	67320000	67330000
22	0.786855	chrX	67330000	67340000
22	0.768809	chrX	67340000	67350000
22	0.761671	chrX	67350000	67360000
22	0.750207	chrX	67360000	67370000
22	0.736487	chrX	67370000	67380000
22	0.726656	chrX	67380000	67390000
22	0.71338	chrX	67390000	67400000
22	0.70139	chrX	67400000	67410000
22	0.694018	chrX	67410000	67420000
22	0.684195	chrX	67420000	67430000
22	0.668246	chrX	67430000	67440000
22	0.649165	chrX	67440000	67450000
22	0.640597	chrX	67450000	67460000
22	0.623736	chrX	67460000	67470000
22	0.607089	chrX	67470000	67480000
22	0.58338	chrX	67480000	67490000
22	0.557359	chrX	67490000	67500000
22	0.538938	chrX	67500000	67510000
22	0.525966	chrX	67510000	67520000
22	0.507102	chrX	67520000	67530000
22	0.496849	chrX	67530000	67540000
22	0.496697	chrX	67540000	67550000
22	0.504331	chrX	67550000	67560000
22	0.513719	chrX	67560000	67570000
22	0.525913	chrX	67570000	67580000
22	0.532753	chrX	67580000	67590000
22	0.54255	chrX	67590000	67600000
22	0.548698	chrX	67600000	67610000
22	0.550479	chrX	67610000	67620000
22	0.550731	chrX	67620000	67630000
22	0.544817	chrX	67630000	67640000
22	0.541021	chrX	67640000	67650000
22	0.535457	chrX	67650000	67660000
22	0.533219	chrX	67660000	67670000
22	0.534117	chrX	67670000	67680000
22	0.533342	chrX	67680000	67690000
22	0.530761	chrX	67690000	67700000
22	0.52993	chrX	67700000	67710000
22	0.532426	chrX	67710000	67720000
22	0.543764	chrX	67720000	67730000
22	0.566601	chrX	67730000	67740000
22	0.582671	chrX	67740000	67750000
22	0.601649	chrX	67750000	67760000
22	0.625312	chrX	67760000	67770000
22	0.647024	chrX	67770000	67780000
22	0.674853	chrX	67780000	67790000
22	0.689177	chrX	67790000	67800000
22	0.704189	chrX	67800000	67810000
22	0.726798	chrX	67810000	67820000
22	0.745796	chrX	67820000	67830000
22	0.782315	chrX	67830000	67840000
22	0.803523	chrX	67840000	67850000
22	0.813821	chrX	67850000	67860000
22	0.826356	chrX	67860000	67870000
22	0.838304	chrX	67870000	67880000
22	0.838396	chrX	67880000	67890000
22	0.835919	chrX	67890000	67900000
22	0.837479	chrX	67900000	67910000
22	0.833123	chrX	67910000	67920000
22	0.821739	chrX	67920000	67930000
22	0.804794	chrX	67930000	67940000
22	0.791113	chrX	67940000	67950000
22	0.77035	chrX	67950000	67960000
22	0.753396	chrX	67960000	67970000
22	0.744068	chrX	67970000	67980000
22	0.728828	chrX	67980000	67990000
22	0.711057	chrX	67990000	68000000
22	0.68535	chrX	68000000	68010000
22	0.66768	chrX	68010000	68020000
22	0.641725	chrX	68020000	68030000
22	0.608137	chrX	68030000	68040000
22	0.592147	chrX	68040000	68050000
22	0.570141	chrX	68050000	68060000
22	0.539602	chrX	68060000	68070000
22	0.520048	chrX	68070000	68080000
22	0.500788	chrX	68080000	68090000
22	0.474392	chrX	68090000	68100000
22	0.457115	chrX	68100000	68110000
22	0.437801	chrX	68110000	68120000
22	0.422114	chrX	68120000	68130000
22	0.404764	chrX	68130000	68140000
22	0.381042	chrX	68140000	68150000
22	0.389077	chrX	68150000	68160000
22	0.39002	chrX	68160000	68170000
22	0.398975	chrX	68170000	68180000
22	0.420055	chrX	68180000	68190000
22	0.462739	chrX	68190000	68200000
22	0.513917	chrX	68200000	68210000
22	0.554503	chrX	68210000	68220000
22	0.599609	chrX	68220000	68230000
22	0.633743	chrX	68230000	68240000
22	0.672778	chrX	68240000	68250000
22	0.699698	chrX	68250000	68260000
22	0.734452	chrX	68260000	68270000
22	0.766374	chrX	68270000	68280000
22	0.796014	chrX	68280000	68290000
22	0.816108	chrX	68290000	68300000
22	0.84036	chrX	68300000	68310000
22	0.857636	chrX	68310000	68320000
22	0.858734	chrX	68320000	68330000
22	0.86887	chrX	68330000	68340000
22	0.879861	chrX	68340000	68350000
22	0.895009	chrX	68350000	68360000
22	0.904282	chrX	68360000	68370000
22	0.907048	chrX	68370000	68380000
22	0.905638	chrX	68380000	68390000
22	0.910435	chrX	68390000	68400000
22	0.911183	chrX	68400000	68410000
22	0.911993	chrX	68410000	68420000
22	0.912184	chrX	68420000	68430000
22	0.894098	chrX	68430000	68440000
22	0.865865	chrX	68440000	68450000
22	0.823076	chrX	68450000	68460000
22	0.792017	chrX	68460000	68470000
22	0.758893	chrX	68470000	68480000
22	0.722737	chrX	68480000	68490000
22	0.696428	chrX	68490000	68500000
22	0.687361	chrX	68500000	68510000
22	0.701975	chrX	68510000	68520000
22	0.7075	chrX	68520000	68530000
22	0.715966	chrX	68530000	68540000
22	0.723847	chrX	68540000	68550000
22	0.734761	chrX	68550000	68560000
22	0.741176	chrX	68560000	68570000
22	0.744393	chrX	68570000	68580000
22	0.748839	chrX	68580000	68590000
22	0.760516	chrX	68590000	68600000
22	0.765706	chrX	68600000	68610000
22	0.761602	chrX	68610000	68620000
22	0.756894	chrX	68620000	68630000
22	0.746114	chrX	68630000	68640000
22	0.738034	chrX	68640000	68650000
22	0.721939	chrX	68650000	68660000
22	0.708128	chrX	68660000	68670000
22	0.701651	chrX	68670000	68680000
22	0.679374	chrX	68680000	68690000
22	0.659587	chrX	68690000	68700000
22	0.641115	chrX	68700000	68710000
22	0.618445	chrX	68710000	68720000
22	0.619989	chrX	68720000	68730000
22	0.635066	chrX	68730000	68740000
22	0.658959	chrX	68740000	68750000
22	0.659453	chrX	68750000	68760000
22	0.666827	chrX	68760000	68770000
22	0.675057	chrX	68770000	68780000
22	0.671829	chrX	68780000	68790000
22	0.658942	chrX	68790000	68800000
22	0.646408	chrX	68800000	68810000
22	0.645994	chrX	68810000	68820000
22	0.670279	chrX	68820000	68830000
22	0.720572	chrX	68830000	68840000
22	0.765386	chrX	68840000	68850000
22	0.815076	chrX	68850000	68860000
22	0.851928	chrX	68860000	68870000
22	0.888716	chrX	68870000	68880000
22	0.923105	chrX	68880000	68890000
22	0.970557	chrX	68890000	68900000
22	1.00722	chrX	68900000	68910000
22	1.04788	chrX	68910000	68920000
22	1.09384	chrX	68920000	68930000
22	1.13286	chrX	68930000	68940000
22	1.17908	chrX	68940000	68950000
22	1.20152	chrX	68950000	68960000
22	1.22132	chrX	68960000	68970000
22	1.2434	chrX	68970000	68980000
22	1.28631	chrX	68980000	68990000
22	1.30722	chrX	68990000	69000000
22	1.31648	chrX	69000000	69010000
22	1.32343	chrX	69010000	69020000
22	1.31872	chrX	69020000	69030000
22	1.31056	chrX	69030000	69040000
22	1.29174	chrX	69040000	69050000
22	1.28579	chrX	69050000	69060000
22	1.28062	chrX	69060000	69070000
22	1.28313	chrX	69070000	69080000
22	1.298	chrX	69080000	69090000
22	1.29871	chrX	69090000	69100000
22	1.28585	chrX	69100000	69110000
22	1.25099	chrX	69110000	69120000
22	1.20177	chrX	69120000	69130000
22	1.15976	chrX	69130000	69140000
22	1.12779	chrX	69140000	69150000
22	1.09989	chrX	69150000	69160000
22	1.09004	chrX	69160000	69170000
22	1.05666	chrX	69170000	69180000
22	1.02336	chrX	69180000	69190000
22	1.00028	chrX	69190000	69200000
22	0.959745	chrX	69200000	69210000
22	0.929944	chrX	69210000	69220000
22	0.89883	chrX	69220000	69230000
22	0.868905	chrX	69230000	69240000
22	0.844712	chrX	69240000	69250000
22	0.805106	chrX	69250000	69260000
22	0.779696	chrX	69260000	69270000
22	0.737371	chrX	69270000	69280000
22	0.701071	chrX	69280000	69290000
22	0.672003	chrX	69290000	69300000
22	0.641471	chrX	69300000	69310000
22	0.616541	chrX	69310000	69320000
22	0.602482	chrX	69320000	69330000
22	0.58531	chrX	69330000	69340000
22	0.55414	chrX	69340000	69350000
22	0.525177	chrX	69350000	69360000
22	0.509072	chrX	69360000	69370000
22	0.493497	chrX	69370000	69380000
22	0.476706	chrX	69380000	69390000
22	0.463351	chrX	69390000	69400000
22	0.458248	chrX	69400000	69410000
22	0.452536	chrX	69410000	69420000
22	0.46852	chrX	69420000	69430000
22	0.477195	chrX	69430000	69440000
22	0.493874	chrX	69440000	69450000
22	0.508879	chrX	69450000	69460000
22	0.529901	chrX	69460000	69470000
22	0.530653	chrX	69470000	69480000
22	0.548813	chrX	69480000	69490000
22	0.577477	chrX	69490000	69500000
22	0.591392	chrX	69500000	69510000
22	0.607091	chrX	69510000	69520000
22	0.618474	chrX	69520000	69530000
22	0.651403	chrX	69530000	69540000
22	0.694318	chrX	69540000	69550000
22	0.771873	chrX	69550000	69560000
22	0.806251	chrX	69560000	69570000
22	0.851956	chrX	69570000	69580000
22	0.885791	chrX	69580000	69590000
22	0.924394	chrX	69590000	69600000
22	0.948905	chrX	69600000	69610000
22	0.956421	chrX	69610000	69620000
22	1.01667	chrX	69620000	69630000
22	1.0532	chrX	69630000	69640000
22	1.08868	chrX	69640000	69650000
22	1.13415	chrX	69650000	69660000
22	1.1723	chrX	69660000	69670000
22	1.21936	chrX	69670000	69680000
22	1.24974	chrX	69680000	69690000
22	1.32008	chrX	69690000	69700000
22	1.37313	chrX	69700000	69710000
22	1.41803	chrX	69710000	69720000
22	1.49999	chrX	69720000	69730000
22	1.55503	chrX	69730000	69740000
22	1.5713	chrX	69740000	69750000
22	1.58135	chrX	69750000	69760000
22	1.59059	chrX	69760000	69770000
22	1.59355	chrX	69770000	69780000
22	1.57453	chrX	69780000	69790000
22	1.57742	chrX	69790000	69800000
22	1.59779	chrX	69800000	69810000
22	1.61049	chrX	69810000	69820000
22	1.58915	chrX	69820000	69830000
22	1.59809	chrX	69830000	69840000
22	1.57343	chrX	69840000	69850000
22	1.52085	chrX	69850000	69860000
22	1.4726	chrX	69860000	69870000
22	1.42446	chrX	69870000	69880000
22	1.36533	chrX	69880000	69890000
22	1.3019	chrX	69890000	69900000
22	1.26103	chrX	69900000	69910000
22	1.19666	chrX	69910000	69920000
22	1.14437	chrX	69920000	69930000
22	1.09401	chrX	69930000	69940000
22	1.04899	chrX	69940000	69950000
22	0.996995	chrX	69950000	69960000
22	0.972684	chrX	69960000	69970000
22	0.953615	chrX	69970000	69980000
22	0.912835	chrX	69980000	69990000
22	0.877368	chrX	69990000	70000000
22	0.849027	chrX	70000000	70010000
22	0.79335	chrX	70010000	70020000
22	0.750841	chrX	70020000	70030000
22	0.769854	chrX	70030000	70040000
22	0.787693	chrX	70040000	70050000
22	0.803115	chrX	70050000	70060000
22	0.794981	chrX	70060000	70070000
22	0.786831	chrX	70070000	70080000
22	0.769901	chrX	70080000	70090000
22	0.72903	chrX	70090000	70100000
22	0.724355	chrX	70100000	70110000
22	0.706852	chrX	70110000	70120000
22	0.694902	chrX	70120000	70130000
22	0.68926	chrX	70130000	70140000
22	0.716509	chrX	70140000	70150000
22	0.736785	chrX	70150000	70160000
22	0.767561	chrX	70160000	70170000
22	0.764475	chrX	70170000	70180000
22	0.808794	chrX	70180000	70190000
22	0.863594	chrX	70190000	70200000
22	0.924361	chrX	70200000	70210000
22	0.94649	chrX	70210000	70220000
22	0.948511	chrX	70220000	70230000
22	0.983909	chrX	70230000	70240000
22	0.966877	chrX	70240000	70250000
22	0.991178	chrX	70250000	70260000
22	1.01243	chrX	70260000	70270000
22	1.02893	chrX	70270000	70280000
22	1.05405	chrX	70280000	70290000
22	1.06741	chrX	70290000	70300000
22	1.05314	chrX	70300000	70310000
22	1.09947	chrX	70310000	70320000
22	1.12613	chrX	70320000	70330000
22	1.17472	chrX	70330000	70340000
22	1.22144	chrX	70340000	70350000
22	1.27124	chrX	70350000	70360000
22	1.28219	chrX	70360000	70370000
22	1.29587	chrX	70370000	70380000
22	1.29413	chrX	70380000	70390000
22	1.27092	chrX	70390000	70400000
22	1.30477	chrX	70400000	70410000
22	1.29463	chrX	70410000	70420000
22	1.31423	chrX	70420000	70430000
22	1.32625	chrX	70430000	70440000
22	1.41798	chrX	70440000	70450000
22	1.47062	chrX	70450000	70460000
22	1.48367	chrX	70460000	70470000
22	1.47847	chrX	70470000	70480000
22	1.49053	chrX	70480000	70490000
22	1.48847	chrX	70490000	70500000
22	1.51657	chrX	70500000	70510000
22	1.50962	chrX	70510000	70520000
22	1.52343	chrX	70520000	70530000
22	1.49971	chrX	70530000	70540000
22	1.49606	chrX	70540000	70550000
22	1.46632	chrX	70550000	70560000
22	1.4284	chrX	70560000	70570000
22	1.40535	chrX	70570000	70580000
22	1.39013	chrX	70580000	70590000
22	1.37967	chrX	70590000	70600000
22	1.36	chrX	70600000	70610000
22	1.33305	chrX	70610000	70620000
22	1.31946	chrX	70620000	70630000
22	1.29583	chrX	70630000	70640000
22	1.2901	chrX	70640000	70650000
22	1.27895	chrX	70650000	70660000
22	1.28572	chrX	70660000	70670000
22	1.25625	chrX	70670000	70680000
22	1.24257	chrX	70680000	70690000
22	1.24098	chrX	70690000	70700000
22	1.25682	chrX	70700000	70710000
22	1.22486	chrX	70710000	70720000
22	1.21606	chrX	70720000	70730000
22	1.20601	chrX	70730000	70740000
22	1.19451	chrX	70740000	70750000
22	1.18883	chrX	70750000	70760000
22	1.20775	chrX	70760000	70770000
22	1.2554	chrX	70770000	70780000
22	1.28381	chrX	70780000	70790000
22	1.2953	chrX	70790000	70800000
22	1.33029	chrX	70800000	70810000
22	1.37776	chrX	70810000	70820000
22	1.36311	chrX	70820000	70830000
22	1.36633	chrX	70830000	70840000
22	1.36172	chrX	70840000	70850000
22	1.37917	chrX	70850000	70860000
22	1.36881	chrX	70860000	70870000
22	1.34171	chrX	70870000	70880000
22	1.30831	chrX	70880000	70890000
22	1.29789	chrX	70890000	70900000
22	1.31765	chrX	70900000	70910000
22	1.27809	chrX	70910000	70920000
22	1.23758	chrX	70920000	70930000
22	1.18855	chrX	70930000	70940000
22	1.15901	chrX	70940000	70950000
22	1.07179	chrX	70950000	70960000
22	1.0522	chrX	70960000	70970000
22	1.07387	chrX	70970000	70980000
22	1.1527	chrX	70980000	70990000
22	1.14169	chrX	70990000	71000000
22	1.14949	chrX	71000000	71010000
22	1.15095	chrX	71010000	71020000
22	1.18997	chrX	71020000	71030000
22	1.20846	chrX	71030000	71040000
22	1.18859	chrX	71040000	71050000
22	1.23937	chrX	71050000	71060000
22	1.21616	chrX	71060000	71070000
22	1.23793	chrX	71070000	71080000
22	1.23517	chrX	71080000	71090000
22	1.24763	chrX	71090000	71100000
[truncated: 87,441 more rows]

## Sheet: F2_C_heatmap_annotations
y	avgCFScaled	avgCopyNumber.log10	TPM.log2	abCall	ecDNA_score
1	0.133615	2.17685855824392	12.9128852206521	NA	1
2	0.149308	NA	12.8309524650688	NA	NA
3	0.164982	1.88789258502496	13.6141093629706	NA	1
4	0.281835	2.15372723468787	12.6159162625275	NA	1
5	0.330482	1.47885640940702	NA	NA	0.95628434
6	0.339363	1.67260070149456	10.7418636501793	NA	NA
7	0.350834	1.76745494372146	12.3417467454972	NA	0.184237646
8	0.393447	1.44998105667843	12.6061361282189	NA	0.715228372
9	0.450436	NA	14.3063508262243	NA	NA
10	0.488089	1.46111118071736	11.3741912728336	NA	1
11	0.493113	2.33686042077065	12.0349835854721	NA	0
12	0.494088	1.56363235015909	12.0360241828286	NA	0.883277484
13	0.496837	1.41070807807049	11.9311275219776	NA	0.444399856
14	0.545877	1.37740643328967	11.8032952586147	NA	0.79213424
15	0.567185	1.61068517688011	12.3283478719045	NA	0.776336783
16	0.597039	1.53061457788547	10.5111843571616	NA	0.437674091
17	0.598333	1.73665859360666	10.6291917572496	NA	NA
18	0.719282	1.04247706645045	11.1795925329707	NA	0
19	0.774044	1.11406527171964	10.327560503099	NA	0.84087362
20	0.777988	0.779033419262118	10.452289638382	NA	0
21	0.779349	1.41029966861536	11.3714652063614	NA	0.659995584
22	0.803612	0.838716894037897	10.0907317190895	NA	0
23	0.814356	1.50674105669097	11.6456750926485	NA	0.81317676
24	0.814379	1.76353093910438	11.8978250403652	NA	0.856794256
25	0.822266	0.59644314118364	6.33467374242885	NA	0
26	0.843037	1.1414105753787	10.9591217065329	NA	0.127383157
27	0.869728	1.26417416558396	10.2484364007977	NA	NA
28	0.932923	1.00902574208691	10.6369363249927	NA	0
29	0.955812	0.471438407389299	0.424405849543836	B	0
30	0.95586	0.488917174073529	8.52741327584747	NA	0
31	0.964994	0.476106716840191	11.4491754763642	B	0
32	1.00376	0.701939092114703	10.3107150162683	B	0
33	1.01168	0.805194909232818	9.83723480434143	A	0
34	1.01787	0.696566057782417	10.111945491387	NA	0
35	1.02382	0.491389711929305	11.8458498957503	A	0
36	1.02482	0.905860615093137	10.6211892401138	NA	0
37	1.02541	0.69836156605511	10.0038467500696	A	0
38	1.02547	0.850952399793493	10.4023267405268	A	0
39	1.02732	NA	NA	A	0
40	1.02807	0.180426965753026	6.51736578008718	NA	0
41	1.0365	0.846918257052585	10.5715668442678	A	0
42	1.03676	0.299790489253734	0.348135405219046	B	0
43	1.04564	0.447251084475862	10.1305473971326	A	0
44	1.04989	0.445993181787647	1.35695735097443	A	0
45	1.05454	1.02400102357643	10.6855521337727	A	0
46	1.08224	0.521896128976105	9.99965196419995	A	0
47	1.09453	0.541766399511599	10.2608713254437	A	0
48	1.09771	0.696766895680132	3.44253523830623	B	0
49	1.10017	0.474929785992802	9.6286928641253	A	0
50	1.10869	0.288271588254821	0.972802037384679	B	0
51	1.12857	0.474973432948358	11.4867369953991	A	0
52	1.12988	0.480438147177817	7.74158293667005	A	0
53	1.14096	0.478984717412186	9.53013279413666	A	0
54	1.14142	0.474595013522643	10.2567936694553	A	0
55	1.15692	0.479474534102625	11.7614406991547	NA	0
56	1.16187	0.400382548045429	8.71401123244915	A	0
57	1.16541	0.477728841782553	10.3475350035785	A	0
58	1.17944	0.29946371452845	5.85170207499484	A	0
59	1.18427	NA	6.19468476710797	B	0
60	1.19063	0.402450538851364	9.93811373812393	A	0
61	1.19311	0.301832698184397	2.16230833993279	B	0
62	1.19798	0.659583461983928	9.85151638027448	A	0
63	1.21379	0.302157695941016	10.2334698875221	A	0
64	1.21713	0.522561594534437	9.99321155871512	A	0
65	1.21755	0.60151678365001	9.45061000108668	A	0
66	1.23086	0.471174318307338	7.30093698195709	A	0
67	1.23161	0.473778834646725	8.59717055128912	A	0
68	1.26265	1.26665261243413	4.03533886133279	B	0
69	1.27516	0.610340711452157	8.94274584581198	A	0
70	1.27534	0.697917737933302	9.9323464638654	A	0
71	1.28118	0.301962726473363	10.5146489686836	A	0
72	1.32613	0.397314173908845	6.86305848512099	A	0
73	1.335	0.608729227295577	8.21100148229196	B	0
74	1.34235	0.476512816438753	9.17520995028033	A	0
75	1.34605	0.309395925869756	9.76164696632942	A	0
76	1.35587	0.526959255342246	10.2920086697912	A	0
77	1.39243	0.611967463644433	6.86935077761539	A	0
78	1.42166	0.478350015827675	10.7932212493035	A	0
79	1.44245	0.599730278295653	11.2779771945112	A	0
80	1.53895	0.477931182055328	8.96176742854569	A	0

## Sheet: F2_D
ecTF	locus.i	locus.j	CF
FALSE	6.25685e+07	6.26085e+07	30.2235
FALSE	6.25885e+07	6.26085e+07	23.6603
FALSE	6.25985e+07	6.26085e+07	37.3776
FALSE	6.26085e+07	6.26085e+07	14.3019
FALSE	6.25685e+07	6.26185e+07	44.545
FALSE	6.25785e+07	6.26185e+07	26.4526
FALSE	6.25985e+07	6.26185e+07	73.4523
FALSE	6.26085e+07	6.26185e+07	35.1317
FALSE	6.26185e+07	6.26185e+07	20.7116
FALSE	6.25785e+07	6.26285e+07	44.6181
FALSE	6.25985e+07	6.26285e+07	30.9734
FALSE	6.26085e+07	6.26285e+07	11.8515
FALSE	6.26085e+07	6.26385e+07	13.0437
FALSE	6.25885e+07	6.26485e+07	10.9689
FALSE	6.25985e+07	6.26485e+07	11.5522
FALSE	6.26085e+07	6.26485e+07	13.2608
FALSE	6.26285e+07	6.26485e+07	32.9661
FALSE	6.26385e+07	6.26485e+07	36.2824
FALSE	6.26485e+07	6.26485e+07	36.8863
FALSE	6.25985e+07	6.26585e+07	43.4872
FALSE	6.26085e+07	6.26585e+07	11.0931
FALSE	6.26185e+07	6.26585e+07	8.17482
FALSE	6.26385e+07	6.26585e+07	30.3515
FALSE	6.26485e+07	6.26585e+07	35.9995
FALSE	6.26585e+07	6.26585e+07	19.3595
FALSE	6.26085e+07	6.26685e+07	6.06272
FALSE	6.26185e+07	6.26685e+07	8.93558
FALSE	6.26485e+07	6.26685e+07	39.3496
FALSE	6.26585e+07	6.26685e+07	28.2148
FALSE	6.26685e+07	6.26685e+07	30.8405
FALSE	6.26385e+07	6.26785e+07	22.4982
FALSE	6.26485e+07	6.26785e+07	38.121
FALSE	6.26585e+07	6.26785e+07	28.7006
FALSE	6.26685e+07	6.26785e+07	31.3715
FALSE	6.26085e+07	6.26885e+07	7.16194
FALSE	6.26185e+07	6.26885e+07	10.5557
FALSE	6.26485e+07	6.26885e+07	6.64056
FALSE	6.26585e+07	6.26885e+07	33.3304
FALSE	6.26685e+07	6.26885e+07	9.10803
FALSE	6.26785e+07	6.26885e+07	12.3531
FALSE	6.26885e+07	6.26885e+07	21.5188
FALSE	6.25685e+07	6.26985e+07	60.4606
FALSE	6.25785e+07	6.26985e+07	35.9039
FALSE	6.26085e+07	6.26985e+07	9.53678
FALSE	6.26185e+07	6.26985e+07	14.0558
FALSE	6.26585e+07	6.26985e+07	11.0956
FALSE	6.26685e+07	6.26985e+07	12.1282
FALSE	6.26785e+07	6.26985e+07	16.4493
FALSE	6.26885e+07	6.26985e+07	28.6542
FALSE	6.26485e+07	6.27085e+07	23.5919
FALSE	6.26585e+07	6.27085e+07	14.8016
FALSE	6.26685e+07	6.27085e+07	16.179
FALSE	6.26785e+07	6.27085e+07	21.9435
FALSE	6.26885e+07	6.27085e+07	9.5562
FALSE	6.26985e+07	6.27085e+07	12.725
FALSE	6.27085e+07	6.27085e+07	50.9254
FALSE	6.25785e+07	6.27185e+07	19.4253
FALSE	6.26085e+07	6.27185e+07	5.15974
FALSE	6.26485e+07	6.27185e+07	4.78413
FALSE	6.26585e+07	6.27185e+07	12.0063
FALSE	6.26685e+07	6.27185e+07	6.56179
FALSE	6.26885e+07	6.27185e+07	15.503
FALSE	6.26985e+07	6.27185e+07	10.3218
FALSE	6.27085e+07	6.27185e+07	41.308
FALSE	6.27185e+07	6.27185e+07	22.3379
FALSE	6.25885e+07	6.27285e+07	16.6516
FALSE	6.26085e+07	6.27285e+07	6.71029
FALSE	6.26185e+07	6.27285e+07	9.89
FALSE	6.26585e+07	6.27285e+07	31.2285
FALSE	6.26785e+07	6.27285e+07	11.5741
FALSE	6.27085e+07	6.27285e+07	17.9071
FALSE	6.27185e+07	6.27285e+07	7.26266
FALSE	6.27285e+07	6.27285e+07	9.44515
FALSE	6.25685e+07	6.27385e+07	41.1941
FALSE	6.26085e+07	6.27385e+07	6.49777
FALSE	6.26285e+07	6.27385e+07	16.1533
FALSE	6.26385e+07	6.27385e+07	35.5567
FALSE	6.26485e+07	6.27385e+07	24.099
FALSE	6.26585e+07	6.27385e+07	7.55986
FALSE	6.26685e+07	6.27385e+07	8.26339
FALSE	6.26785e+07	6.27385e+07	11.2076
FALSE	6.26885e+07	6.27385e+07	9.7616
FALSE	6.27185e+07	6.27385e+07	21.0979
FALSE	6.27285e+07	6.27385e+07	18.292
FALSE	6.27385e+07	6.27385e+07	26.569
FALSE	6.25785e+07	6.27485e+07	24.6128
FALSE	6.25885e+07	6.27485e+07	16.2232
FALSE	6.26185e+07	6.27485e+07	9.63554
FALSE	6.26285e+07	6.27485e+07	16.2525
FALSE	6.26485e+07	6.27485e+07	6.06172
FALSE	6.26585e+07	6.27485e+07	7.60626
FALSE	6.26685e+07	6.27485e+07	16.6282
FALSE	6.26785e+07	6.27485e+07	11.2763
FALSE	6.26885e+07	6.27485e+07	29.4645
FALSE	6.27185e+07	6.27485e+07	7.0758
FALSE	6.27285e+07	6.27485e+07	18.4043
FALSE	6.27385e+07	6.27485e+07	26.7321
FALSE	6.27485e+07	6.27485e+07	17.9308
FALSE	6.25885e+07	6.27585e+07	20.5713
FALSE	6.26085e+07	6.27585e+07	8.28983
FALSE	6.26285e+07	6.27585e+07	20.6084
FALSE	6.26485e+07	6.27585e+07	23.0591
FALSE	6.27185e+07	6.27585e+07	17.9445
FALSE	6.27285e+07	6.27585e+07	35.0054
FALSE	6.27485e+07	6.27585e+07	45.473
FALSE	6.27585e+07	6.27585e+07	14.4151
FALSE	6.26185e+07	6.27685e+07	10.9065
FALSE	6.26385e+07	6.27685e+07	20.2468
FALSE	6.26585e+07	6.27685e+07	8.60954
FALSE	6.26685e+07	6.27685e+07	9.41075
FALSE	6.26885e+07	6.27685e+07	22.234
FALSE	6.27085e+07	6.27685e+07	9.87382
FALSE	6.27185e+07	6.27685e+07	8.00912
FALSE	6.27285e+07	6.27685e+07	31.2478
FALSE	6.27385e+07	6.27685e+07	20.1721
FALSE	6.27485e+07	6.27685e+07	30.4438
FALSE	6.27585e+07	6.27685e+07	25.7355
FALSE	6.27685e+07	6.27685e+07	34.4594
FALSE	6.25785e+07	6.27785e+07	32.3467
FALSE	6.26085e+07	6.27785e+07	8.59191
FALSE	6.26285e+07	6.27785e+07	21.3593
FALSE	6.26485e+07	6.27785e+07	7.96644
FALSE	6.26685e+07	6.27785e+07	10.9266
FALSE	6.26885e+07	6.27785e+07	12.9076
FALSE	6.27185e+07	6.27785e+07	18.5983
FALSE	6.27285e+07	6.27785e+07	12.0936
FALSE	6.27485e+07	6.27785e+07	11.7825
FALSE	6.27585e+07	6.27785e+07	29.8808
FALSE	6.27685e+07	6.27785e+07	26.6733
FALSE	6.27785e+07	6.27785e+07	15.4848
FALSE	6.26285e+07	6.27885e+07	14.5631
FALSE	6.26485e+07	6.27885e+07	5.43163
FALSE	6.26585e+07	6.27885e+07	13.6312
FALSE	6.27085e+07	6.27885e+07	23.4494
FALSE	6.27185e+07	6.27885e+07	6.3403
FALSE	6.27285e+07	6.27885e+07	16.4912
FALSE	6.27585e+07	6.27885e+07	20.3731
FALSE	6.27685e+07	6.27885e+07	36.3724
FALSE	6.27785e+07	6.27885e+07	10.5578
FALSE	6.27885e+07	6.27885e+07	14.3968
FALSE	6.25985e+07	6.27985e+07	36.3548
FALSE	6.26185e+07	6.27985e+07	6.83406
FALSE	6.26485e+07	6.27985e+07	4.29931
FALSE	6.26685e+07	6.27985e+07	5.89682
FALSE	6.26785e+07	6.27985e+07	23.9934
FALSE	6.26885e+07	6.27985e+07	6.96596
FALSE	6.26985e+07	6.27985e+07	9.27582
FALSE	6.27385e+07	6.27985e+07	18.9599
FALSE	6.27585e+07	6.27985e+07	16.126
FALSE	6.27685e+07	6.27985e+07	43.1849
FALSE	6.27785e+07	6.27985e+07	16.7136
FALSE	6.27885e+07	6.27985e+07	11.3956
FALSE	6.27985e+07	6.27985e+07	22.5499
FALSE	6.25885e+07	6.28085e+07	8.17492
FALSE	6.26085e+07	6.28085e+07	6.58867
FALSE	6.26185e+07	6.28085e+07	4.85537
FALSE	6.26285e+07	6.28085e+07	16.3793
FALSE	6.26385e+07	6.28085e+07	9.01352
FALSE	6.26485e+07	6.28085e+07	9.16354
FALSE	6.26785e+07	6.28085e+07	17.0465
FALSE	6.26985e+07	6.28085e+07	6.59016
FALSE	6.27085e+07	6.28085e+07	13.1869
FALSE	6.27185e+07	6.28085e+07	10.6965
FALSE	6.27285e+07	6.28085e+07	13.9109
FALSE	6.27385e+07	6.28085e+07	13.4704
FALSE	6.27485e+07	6.28085e+07	4.51768
FALSE	6.27585e+07	6.28085e+07	22.9139
FALSE	6.27685e+07	6.28085e+07	10.2271
FALSE	6.27885e+07	6.28085e+07	20.2404
FALSE	6.27985e+07	6.28085e+07	19.2251
FALSE	6.28085e+07	6.28085e+07	61.4646
FALSE	6.26485e+07	6.28185e+07	5.55444
FALSE	6.26585e+07	6.28185e+07	13.9394
FALSE	6.26685e+07	6.28185e+07	7.61832
FALSE	6.26785e+07	6.28185e+07	10.3327
FALSE	6.26985e+07	6.28185e+07	11.9838
FALSE	6.27185e+07	6.28185e+07	6.48365
FALSE	6.27385e+07	6.28185e+07	8.165
FALSE	6.27685e+07	6.28185e+07	18.5974
FALSE	6.27785e+07	6.28185e+07	10.7965
FALSE	6.27885e+07	6.28185e+07	7.36118
FALSE	6.27985e+07	6.28185e+07	17.4798
FALSE	6.28085e+07	6.28185e+07	24.8377
FALSE	6.28185e+07	6.28185e+07	7.52761
FALSE	6.25785e+07	6.28285e+07	25.5444
FALSE	6.25885e+07	6.28285e+07	16.8372
FALSE	6.26085e+07	6.28285e+07	13.5702
FALSE	6.26485e+07	6.28285e+07	12.5823
FALSE	6.26685e+07	6.28285e+07	17.2575
FALSE	6.26985e+07	6.28285e+07	13.5732
FALSE	6.27185e+07	6.28285e+07	14.6872
FALSE	6.27385e+07	6.28285e+07	9.24795
FALSE	6.27485e+07	6.28285e+07	18.6094
FALSE	6.27785e+07	6.28285e+07	12.2284
FALSE	6.27885e+07	6.28285e+07	8.33752
FALSE	6.27985e+07	6.28285e+07	6.59941
FALSE	6.28085e+07	6.28285e+07	14.066
FALSE	6.28185e+07	6.28285e+07	17.0521
FALSE	6.26085e+07	6.28385e+07	6.45807
FALSE	6.26185e+07	6.28385e+07	14.2774
FALSE	6.26285e+07	6.28385e+07	8.02732
FALSE	6.26485e+07	6.28385e+07	5.98794
FALSE	6.26585e+07	6.28385e+07	3.75684
FALSE	6.26685e+07	6.28385e+07	4.10645
FALSE	6.26785e+07	6.28385e+07	11.1391
FALSE	6.26885e+07	6.28385e+07	4.85098
FALSE	6.26985e+07	6.28385e+07	6.45953
FALSE	6.27085e+07	6.28385e+07	8.61703
FALSE	6.27185e+07	6.28385e+07	6.98967
FALSE	6.27385e+07	6.28385e+07	4.40112
FALSE	6.27485e+07	6.28385e+07	8.85625
FALSE	6.27585e+07	6.28385e+07	5.61493
FALSE	6.27685e+07	6.28385e+07	15.0366
FALSE	6.27785e+07	6.28385e+07	23.2782
FALSE	6.27885e+07	6.28385e+07	3.96784
FALSE	6.27985e+07	6.28385e+07	21.9847
FALSE	6.28085e+07	6.28385e+07	8.92538
FALSE	6.28185e+07	6.28385e+07	20.2878
FALSE	6.28285e+07	6.28385e+07	41.3615
FALSE	6.28385e+07	6.28385e+07	30.6196
FALSE	6.26185e+07	6.28485e+07	12.3451
FALSE	6.26385e+07	6.28485e+07	22.9174
FALSE	6.26485e+07	6.28485e+07	3.88314
FALSE	6.26685e+07	6.28485e+07	5.32601
FALSE	6.26885e+07	6.28485e+07	18.875
FALSE	6.27085e+07	6.28485e+07	11.1762
FALSE	6.27185e+07	6.28485e+07	13.5983
FALSE	6.27385e+07	6.28485e+07	5.70819
FALSE	6.27485e+07	6.28485e+07	5.74322
FALSE	6.27585e+07	6.28485e+07	14.565
FALSE	6.27685e+07	6.28485e+07	13.0015
FALSE	6.27985e+07	6.28485e+07	8.14683
FALSE	6.28085e+07	6.28485e+07	20.2582
FALSE	6.28185e+07	6.28485e+07	15.7878
FALSE	6.28285e+07	6.28485e+07	23.8424
FALSE	6.28385e+07	6.28485e+07	11.3466
FALSE	6.28485e+07	6.28485e+07	18.3955
FALSE	6.25785e+07	6.28585e+07	33.7616
FALSE	6.25885e+07	6.28585e+07	11.1268
FALSE	6.26385e+07	6.28585e+07	12.2682
FALSE	6.26485e+07	6.28585e+07	8.31491
FALSE	6.26585e+07	6.28585e+07	10.4336
FALSE	6.26685e+07	6.28585e+07	11.4045
FALSE	6.26785e+07	6.28585e+07	7.73392
FALSE	6.26885e+07	6.28585e+07	6.73612
FALSE	6.27085e+07	6.28585e+07	11.9657
FALSE	6.27385e+07	6.28585e+07	12.2229
FALSE	6.27485e+07	6.28585e+07	6.14895
FALSE	6.27585e+07	6.28585e+07	7.79696
FALSE	6.27685e+07	6.28585e+07	6.96001
FALSE	6.27785e+07	6.28585e+07	8.08108
FALSE	6.27885e+07	6.28585e+07	16.5294
FALSE	6.27985e+07	6.28585e+07	4.36118
FALSE	6.28085e+07	6.28585e+07	15.4923
FALSE	6.28185e+07	6.28585e+07	11.2687
FALSE	6.28285e+07	6.28585e+07	25.5267
FALSE	6.28385e+07	6.28585e+07	12.1482
FALSE	6.28485e+07	6.28585e+07	11.817
FALSE	6.28585e+07	6.28585e+07	21.0864
FALSE	6.26285e+07	6.28685e+07	11.6385
FALSE	6.26485e+07	6.28685e+07	8.68171
FALSE	6.26685e+07	6.28685e+07	5.95381
FALSE	6.26785e+07	6.28685e+07	24.2253
FALSE	6.27285e+07	6.28685e+07	6.58974
FALSE	6.27385e+07	6.28685e+07	6.38104
FALSE	6.27485e+07	6.28685e+07	6.4202
FALSE	6.27885e+07	6.28685e+07	23.0114
FALSE	6.27985e+07	6.28685e+07	9.10712
FALSE	6.28085e+07	6.28685e+07	12.9406
FALSE	6.28185e+07	6.28685e+07	17.6488
FALSE	6.28285e+07	6.28685e+07	13.3264
FALSE	6.28385e+07	6.28685e+07	19.0262
FALSE	6.28485e+07	6.28685e+07	8.22556
FALSE	6.28585e+07	6.28685e+07	48.4365
FALSE	6.28685e+07	6.28685e+07	9.19514
FALSE	6.25985e+07	6.28785e+07	11.1266
FALSE	6.26185e+07	6.28785e+07	6.27479
FALSE	6.26285e+07	6.28785e+07	21.1676
FALSE	6.26485e+07	6.28785e+07	7.89494
FALSE	6.26785e+07	6.28785e+07	7.3433
FALSE	6.26885e+07	6.28785e+07	19.1877
FALSE	6.27085e+07	6.28785e+07	5.68067
FALSE	6.27285e+07	6.28785e+07	5.99255
FALSE	6.27385e+07	6.28785e+07	11.6055
FALSE	6.27685e+07	6.28785e+07	6.60847
FALSE	6.27885e+07	6.28785e+07	5.2315
FALSE	6.27985e+07	6.28785e+07	4.1409
FALSE	6.28085e+07	6.28785e+07	5.88394
FALSE	6.28185e+07	6.28785e+07	16.0494
FALSE	6.28285e+07	6.28785e+07	6.05935
FALSE	6.28385e+07	6.28785e+07	8.65096
FALSE	6.28485e+07	6.28785e+07	14.9602
FALSE	6.28585e+07	6.28785e+07	16.0171
FALSE	6.28685e+07	6.28785e+07	29.2664
FALSE	6.28785e+07	6.28785e+07	22.8122
FALSE	6.25885e+07	6.28885e+07	16.0588
FALSE	6.26085e+07	6.28885e+07	6.47139
FALSE	6.26185e+07	6.28885e+07	9.53789
FALSE	6.26485e+07	6.28885e+07	6.00029
FALSE	6.26585e+07	6.28885e+07	7.52917
FALSE	6.26985e+07	6.28885e+07	12.9457
FALSE	6.27385e+07	6.28885e+07	17.6408
FALSE	6.27485e+07	6.28885e+07	8.87452
FALSE	6.27685e+07	6.28885e+07	10.0451
FALSE	6.27985e+07	6.28885e+07	6.2943
FALSE	6.28085e+07	6.28885e+07	17.8876
FALSE	6.28185e+07	6.28885e+07	8.13185
FALSE	6.28385e+07	6.28885e+07	30.6828
FALSE	6.28685e+07	6.28885e+07	19.0654
FALSE	6.28785e+07	6.28885e+07	17.3376
FALSE	6.25985e+07	6.28985e+07	11.5694
FALSE	6.26085e+07	6.28985e+07	4.42686
FALSE	6.26185e+07	6.28985e+07	13.0491
FALSE	6.26285e+07	6.28985e+07	11.0051
FALSE	6.26385e+07	6.28985e+07	12.1122
FALSE	6.26485e+07	6.28985e+07	8.20919
FALSE	6.26785e+07	6.28985e+07	7.63558
FALSE	6.27485e+07	6.28985e+07	6.07076
FALSE	6.27585e+07	6.28985e+07	7.69782
FALSE	6.27785e+07	6.28985e+07	7.97833
FALSE	6.27885e+07	6.28985e+07	5.43973
FALSE	6.28085e+07	6.28985e+07	12.2363
FALSE	6.28185e+07	6.28985e+07	5.56272
FALSE	6.28285e+07	6.28985e+07	6.30053
FALSE	6.28385e+07	6.28985e+07	5.99687
FALSE	6.28485e+07	6.28985e+07	3.88893
FALSE	6.28685e+07	6.28985e+07	13.042
FALSE	6.28785e+07	6.28985e+07	3.95336
FALSE	6.28885e+07	6.28985e+07	24.037
FALSE	6.28985e+07	6.28985e+07	20.5536
FALSE	6.25685e+07	6.29085e+07	40.3916
FALSE	6.25885e+07	6.29085e+07	15.8102
FALSE	6.26085e+07	6.29085e+07	12.7424
FALSE	6.26585e+07	6.29085e+07	7.4126
FALSE	6.26885e+07	6.29085e+07	9.57144
FALSE	6.27085e+07	6.29085e+07	8.50111
FALSE	6.27285e+07	6.29085e+07	17.9357
FALSE	6.27485e+07	6.29085e+07	8.73712
FALSE	6.27785e+07	6.29085e+07	11.4825
FALSE	6.27985e+07	6.29085e+07	6.19685
FALSE	6.28085e+07	6.29085e+07	13.208
FALSE	6.28185e+07	6.29085e+07	8.00594
FALSE	6.28285e+07	6.29085e+07	18.1356
FALSE	6.28385e+07	6.29085e+07	4.31539
FALSE	6.28485e+07	6.29085e+07	5.597
FALSE	6.28585e+07	6.29085e+07	17.9772
FALSE	6.28685e+07	6.29085e+07	18.7702
FALSE	6.28785e+07	6.29085e+07	17.0692
FALSE	6.28885e+07	6.29085e+07	8.64857
FALSE	6.28985e+07	6.29085e+07	41.4134
FALSE	6.29085e+07	6.29085e+07	17.0293
FALSE	6.25685e+07	6.29185e+07	20.2721
FALSE	6.26485e+07	6.29185e+07	5.92971
FALSE	6.26585e+07	6.29185e+07	3.7203
FALSE	6.26685e+07	6.29185e+07	12.1996
FALSE	6.26785e+07	6.29185e+07	5.51538
FALSE	6.27185e+07	6.29185e+07	6.92171
FALSE	6.27285e+07	6.29185e+07	4.50087
FALSE	6.27385e+07	6.29185e+07	8.71664
FALSE	6.27485e+07	6.29185e+07	4.38507
FALSE	6.27585e+07	6.29185e+07	11.1207
FALSE	6.27685e+07	6.29185e+07	4.96347
FALSE	6.27885e+07	6.29185e+07	3.92926
FALSE	6.27985e+07	6.29185e+07	6.22027
FALSE	6.28085e+07	6.29185e+07	2.20965
FALSE	6.28185e+07	6.29185e+07	8.0362
FALSE	6.28285e+07	6.29185e+07	9.10207
FALSE	6.28385e+07	6.29185e+07	8.66338
FALSE	6.28485e+07	6.29185e+07	14.0454
FALSE	6.28585e+07	6.29185e+07	15.0376
FALSE	6.28685e+07	6.29185e+07	18.8411
FALSE	6.28785e+07	6.29185e+07	8.56684
FALSE	6.28985e+07	6.29185e+07	14.8464
FALSE	6.29085e+07	6.29185e+07	34.1874
FALSE	6.29185e+07	6.29185e+07	17.1583
FALSE	6.25985e+07	6.29285e+07	6.73771
FALSE	6.26185e+07	6.29285e+07	3.79971
FALSE	6.26285e+07	6.29285e+07	12.8181
FALSE	6.26485e+07	6.29285e+07	4.78079
FALSE	6.26585e+07	6.29285e+07	2.99947
FALSE	6.26785e+07	6.29285e+07	8.89349
FALSE	6.26885e+07	6.29285e+07	11.6191
FALSE	6.26985e+07	6.29285e+07	10.3146
FALSE	6.27085e+07	6.29285e+07	6.87987
FALSE	6.27185e+07	6.29285e+07	2.79029
FALSE	6.27285e+07	6.29285e+07	3.6288
FALSE	6.27485e+07	6.29285e+07	7.07087
FALSE	6.27585e+07	6.29285e+07	8.96598
FALSE	6.27685e+07	6.29285e+07	4.00177
FALSE	6.27785e+07	6.29285e+07	4.64635
FALSE	6.27885e+07	6.29285e+07	3.16794
FALSE	6.27985e+07	6.29285e+07	2.50753
FALSE	6.28085e+07	6.29285e+07	5.34454
FALSE	6.28185e+07	6.29285e+07	6.47914
FALSE	6.28285e+07	6.29285e+07	7.33849
FALSE	6.28385e+07	6.29285e+07	13.9696
FALSE	6.28485e+07	6.29285e+07	9.0592
FALSE	6.28585e+07	6.29285e+07	7.27438
FALSE	6.28685e+07	6.29285e+07	10.127
FALSE	6.28785e+07	6.29285e+07	11.5116
FALSE	6.28885e+07	6.29285e+07	6.99921
FALSE	6.28985e+07	6.29285e+07	11.9698
FALSE	6.29085e+07	6.29285e+07	17.2271
FALSE	6.29185e+07	6.29285e+07	32.8552
FALSE	6.29285e+07	6.29285e+07	29.2777
FALSE	6.26085e+07	6.29385e+07	7.76725
FALSE	6.26285e+07	6.29385e+07	9.65462
FALSE	6.26585e+07	6.29385e+07	4.51843
FALSE	6.26885e+07	6.29385e+07	5.83437
FALSE	6.27085e+07	6.29385e+07	10.3639
FALSE	6.27185e+07	6.29385e+07	4.20331
FALSE	6.27285e+07	6.29385e+07	10.9329
FALSE	6.27985e+07	6.29385e+07	3.77736
FALSE	6.28085e+07	6.29385e+07	8.05105
FALSE	6.28185e+07	6.29385e+07	4.88011
FALSE	6.28285e+07	6.29385e+07	5.52737
FALSE	6.28385e+07	6.29385e+07	7.89147
FALSE	6.28485e+07	6.29385e+07	3.41171
FALSE	6.28585e+07	6.29385e+07	14.6109
FALSE	6.28685e+07	6.29385e+07	7.62772
FALSE	6.28785e+07	6.29385e+07	10.4047
FALSE	6.28885e+07	6.29385e+07	5.27183
FALSE	6.28985e+07	6.29385e+07	18.0314
FALSE	6.29085e+07	6.29385e+07	5.1902
FALSE	6.29185e+07	6.29385e+07	36.4687
FALSE	6.29285e+07	6.29385e+07	21.0019
FALSE	6.29385e+07	6.29385e+07	15.8187
FALSE	6.25785e+07	6.29485e+07	12.9721
FALSE	6.25885e+07	6.29485e+07	17.1007
FALSE	6.25985e+07	6.29485e+07	9.00504
FALSE	6.26285e+07	6.29485e+07	17.1316
FALSE	6.27285e+07	6.29485e+07	4.84994
FALSE	6.27485e+07	6.29485e+07	4.72516
FALSE	6.27785e+07	6.29485e+07	6.20991
FALSE	6.27985e+07	6.29485e+07	3.35135
FALSE	6.28085e+07	6.29485e+07	2.38102
FALSE	6.28185e+07	6.29485e+07	4.32973
FALSE	6.28385e+07	6.29485e+07	2.33382
FALSE	6.28585e+07	6.29485e+07	6.48154
FALSE	6.28685e+07	6.29485e+07	6.76747
FALSE	6.28785e+07	6.29485e+07	3.07709
FALSE	6.28985e+07	6.29485e+07	15.9978
FALSE	6.29085e+07	6.29485e+07	13.8146
FALSE	6.29185e+07	6.29485e+07	18.489
FALSE	6.29285e+07	6.29485e+07	16.77
FALSE	6.29385e+07	6.29485e+07	56.1387
FALSE	6.29485e+07	6.29485e+07	12.4519
FALSE	6.25885e+07	6.29585e+07	8.06986
FALSE	6.25985e+07	6.29585e+07	8.49898
FALSE	6.26185e+07	6.29585e+07	4.79297
FALSE	6.26485e+07	6.29585e+07	9.04578
FALSE	6.26585e+07	6.29585e+07	7.5671
FALSE	6.26685e+07	6.29585e+07	4.13565
FALSE	6.26985e+07	6.29585e+07	6.50546
FALSE	6.27185e+07	6.29585e+07	3.51969
FALSE	6.27385e+07	6.29585e+07	17.7297
FALSE	6.27585e+07	6.29585e+07	5.65486
FALSE	6.27785e+07	6.29585e+07	5.86092
FALSE	6.27885e+07	6.29585e+07	7.99211
FALSE	6.27985e+07	6.29585e+07	3.16301
FALSE	6.28085e+07	6.29585e+07	6.74163
FALSE	6.28185e+07	6.29585e+07	4.08641
FALSE	6.28285e+07	6.29585e+07	9.25681
FALSE	6.28385e+07	6.29585e+07	2.20267
FALSE	6.28485e+07	6.29585e+07	2.85683
FALSE	6.28585e+07	6.29585e+07	3.05865
FALSE	6.28685e+07	6.29585e+07	12.7743
FALSE	6.28785e+07	6.29585e+07	8.71248
FALSE	6.28885e+07	6.29585e+07	4.41442
FALSE	6.28985e+07	6.29585e+07	15.0988
FALSE	6.29085e+07	6.29585e+07	4.34607
FALSE	6.29185e+07	6.29585e+07	4.3625
FALSE	6.29285e+07	6.29585e+07	19.3448
FALSE	6.29385e+07	6.29585e+07	21.1936
FALSE	6.29485e+07	6.29585e+07	39.9571
FALSE	6.29585e+07	6.29585e+07	35.4933
FALSE	6.25885e+07	6.29685e+07	7.61287
FALSE	6.26185e+07	6.29685e+07	9.04309
FALSE	6.26285e+07	6.29685e+07	7.62658
FALSE	6.26485e+07	6.29685e+07	5.68901
FALSE	6.26985e+07	6.29685e+07	6.13706
FALSE	6.27085e+07	6.29685e+07	8.18685
FALSE	6.27285e+07	6.29685e+07	8.63634
FALSE	6.27485e+07	6.29685e+07	4.20707
FALSE	6.27685e+07	6.29685e+07	4.76199
FALSE	6.27785e+07	6.29685e+07	5.52902
FALSE	6.27885e+07	6.29685e+07	3.76976
FALSE	6.27985e+07	6.29685e+07	5.96777
FALSE	6.28085e+07	6.29685e+07	8.47981
FALSE	6.28185e+07	6.29685e+07	19.275
FALSE	6.28285e+07	6.29685e+07	13.0989
FALSE	6.28485e+07	6.29685e+07	5.3901
FALSE	6.28585e+07	6.29685e+07	5.77087
FALSE	6.28685e+07	6.29685e+07	9.03817
FALSE	6.28785e+07	6.29685e+07	5.4794
FALSE	6.28885e+07	6.29685e+07	4.16443
FALSE	6.28985e+07	6.29685e+07	5.6975
FALSE	6.29085e+07	6.29685e+07	4.09995
FALSE	6.29185e+07	6.29685e+07	12.3463
FALSE	6.29285e+07	6.29685e+07	13.2722
FALSE	6.29385e+07	6.29685e+07	17.4942
FALSE	6.29485e+07	6.29685e+07	17.7385
FALSE	6.29585e+07	6.29685e+07	25.1125
FALSE	6.29685e+07	6.29685e+07	17.7678
FALSE	6.26585e+07	6.29785e+07	7.70502
FALSE	6.26685e+07	6.29785e+07	4.21103
FALSE	6.26885e+07	6.29785e+07	4.97452
FALSE	6.27085e+07	6.29785e+07	4.41824
FALSE	6.27185e+07	6.29785e+07	3.58384
FALSE	6.27385e+07	6.29785e+07	9.0264
FALSE	6.27585e+07	6.29785e+07	5.75793
FALSE	6.27685e+07	6.29785e+07	15.4196
FALSE	6.27985e+07	6.29785e+07	3.22066
FALSE	6.28385e+07	6.29785e+07	4.48563
FALSE	6.28485e+07	6.29785e+07	8.7267
FALSE	6.28585e+07	6.29785e+07	9.34319
FALSE	6.28685e+07	6.29785e+07	3.25178
FALSE	6.28785e+07	6.29785e+07	11.8284
FALSE	6.28985e+07	6.29785e+07	3.07479
FALSE	6.29085e+07	6.29785e+07	4.42528
FALSE	6.29185e+07	6.29785e+07	13.326
FALSE	6.29285e+07	6.29785e+07	5.37202
FALSE	6.29385e+07	6.29785e+07	2.69748
FALSE	6.29485e+07	6.29785e+07	2.39326
FALSE	6.29585e+07	6.29785e+07	20.3289
FALSE	6.29685e+07	6.29785e+07	25.5702
FALSE	6.29785e+07	6.29785e+07	27.5992
FALSE	6.25785e+07	6.29885e+07	13.1278
FALSE	6.25885e+07	6.29885e+07	8.65306
FALSE	6.26085e+07	6.29885e+07	13.9481
FALSE	6.26185e+07	6.29885e+07	10.2787
FALSE	6.26485e+07	6.29885e+07	3.23317
FALSE	6.26785e+07	6.29885e+07	6.01451
FALSE	6.26885e+07	6.29885e+07	5.23854
FALSE	6.27285e+07	6.29885e+07	4.90819
FALSE	6.27385e+07	6.29885e+07	9.50548
FALSE	6.27585e+07	6.29885e+07	12.1271
FALSE	6.27785e+07	6.29885e+07	6.28449
FALSE	6.27885e+07	6.29885e+07	8.56969
FALSE	6.27985e+07	6.29885e+07	6.78319
FALSE	6.28085e+07	6.29885e+07	12.0481
FALSE	6.28185e+07	6.29885e+07	4.38173
FALSE	6.28285e+07	6.29885e+07	4.96289
FALSE	6.28385e+07	6.29885e+07	2.36185
FALSE	6.28485e+07	6.29885e+07	3.06329
FALSE	6.28685e+07	6.29885e+07	13.6975
FALSE	6.28785e+07	6.29885e+07	3.11404
FALSE	6.28885e+07	6.29885e+07	18.9338
FALSE	6.28985e+07	6.29885e+07	12.952
FALSE	6.29185e+07	6.29885e+07	2.33888
FALSE	6.29285e+07	6.29885e+07	11.3143
FALSE	6.29385e+07	6.29885e+07	14.2032
FALSE	6.29485e+07	6.29885e+07	12.6014
FALSE	6.29585e+07	6.29885e+07	16.6505
FALSE	6.29685e+07	6.29885e+07	15.7076
FALSE	6.29785e+07	6.29885e+07	16.954
FALSE	6.29885e+07	6.29885e+07	25.5055
FALSE	6.26185e+07	6.29985e+07	5.16344
FALSE	6.26385e+07	6.29985e+07	19.1708
FALSE	6.26685e+07	6.29985e+07	4.45532
FALSE	6.26785e+07	6.29985e+07	6.0427
FALSE	6.26885e+07	6.29985e+07	5.2631
FALSE	6.27385e+07	6.29985e+07	9.55004
FALSE	6.27785e+07	6.29985e+07	12.6279
FALSE	6.27985e+07	6.29985e+07	3.40749
FALSE	6.28085e+07	6.29985e+07	2.42091
FALSE	6.28185e+07	6.29985e+07	4.40227
FALSE	6.28385e+07	6.29985e+07	2.37292
FALSE	6.28485e+07	6.29985e+07	6.1553
FALSE	6.28585e+07	6.29985e+07	3.29507
FALSE	6.28685e+07	6.29985e+07	6.88084
FALSE	6.28985e+07	6.29985e+07	3.25317
FALSE	6.29085e+07	6.29985e+07	23.41
FALSE	6.29185e+07	6.29985e+07	7.04954
FALSE	6.29285e+07	6.29985e+07	7.5782
FALSE	6.29385e+07	6.29985e+07	5.70793
FALSE	6.29485e+07	6.29985e+07	10.1284
FALSE	6.29585e+07	6.29985e+07	14.3388
FALSE	6.29685e+07	6.29985e+07	11.2723
FALSE	6.29785e+07	6.29985e+07	26.7669
FALSE	6.29885e+07	6.29985e+07	23.0625
FALSE	6.29985e+07	6.29985e+07	25.7451
FALSE	6.25885e+07	6.30085e+07	15.3896
FALSE	6.26085e+07	6.30085e+07	6.2017
FALSE	6.26285e+07	6.30085e+07	7.70866
FALSE	6.26485e+07	6.30085e+07	2.87512
FALSE	6.26585e+07	6.30085e+07	3.6077
FALSE	6.26685e+07	6.30085e+07	3.94344
FALSE	6.26785e+07	6.30085e+07	5.34844
FALSE	6.26885e+07	6.30085e+07	4.65841
FALSE	6.27185e+07	6.30085e+07	3.3561
FALSE	6.27385e+07	6.30085e+07	12.6792
FALSE	6.27485e+07	6.30085e+07	4.25234
FALSE	6.27585e+07	6.30085e+07	5.39204
FALSE	6.27885e+07	6.30085e+07	7.62066
FALSE	6.28085e+07	6.30085e+07	2.14277
FALSE	6.28185e+07	6.30085e+07	7.79296
FALSE	6.28285e+07	6.30085e+07	8.82657
FALSE	6.28485e+07	6.30085e+07	19.0684
FALSE	6.28585e+07	6.30085e+07	8.74947
FALSE	6.28685e+07	6.30085e+07	6.09029
FALSE	6.28785e+07	6.30085e+07	11.0767
FALSE	6.28885e+07	6.30085e+07	4.20925
FALSE	6.28985e+07	6.30085e+07	8.63822
FALSE	6.29085e+07	6.30085e+07	16.5763
FALSE	6.29185e+07	6.30085e+07	8.31947
FALSE	6.29285e+07	6.30085e+07	5.03065
FALSE	6.29385e+07	6.30085e+07	10.1043
FALSE	6.29485e+07	6.30085e+07	15.6882
FALSE	6.29585e+07	6.30085e+07	4.23046
FALSE	6.29685e+07	6.30085e+07	9.97721
FALSE	6.29785e+07	6.30085e+07	17.2302
FALSE	6.29885e+07	6.30085e+07	20.4128
FALSE	6.29985e+07	6.30085e+07	36.4596
FALSE	6.30085e+07	6.30085e+07	12.1015
FALSE	6.26385e+07	6.30185e+07	9.70266
FALSE	6.26585e+07	6.30185e+07	4.12585
FALSE	6.26685e+07	6.30185e+07	22.549
FALSE	6.26785e+07	6.30185e+07	6.11661
FALSE	6.26885e+07	6.30185e+07	5.32747
FALSE	6.27185e+07	6.30185e+07	15.3525
FALSE	6.27385e+07	6.30185e+07	4.83342
FALSE	6.27485e+07	6.30185e+07	14.5892
FALSE	6.27585e+07	6.30185e+07	6.16646
FALSE	6.27685e+07	6.30185e+07	11.0091
FALSE	6.27885e+07	6.30185e+07	8.71517
FALSE	6.27985e+07	6.30185e+07	3.44917
FALSE	6.28085e+07	6.30185e+07	7.35156
FALSE	6.28385e+07	6.30185e+07	7.20583
FALSE	6.28485e+07	6.30185e+07	9.34587
FALSE	6.28585e+07	6.30185e+07	3.33537
FALSE	6.28685e+07	6.30185e+07	13.93
FALSE	6.28785e+07	6.30185e+07	6.33381
FALSE	6.28885e+07	6.30185e+07	14.4414
FALSE	6.28985e+07	6.30185e+07	13.1718
FALSE	6.29085e+07	6.30185e+07	9.47853
FALSE	6.29185e+07	6.30185e+07	11.8929
FALSE	6.29285e+07	6.30185e+07	5.75317
FALSE	6.29385e+07	6.30185e+07	2.88887
FALSE	6.29485e+07	6.30185e+07	7.68919
FALSE	6.29585e+07	6.30185e+07	9.6761
FALSE	6.29685e+07	6.30185e+07	11.4102
FALSE	6.29785e+07	6.30185e+07	9.85246
FALSE	6.29885e+07	6.30185e+07	20.7508
FALSE	6.29985e+07	6.30185e+07	5.21201
FALSE	6.30085e+07	6.30185e+07	13.8396
FALSE	6.30185e+07	6.30185e+07	29.0167
FALSE	6.25985e+07	6.30285e+07	11.6162
FALSE	6.26485e+07	6.30285e+07	4.12118
FALSE	6.26685e+07	6.30285e+07	5.6525
FALSE	6.27185e+07	6.30285e+07	4.81062
FALSE	6.27285e+07	6.30285e+07	6.25625
FALSE	6.27985e+07	6.30285e+07	4.32312
FALSE	6.28085e+07	6.30285e+07	12.2857
FALSE	6.28285e+07	6.30285e+07	6.32599
FALSE	6.28385e+07	6.30285e+07	9.03165
FALSE	6.28485e+07	6.30285e+07	7.80928
FALSE	6.28785e+07	6.30285e+07	3.96933
FALSE	6.28985e+07	6.30285e+07	8.25465
FALSE	6.29085e+07	6.30285e+07	17.8203
FALSE	6.29185e+07	6.30285e+07	5.96255
FALSE	6.29285e+07	6.30285e+07	12.0182
FALSE	6.29485e+07	6.30285e+07	12.85
FALSE	6.29585e+07	6.30285e+07	3.03196
FALSE	6.29685e+07	6.30285e+07	11.441
FALSE	6.29785e+07	6.30285e+07	9.26165
FALSE	6.29885e+07	6.30285e+07	16.2554
FALSE	6.29985e+07	6.30285e+07	13.0652
FALSE	6.30085e+07	6.30285e+07	17.3462
FALSE	6.30185e+07	6.30285e+07	23.1438
FALSE	6.30285e+07	6.30285e+07	33.152
FALSE	6.25685e+07	6.30385e+07	19.7632
FALSE	6.25985e+07	6.30385e+07	16.2942
FALSE	6.26085e+07	6.30385e+07	3.11736
FALSE	6.26185e+07	6.30385e+07	9.18908
FALSE	6.26485e+07	6.30385e+07	5.78085
FALSE	6.26585e+07	6.30385e+07	3.62691
FALSE	6.26685e+07	6.30385e+07	7.92887
FALSE	6.26885e+07	6.30385e+07	9.36642
FALSE	6.26985e+07	6.30385e+07	6.23613
FALSE	6.27185e+07	6.30385e+07	3.37397
FALSE	6.27285e+07	6.30385e+07	4.38788
FALSE	6.27385e+07	6.30385e+07	4.24891
FALSE	6.27485e+07	6.30385e+07	8.54997
FALSE	6.27585e+07	6.30385e+07	5.42075
FALSE	6.27885e+07	6.30385e+07	7.66123
FALSE	6.28085e+07	6.30385e+07	2.15417
FALSE	6.28185e+07	6.30385e+07	7.83446
FALSE	6.28385e+07	6.30385e+07	4.22295
FALSE	6.28485e+07	6.30385e+07	2.73855
FALSE	6.28585e+07	6.30385e+07	5.86404
FALSE	6.28685e+07	6.30385e+07	6.12272
FALSE	6.28785e+07	6.30385e+07	2.78393
FALSE	6.28985e+07	6.30385e+07	14.4737
FALSE	6.29085e+07	6.30385e+07	12.4984
FALSE	6.29185e+07	6.30385e+07	10.4547
FALSE	6.29285e+07	6.30385e+07	3.37162
FALSE	6.29385e+07	6.30385e+07	10.1581
FALSE	6.29485e+07	6.30385e+07	4.50622
FALSE	6.29585e+07	6.30385e+07	2.12649
FALSE	6.29685e+07	6.30385e+07	18.0546
FALSE	6.29785e+07	6.30385e+07	10.8262
FALSE	6.29885e+07	6.30385e+07	6.84051
FALSE	6.29985e+07	6.30385e+07	20.6177
FALSE	6.30085e+07	6.30385e+07	14.1936
FALSE	6.30185e+07	6.30385e+07	11.5944
FALSE	6.30285e+07	6.30385e+07	34.8772
FALSE	6.30385e+07	6.30385e+07	18.3461
FALSE	6.26285e+07	6.30485e+07	19.5824
FALSE	6.26485e+07	6.30485e+07	10.9555
FALSE	6.26585e+07	6.30485e+07	4.58234
FALSE	6.26885e+07	6.30485e+07	5.9169
FALSE	6.26985e+07	6.30485e+07	7.8789
FALSE	6.27185e+07	6.30485e+07	8.52554
FALSE	6.27485e+07	6.30485e+07	10.8023
FALSE	6.27585e+07	6.30485e+07	20.5462
FALSE	6.27785e+07	6.30485e+07	14.1966
FALSE	6.28085e+07	6.30485e+07	13.6082
FALSE	6.28185e+07	6.30485e+07	14.8474
FALSE	6.28285e+07	6.30485e+07	16.8167
FALSE	6.28385e+07	6.30485e+07	10.6708
FALSE	6.28485e+07	6.30485e+07	10.3799
FALSE	6.28585e+07	6.30485e+07	3.70439
FALSE	6.28785e+07	6.30485e+07	3.51729
FALSE	6.28985e+07	6.30485e+07	7.31458
FALSE	6.29185e+07	6.30485e+07	5.28351
FALSE	6.29285e+07	6.30485e+07	4.2598
FALSE	6.29485e+07	6.30485e+07	11.3866
FALSE	6.29585e+07	6.30485e+07	2.68667
FALSE	6.29685e+07	6.30485e+07	5.06904
FALSE	6.29785e+07	6.30485e+07	10.9425
FALSE	6.29885e+07	6.30485e+07	8.64249
FALSE	6.29985e+07	6.30485e+07	11.5773
FALSE	6.30085e+07	6.30485e+07	15.3708
FALSE	6.30185e+07	6.30485e+07	32.2271
FALSE	6.30285e+07	6.30485e+07	11.0162
FALSE	6.30385e+07	6.30485e+07	12.8772
FALSE	6.30485e+07	6.30485e+07	19.5233
FALSE	6.25885e+07	6.30585e+07	9.73098
FALSE	6.26085e+07	6.30585e+07	7.84279
FALSE	6.26185e+07	6.30585e+07	5.77957
FALSE	6.26285e+07	6.30585e+07	29.2455
FALSE	6.26885e+07	6.30585e+07	5.89111
FALSE	6.26985e+07	6.30585e+07	7.84456
FALSE	6.27385e+07	6.30585e+07	5.34479
FALSE	6.27485e+07	6.30585e+07	5.37759
FALSE	6.27585e+07	6.30585e+07	6.81887
FALSE	6.27685e+07	6.30585e+07	12.1738
FALSE	6.27785e+07	6.30585e+07	14.1347
FALSE	6.27885e+07	6.30585e+07	4.81861
FALSE	6.28285e+07	6.30585e+07	11.1622
FALSE	6.28385e+07	6.30585e+07	7.96821
FALSE	6.28685e+07	6.30585e+07	7.7019
FALSE	6.28785e+07	6.30585e+07	3.50196
FALSE	6.28885e+07	6.30585e+07	10.6462
FALSE	6.28985e+07	6.30585e+07	3.64135
FALSE	6.29085e+07	6.30585e+07	5.24068
FALSE	6.29185e+07	6.30585e+07	5.26048
FALSE	6.29285e+07	6.30585e+07	4.24123
FALSE	6.29385e+07	6.30585e+07	6.38902
FALSE	6.29485e+07	6.30585e+07	5.66847
FALSE	6.29585e+07	6.30585e+07	2.67496
FALSE	6.29685e+07	6.30585e+07	5.04695
FALSE	6.29785e+07	6.30585e+07	5.44742
FALSE	6.29885e+07	6.30585e+07	11.4731
FALSE	6.29985e+07	6.30585e+07	2.88172
FALSE	6.30085e+07	6.30585e+07	17.8544
FALSE	6.30185e+07	6.30585e+07	17.5018
FALSE	6.30285e+07	6.30585e+07	21.9364
FALSE	6.30385e+07	6.30585e+07	17.9495
FALSE	6.30485e+07	6.30585e+07	42.1161
FALSE	6.30585e+07	6.30585e+07	16.1279
FALSE	6.25985e+07	6.30685e+07	8.86637
FALSE	6.26185e+07	6.30685e+07	15.0005
FALSE	6.26285e+07	6.30685e+07	8.43387
FALSE	6.26485e+07	6.30685e+07	3.1456
FALSE	6.26885e+07	6.30685e+07	10.1933
FALSE	6.26985e+07	6.30685e+07	6.78667
FALSE	6.27085e+07	6.30685e+07	9.05344
FALSE	6.27185e+07	6.30685e+07	11.0155
FALSE	6.27385e+07	6.30685e+07	4.62402
FALSE	6.27785e+07	6.30685e+07	6.11428
FALSE	6.28085e+07	6.30685e+07	4.6887
FALSE	6.28185e+07	6.30685e+07	4.26305
FALSE	6.28285e+07	6.30685e+07	9.65696
FALSE	6.28385e+07	6.30685e+07	4.59576
FALSE	6.28485e+07	6.30685e+07	8.94097
FALSE	6.28685e+07	6.30685e+07	3.33162
FALSE	6.28785e+07	6.30685e+07	3.0297
FALSE	6.28885e+07	6.30685e+07	9.21049
FALSE	6.28985e+07	6.30685e+07	3.15029
FALSE	6.29285e+07	6.30685e+07	9.17319
FALSE	6.29385e+07	6.30685e+07	2.76371
FALSE	6.29585e+07	6.30685e+07	4.62845
FALSE	6.29685e+07	6.30685e+07	6.54951
FALSE	6.29785e+07	6.30685e+07	2.3564
FALSE	6.29885e+07	6.30685e+07	2.48147
FALSE	6.29985e+07	6.30685e+07	14.9586
FALSE	6.30085e+07	6.30685e+07	8.82665
FALSE	6.30185e+07	6.30685e+07	5.04719
FALSE	6.30285e+07	6.30685e+07	9.48906
FALSE	6.30385e+07	6.30685e+07	15.5289
FALSE	6.30485e+07	6.30685e+07	14.014
FALSE	6.30585e+07	6.30685e+07	27.9059
FALSE	6.30685e+07	6.30685e+07	21.7283
FALSE	6.26185e+07	6.30785e+07	9.86788
FALSE	6.26385e+07	6.30785e+07	9.15937
FALSE	6.26485e+07	6.30785e+07	6.20788
FALSE	6.26685e+07	6.30785e+07	4.25729
FALSE	6.26785e+07	6.30785e+07	5.77412
FALSE	6.26985e+07	6.30785e+07	6.69679
FALSE	6.27085e+07	6.30785e+07	8.93355
FALSE	6.27185e+07	6.30785e+07	3.62321
FALSE	6.27285e+07	6.30785e+07	4.71201
FALSE	6.27585e+07	6.30785e+07	5.82118
FALSE	6.27985e+07	6.30785e+07	6.51207
FALSE	6.28085e+07	6.30785e+07	2.31331
FALSE	6.28185e+07	6.30785e+07	4.2066
FALSE	6.28285e+07	6.30785e+07	14.2936
FALSE	6.28385e+07	6.30785e+07	2.26745
FALSE	6.28485e+07	6.30785e+07	5.88171
FALSE	6.28585e+07	6.30785e+07	6.29721
FALSE	6.28885e+07	6.30785e+07	4.54425
FALSE	6.28985e+07	6.30785e+07	15.5429
FALSE	6.29085e+07	6.30785e+07	4.4739
FALSE	6.29185e+07	6.30785e+07	4.4908
FALSE	6.29285e+07	6.30785e+07	3.62068
FALSE	6.29385e+07	6.30785e+07	2.72711
FALSE	6.29485e+07	6.30785e+07	7.25864
FALSE	6.29685e+07	6.30785e+07	8.61702
FALSE	6.29785e+07	6.30785e+07	4.65039
FALSE	6.29885e+07	6.30785e+07	9.79442
FALSE	6.29985e+07	6.30785e+07	9.84033
FALSE	6.30085e+07	6.30785e+07	2.17744
FALSE	6.30185e+07	6.30785e+07	2.49017
FALSE	6.30285e+07	6.30785e+07	12.4845
FALSE	6.30385e+07	6.30785e+07	15.3232
FALSE	6.30485e+07	6.30785e+07	8.29706
FALSE	6.30585e+07	6.30785e+07	27.5363
FALSE	6.30685e+07	6.30785e+07	35.7343
FALSE	6.30785e+07	6.30785e+07	23.5074
FALSE	6.26085e+07	6.30885e+07	3.3458
FALSE	6.26385e+07	6.30885e+07	9.15433
FALSE	6.26685e+07	6.30885e+07	8.50989
FALSE	6.26785e+07	6.30885e+07	11.5419
FALSE	6.26885e+07	6.30885e+07	10.0528
FALSE	6.27185e+07	6.30885e+07	10.8636
FALSE	6.27285e+07	6.30885e+07	9.41884
FALSE	6.27385e+07	6.30885e+07	4.56027
FALSE	6.27485e+07	6.30885e+07	4.58826
FALSE	6.27585e+07	6.30885e+07	5.81798
FALSE	6.27985e+07	6.30885e+07	9.76274
FALSE	6.28185e+07	6.30885e+07	4.20428
FALSE	6.28285e+07	6.30885e+07	4.76191
FALSE	6.28385e+07	6.30885e+07	6.79861
FALSE	6.28685e+07	6.30885e+07	9.85708
FALSE	6.28985e+07	6.30885e+07	6.21372
FALSE	6.29085e+07	6.30885e+07	4.47143
FALSE	6.29185e+07	6.30885e+07	2.24417
FALSE	6.29285e+07	6.30885e+07	3.61869
FALSE	6.29385e+07	6.30885e+07	10.9024
FALSE	6.29485e+07	6.30885e+07	2.41822
FALSE	6.29585e+07	6.30885e+07	4.56464
FALSE	6.29685e+07	6.30885e+07	8.61228
FALSE	6.29785e+07	6.30885e+07	4.64783
FALSE	6.29885e+07	6.30885e+07	2.44726
FALSE	6.30085e+07	6.30885e+07	4.35248
FALSE	6.30185e+07	6.30885e+07	4.9776
FALSE	6.30285e+07	6.30885e+07	12.4777
FALSE	6.30385e+07	6.30885e+07	6.56349
FALSE	6.30485e+07	6.30885e+07	13.8208
FALSE	6.30585e+07	6.30885e+07	8.25635
FALSE	6.30685e+07	6.30885e+07	19.0478
FALSE	6.30785e+07	6.30885e+07	42.29
FALSE	6.30885e+07	6.30885e+07	16.4371
FALSE	6.26085e+07	6.30985e+07	10.4022
FALSE	6.26185e+07	6.30985e+07	5.11046
FALSE	6.26485e+07	6.30985e+07	3.21499
FALSE	6.26785e+07	6.30985e+07	11.9614
FALSE	6.27085e+07	6.30985e+07	13.8797
FALSE	6.27485e+07	6.30985e+07	4.75503
FALSE	6.27785e+07	6.30985e+07	6.24916
FALSE	6.27985e+07	6.30985e+07	3.37253
FALSE	6.28085e+07	6.30985e+07	2.39607
FALSE	6.28285e+07	6.30985e+07	4.93499
FALSE	6.28585e+07	6.30985e+07	9.78377
FALSE	6.28685e+07	6.30985e+07	3.40512
FALSE	6.28785e+07	6.30985e+07	3.09654
FALSE	6.28885e+07	6.30985e+07	4.70684
FALSE	6.28985e+07	6.30985e+07	9.65937
FALSE	6.29185e+07	6.30985e+07	4.65147
FALSE	6.29385e+07	6.30985e+07	2.82468
FALSE	6.29485e+07	6.30985e+07	10.0245
FALSE	6.29585e+07	6.30985e+07	2.36528
FALSE	6.29685e+07	6.30985e+07	6.69399
FALSE	6.29785e+07	6.30985e+07	4.81677
FALSE	6.29885e+07	6.30985e+07	2.53621
FALSE	6.29985e+07	6.30985e+07	5.0962
FALSE	6.30085e+07	6.30985e+07	13.5321
FALSE	6.30185e+07	6.30985e+07	7.73779
FALSE	6.30285e+07	6.30985e+07	6.4656
FALSE	6.30385e+07	6.30985e+07	6.80205
FALSE	6.30485e+07	6.30985e+07	14.3232
FALSE	6.30585e+07	6.30985e+07	2.85215
FALSE	6.30685e+07	6.30985e+07	14.8051
FALSE	6.30785e+07	6.30985e+07	12.1742
FALSE	6.30885e+07	6.30985e+07	29.202
FALSE	6.30985e+07	6.30985e+07	25.2195
FALSE	6.25885e+07	6.31085e+07	6.26861
FALSE	6.26085e+07	6.31085e+07	5.05226
FALSE	6.26185e+07	6.31085e+07	7.4463
FALSE	6.26485e+07	6.31085e+07	2.34223
FALSE	6.26585e+07	6.31085e+07	2.93904
FALSE	6.27285e+07	6.31085e+07	3.55568
FALSE	6.27485e+07	6.31085e+07	3.4642
FALSE	6.27785e+07	6.31085e+07	4.55273
FALSE	6.27885e+07	6.31085e+07	9.31233
FALSE	6.27985e+07	6.31085e+07	4.91401
FALSE	6.28085e+07	6.31085e+07	1.74562
FALSE	6.28185e+07	6.31085e+07	3.17429
FALSE	6.28385e+07	6.31085e+07	8.55508
FALSE	6.28485e+07	6.31085e+07	2.21917
FALSE	6.28585e+07	6.31085e+07	7.12781
FALSE	6.28685e+07	6.31085e+07	7.44224
FALSE	6.28785e+07	6.31085e+07	6.7678
FALSE	6.28885e+07	6.31085e+07	3.42909
FALSE	6.28985e+07	6.31085e+07	7.03718
FALSE	6.29185e+07	6.31085e+07	3.38876
FALSE	6.29285e+07	6.31085e+07	1.36608
FALSE	6.29385e+07	6.31085e+07	4.11575
FALSE	6.29485e+07	6.31085e+07	1.82579
FALSE	6.29585e+07	6.31085e+07	8.61592
FALSE	6.29685e+07	6.31085e+07	4.8768
FALSE	6.29785e+07	6.31085e+07	1.75459
FALSE	6.29985e+07	6.31085e+07	1.85638
FALSE	6.30085e+07	6.31085e+07	4.92928
FALSE	6.30185e+07	6.31085e+07	7.51633
FALSE	6.30285e+07	6.31085e+07	9.42082
FALSE	6.30385e+07	6.31085e+07	9.91106
FALSE	6.30485e+07	6.31085e+07	8.34794
FALSE	6.30585e+07	6.31085e+07	20.7789
FALSE	6.30685e+07	6.31085e+07	12.5837
FALSE	6.30785e+07	6.31085e+07	12.4171
FALSE	6.30885e+07	6.31085e+07	28.3662
FALSE	6.30985e+07	6.31085e+07	23.8853
FALSE	6.31085e+07	6.31085e+07	24.094
FALSE	6.26085e+07	6.31185e+07	2.7892
FALSE	6.26185e+07	6.31185e+07	8.22175
FALSE	6.26485e+07	6.31185e+07	2.58615
FALSE	6.26785e+07	6.31185e+07	4.8109
FALSE	6.26885e+07	6.31185e+07	8.38043
FALSE	6.27085e+07	6.31185e+07	3.72164
FALSE	6.27285e+07	6.31185e+07	3.92597
FALSE	6.27885e+07	6.31185e+07	3.42737
FALSE	6.27985e+07	6.31185e+07	2.71287
FALSE	6.28085e+07	6.31185e+07	7.70962
FALSE	6.28185e+07	6.31185e+07	10.5146
FALSE	6.28285e+07	6.31185e+07	3.96973
FALSE	6.28385e+07	6.31185e+07	3.7784
FALSE	6.28485e+07	6.31185e+07	4.90054
FALSE	6.28585e+07	6.31185e+07	5.24673
FALSE	6.28685e+07	6.31185e+07	2.73909
FALSE	6.28785e+07	6.31185e+07	2.49086
FALSE	6.28885e+07	6.31185e+07	3.7862
FALSE	6.28985e+07	6.31185e+07	2.59001
FALSE	6.29185e+07	6.31185e+07	1.87083
FALSE	6.29285e+07	6.31185e+07	4.52504
FALSE	6.29385e+07	6.31185e+07	6.81655
FALSE	6.29485e+07	6.31185e+07	6.04778
FALSE	6.29585e+07	6.31185e+07	1.90264
FALSE	6.29685e+07	6.31185e+07	7.17956
FALSE	6.29785e+07	6.31185e+07	7.74925
FALSE	6.29985e+07	6.31185e+07	8.1988
FALSE	6.30085e+07	6.31185e+07	9.07103
FALSE	6.30185e+07	6.31185e+07	6.22431
FALSE	6.30285e+07	6.31185e+07	5.20095
FALSE	6.30385e+07	6.31185e+07	1.82387
FALSE	6.30485e+07	6.31185e+07	4.60865
FALSE	6.30585e+07	6.31185e+07	16.0599
FALSE	6.30685e+07	6.31185e+07	9.92441
FALSE	6.30785e+07	6.31185e+07	3.91719
FALSE	6.30885e+07	6.31185e+07	13.7026
FALSE	6.30985e+07	6.31185e+07	24.344
FALSE	6.31085e+07	6.31185e+07	31.037
FALSE	6.31185e+07	6.31185e+07	34.2692
FALSE	6.26285e+07	6.31285e+07	9.60627
FALSE	6.26485e+07	6.31285e+07	3.58287
FALSE	6.26985e+07	6.31285e+07	7.7301
FALSE	6.27085e+07	6.31285e+07	5.15599
FALSE	6.27185e+07	6.31285e+07	8.36453
FALSE	6.27385e+07	6.31285e+07	5.26681
FALSE	6.27685e+07	6.31285e+07	11.9962
FALSE	6.27885e+07	6.31285e+07	9.49661
FALSE	6.27985e+07	6.31285e+07	7.51687
FALSE	6.28085e+07	6.31285e+07	2.67024
FALSE	6.28185e+07	6.31285e+07	4.85567
FALSE	6.28285e+07	6.31285e+07	10.9994
FALSE	6.28385e+07	6.31285e+07	2.61731
FALSE	6.28485e+07	6.31285e+07	10.1839
FALSE	6.28785e+07	6.31285e+07	6.90173
FALSE	6.28885e+07	6.31285e+07	20.9817
FALSE	6.28985e+07	6.31285e+07	3.58822
FALSE	6.29185e+07	6.31285e+07	5.18372
FALSE	6.29285e+07	6.31285e+07	2.08968
FALSE	6.29485e+07	6.31285e+07	19.5502
FALSE	6.29585e+07	6.31285e+07	2.63593
FALSE	6.29685e+07	6.31285e+07	7.45996
FALSE	6.29785e+07	6.31285e+07	5.36794
FALSE	6.29985e+07	6.31285e+07	2.83967
FALSE	6.30085e+07	6.31285e+07	7.54024
FALSE	6.30285e+07	6.31285e+07	7.20543
FALSE	6.30485e+07	6.31285e+07	3.19243
FALSE	6.30585e+07	6.31285e+07	3.17851
FALSE	6.30785e+07	6.31285e+07	8.14036
FALSE	6.30885e+07	6.31285e+07	10.8478
FALSE	6.30985e+07	6.31285e+07	16.8632
FALSE	6.31085e+07	6.31285e+07	22.5233
FALSE	6.31185e+07	6.31285e+07	33.912
FALSE	6.31285e+07	6.31285e+07	34.4535
FALSE	6.26485e+07	6.31385e+07	2.68571
FALSE	6.26585e+07	6.31385e+07	3.37003
FALSE	6.26885e+07	6.31385e+07	4.35152
FALSE	6.27085e+07	6.31385e+07	7.72982
FALSE	6.27185e+07	6.31385e+07	3.13501
FALSE	6.27285e+07	6.31385e+07	4.07711
FALSE	6.27385e+07	6.31385e+07	7.89596
FALSE	6.27485e+07	6.31385e+07	11.9166
FALSE	6.27785e+07	6.31385e+07	5.22036
FALSE	6.27885e+07	6.31385e+07	7.11863
FALSE	6.28085e+07	6.31385e+07	6.00482
FALSE	6.28185e+07	6.31385e+07	3.63979
FALSE	6.28285e+07	6.31385e+07	8.2451
FALSE	6.28385e+07	6.31385e+07	1.96193
FALSE	6.28485e+07	6.31385e+07	5.08919
FALSE	6.28785e+07	6.31385e+07	2.58676
FALSE	6.28885e+07	6.31385e+07	3.93195
FALSE	6.28985e+07	6.31385e+07	2.68972
FALSE	6.29085e+07	6.31385e+07	3.87107
FALSE	6.29185e+07	6.31385e+07	3.8857
FALSE	6.29285e+07	6.31385e+07	4.69924
FALSE	6.29585e+07	6.31385e+07	1.97588
FALSE	6.29785e+07	6.31385e+07	2.01189
FALSE	6.29885e+07	6.31385e+07	2.11868
FALSE	6.29985e+07	6.31385e+07	6.38582
FALSE	6.30085e+07	6.31385e+07	7.53619
FALSE	6.30185e+07	6.31385e+07	2.15464
FALSE	6.30285e+07	6.31385e+07	2.70058
FALSE	6.30385e+07	6.31385e+07	5.68224
FALSE	6.30485e+07	6.31385e+07	4.78606
FALSE	6.30585e+07	6.31385e+07	7.1478
FALSE	6.30685e+07	6.31385e+07	10.3065
FALSE	6.30785e+07	6.31385e+07	6.10198
FALSE	6.30885e+07	6.31385e+07	14.2301
FALSE	6.30985e+07	6.31385e+07	8.42707
FALSE	6.31085e+07	6.31385e+07	19.9531
FALSE	6.31185e+07	6.31385e+07	15.2522
FALSE	6.31285e+07	6.31385e+07	39.9132
FALSE	6.31385e+07	6.31385e+07	14.0794
FALSE	6.25685e+07	6.31485e+07	16.802
FALSE	6.25885e+07	6.31485e+07	6.57667
FALSE	6.26085e+07	6.31485e+07	2.65027
FALSE	6.26285e+07	6.31485e+07	6.58852
FALSE	6.26385e+07	6.31485e+07	7.25131
FALSE	6.26585e+07	6.31485e+07	6.16693
FALSE	6.26685e+07	6.31485e+07	6.74083
FALSE	6.26985e+07	6.31485e+07	5.30173
FALSE	6.27085e+07	6.31485e+07	3.53626
FALSE	6.27185e+07	6.31485e+07	5.73686
FALSE	6.27285e+07	6.31485e+07	3.73041
FALSE	6.27485e+07	6.31485e+07	3.63444
FALSE	6.27585e+07	6.31485e+07	4.60852
FALSE	6.27885e+07	6.31485e+07	3.25665
FALSE	6.27985e+07	6.31485e+07	2.57775
FALSE	6.28185e+07	6.31485e+07	3.33029
FALSE	6.28285e+07	6.31485e+07	7.54399
FALSE	6.28485e+07	6.31485e+07	4.65644
FALSE	6.28585e+07	6.31485e+07	7.47809
FALSE	6.28685e+07	6.31485e+07	2.60266
FALSE	6.28785e+07	6.31485e+07	2.36679
FALSE	6.28885e+07	6.31485e+07	3.5976
FALSE	6.28985e+07	6.31485e+07	4.922
FALSE	6.29085e+07	6.31485e+07	3.5419
FALSE	6.29185e+07	6.31485e+07	1.77764
FALSE	6.29285e+07	6.31485e+07	2.86643
FALSE	6.29385e+07	6.31485e+07	2.159
FALSE	6.29485e+07	6.31485e+07	3.83102
FALSE	6.29585e+07	6.31485e+07	9.03932
FALSE	6.29685e+07	6.31485e+07	5.11646
FALSE	6.29785e+07	6.31485e+07	3.68163
FALSE	6.29885e+07	6.31485e+07	1.93852
FALSE	6.29985e+07	6.31485e+07	5.84281
FALSE	6.30085e+07	6.31485e+07	8.6192
FALSE	6.30185e+07	6.31485e+07	1.97142
FALSE	6.30285e+07	6.31485e+07	2.47094
FALSE	6.30385e+07	6.31485e+07	1.73302
FALSE	6.30485e+07	6.31485e+07	2.18954
FALSE	6.30585e+07	6.31485e+07	10.9
FALSE	6.30685e+07	6.31485e+07	3.77203
FALSE	6.30785e+07	6.31485e+07	7.44415
FALSE	6.30885e+07	6.31485e+07	5.58004
FALSE	6.30985e+07	6.31485e+07	5.78286
FALSE	6.31085e+07	6.31485e+07	4.21301
FALSE	6.31185e+07	6.31485e+07	10.8541
FALSE	6.31285e+07	6.31485e+07	23.6301
FALSE	6.31385e+07	6.31485e+07	30.5953
FALSE	6.31485e+07	6.31485e+07	19.1535
FALSE	6.26585e+07	6.31585e+07	4.02344
FALSE	6.27385e+07	6.31585e+07	4.71345
FALSE	6.27485e+07	6.31585e+07	4.74237
FALSE	6.27585e+07	6.31585e+07	6.0134
FALSE	6.27785e+07	6.31585e+07	12.4651
FALSE	6.27885e+07	6.31585e+07	4.24942
FALSE	6.28085e+07	6.31585e+07	2.38969
FALSE	6.28185e+07	6.31585e+07	4.3455
FALSE	6.28385e+07	6.31585e+07	2.34232
FALSE	6.28485e+07	6.31585e+07	12.1519
FALSE	6.28585e+07	6.31585e+07	3.25258
FALSE	6.28685e+07	6.31585e+07	6.79212
FALSE	6.28885e+07	6.31585e+07	4.69431
FALSE	6.29085e+07	6.31585e+07	4.62163
FALSE	6.29185e+07	6.31585e+07	2.31955
FALSE	6.29385e+07	6.31585e+07	8.45149
FALSE	6.29485e+07	6.31585e+07	2.49944
FALSE	6.29785e+07	6.31585e+07	2.40198
FALSE	6.29885e+07	6.31585e+07	2.52946
FALSE	6.30085e+07	6.31585e+07	6.74802
FALSE	6.30185e+07	6.31585e+07	5.1448
FALSE	6.30285e+07	6.31585e+07	6.44839
FALSE	6.30385e+07	6.31585e+07	6.78395
FALSE	6.30485e+07	6.31585e+07	2.85701
FALSE	6.30585e+07	6.31585e+07	2.84456
FALSE	6.30685e+07	6.31585e+07	4.92191
FALSE	6.30785e+07	6.31585e+07	4.85672
FALSE	6.30885e+07	6.31585e+07	12.1351
FALSE	6.30985e+07	6.31585e+07	5.03048
FALSE	6.31085e+07	6.31585e+07	14.6595
FALSE	6.31185e+07	6.31585e+07	14.1629
FALSE	6.31285e+07	6.31585e+07	11.2122
FALSE	6.31385e+07	6.31585e+07	29.4162
FALSE	6.31485e+07	6.31585e+07	34.6048
FALSE	6.31585e+07	6.31585e+07	27.594
FALSE	6.26085e+07	6.31685e+07	3.23086
FALSE	6.26585e+07	6.31685e+07	7.51792
FALSE	6.26685e+07	6.31685e+07	4.10877
FALSE	6.26785e+07	6.31685e+07	5.57269
FALSE	6.26885e+07	6.31685e+07	9.70744
FALSE	6.26985e+07	6.31685e+07	6.46318
FALSE	6.27185e+07	6.31685e+07	3.49681
FALSE	6.27385e+07	6.31685e+07	4.40361
FALSE	6.27485e+07	6.31685e+07	4.43063
FALSE	6.27585e+07	6.31685e+07	11.2362
FALSE	6.27685e+07	6.31685e+07	5.01505
FALSE	6.27885e+07	6.31685e+07	3.97009
FALSE	6.27985e+07	6.31685e+07	6.2849
FALSE	6.28385e+07	6.31685e+07	2.18835
FALSE	6.28585e+07	6.31685e+07	6.07754
FALSE	6.28685e+07	6.31685e+07	3.17282
FALSE	6.28785e+07	6.31685e+07	2.88529
FALSE	6.28985e+07	6.31685e+07	3.00013
FALSE	6.29085e+07	6.31685e+07	4.31783
FALSE	6.29185e+07	6.31685e+07	8.66828
FALSE	6.29285e+07	6.31685e+07	6.98876
FALSE	6.29385e+07	6.31685e+07	5.26395
FALSE	6.29485e+07	6.31685e+07	2.33514
FALSE	6.29585e+07	6.31685e+07	4.40783
FALSE	6.29685e+07	6.31685e+07	2.07911
FALSE	6.29785e+07	6.31685e+07	4.48816
FALSE	6.29885e+07	6.31685e+07	4.72637
FALSE	6.29985e+07	6.31685e+07	2.37426
FALSE	6.30085e+07	6.31685e+07	4.20296
FALSE	6.30185e+07	6.31685e+07	2.4033
FALSE	6.30285e+07	6.31685e+07	3.01225
FALSE	6.30385e+07	6.31685e+07	2.11267
FALSE	6.30485e+07	6.31685e+07	2.66921
FALSE	6.30585e+07	6.31685e+07	7.97271
FALSE	6.30685e+07	6.31685e+07	2.29918
FALSE	6.30785e+07	6.31685e+07	18.1499
FALSE	6.30885e+07	6.31685e+07	6.80246
FALSE	6.30985e+07	6.31685e+07	9.39961
FALSE	6.31085e+07	6.31685e+07	8.55992
FALSE	6.31185e+07	6.31685e+07	15.1222
FALSE	6.31285e+07	6.31685e+07	15.7128
FALSE	6.31385e+07	6.31685e+07	25.5195
FALSE	6.31485e+07	6.31685e+07	23.3495
FALSE	6.31585e+07	6.31685e+07	39.842
FALSE	6.31685e+07	6.31685e+07	32.8438
FALSE	6.26085e+07	6.31785e+07	5.88089
FALSE	6.26585e+07	6.31785e+07	3.42108
FALSE	6.26785e+07	6.31785e+07	5.07177
FALSE	6.27085e+07	6.31785e+07	3.92345
FALSE	6.27485e+07	6.31785e+07	4.03237
FALSE	6.27685e+07	6.31785e+07	9.1285
FALSE	6.27985e+07	6.31785e+07	2.85998
FALSE	6.28085e+07	6.31785e+07	6.09576
FALSE	6.28185e+07	6.31785e+07	3.69492
FALSE	6.28385e+07	6.31785e+07	1.99164
FALSE	6.28485e+07	6.31785e+07	2.58314
FALSE	6.28585e+07	6.31785e+07	2.76562
FALSE	6.28685e+07	6.31785e+07	2.88762
FALSE	6.28785e+07	6.31785e+07	2.62593
FALSE	6.28885e+07	6.31785e+07	3.99151
FALSE	6.28985e+07	6.31785e+07	8.19136
FALSE	6.29185e+07	6.31785e+07	5.91683
FALSE	6.29285e+07	6.31785e+07	3.18027
FALSE	6.29385e+07	6.31785e+07	2.39539
FALSE	6.29485e+07	6.31785e+07	4.25048
FALSE	6.29585e+07	6.31785e+07	2.00581
FALSE	6.29685e+07	6.31785e+07	3.78444
FALSE	6.29785e+07	6.31785e+07	4.08473
FALSE	6.29885e+07	6.31785e+07	2.15076
FALSE	6.29985e+07	6.31785e+07	8.64338
FALSE	6.30085e+07	6.31785e+07	3.82516
FALSE	6.30185e+07	6.31785e+07	4.37455
FALSE	6.30285e+07	6.31785e+07	5.48297
FALSE	6.30385e+07	6.31785e+07	5.7683
FALSE	6.30485e+07	6.31785e+07	4.85855
FALSE	6.30585e+07	6.31785e+07	2.41869
FALSE	6.30685e+07	6.31785e+07	12.5551
FALSE	6.30785e+07	6.31785e+07	4.1296
FALSE	6.30885e+07	6.31785e+07	6.191
FALSE	6.30985e+07	6.31785e+07	6.41602
FALSE	6.31085e+07	6.31785e+07	7.79049
FALSE	6.31185e+07	6.31785e+07	1.72036
FALSE	6.31285e+07	6.31785e+07	9.53359
FALSE	6.31385e+07	6.31785e+07	7.14634
FALSE	6.31485e+07	6.31785e+07	14.712
FALSE	6.31585e+07	6.31785e+07	19.1968
FALSE	6.31685e+07	6.31785e+07	37.8627
FALSE	6.31785e+07	6.31785e+07	23.5774
FALSE	6.25785e+07	6.31885e+07	10.6448
FALSE	6.26085e+07	6.31885e+07	5.65491
FALSE	6.26185e+07	6.31885e+07	8.33452
FALSE	6.26285e+07	6.31885e+07	14.058
FALSE	6.26585e+07	6.31885e+07	6.57923
FALSE	6.26985e+07	6.31885e+07	5.65618
FALSE	6.27185e+07	6.31885e+07	9.1806
FALSE	6.27485e+07	6.31885e+07	3.87742
FALSE	6.27585e+07	6.31885e+07	4.91663
FALSE	6.27685e+07	6.31885e+07	4.38887
FALSE	6.27985e+07	6.31885e+07	2.75008
FALSE	6.28085e+07	6.31885e+07	3.90768
FALSE	6.28385e+07	6.31885e+07	3.83023
FALSE	6.28585e+07	6.31885e+07	5.31869
FALSE	6.28685e+07	6.31885e+07	2.77666
FALSE	6.28785e+07	6.31885e+07	7.57508
FALSE	6.28885e+07	6.31885e+07	3.83813
FALSE	6.29185e+07	6.31885e+07	3.79298
FALSE	6.29285e+07	6.31885e+07	1.52903
FALSE	6.29385e+07	6.31885e+07	2.30335
FALSE	6.29585e+07	6.31885e+07	3.85746
FALSE	6.29685e+07	6.31885e+07	7.27803
FALSE	6.29885e+07	6.31885e+07	12.4087
FALSE	6.29985e+07	6.31885e+07	4.15562
FALSE	6.30085e+07	6.31885e+07	7.35635
FALSE	6.30185e+07	6.31885e+07	2.10323
FALSE	6.30285e+07	6.31885e+07	2.63614
FALSE	6.30385e+07	6.31885e+07	3.69776
FALSE	6.30485e+07	6.31885e+07	4.67186
FALSE	6.30585e+07	6.31885e+07	4.65149
FALSE	6.30785e+07	6.31885e+07	5.95638
FALSE	6.30885e+07	6.31885e+07	7.93747
FALSE	6.30985e+07	6.31885e+07	10.2825
FALSE	6.31085e+07	6.31885e+07	5.9929
FALSE	6.31185e+07	6.31885e+07	6.617
FALSE	6.31285e+07	6.31885e+07	4.58362
FALSE	6.31385e+07	6.31885e+07	5.1538
FALSE	6.31485e+07	6.31885e+07	6.28741
FALSE	6.31585e+07	6.31885e+07	14.3571
FALSE	6.31685e+07	6.31885e+07	17.2458
FALSE	6.31785e+07	6.31885e+07	24.4153
FALSE	6.31885e+07	6.31885e+07	28.508
FALSE	6.25785e+07	6.31985e+07	11.588
FALSE	6.25885e+07	6.31985e+07	7.63807
FALSE	6.25985e+07	6.31985e+07	8.04423
FALSE	6.26085e+07	6.31985e+07	3.07799
FALSE	6.26185e+07	6.31985e+07	4.53651
FALSE	6.26985e+07	6.31985e+07	12.3147
FALSE	6.27185e+07	6.31985e+07	3.33136
FALSE	6.27285e+07	6.31985e+07	8.66493
FALSE	6.27485e+07	6.31985e+07	4.221
FALSE	6.27785e+07	6.31985e+07	5.54732
FALSE	6.27985e+07	6.31985e+07	5.98753
FALSE	6.28085e+07	6.31985e+07	6.38091
FALSE	6.28685e+07	6.31985e+07	3.0227
FALSE	6.28785e+07	6.31985e+07	2.74877
FALSE	6.28985e+07	6.31985e+07	2.85818
FALSE	6.29085e+07	6.31985e+07	4.11353
FALSE	6.29185e+07	6.31985e+07	2.06454
FALSE	6.29285e+07	6.31985e+07	3.32904
FALSE	6.29385e+07	6.31985e+07	2.50744
FALSE	6.29485e+07	6.31985e+07	2.22465
FALSE	6.29585e+07	6.31985e+07	6.2989
FALSE	6.29685e+07	6.31985e+07	1.98073
FALSE	6.29785e+07	6.31985e+07	2.1379
FALSE	6.29885e+07	6.31985e+07	4.50274
FALSE	6.29985e+07	6.31985e+07	2.26193
FALSE	6.30085e+07	6.31985e+07	4.0041
FALSE	6.30185e+07	6.31985e+07	2.28959
FALSE	6.30385e+07	6.31985e+07	2.01271
FALSE	6.30485e+07	6.31985e+07	2.54291
FALSE	6.30585e+07	6.31985e+07	2.53183
FALSE	6.30785e+07	6.31985e+07	4.32278
FALSE	6.30885e+07	6.31985e+07	2.1602
FALSE	6.30985e+07	6.31985e+07	11.1936
FALSE	6.31085e+07	6.31985e+07	9.78589
FALSE	6.31185e+07	6.31985e+07	5.40249
FALSE	6.31285e+07	6.31985e+07	7.48466
FALSE	6.31385e+07	6.31985e+07	9.35079
FALSE	6.31485e+07	6.31985e+07	3.42226
FALSE	6.31585e+07	6.31985e+07	15.6293
FALSE	6.31685e+07	6.31985e+07	25.0319
FALSE	6.31785e+07	6.31985e+07	26.5788
FALSE	6.31885e+07	6.31985e+07	41.9872
FALSE	6.31985e+07	6.31985e+07	23.8475
FALSE	6.26085e+07	6.32085e+07	6.35782
FALSE	6.26285e+07	6.32085e+07	7.90271
FALSE	6.26485e+07	6.32085e+07	2.94749
FALSE	6.26685e+07	6.32085e+07	4.04271
FALSE	6.26885e+07	6.32085e+07	14.327
FALSE	6.27085e+07	6.32085e+07	4.24163
FALSE	6.27385e+07	6.32085e+07	4.3328
FALSE	6.27885e+07	6.32085e+07	7.8125
FALSE	6.27985e+07	6.32085e+07	6.18384
FALSE	6.28085e+07	6.32085e+07	6.59012
FALSE	6.28285e+07	6.32085e+07	4.52438
FALSE	6.28485e+07	6.32085e+07	2.79263
FALSE	6.28785e+07	6.32085e+07	2.83889
FALSE	6.28885e+07	6.32085e+07	4.31521
FALSE	6.28985e+07	6.32085e+07	2.95189
FALSE	6.29085e+07	6.32085e+07	8.4968
FALSE	6.29385e+07	6.32085e+07	5.17931
FALSE	6.29585e+07	6.32085e+07	4.33695
FALSE	6.29685e+07	6.32085e+07	4.09135
FALSE	6.29785e+07	6.32085e+07	6.62399
FALSE	6.30085e+07	6.32085e+07	6.20307
FALSE	6.30185e+07	6.32085e+07	2.36466
FALSE	6.30385e+07	6.32085e+07	2.0787
FALSE	6.30485e+07	6.32085e+07	5.25257
FALSE	6.30585e+07	6.32085e+07	5.22968
FALSE	6.30785e+07	6.32085e+07	8.92901
FALSE	6.30985e+07	6.32085e+07	6.93635
FALSE	6.31085e+07	6.32085e+07	3.36891
FALSE	6.31185e+07	6.32085e+07	11.1593
FALSE	6.31285e+07	6.32085e+07	2.57669
FALSE	6.31485e+07	6.32085e+07	12.3706
FALSE	6.31585e+07	6.32085e+07	9.22386
FALSE	6.31685e+07	6.32085e+07	12.9263
FALSE	6.31785e+07	6.32085e+07	17.6466
FALSE	6.31885e+07	6.32085e+07	18.8539
FALSE	6.31985e+07	6.32085e+07	14.3671
FALSE	6.32085e+07	6.32085e+07	25.4369
FALSE	6.26085e+07	6.32185e+07	3.24683
FALSE	6.26685e+07	6.32185e+07	4.12908
FALSE	6.27085e+07	6.32185e+07	4.33225
FALSE	6.27285e+07	6.32185e+07	9.14022
FALSE	6.27485e+07	6.32185e+07	4.45253
FALSE	6.27585e+07	6.32185e+07	5.64587
FALSE	6.27685e+07	6.32185e+07	5.03983
FALSE	6.27985e+07	6.32185e+07	3.15798
FALSE	6.28085e+07	6.32185e+07	2.24364
FALSE	6.28285e+07	6.32185e+07	4.62105
FALSE	6.28485e+07	6.32185e+07	8.55687
FALSE	6.28585e+07	6.32185e+07	3.05379
FALSE	6.28685e+07	6.32185e+07	3.1885
FALSE	6.28785e+07	6.32185e+07	5.79909
FALSE	6.28985e+07	6.32185e+07	3.01496
FALSE	6.29085e+07	6.32185e+07	4.33916
FALSE	6.29185e+07	6.32185e+07	2.17778
FALSE	6.29285e+07	6.32185e+07	3.51165
FALSE	6.29385e+07	6.32185e+07	2.64498
FALSE	6.29685e+07	6.32185e+07	4.17876
FALSE	6.29785e+07	6.32185e+07	6.76551
FALSE	6.29885e+07	6.32185e+07	4.74973
FALSE	6.29985e+07	6.32185e+07	4.77199
FALSE	6.30085e+07	6.32185e+07	2.11186
FALSE	6.30185e+07	6.32185e+07	4.83036
FALSE	6.30285e+07	6.32185e+07	3.02714
FALSE	6.30385e+07	6.32185e+07	4.24622
FALSE	6.30485e+07	6.32185e+07	2.6824
FALSE	6.30585e+07	6.32185e+07	8.01211
FALSE	6.30685e+07	6.32185e+07	9.24218
FALSE	6.30785e+07	6.32185e+07	11.3997
FALSE	6.30885e+07	6.32185e+07	4.55738
FALSE	6.30985e+07	6.32185e+07	7.08455
FALSE	6.31085e+07	6.32185e+07	3.44089
FALSE	6.31185e+07	6.32185e+07	5.69883
FALSE	6.31285e+07	6.32185e+07	10.5269
FALSE	6.31385e+07	6.32185e+07	1.97274
FALSE	6.31485e+07	6.32185e+07	7.21996
FALSE	6.31585e+07	6.32185e+07	14.1314
FALSE	6.31685e+07	6.32185e+07	13.2025
FALSE	6.31785e+07	6.32185e+07	16.021
FALSE	6.31885e+07	6.32185e+07	19.2567
FALSE	6.31985e+07	6.32185e+07	23.0593
FALSE	6.32085e+07	6.32185e+07	41.1355
FALSE	6.32185e+07	6.32185e+07	15.479
FALSE	6.26585e+07	6.32785e+07	9.90717
FALSE	6.27185e+07	6.32785e+07	18.4325
FALSE	6.27285e+07	6.32785e+07	23.9716
FALSE	6.27985e+07	6.32785e+07	8.28228
FALSE	6.28285e+07	6.32785e+07	12.1194
FALSE	6.28485e+07	6.32785e+07	7.48056
FALSE	6.29685e+07	6.32785e+07	5.47972
FALSE	6.29785e+07	6.32785e+07	5.91453
FALSE	6.30385e+07	6.32785e+07	11.1364
FALSE	6.30485e+07	6.32785e+07	7.03499
FALSE	6.30585e+07	6.32785e+07	7.00433
FALSE	6.30885e+07	6.32785e+07	5.97621
FALSE	6.31185e+07	6.32785e+07	4.98202
FALSE	6.31385e+07	6.32785e+07	5.17381
FALSE	6.31585e+07	6.32785e+07	18.5309
FALSE	6.31785e+07	6.32785e+07	15.7565
FALSE	6.31885e+07	6.32785e+07	5.05035
FALSE	6.31985e+07	6.32785e+07	10.9957
FALSE	6.32085e+07	6.32785e+07	5.67812
FALSE	6.32185e+07	6.32785e+07	11.5989
FALSE	6.27385e+07	6.32885e+07	19.8371
FALSE	6.29185e+07	6.32885e+07	9.7621
FALSE	6.29285e+07	6.32885e+07	7.87064
FALSE	6.30985e+07	6.32885e+07	10.5857
FALSE	6.31185e+07	6.32885e+07	8.51518
FALSE	6.31285e+07	6.32885e+07	11.797
FALSE	6.31385e+07	6.32885e+07	26.529
FALSE	6.31685e+07	6.32885e+07	9.86354
FALSE	6.31885e+07	6.32885e+07	17.264
FALSE	6.31985e+07	6.32885e+07	9.39685
FALSE	6.32085e+07	6.32885e+07	9.70494
FALSE	6.32185e+07	6.32885e+07	9.91229
FALSE	6.32785e+07	6.32885e+07	77.9894
FALSE	6.26385e+07	6.33485e+07	10.8189
FALSE	6.26985e+07	6.33485e+07	7.91013
FALSE	6.27185e+07	6.33485e+07	4.27967
FALSE	6.27285e+07	6.33485e+07	5.56574
FALSE	6.28085e+07	6.33485e+07	2.73243
FALSE	6.28185e+07	6.33485e+07	4.96875
FALSE	6.28285e+07	6.33485e+07	11.2556
FALSE	6.28385e+07	6.33485e+07	8.03481
FALSE	6.28585e+07	6.33485e+07	7.43815
FALSE	6.29185e+07	6.33485e+07	2.65223
FALSE	6.29285e+07	6.33485e+07	2.13834
FALSE	6.30085e+07	6.33485e+07	2.57195
FALSE	6.30185e+07	6.33485e+07	14.7067
FALSE	6.30885e+07	6.33485e+07	2.77512
FALSE	6.31085e+07	6.33485e+07	2.09526
FALSE	6.31185e+07	6.33485e+07	2.31346
FALSE	6.31385e+07	6.33485e+07	2.40252
FALSE	6.31485e+07	6.33485e+07	4.39644
FALSE	6.31585e+07	6.33485e+07	5.73667
FALSE	6.31685e+07	6.33485e+07	2.67979
FALSE	6.31785e+07	6.33485e+07	4.87781
FALSE	6.31885e+07	6.33485e+07	4.69038
FALSE	6.31985e+07	6.33485e+07	2.55299
FALSE	6.32085e+07	6.33485e+07	2.6367
FALSE	6.32185e+07	6.33485e+07	5.38606
FALSE	6.32885e+07	6.33485e+07	12.0718
FALSE	6.33485e+07	6.33485e+07	22.9581
FALSE	6.25685e+07	6.33585e+07	20.421
FALSE	6.25885e+07	6.33585e+07	7.99324
FALSE	6.25985e+07	6.33585e+07	8.41829
FALSE	6.26185e+07	6.33585e+07	4.74747
FALSE	6.26785e+07	6.33585e+07	5.55589
FALSE	6.27485e+07	6.33585e+07	4.41728
FALSE	6.27685e+07	6.33585e+07	4.99993
FALSE	6.27785e+07	6.33585e+07	5.80528
FALSE	6.28185e+07	6.33585e+07	4.04761
FALSE	6.28785e+07	6.33585e+07	2.87659
FALSE	6.29085e+07	6.33585e+07	4.30481
FALSE	6.29285e+07	6.33585e+07	3.48384
FALSE	6.29385e+07	6.33585e+07	2.62404
FALSE	6.29485e+07	6.33585e+07	4.6562
FALSE	6.29585e+07	6.33585e+07	4.39454
FALSE	6.29885e+07	6.33585e+07	4.71213
FALSE	6.29985e+07	6.33585e+07	4.73421
FALSE	6.30085e+07	6.33585e+07	2.09515
FALSE	6.30285e+07	6.33585e+07	3.00317
FALSE	6.30385e+07	6.33585e+07	2.1063
FALSE	6.30585e+07	6.33585e+07	2.64956
FALSE	6.30685e+07	6.33585e+07	2.29225
FALSE	6.30885e+07	6.33585e+07	2.26065
FALSE	6.31085e+07	6.33585e+07	3.41365
FALSE	6.31285e+07	6.33585e+07	2.6109
FALSE	6.31385e+07	6.33585e+07	5.87136
FALSE	6.31585e+07	6.33585e+07	2.33658
FALSE	6.31685e+07	6.33585e+07	4.36598
FALSE	6.31785e+07	6.33585e+07	1.98676
FALSE	6.31985e+07	6.33585e+07	2.0797
FALSE	6.32785e+07	6.33585e+07	23.014
FALSE	6.33485e+07	6.33585e+07	18.702
FALSE	6.33585e+07	6.33585e+07	43.5281
FALSE	6.25985e+07	6.33685e+07	7.19536
FALSE	6.27085e+07	6.33685e+07	3.67359
FALSE	6.27185e+07	6.33685e+07	2.97982
FALSE	6.27485e+07	6.33685e+07	3.77558
FALSE	6.27985e+07	6.33685e+07	2.67785
FALSE	6.28285e+07	6.33685e+07	3.91848
FALSE	6.28385e+07	6.33685e+07	1.86481
FALSE	6.28785e+07	6.33685e+07	2.45871
FALSE	6.28985e+07	6.33685e+07	10.2263
FALSE	6.29185e+07	6.33685e+07	3.69335
FALSE	6.29285e+07	6.33685e+07	1.48887
FALSE	6.29385e+07	6.33685e+07	2.24285
FALSE	6.29485e+07	6.33685e+07	1.9899
FALSE	6.29585e+07	6.33685e+07	1.87807
FALSE	6.29885e+07	6.33685e+07	2.0138
FALSE	6.29985e+07	6.33685e+07	2.02324
FALSE	6.30085e+07	6.33685e+07	1.79078
FALSE	6.30385e+07	6.33685e+07	1.80032
FALSE	6.30485e+07	6.33685e+07	4.54915
FALSE	6.30685e+07	6.33685e+07	5.87777
FALSE	6.30785e+07	6.33685e+07	3.86662
FALSE	6.30985e+07	6.33685e+07	2.00248
FALSE	6.31085e+07	6.33685e+07	1.45887
FALSE	6.31385e+07	6.33685e+07	1.67281
FALSE	6.31785e+07	6.33685e+07	5.09444
FALSE	6.31885e+07	6.33685e+07	3.26579
FALSE	6.32085e+07	6.33685e+07	3.67173
FALSE	6.32185e+07	6.33685e+07	3.75017
FALSE	6.32885e+07	6.33685e+07	8.40525
FALSE	6.33485e+07	6.33685e+07	25.1195
FALSE	6.33585e+07	6.33685e+07	33.4843
FALSE	6.33685e+07	6.33685e+07	27.0301
FALSE	6.27385e+07	6.33785e+07	4.38623
FALSE	6.27885e+07	6.33785e+07	3.95442
FALSE	6.27985e+07	6.33785e+07	3.13005
FALSE	6.28285e+07	6.33785e+07	4.58018
FALSE	6.28385e+07	6.33785e+07	2.17972
FALSE	6.28585e+07	6.33785e+07	3.02678
FALSE	6.29085e+07	6.33785e+07	4.30079
FALSE	6.29285e+07	6.33785e+07	1.7403
FALSE	6.29685e+07	6.33785e+07	2.0709
FALSE	6.29885e+07	6.33785e+07	2.35386
FALSE	6.30485e+07	6.33785e+07	2.65868
FALSE	6.30685e+07	6.33785e+07	4.58022
FALSE	6.30785e+07	6.33785e+07	4.51957
FALSE	6.30985e+07	6.33785e+07	2.34063
FALSE	6.31085e+07	6.33785e+07	1.70523
FALSE	6.31785e+07	6.33785e+07	5.95473
FALSE	6.31885e+07	6.33785e+07	1.90864
FALSE	6.32085e+07	6.33785e+07	4.29176
FALSE	6.32185e+07	6.33785e+07	4.38346
FALSE	6.32785e+07	6.33785e+07	5.74814
FALSE	6.33485e+07	6.33785e+07	10.6769
FALSE	6.33585e+07	6.33785e+07	13.0463
FALSE	6.33685e+07	6.33785e+07	22.3021
FALSE	6.33785e+07	6.33785e+07	30.4128
FALSE	6.26285e+07	6.33885e+07	8.47751
FALSE	6.26585e+07	6.33885e+07	3.96753
FALSE	6.28385e+07	6.33885e+07	2.30977
FALSE	6.28685e+07	6.33885e+07	3.34886
FALSE	6.29185e+07	6.33885e+07	2.28731
FALSE	6.29785e+07	6.33885e+07	2.3686
FALSE	6.29885e+07	6.33885e+07	2.49431
FALSE	6.30085e+07	6.33885e+07	2.21808
FALSE	6.30385e+07	6.33885e+07	2.22989
FALSE	6.30485e+07	6.33885e+07	5.63462
FALSE	6.30585e+07	6.33885e+07	2.80503
FALSE	6.30685e+07	6.33885e+07	2.42675
FALSE	6.30785e+07	6.33885e+07	4.78923
FALSE	6.30985e+07	6.33885e+07	2.48029
FALSE	6.31185e+07	6.33885e+07	1.99515
FALSE	6.31485e+07	6.33885e+07	3.79155
FALSE	6.31585e+07	6.33885e+07	4.94738
FALSE	6.31685e+07	6.33885e+07	2.31108
FALSE	6.32085e+07	6.33885e+07	2.27392
FALSE	6.33485e+07	6.33885e+07	5.65695
FALSE	6.33585e+07	6.33885e+07	11.5206
FALSE	6.33685e+07	6.33885e+07	9.84697
FALSE	6.33785e+07	6.33885e+07	23.0196
FALSE	6.33885e+07	6.33885e+07	24.3931
FALSE	6.25785e+07	6.33985e+07	11.1329
FALSE	6.26085e+07	6.33985e+07	2.95711
FALSE	6.26585e+07	6.33985e+07	3.44047
FALSE	6.27185e+07	6.33985e+07	3.20053
FALSE	6.28385e+07	6.33985e+07	2.00293
FALSE	6.28985e+07	6.33985e+07	2.74593
FALSE	6.29185e+07	6.33985e+07	3.96692
FALSE	6.29285e+07	6.33985e+07	1.59915
FALSE	6.29485e+07	6.33985e+07	6.41186
FALSE	6.29785e+07	6.33985e+07	2.05394
FALSE	6.29885e+07	6.33985e+07	4.32591
FALSE	6.30185e+07	6.33985e+07	2.19967
FALSE	6.30285e+07	6.33985e+07	2.75703
FALSE	6.30385e+07	6.33985e+07	5.801
FALSE	6.30485e+07	6.33985e+07	4.8861
FALSE	6.30685e+07	6.33985e+07	2.10438
FALSE	6.30885e+07	6.33985e+07	2.07536
FALSE	6.30985e+07	6.33985e+07	2.1508
FALSE	6.31085e+07	6.33985e+07	1.56693
FALSE	6.31185e+07	6.33985e+07	1.73011
FALSE	6.31485e+07	6.33985e+07	1.64393
FALSE	6.31585e+07	6.33985e+07	2.14507
FALSE	6.31685e+07	6.33985e+07	2.00407
FALSE	6.31785e+07	6.33985e+07	1.82393
FALSE	6.31985e+07	6.33985e+07	3.81849
FALSE	6.32085e+07	6.33985e+07	1.97184
FALSE	6.32185e+07	6.33985e+07	2.01397
FALSE	6.32885e+07	6.33985e+07	9.02781
FALSE	6.33485e+07	6.33985e+07	4.90546
FALSE	6.33585e+07	6.33985e+07	9.99013
FALSE	6.33685e+07	6.33985e+07	8.53887
FALSE	6.33785e+07	6.33985e+07	23.9539
FALSE	6.33885e+07	6.33985e+07	29.6137
FALSE	6.33985e+07	6.33985e+07	14.6741
FALSE	6.26585e+07	6.34085e+07	3.79414
FALSE	6.27385e+07	6.34085e+07	4.44482
FALSE	6.27985e+07	6.34085e+07	6.34372
FALSE	6.28385e+07	6.34085e+07	2.20883
FALSE	6.29185e+07	6.34085e+07	8.7494
FALSE	6.29385e+07	6.34085e+07	2.65661
FALSE	6.29785e+07	6.34085e+07	2.26508
FALSE	6.30385e+07	6.34085e+07	2.13244
FALSE	6.30585e+07	6.34085e+07	5.36488
FALSE	6.30685e+07	6.34085e+07	2.3207
FALSE	6.31085e+07	6.34085e+07	1.72801
FALSE	6.31485e+07	6.34085e+07	1.81292
FALSE	6.31685e+07	6.34085e+07	2.21008
FALSE	6.31785e+07	6.34085e+07	2.01142
FALSE	6.31985e+07	6.34085e+07	2.10551
FALSE	6.32185e+07	6.34085e+07	2.221
FALSE	6.33485e+07	6.34085e+07	8.11459
FALSE	6.33585e+07	6.34085e+07	8.81367
FALSE	6.33685e+07	6.34085e+07	1.88333
FALSE	6.33785e+07	6.34085e+07	17.6109
FALSE	6.33885e+07	6.34085e+07	9.33083
FALSE	6.33985e+07	6.34085e+07	28.3195
FALSE	6.34085e+07	6.34085e+07	33.4614
FALSE	6.26085e+07	6.34185e+07	2.59097
FALSE	6.26185e+07	6.34185e+07	3.81871
FALSE	6.27085e+07	6.34185e+07	6.91428
FALSE	6.27485e+07	6.34185e+07	3.55312
FALSE	6.28085e+07	6.34185e+07	1.79042
FALSE	6.29185e+07	6.34185e+07	1.73787
FALSE	6.29385e+07	6.34185e+07	4.22139
FALSE	6.29685e+07	6.34185e+07	1.66733
FALSE	6.30185e+07	6.34185e+07	1.92731
FALSE	6.30385e+07	6.34185e+07	1.69424
FALSE	6.30485e+07	6.34185e+07	4.28111
FALSE	6.30685e+07	6.34185e+07	1.84381
FALSE	6.31085e+07	6.34185e+07	1.37292
FALSE	6.31385e+07	6.34185e+07	3.1485
FALSE	6.31485e+07	6.34185e+07	1.44038
FALSE	6.31585e+07	6.34185e+07	1.87948
FALSE	6.31785e+07	6.34185e+07	1.59809
FALSE	6.31885e+07	6.34185e+07	1.53668
FALSE	6.32085e+07	6.34185e+07	1.72769
FALSE	6.32185e+07	6.34185e+07	1.7646
FALSE	6.32885e+07	6.34185e+07	15.82
FALSE	6.33485e+07	6.34185e+07	12.8942
FALSE	6.33585e+07	6.34185e+07	7.00253
FALSE	6.33685e+07	6.34185e+07	8.97792
FALSE	6.33785e+07	6.34185e+07	6.996
FALSE	6.33885e+07	6.34185e+07	7.41342
FALSE	6.33985e+07	6.34185e+07	14.4643
FALSE	6.34085e+07	6.34185e+07	31.9025
FALSE	6.34185e+07	6.34185e+07	23.9386
FALSE	6.25885e+07	6.34285e+07	6.23437
FALSE	6.26085e+07	6.34285e+07	5.02466
FALSE	6.26385e+07	6.34285e+07	6.8739
FALSE	6.26485e+07	6.34285e+07	2.32944
FALSE	6.26785e+07	6.34285e+07	4.33334
FALSE	6.27385e+07	6.34285e+07	3.42426
FALSE	6.28085e+07	6.34285e+07	1.73608
FALSE	6.28485e+07	6.34285e+07	2.20704
FALSE	6.28785e+07	6.34285e+07	2.24361
FALSE	6.28985e+07	6.34285e+07	2.33291
FALSE	6.29085e+07	6.34285e+07	6.71511
FALSE	6.29185e+07	6.34285e+07	1.68512
FALSE	6.29285e+07	6.34285e+07	1.35862
FALSE	6.29385e+07	6.34285e+07	4.09327
FALSE	6.29585e+07	6.34285e+07	1.71377
FALSE	6.29785e+07	6.34285e+07	3.49001
FALSE	6.30285e+07	6.34285e+07	2.34234
FALSE	6.30485e+07	6.34285e+07	4.15117
FALSE	6.30685e+07	6.34285e+07	1.78785
FALSE	6.30885e+07	6.34285e+07	1.7632
FALSE	6.31085e+07	6.34285e+07	3.99374
FALSE	6.31185e+07	6.34285e+07	2.93976
FALSE	6.31385e+07	6.34285e+07	1.52647
FALSE	6.31485e+07	6.34285e+07	4.19
FALSE	6.31585e+07	6.34285e+07	3.64486
FALSE	6.31685e+07	6.34285e+07	1.70263
FALSE	6.31785e+07	6.34285e+07	3.09917
FALSE	6.32085e+07	6.34285e+07	1.67525
FALSE	6.32185e+07	6.34285e+07	1.71105
FALSE	6.32885e+07	6.34285e+07	15.3399
FALSE	6.33485e+07	6.34285e+07	8.33525
FALSE	6.33585e+07	6.34285e+07	5.0925
FALSE	6.33685e+07	6.34285e+07	2.90181
FALSE	6.33785e+07	6.34285e+07	11.8714
FALSE	6.33885e+07	6.34285e+07	12.5797
FALSE	6.33985e+07	6.34285e+07	17.1421
FALSE	6.34085e+07	6.34285e+07	18.9042
FALSE	6.34185e+07	6.34285e+07	24.5775
FALSE	6.34285e+07	6.34285e+07	15.8877
FALSE	6.26185e+07	6.34385e+07	4.94958
FALSE	6.26385e+07	6.34385e+07	9.1884
FALSE	6.26585e+07	6.34385e+07	3.90718
FALSE	6.26785e+07	6.34385e+07	5.79242
FALSE	6.27285e+07	6.34385e+07	4.72695
FALSE	6.27685e+07	6.34385e+07	5.21279
FALSE	6.27885e+07	6.34385e+07	4.12662
FALSE	6.28385e+07	6.34385e+07	2.27464
FALSE	6.28485e+07	6.34385e+07	2.95017
FALSE	6.29185e+07	6.34385e+07	4.50504
FALSE	6.29385e+07	6.34385e+07	2.73575
FALSE	6.29885e+07	6.34385e+07	4.91273
FALSE	6.29985e+07	6.34385e+07	2.46788
FALSE	6.30285e+07	6.34385e+07	3.13102
FALSE	6.30385e+07	6.34385e+07	2.19597
FALSE	6.31185e+07	6.34385e+07	1.9648
FALSE	6.31485e+07	6.34385e+07	3.73387
FALSE	6.31685e+07	6.34385e+07	2.27592
FALSE	6.31885e+07	6.34385e+07	3.9835
FALSE	6.33485e+07	6.34385e+07	8.35635
FALSE	6.33585e+07	6.34385e+07	6.80719
FALSE	6.33685e+07	6.34385e+07	7.75774
FALSE	6.33785e+07	6.34385e+07	9.06778
FALSE	6.33885e+07	6.34385e+07	12.011
FALSE	6.33985e+07	6.34385e+07	6.24926
FALSE	6.34085e+07	6.34385e+07	18.3778
FALSE	6.34185e+07	6.34385e+07	5.47549
FALSE	6.34285e+07	6.34385e+07	15.9279
FALSE	6.34385e+07	6.34385e+07	11.8283
FALSE	6.25785e+07	6.34485e+07	12.3384
FALSE	6.26985e+07	6.34485e+07	6.55611
FALSE	6.28085e+07	6.34485e+07	2.26471
FALSE	6.29185e+07	6.34485e+07	2.19823
FALSE	6.29485e+07	6.34485e+07	2.36872
FALSE	6.29585e+07	6.34485e+07	2.2356
FALSE	6.29885e+07	6.34485e+07	2.39717
FALSE	6.30185e+07	6.34485e+07	2.43786
FALSE	6.30785e+07	6.34485e+07	2.30135
FALSE	6.30885e+07	6.34485e+07	2.30009
FALSE	6.30985e+07	6.34485e+07	2.38369
FALSE	6.31085e+07	6.34485e+07	3.4732
FALSE	6.31185e+07	6.34485e+07	1.91745
FALSE	6.31385e+07	6.34485e+07	1.99127
FALSE	6.31485e+07	6.34485e+07	3.64388
FALSE	6.31785e+07	6.34485e+07	6.06427
FALSE	6.32085e+07	6.34485e+07	2.18536
FALSE	6.32185e+07	6.34485e+07	4.4641
FALSE	6.32885e+07	6.34485e+07	10.0054
FALSE	6.33485e+07	6.34485e+07	8.15495
FALSE	6.33585e+07	6.34485e+07	4.42875
FALSE	6.33685e+07	6.34485e+07	9.46347
FALSE	6.33785e+07	6.34485e+07	6.63693
FALSE	6.33885e+07	6.34485e+07	11.7215
FALSE	6.34085e+07	6.34485e+07	6.72557
FALSE	6.34185e+07	6.34485e+07	7.1247
FALSE	6.34285e+07	6.34485e+07	8.63557
FALSE	6.34385e+07	6.34485e+07	30.0124
FALSE	6.34485e+07	6.34485e+07	18.0241
FALSE	6.26685e+07	6.34585e+07	3.80598
FALSE	6.26785e+07	6.34585e+07	5.16202
FALSE	6.26885e+07	6.34585e+07	4.49604
FALSE	6.26985e+07	6.34585e+07	5.98689
FALSE	6.27485e+07	6.34585e+07	4.10412
FALSE	6.28085e+07	6.34585e+07	2.06808
FALSE	6.28285e+07	6.34585e+07	4.25946
FALSE	6.28585e+07	6.34585e+07	5.62966
FALSE	6.29185e+07	6.34585e+07	2.00737
FALSE	6.29485e+07	6.34585e+07	2.16306
FALSE	6.29585e+07	6.34585e+07	2.0415
FALSE	6.29785e+07	6.34585e+07	2.07871
FALSE	6.29885e+07	6.34585e+07	2.18904
FALSE	6.30085e+07	6.34585e+07	1.94661
FALSE	6.30185e+07	6.34585e+07	2.2262
FALSE	6.30285e+07	6.34585e+07	2.79027
FALSE	6.30585e+07	6.34585e+07	4.92345
FALSE	6.30785e+07	6.34585e+07	2.10154
FALSE	6.31085e+07	6.34585e+07	3.17164
FALSE	6.31185e+07	6.34585e+07	5.25291
FALSE	6.31285e+07	6.34585e+07	2.42581
FALSE	6.31485e+07	6.34585e+07	3.32751
FALSE	6.31885e+07	6.34585e+07	1.77499
FALSE	6.31985e+07	6.34585e+07	3.86453
FALSE	6.32085e+07	6.34585e+07	3.99124
FALSE	6.33585e+07	6.34585e+07	4.04423
FALSE	6.33685e+07	6.34585e+07	10.3702
FALSE	6.33785e+07	6.34585e+07	8.08091
FALSE	6.33985e+07	6.34585e+07	7.42552
FALSE	6.34085e+07	6.34585e+07	6.14163
FALSE	6.34185e+07	6.34585e+07	4.87958
FALSE	6.34285e+07	6.34585e+07	7.8858
FALSE	6.34385e+07	6.34585e+07	4.21641
FALSE	6.34485e+07	6.34585e+07	26.7461
FALSE	6.34585e+07	6.34585e+07	13.1513
FALSE	6.25885e+07	6.34685e+07	7.22455
FALSE	6.26485e+07	6.34685e+07	2.69941
FALSE	6.27485e+07	6.34685e+07	11.9774
FALSE	6.27985e+07	6.34685e+07	2.83168
FALSE	6.28285e+07	6.34685e+07	4.14358
FALSE	6.28585e+07	6.34685e+07	8.21477
FALSE	6.28785e+07	6.34685e+07	2.59995
FALSE	6.29085e+07	6.34685e+07	3.89082
FALSE	6.29485e+07	6.34685e+07	4.20843
FALSE	6.29785e+07	6.34685e+07	2.02216
FALSE	6.29885e+07	6.34685e+07	2.12948
FALSE	6.30485e+07	6.34685e+07	2.40524
FALSE	6.30685e+07	6.34685e+07	2.07181
FALSE	6.30785e+07	6.34685e+07	2.04437
FALSE	6.30985e+07	6.34685e+07	2.11751
FALSE	6.31085e+07	6.34685e+07	3.08536
FALSE	6.31185e+07	6.34685e+07	3.40667
FALSE	6.31385e+07	6.34685e+07	3.53782
FALSE	6.31485e+07	6.34685e+07	1.61849
FALSE	6.31585e+07	6.34685e+07	2.11188
FALSE	6.31685e+07	6.34685e+07	1.97305
FALSE	6.31985e+07	6.34685e+07	1.8797
FALSE	6.32085e+07	6.34685e+07	1.94133
FALSE	6.32185e+07	6.34685e+07	1.9828
FALSE	6.32785e+07	6.34685e+07	5.20021
FALSE	6.32885e+07	6.34685e+07	8.8881
FALSE	6.33485e+07	6.34685e+07	7.24432
FALSE	6.33585e+07	6.34685e+07	5.90132
FALSE	6.33685e+07	6.34685e+07	1.68135
FALSE	6.33785e+07	6.34685e+07	5.89581
FALSE	6.33885e+07	6.34685e+07	2.08253
FALSE	6.33985e+07	6.34685e+07	3.61176
FALSE	6.34085e+07	6.34685e+07	3.98304
FALSE	6.34185e+07	6.34685e+07	6.32911
FALSE	6.34285e+07	6.34685e+07	4.60276
FALSE	6.34385e+07	6.34685e+07	12.3051
FALSE	6.34485e+07	6.34685e+07	8.00569
FALSE	6.34585e+07	6.34685e+07	23.7595
FALSE	6.34685e+07	6.34685e+07	32.0028
FALSE	6.26085e+07	6.34785e+07	3.5156
FALSE	6.27885e+07	6.34785e+07	4.31997
FALSE	6.28085e+07	6.34785e+07	2.42937
FALSE	6.29185e+07	6.34785e+07	2.35805
FALSE	6.29785e+07	6.34785e+07	2.44185
FALSE	6.29885e+07	6.34785e+07	2.57145
FALSE	6.30085e+07	6.34785e+07	2.28668
FALSE	6.30885e+07	6.34785e+07	4.93464
FALSE	6.31085e+07	6.34785e+07	1.86286
FALSE	6.31485e+07	6.34785e+07	1.95441
FALSE	6.31685e+07	6.34785e+07	7.14767
FALSE	6.31985e+07	6.34785e+07	2.26983
FALSE	6.32185e+07	6.34785e+07	4.78866
FALSE	6.33485e+07	6.34785e+07	2.91596
FALSE	6.33585e+07	6.34785e+07	7.12612
FALSE	6.33685e+07	6.34785e+07	8.12122
FALSE	6.33785e+07	6.34785e+07	9.49263
FALSE	6.33885e+07	6.34785e+07	5.02951
FALSE	6.33985e+07	6.34785e+07	4.36137
FALSE	6.34085e+07	6.34785e+07	4.80971
FALSE	6.34185e+07	6.34785e+07	3.82135
FALSE	6.34285e+07	6.34785e+07	7.41074
FALSE	6.34385e+07	6.34785e+07	14.859
FALSE	6.34485e+07	6.34785e+07	14.5009
FALSE	6.34585e+07	6.34785e+07	19.8628
FALSE	6.34685e+07	6.34785e+07	19.3225
FALSE	6.34785e+07	6.34785e+07	12.9627
FALSE	6.27085e+07	6.34885e+07	4.93396
FALSE	6.27285e+07	6.34885e+07	5.20485
FALSE	6.29185e+07	6.34885e+07	2.48025
FALSE	6.29585e+07	6.34885e+07	2.52242
FALSE	6.29885e+07	6.34885e+07	2.70471
FALSE	6.30085e+07	6.34885e+07	2.40518
FALSE	6.30185e+07	6.34885e+07	2.75062
FALSE	6.30985e+07	6.34885e+07	2.68951
FALSE	6.31185e+07	6.34885e+07	2.16345
FALSE	6.31385e+07	6.34885e+07	4.49347
FALSE	6.31585e+07	6.34885e+07	2.68235
FALSE	6.31785e+07	6.34885e+07	2.28076
FALSE	6.31985e+07	6.34885e+07	2.38745
FALSE	6.33485e+07	6.34885e+07	3.06706
FALSE	6.33585e+07	6.34885e+07	7.49541
FALSE	6.33685e+07	6.34885e+07	4.27103
FALSE	6.33785e+07	6.34885e+07	2.49614
FALSE	6.33885e+07	6.34885e+07	5.29014
FALSE	6.33985e+07	6.34885e+07	2.29369
FALSE	6.34085e+07	6.34885e+07	5.05895
FALSE	6.34185e+07	6.34885e+07	12.0581
FALSE	6.34285e+07	6.34885e+07	13.6409
FALSE	6.34385e+07	6.34885e+07	7.8145
FALSE	6.34485e+07	6.34885e+07	17.7944
FALSE	6.34585e+07	6.34885e+07	20.8921
FALSE	6.34685e+07	6.34885e+07	27.0983
FALSE	6.34785e+07	6.34885e+07	29.9957
FALSE	6.34885e+07	6.34885e+07	22.9455
FALSE	6.26385e+07	6.34985e+07	8.67725
FALSE	6.26585e+07	6.34985e+07	3.68982
FALSE	6.27485e+07	6.34985e+07	4.34914
FALSE	6.27885e+07	6.34985e+07	3.89706
FALSE	6.28685e+07	6.34985e+07	3.11446
FALSE	6.29185e+07	6.34985e+07	4.25442
FALSE	6.29485e+07	6.34985e+07	2.29219
FALSE	6.29585e+07	6.34985e+07	4.32675
FALSE	6.29785e+07	6.34985e+07	2.20281
FALSE	6.30385e+07	6.34985e+07	2.07381
FALSE	6.30585e+07	6.34985e+07	2.60869
FALSE	6.30685e+07	6.34985e+07	2.25689
FALSE	6.30785e+07	6.34985e+07	2.227
FALSE	6.31085e+07	6.34985e+07	3.36099
FALSE	6.31685e+07	6.34985e+07	2.14932
FALSE	6.31785e+07	6.34985e+07	3.91223
FALSE	6.31885e+07	6.34985e+07	3.7619
FALSE	6.32185e+07	6.34985e+07	2.15994
FALSE	6.32785e+07	6.34985e+07	5.66476
FALSE	6.33585e+07	6.34985e+07	2.14283
FALSE	6.33685e+07	6.34985e+07	5.49464
FALSE	6.33785e+07	6.34985e+07	14.9858
FALSE	6.33885e+07	6.34985e+07	6.80571
FALSE	6.33985e+07	6.34985e+07	7.86882
FALSE	6.34185e+07	6.34985e+07	8.61815
FALSE	6.34285e+07	6.34985e+07	1.67132
FALSE	6.34485e+07	6.34985e+07	19.622
FALSE	6.34585e+07	6.34985e+07	7.9637
FALSE	6.34685e+07	6.34985e+07	9.68381
FALSE	6.34785e+07	6.34985e+07	42.0972
FALSE	6.34885e+07	6.34985e+07	19.6794
FALSE	6.34985e+07	6.34985e+07	31.6467
FALSE	6.25985e+07	6.35085e+07	9.16533
FALSE	6.26585e+07	6.35085e+07	4.0802
FALSE	6.26785e+07	6.35085e+07	6.04892
FALSE	6.27085e+07	6.35085e+07	4.67936
FALSE	6.28085e+07	6.35085e+07	2.4234
FALSE	6.28385e+07	6.35085e+07	7.12609
FALSE	6.28585e+07	6.35085e+07	3.29846
FALSE	6.28785e+07	6.35085e+07	3.13186
FALSE	6.28885e+07	6.35085e+07	4.76053
FALSE	6.28985e+07	6.35085e+07	3.25652
FALSE	6.29285e+07	6.35085e+07	1.8965
FALSE	6.29385e+07	6.35085e+07	5.7138
FALSE	6.29485e+07	6.35085e+07	5.0694
FALSE	6.29885e+07	6.35085e+07	2.56514
FALSE	6.30485e+07	6.35085e+07	2.89731
FALSE	6.30785e+07	6.35085e+07	2.46262
FALSE	6.30885e+07	6.35085e+07	4.92252
FALSE	6.30985e+07	6.35085e+07	2.55072
FALSE	6.31685e+07	6.35085e+07	2.37671
FALSE	6.31885e+07	6.35085e+07	2.07995
FALSE	6.32085e+07	6.35085e+07	2.33849
FALSE	6.33485e+07	6.35085e+07	5.81759
FALSE	6.33585e+07	6.35085e+07	7.10863
FALSE	6.33685e+07	6.35085e+07	2.02532
FALSE	6.33785e+07	6.35085e+07	11.8367
FALSE	6.33885e+07	6.35085e+07	7.52574
FALSE	6.33985e+07	6.35085e+07	8.70133
FALSE	6.34085e+07	6.35085e+07	2.39895
FALSE	6.34185e+07	6.35085e+07	5.71796
FALSE	6.34285e+07	6.35085e+07	16.6332
FALSE	6.34385e+07	6.35085e+07	9.88168
FALSE	6.34485e+07	6.35085e+07	7.23264
FALSE	6.34585e+07	6.35085e+07	8.80624
FALSE	6.34685e+07	6.35085e+07	12.85
FALSE	6.34785e+07	6.35085e+07	5.17233
FALSE	6.34885e+07	6.35085e+07	21.7615
FALSE	6.34985e+07	6.35085e+07	25.6629
FALSE	6.35085e+07	6.35085e+07	18.0587
FALSE	6.26085e+07	6.35185e+07	2.94941
FALSE	6.26985e+07	6.35185e+07	5.90014
FALSE	6.27485e+07	6.35185e+07	4.04466
FALSE	6.28085e+07	6.35185e+07	4.07623
FALSE	6.28485e+07	6.35185e+07	2.59101
FALSE	6.29085e+07	6.35185e+07	3.94168
FALSE	6.29185e+07	6.35185e+07	1.97829
FALSE	6.29785e+07	6.35185e+07	4.09718
FALSE	6.30085e+07	6.35185e+07	1.91841
FALSE	6.30285e+07	6.35185e+07	2.74984
FALSE	6.30385e+07	6.35185e+07	1.92863
FALSE	6.30785e+07	6.35185e+07	4.14219
FALSE	6.30885e+07	6.35185e+07	4.13991
FALSE	6.31185e+07	6.35185e+07	1.7256
FALSE	6.31285e+07	6.35185e+07	2.39066
FALSE	6.31385e+07	6.35185e+07	1.79203
FALSE	6.32185e+07	6.35185e+07	4.01745
FALSE	6.32785e+07	6.35185e+07	5.26818
FALSE	6.33485e+07	6.35185e+07	9.78535
FALSE	6.33585e+07	6.35185e+07	3.98564
FALSE	6.33685e+07	6.35185e+07	5.10997
FALSE	6.33785e+07	6.35185e+07	5.97288
FALSE	6.33885e+07	6.35185e+07	6.32925
FALSE	6.33985e+07	6.35185e+07	3.65897
FALSE	6.34085e+07	6.35185e+07	2.01755
FALSE	6.34185e+07	6.35185e+07	8.0148
FALSE	6.34285e+07	6.35185e+07	4.66293
FALSE	6.34485e+07	6.35185e+07	14.1931
FALSE	6.34585e+07	6.35185e+07	9.25771
FALSE	6.34685e+07	6.35185e+07	10.807
FALSE	6.34785e+07	6.35185e+07	8.70001
FALSE	6.34885e+07	6.35185e+07	11.4386
FALSE	6.34985e+07	6.35185e+07	11.7725
FALSE	6.35085e+07	6.35185e+07	19.527
FALSE	6.35185e+07	6.35185e+07	21.8966
FALSE	6.26085e+07	6.35285e+07	5.43754
FALSE	6.26485e+07	6.35285e+07	2.52085
FALSE	6.26585e+07	6.35285e+07	6.32633
FALSE	6.26885e+07	6.35285e+07	4.08441
FALSE	6.27085e+07	6.35285e+07	3.62766
FALSE	6.27285e+07	6.35285e+07	3.82683
FALSE	6.28085e+07	6.35285e+07	3.75748
FALSE	6.28185e+07	6.35285e+07	3.41636
FALSE	6.28685e+07	6.35285e+07	2.66993
FALSE	6.29085e+07	6.35285e+07	3.63345
FALSE	6.29285e+07	6.35285e+07	1.47026
FALSE	6.29585e+07	6.35285e+07	3.70919
FALSE	6.29885e+07	6.35285e+07	1.98862
[truncated: 191,016 more rows]

## Sheet: F2_E
AR_RCFS	AR_TPM
0.450436	14.3064
0.803612	10.0907
1.16187	8.71401
1.27516	8.94275
1.12988	7.74158
1.53895	8.96177
1.08224	9.99965
1.21755	9.45061
1.21379	10.2335
1.00376	10.3107
0.869728	10.2484
1.01787	10.1119
1.27534	9.93235
0.955812	0.424406
1.02541	10.0038
1.19311	2.16231
0.932923	10.6369
1.34235	9.17521
0.281835	12.6159
0.164982	13.6141
1.09771	3.44254
0.598333	10.6292
1.44245	11.278
0.814379	11.8978
0.494088	12.036
1.39243	6.86935
1.12857	11.4867
0.719282	11.1796
1.26265	4.03534
1.15692	11.7614
1.02482	10.6212
0.149308	12.831
0.133615	12.9129
0.597039	10.5112
0.350834	12.3417
1.18427	6.19468
0.822266	6.33467
0.95586	8.52741
0.393447	12.6061
0.493113	12.035
1.42166	10.7932
1.02547	10.4023
1.02807	6.51737
1.09453	10.2609
0.843037	10.9591
1.21713	9.99321
1.16541	10.3475
0.774044	10.3276
1.28118	10.5146
1.03676	0.348135
0.567185	12.3283
1.04989	1.35696
1.35587	10.292
1.19798	9.85152
0.496837	11.9311
1.04564	10.1305
1.14142	10.2568
1.335	8.211
0.777988	10.4523
0.545877	11.8033
1.05454	10.6856
0.814356	11.6457
1.02382	11.8458
1.0365	10.5716
1.19063	9.93811
0.488089	11.3742
1.10017	9.62869
0.964994	11.4492
1.10869	0.972802
1.14096	9.53013
1.01168	9.83723
0.779349	11.3715
0.339363	10.7419
1.34605	9.76165
1.23161	8.59717
1.32613	6.86306
1.23086	7.30094

## Sheet: F2_FG
ecDNA_bin	ASI	OS	months
TRUE	FALSE	1	56.4194
TRUE	FALSE	1	33.6129
FALSE	TRUE	1	34.069
FALSE	FALSE	1	7.96667
FALSE	TRUE	0	79.1333
FALSE	TRUE	0	77.5667
FALSE	TRUE	1	38.3871
FALSE	TRUE	1	42.1429
TRUE	FALSE	1	12.7742
FALSE	FALSE	1	20.5333
FALSE	TRUE	1	19.3548
FALSE	FALSE	1	1.64516
FALSE	FALSE	1	6.45161
FALSE	FALSE	1	6.19355
FALSE	TRUE	1	2.67742
TRUE	TRUE	1	4.7
TRUE	TRUE	1	18
FALSE	FALSE	1	1.80645
TRUE	TRUE	1	43.8065
FALSE	TRUE	0	66.3
TRUE	FALSE	1	6.6129
TRUE	TRUE	1	8.5
FALSE	TRUE	1	36.9032
TRUE	TRUE	1	19.0323
FALSE	FALSE	1	7.93333
FALSE	FALSE	1	8.83871
TRUE	TRUE	1	45.6429
TRUE	TRUE	1	6.46667
TRUE	TRUE	1	19.0968
FALSE	FALSE	1	9.22581
FALSE	TRUE	1	32.0357
TRUE	TRUE	1	13.2903
TRUE	TRUE	1	31.5
FALSE	FALSE	1	11.3667
TRUE	FALSE	1	6.26667
FALSE	TRUE	1	16.5806
TRUE	TRUE	1	25.7097
FALSE	TRUE	1	21.3226
TRUE	TRUE	1	7.12903
FALSE	FALSE	1	18.8667
FALSE	FALSE	1	10.2
TRUE	TRUE	1	15.3
FALSE	TRUE	0	60.1935
FALSE	TRUE	1	11.129
TRUE	TRUE	1	9.7
TRUE	TRUE	1	2.66667
FALSE	TRUE	1	41.5667
FALSE	TRUE	0	2.63333
FALSE	TRUE	1	7.31034
FALSE	TRUE	0	30.9355
TRUE	TRUE	0	53.7097
FALSE	TRUE	1	25.3548
FALSE	TRUE	1	47.6452
FALSE	FALSE	1	4.12903
FALSE	FALSE	1	13.0333
FALSE	FALSE	1	5.80645
