# Supplementary material for: Integrated analyses highlight interactions between the three-dimensional genome and DNA, RNA and epigenomic alterations in metastatic prostate cancer
Source: Nat Genet. 2024 Jul 17;56(8):1689–700. doi: 10.1038/s41588-024-01826-3 (PMC11319208; doi:10.1038/s41588-024-01826-3)
Supplement: Supplementary file 5 — All plotted data, split into individual sheets according to the relevant components. [file 41588_2024_1826_MOESM5_ESM.xlsx]

## Sheet: F3_A_AB
chr	bp	avgAB
1	760911	0.301029995663981
1	817542	0.738560627359831
1	904834	0.845098040014257
1	922472	0.977121254719662
1	959948	0.933635509482724
1	966497	1.17609125905568
1	982093	1.07918124604762
1	1020123	1.34242268082221
1	1074307	1.07918124604762
1	1116361	1.20411998265592
1	1137017	0.778151250383644
1	1.16944e+06	0.83167249841905
1	1.21041e+06	0.954242509439325
1	1232148	0.845098040014257
1	1273885	0.970036776622557
1	1.27783e+06	1.0651668842475
1	1322712	0.997333636647485
1	1331314	1
1	1349350	0.954242509439325
1	1361777	1.23044892137827
1	1399425	0.845098040014257
1	1.4082e+06	0.977723605288848
1	1434717	1.29884759296276
1	1449689	0.602059991327962
1	1512151	1.46239799789896
1	1574922	1.07918124604762
1	1600096	1.27875360095283
1	1615605	0.92715302090054
1	1.65917e+06	0.829303772831025
1	1671990	1.09691001300806
1	1692728	1.17609125905568
1	1724418	1.20327009021698
1	1737688	1.34242268082221
1	1745999	1.05435766232259
1	1780457	1.46239799789896
1	1919273	1.43136376415899
1	2050270	1.03746913973411
1	2145279	1.11394335230684
1	2184389	1.25527250510331
1	2.21262e+06	0.990380321007165
1	2228695	0.973127853599699
1	2326693	0.801632346233166
1	2363628	1.65321251377534
1	2391741	1.34642345963861
1	2413797	1.13987908640124
1	2556335	1.51152329203775
1	2581560	1.39794000867204
1	2586491	1.19728055812562
1	2801717	0.934498451243568
1	3.0688e+06	0.635533386143269
1	3130842	0.43753063169585
1	3310096	0.602059991327962
1	3454426	1.53781909507327
1	3487246	1.25527250510331
1	3611495	1.68124123737559
1	3624743	1.09108046934733
1	3625002	0.960232873128512
1	3.65264e+06	1.75594168048944
1	3668772	0.903089986991944
1	3736943	1.12221587827283
1	3746898	1.19907855082213
1	3772761	1.67209785793572
1	3785008	1.28630673884327
1	3796504	1.51188336097887
1	3.85724e+06	0.928666248215634
1	3.90033e+06	0.606360077208921
1	4175899	0.051152522447381
1	4654732	0.439332693830263
1	5090899	0.1249387366083
1	5307394	0.477121254719662
1	5493057	0.602059991327962
1	5668295	0.477121254719662
1	5.99197e+06	1.05665825693959
1	6.20688e+06	0.8133065408061
1	6260975	1.15381486434453
1	6393973	1.49978274411299
1	6424723	0.745680846917136
1	6447006	1.02118929906994
1	6466195	1.72427586960079
1	6520061	1.27106677228654
1	6551220	1.54706079792028
1	6580001	1.34242268082221
1	6614146	1.22614883549732
1	6624866	1.36172783601759
1	6701924	1.39794000867204
1	6784843	1.08813608870055
1	6785324	1.18184358794477
1	6834618	1.47712125471966
1	7014279	0.602059991327962
1	7368942	1
1	7699921	1.0271788311613
1	7771269	1.4983105537896
1	7.78035e+06	1.32221929473392
1	7827342	1.32905871926422
1	7853512	1.38021124171161
1	7954291	1.26324143477458
1	7982983	1.5910646070265
1	7991134	1.49136169383427
1	7999934	1.38021124171161
1	8026523	1.26013256483883
1	8317826	1.38916608436453
1	8328067	1.30102999566398
1	8424645	1.21748394421391
1	8512286	1.30815021522129
1	8750430	1.30102999566398
1	8786913	1.23044892137827
1	8797574	1.02460901133509
1	8807051	1.21748394421391
1	8817643	1.45484486000851
1	8893409	1.44715803134222
1	9026345	1.25527250510331
1	9088478	1.02118929906994
1	9129170	1.34895354798116
1	9182004	1.24715461488113
1	9198906	1.84509804001426
1	9234775	1.24303804868629
1	9292880	1.24303804868629
1	9539482	1.78532983501077
1	9576427	1.30102999566398
1	9588922	1.55630250076729
1	9687555	1.51851393987789
1	9780822	1.23888208891514
1	9824526	1.48429983934679
1	9828271	1
1	9848318	1.53147891704226
1	9910336	1.13353890837022
1	9960787	1.18563657696191
1	9997331	1.54406804435028
1	10032832	1.22401481137286
1	10058671	1.14612803567824
1	10210805	1.12057393120585
1	10298966	1.51188336097887
1	10387150	1.11394335230684
1	10397004	1.39337571107278
1	1.04304e+07	1.08306611913037
1	10449719	1.36172783601759
1	10458555	1.27875360095283
1	10472407	1.12771666256588
1	10616836	1.42324587393681
1	10639241	1.18184358794477
1	10796650	1.18184358794477
1	11029659	1.10266234189715
1	11047233	1.88081359228079
1	11060024	1.39794000867204
1	11068471	1.39211046501131
1	11099778	1.17317648722532
1	11143898	1.27875360095283
1	11152350	1.34242268082221
1	11189341	1.24919835739111
1	11262507	1.08517160973681
1	11273206	1.57403126772772
1	11279351	1.70757017609794
1	11479166	1.50514997831991
1	11654375	1.27300127206374
1	1.166e+07	1.2491552768948
1	1.16917e+07	1.22454626555971
1	11736084	1.85125834871908
1	11761787	1.76342799356294
1	11806508	1.53781909507327
1	11841017	1.41497334797082
1	11848345	1.42324587393681
1	1.19303e+07	1.21406739701439
1	11980181	1.06694678963061
1	12063377	0.845098040014257
1	12167003	1.55022835305509
1	12230032	1.08517160973681
1	12507246	1.1249387366083
1	12527724	0.845098040014257
1	12570072	0.812913356642856
1	12579023	1.04139268515822
1	1.26185e+07	1.19347231218529
1	12774841	0.477121254719662
1	12848725	0.316269962220718
1	13060869	0.367976785294594
1	13555001	0.602059991327962
1	13583465	0.460730838531493
1	1.36982e+07	0.690858298354462
1	13892792	0.753327666658612
1	14124335	0.6232492903979
1	14223118	0.477121254719662
1	14391575	0.467977875279793
1	14692613	0.674610658476574
1	15152498	1.30048644784337
1	15171317	1.6232492903979
1	15339670	1.16007314305553
1	15409664	0.876663833329306
1	15465909	1.26717172840301
1	1.55267e+07	1.03640057470492
1	15542165	0.823908740944319
1	15565956	1.25527250510331
1	15585110	1.40654018043396
1	1.56041e+07	0.927910952703015
1	15617500	0.903089986991944
1	15683730	1.06915134908314
1	15749896	1.25527250510331
1	15756607	1.04792355231718
1	15792796	1.27875360095283
1	15809348	1.51851393987789
1	15828232	1.18563657696191
1	1.5848e+07	1.39759229484121
1	15917908	1.43136376415899
1	15969632	1.14612803567824
1	15976132	1.27106677228654
1	16004236	0.954242509439325
1	16006671	1.23044892137827
1	1.60192e+07	1.10475750727132
1	1.61569e+07	1.07918124604762
1	16197854	1.1832698436828
1	16212609	1.25527250510331
1	16228027	1.5910646070265
1	16239280	1.35045997271014
1	1.63525e+07	1.22184874961636
1	16369530	1.41497334797082
1	16439048	1.14244085732773
1	16460948	1.07918124604762
1	16499257	1.16633142176653
1	16514465	1.12581911022411
1	16657232	0.865301426102544
1	16889372	1.00955814522354
1	1.69799e+07	1.36254726054073
1	17011928	1.43136376415899
1	17054170	1.36172783601759
1	17119435	1.65321251377534
1	17308195	1.11394335230684
1	17406760	1.03571555226653
1	17439724	1.53781909507327
1	17539835	1.15836249209525
1	1.81086e+07	1.32221929473392
1	18480982	1.20411998265592
1	18513118	0.924279286061882
1	18956686	1.25527250510331
1	19075511	1.56820172406699
1	1.92104e+07	1.23991357404779
1	1.92515e+07	1.15524044573134
1	19274194	1.69019608002851
1	19297080	1.53781909507327
1	1.93099e+07	1.42450351518015
1	19485539	1.13353890837022
1	19608114	1.16879202031418
1	19665287	1.55630250076729
1	19799945	0.974445895527612
1	19815278	0.778151250383644
1	19882513	1.17026171539496
1	19980416	1.85733249643127
1	20028179	1.42324587393681
1	20119566	1.07918124604762
1	20272018	0.954242509439325
1	20290919	1.07918124604762
1	20413253	0.778151250383644
1	20486220	1.5854607295085
1	20508161	1.28443073384452
1	20552439	1.07918124604762
1	20588948	1.74036268949424
1	20633455	1.27300127206374
1	20652193	1.28443073384452
1	20661544	1.28443073384452
1	20718017	1.11394335230684
1	20787323	1.23044892137827
1	20841241	0.812913356642856
1	20988432	1.21307482530885
1	21003934	1.61278385671974
1	21073753	1.61278385671974
1	21161475	1.29373075692248
1	21176888	1.13987908640124
1	21266082	1.41497334797082
1	21293290	1.24715461488113
1	21345504	1.55630250076729
1	21440128	1.39794000867204
1	21460082	1.70757017609794
1	21509372	1.37413709399941
1	21669363	1.57403126772772
1	21768269	0.726998727936262
1	21783606	1.21748394421391
1	21812265	1.01223445641701
1	21908098	1.73239375982297
1	21937297	1.07310709833543
1	22024558	1.25527250510331
1	22026048	1.27875360095283
1	22052627	1.23678909940929
1	22059197	1.21748394421391
1	22068827	1.47712125471966
1	22100613	1.12057393120585
1	22143969	1.48429983934679
1	22451851	1.24919835739111
1	22517474	1.16879202031418
1	22640068	1.17285019529172
1	22652762	1.27300127206374
1	22710839	1.34242268082221
1	22863226	1.16136800223497
1	23044305	1.30102999566398
1	23057934	1.19033169817029
1	23088058	1.46239799789896
1	23140325	1.34242268082221
1	2.31633e+07	1.0462726038028
1	23177808	1.24919835739111
1	23194729	0.845098040014257
1	23244765	0.903089986991944
1	23286752	1.49136169383427
1	23297797	1.38021124171161
1	23344336	1.09691001300806
1	2.33692e+07	1.35121526822276
1	23379029	1.16633142176653
1	23410832	1.02118929906994
1	23424740	1.20411998265592
1	23484568	1.51851393987789
1	23531220	1.81954393554187
1	23550915	1.49136169383427
1	23559794	1.1832698436828
1	23691742	1.51188336097887
1	23743155	1.52504480703685
1	23778346	1.47712125471966
1	23790970	1.01703333929878
1	23800804	1.27106677228654
1	23838620	0.924279286061882
1	23868294	1.04139268515822
1	23949383	1.44715803134222
1	23959109	1.68124123737559
1	23980927	1.24303804868629
1	24008519	0.698970004336019
1	24040835	1.14612803567824
1	24066774	0.698970004336019
1	24143121	0.763427993562937
1	24187959	1.37413709399941
1	24200240	1
1	2.43206e+07	0.981893913672778
1	24416364	1.50514997831991
1	24502351	1.27106677228654
1	2.45586e+07	1.13599514043605
1	25232544	1.65892724466573
1	25239494	1.53147891704226
1	25247837	1.5910646070265
1	2.52698e+07	1.46110313871951
1	25294643	1.23044892137827
1	25337865	1.27217617483206
1	25398721	1.47712125471966
1	25430525	1.69019608002851
1	25543580	1.37413709399941
1	25581478	0.970036776622557
1	25617468	1.77085201164214
1	25659111	1.57978359661681
1	25800176	1.24919835739111
1	2.58197e+07	1.0446581187377
1	2.58595e+07	1.35175316109367
1	25871253	1.41497334797082
1	25906991	0.929418925714293
1	25998157	1.53147891704226
1	26111165	1.36172783601759
1	26177403	1.48429983934679
1	26220476	0.301029995663981
1	26234153	0.966141732739033
1	26279176	1.10551018476997
1	26318160	1.25030117528459
1	26410778	1
1	26432282	1.64345267648619
1	26455187	1.07918124604762
1	26469866	1.51387860234528
1	26520250	0.698970004336019
1	26529761	0.991226075692495
1	26640614	0.301029995663981
1	2.66937e+07	1.24707729700922
1	26787472	1.43136376415899
1	26826710	0.963787827345555
1	26863138	1.38021124171161
1	26876133	1.04921802267018
1	26890297	1.41497334797082
1	26900352	1.58542410182165
1	26913966	0.954242509439325
1	26960406	1.78532983501077
1	2.69819e+07	1.19458304218227
1	2.699e+07	1.36619687991148
1	27166981	1.3082085802911
1	27176751	0.522878745280338
1	27201473	1.10037054511756
1	27234434	1.07918124604762
1	27255567	1.55630250076729
1	27311240	1.23044892137827
1	27322145	1.38021124171161
1	27325274	1.33450339047929
1	27342020	1.32905871926422
1	27383380	0.944482672150169
1	27457198	1.04139268515822
1	27490158	1.09691001300806
1	27525805	1.5910646070265
1	27604431	1.56229286445647
1	27635277	1.68124123737559
1	27649419	0.910776815658235
1	27662722	0.778151250383644
1	27670843	1.28262867171011
1	27725979	1.33579210192319
1	2.77735e+07	1.19546755355169
1	2.78223e+07	0.698970004336019
1	2.78326e+07	1.02396177615859
1	27872543	1.49136169383427
1	27914746	1.22401481137286
1	27934993	1.33579210192319
1	2.79598e+07	1.20074335088708
1	28088696	1.24715461488113
1	28096422	1.48429983934679
1	28121321	0.916453948549925
1	28193936	1.15228834438306
1	28233025	1.12710479836481
1	28238781	1.22466204654936
1	28247144	1.20411998265592
1	28259527	1.83250891270624
1	28329002	1.27875360095283
1	28369582	1.34895354798116
1	28422655	0.937852093251156
1	28453541	1.39211046501131
1	28481362	1.04139268515822
1	2.85068e+07	1.65656125630907
1	28527227	1.01703333929878
1	28544460	1.38021124171161
1	28553085	1.15836249209525
1	2.85809e+07	1.36757757669098
1	28592200	1.70757017609794
1	2.86432e+07	1.18377113676029
1	28648600	1.31175386105575
1	28668732	1.38620160540079
1	28736621	1.39794000867204
1	28812142	0.954242509439325
1	28887091	1.18752072083646
1	28982608	1.0182248201062
1	28985710	1.25527250510331
1	29041199	1.02118929906994
1	29123935	1.27300127206374
1	29146994	1.5910646070265
1	29181987	1.57978359661681
1	29223933	1.26126286879249
1	29230942	1.28443073384452
1	29236516	1.38021124171161
1	29496893	0.602059991327962
1	30037612	0.477121254719662
1	30226523	0.301029995663981
1	3.0721e+07	1.39337571107278
1	30757820	1.40369233756113
1	30843823	0.301029995663981
1	30908761	1.09691001300806
1	31036734	1.27875360095283
1	31050872	1.46982201597816
1	31065991	1.35538765798657
1	31095558	1.23044892137827
1	31239554	1.78532983501077
1	31263681	1.03476210625921
1	31296882	1.38620160540079
1	31346799	1.18184358794477
1	31376850	1.36797678529459
1	31409565	1.39211046501131
1	31617686	1.77815125038364
1	3.16445e+07	1.2144842254954
1	31704319	1.09342168516224
1	31921841	1.38021124171161
1	31933020	1.23044892137827
1	31944856	1.34242268082221
1	32013829	1.32905871926422
1	3.20728e+07	1.36349936396813
1	32108038	1.49136169383427
1	32179686	1.32905871926422
1	32200386	1.4983105537896
1	3.22072e+07	1.44869735285433
1	3.22221e+07	1.80617997398389
1	32241620	1.27106677228654
1	32336379	1.22401481137286
1	32351092	1.27265355823291
1	32364278	1.55630250076729
1	32394731	1.39211046501131
1	32539427	1.23044892137827
1	32639951	1.61278385671974
1	3.2651e+07	1.05435766232259
1	32703596	1.56229286445647
1	32741885	1.37413709399941
1	32817460	1.38620160540079
1	32872482	1.28630673884327
1	32885994	1.09108046934733
1	32901438	1.39794000867204
1	32964685	1.24303804868629
1	3.2987e+07	1.15675785360602
1	33029576	1.76342799356294
1	33081050	1.05744839915708
1	33143230	1.53781909507327
1	33162851	1.05690485133647
1	33182059	1.15836249209525
1	3.32589e+07	1.55318045440338
1	33307348	1.10266234189715
1	33321098	0.903089986991944
1	33332492	1.53147891704226
1	33336864	1.17609125905568
1	33350352	1
1	33431052	1.10266234189715
1	33860475	0.477121254719662
1	33868953	0.845098040014257
1	34757394	0.334503390479288
1	3.47905e+07	0.8832064235562
1	34850694	0.960232873128512
1	34859816	0.960232873128512
1	34985333	1.23783559416221
1	35031968	1.14612803567824
1	35053468	0.477121254719662
1	35059786	0.914989210291651
1	35122022	1.08635983067475
1	35146435	0.954242509439325
1	35193148	1.02413367971672
1	35195969	1.23044892137827
1	35268967	1.17609125905568
1	35292498	1.6232492903979
1	35310274	1.21748394421391
1	35350722	1.13353890837022
1	35366077	1.37413709399941
1	35509742	1.82607480270083
1	3.55577e+07	0.977723605288848
1	35573370	1.85125834871908
1	35641844	1.10266234189715
1	35719472	1.10833947478884
1	35739389	1.16435285578444
1	35769967	1.17026171539496
1	35808172	1.57403126772772
1	35871780	1.41173711458515
1	3.59304e+07	1.22805643699757
1	36013630	1.54406804435028
1	3.60841e+07	1.13003569399254
1	36088875	1.18752072083646
1	36155816	1.27008650023338
1	36224416	1.50514997831991
1	36242156	1.25527250510331
1	36306387	1.39211046501131
1	36323944	1.52383209730078
1	36385896	1.27300127206374
1	36418578	1.56820172406699
1	36450451	1.17609125905568
1	36464437	1.18752072083646
1	36483278	1.41497334797082
1	37034129	0.439332693830263
1	37133489	0.301029995663981
1	3.74745e+07	1.10909263385607
1	37500994	1.00717858462712
1	37514774	0.971971276399756
1	37544763	1.15634720085992
1	37554344	1.27875360095283
1	37556583	1.24902598410089
1	3.76923e+07	1.40369233756113
1	37738054	1.36172783601759
1	37765133	1.68124123737559
1	37793802	1.27300127206374
1	37800879	1.18184358794477
1	37807582	1.10833947478884
1	37840986	0.903089986991944
1	3.78602e+07	1.08804562952784
1	37884237	1.69019608002851
1	37885023	1.46239799789896
1	37947057	1.10833947478884
1	3.79912e+07	1.01604063380572
1	38007432	1.18180598994607
1	38080911	1.25527250510331
1	38140593	0.301029995663981
1	38708931	0.91832995354868
1	3.88599e+07	1.57690743217226
1	38874105	1.10833947478884
1	38881602	1.09656229917723
1	38926870	1.07918124604762
1	38941799	1.17609125905568
1	38958925	0.845098040014257
1	38991223	1.08517160973681
1	39026318	1.27300127206374
1	39081316	1.40936947045282
1	39121043	1.23044892137827
1	39257649	1.39794000867204
1	39304898	1.47712125471966
1	39491646	1.83884909073726
1	39514956	1.14612803567824
1	39559671	1.38620160540079
1	39566334	1.58356016556203
1	39576790	1.28443073384452
1	39633416	1.32221929473392
1	39639945	1.18184358794477
1	39771348	0.857332496431269
1	3.97889e+07	1.09399524117769
1	39817460	1.34242268082221
1	3.98826e+07	1.39619584474913
1	3.99e+07	1.54857078749368
1	39958896	1.4170513278564
1	40040233	1.23044892137827
1	40097727	1.56820172406699
1	40161373	1.22401481137286
1	40177843	1.55630250076729
1	40259686	1.23044892137827
1	40317813	1.31527043477859
1	40344850	1.24303804868629
1	40464319	0.974445895527612
1	40473055	1.39794000867204
1	40477215	1.30102999566398
1	40508701	1.22969624387962
1	4.05161e+07	1.50173026605475
1	40531561	1.20411998265592
1	40665657	1.7160033436348
1	40690434	1.01360002041884
1	40754355	1.18563657696191
1	40783814	1.43933269383026
1	40804846	1.09691001300806
1	40979335	1.50514997831991
1	41014590	1.38021124171161
1	41023237	1.82607480270083
1	41098638	1.51851393987789
1	41264862	1.38021124171161
1	41361922	1.70757017609794
1	41375669	1.19497660321605
1	41484673	1.35218251811136
1	4.23371e+07	1.46808925468079
1	42380795	1.06069784035361
1	42412794	1
1	4.24586e+07	1.27383784280159
1	42500339	1.38021124171161
1	42658425	1.57403126772772
1	42680581	1.35737438036253
1	4.27672e+07	1.39778553792681
1	42776790	1.21748394421391
1	42785007	1.28630673884327
1	42817170	1.27300127206374
1	4.28465e+07	1.09108046934733
1	42903232	1.72427586960079
1	42952641	1.45484486000851
1	4.296e+07	1.16220842182661
1	43145153	1.07188200730613
1	43172149	1.12710479836481
1	43270465	1.28570882606252
1	43285617	1.37413709399941
1	43300993	1.46982201597816
1	43337849	0.804480189105993
1	4.33588e+07	1.48783076659053
1	43368074	1.56229286445647
1	4.33883e+07	1.35553126064509
1	43525187	1.40369233756113
1	43650158	1.09691001300806
1	43706981	1.4392608977506
1	43716467	1.25527250510331
1	43727343	1.73239375982297
1	43743471	1.00860017176192
1	43851611	1.44715803134222
1	43933320	1.25527250510331
1	4.39722e+07	1.40249541173814
1	43978943	1.53147891704226
1	43991359	1.26717172840301
1	44088477	0.477121254719662
1	44122512	1.24919835739111
1	44213455	1.18752072083646
1	44244273	1.49136169383427
1	44355260	1.36797678529459
1	44405194	1.27875360095283
1	4.46746e+07	1.78114643222824
1	44739818	1.29373075692248
1	44800225	1.10551018476997
1	4.48076e+07	1.22065114334658
1	4.48436e+07	1.18274399244545
1	44958557	1.38021124171161
1	4.49891e+07	1.22880426975727
1	45011738	1.40936947045282
1	45070429	1.34242268082221
1	45303910	1.52504480703685
1	45306209	1.57403126772772
1	45326905	1.21748394421391
1	45340070	1.29612804391696
1	45415020	1.47712125471966
1	45491166	1.18752072083646
1	45500066	1.84398731001728
1	45523047	1.82607480270083
1	45550543	1.17026171539496
1	4.55821e+07	1.14053464228994
1	45592814	0.903089986991944
1	45605730	1.34242268082221
1	45624057	1.03342375548695
1	4.5649e+07	1.30238294235194
1	4.56877e+07	1.54406804435028
1	45697075	1.22401481137286
1	45750650	1.24919835739111
1	45781277	1.21748394421391
1	45786987	1.24919835739111
1	45847594	1.75587485567249
1	46046818	1.13830269816628
1	46104950	1.32221929473392
1	4.61338e+07	1.23964365823808
1	46203334	1.02118929906994
1	46220305	1.5854607295085
1	46247688	1.24919835739111
1	4.63036e+07	1.55630250076729
1	46340177	1.26126286879249
1	46394265	1.39794000867204
1	46432129	1.1249387366083
1	46506996	0.720159303405957
1	46538696	1.86923171973098
1	46616867	1.31461982704354
1	46719064	1.26126286879249
1	46757838	1.34242268082221
1	46891639	1.27875360095283
1	46900437	1.35218251811136
1	46941484	0.636822097587174
1	47023568	0.733732110595231
1	47067488	0.924279286061882
1	47075979	0.823908740944319
1	47137435	0.759667844689631
1	47165920	0.845098040014257
1	4.71793e+07	0.897722752785029
1	47191044	1.63346845557959
1	4.7229e+07	1.12451177791315
1	47314147	1.26126286879249
1	47333797	1.16435285578444
1	47408477	0.960232873128512
1	47434641	0.8750612633917
1	47436017	0.812913356642856
1	47484162	0.477121254719662
1	47550196	0.903089986991944
1	47996895	0.778151250383644
1	48089368	0.698970004336019
1	48102068	0.477121254719662
1	48172972	0.45229767099463
1	48182428	0.477121254719662
1	48222685	0.354714854626758
1	48229561	0.419129307741976
1	48263179	0.301029995663981
1	48326123	0.315270434778591
1	48344209	0.346787486224656
1	48435967	0.249000995659971
1	48447936	0.477121254719662
1	48472208	0.48365212187862
1	48497736	0.176091259055681
1	48776969	0.418143394760325
1	49025595	0.189056236220049
1	49257411	0.397940008672038
1	49472085	0.11997531707675
1	49691523	0.119609903103233
1	49841821	0.113943352306837
1	49994318	0.1249387366083
1	5.00205e+07	0.146619875618865
1	50048014	0.0871501757189
1	50114937	0.221848749616356
1	50175868	0.243038048686294
1	50223127	0.1249387366083
1	50326131	0.301029995663981
1	50406024	0.301029995663981
1	50461469	0.374137093999413
1	50582404	0.490694061908936
1	50780340	0.698970004336019
1	50846468	0.770033360161464
1	50960504	1.08217642789222
1	5.10599e+07	0.485018388311278
1	51102234	0.425968732272281
1	51107222	0.698970004336019
1	51158471	0.89209460269048
1	51251472	1.01703333929878
1	51266074	1.36172783601759
1	51329654	1.28630673884327
1	51345116	1.10266234189715
1	51372270	1.07310709833543
1	51382308	1.16136800223497
1	51461721	1.12057393120585
1	5.15188e+07	1.32048902867917
1	51538729	0.853871964321762
1	51577179	1.18184358794477
1	51594897	1.20411998265592
1	5.17086e+07	1.29553230351325
1	51724896	1.17609125905568
1	51793934	1.56820172406699
1	51801028	1.31527043477859
1	51859778	1.06694678963061
1	51878937	1.39794000867204
1	51990764	1.5854607295085
1	5.20336e+07	1.28989179830841
1	52050918	1.7160033436348
1	52056148	1.27875360095283
1	52142094	1.57978359661681
1	52150104	1.20411998265592
1	52161813	1.12052407533582
1	52179848	1
1	52190309	1.38021124171161
1	52253197	1.17849070049657
1	52353487	1.39794000867204
1	52367435	1.2302609964501
1	5.24045e+07	1.56163991229089
1	52602372	1.32221929473392
1	52698366	1.18184358794477
1	5.27118e+07	0.941830717576809
1	52726467	1.04139268515822
1	52754322	1.1249387366083
1	52772648	1.40936947045282
1	52805212	0.795880017344075
1	52881730	1.73239375982297
1	52920422	1.27875360095283
1	53062052	1.50514997831991
1	53085502	1.33579210192319
1	53196429	1.03571555226653
1	53213775	1.10833947478884
1	53238610	1.18752072083646
1	53267935	1.50514997831991
1	53290081	1.2881706751029
1	53304536	1.20411998265592
1	5.33282e+07	1.17317648722532
1	5.38905e+07	1.23313716089465
1	53946003	1.08517160973681
1	53976031	1.41497334797082
1	54018186	1.11394335230684
1	54034880	1.37413709399941
1	54100224	1.33579210192319
1	54184041	1.28443073384452
1	54236440	1.56820172406699
1	54285405	1.50514997831991
1	54413479	1.88081359228079
1	54542257	1.13033376849501
1	54715822	1.19497660321605
1	54764514	1.17609125905568
1	54792885	1.32221929473392
1	54801267	0.989004615698537
1	5.48872e+07	1.03310816021745
1	54992274	1.07918124604762
1	55039548	1
1	55329288	0.301029995663981
1	55376852	0.893946607552074
1	56414963	0.924279286061882
1	56477687	0.726998727936262
1	56524495	0.669006780958576
1	56538452	0.801632346233166
1	56586242	0.602059991327962
1	56619549	0.640978057358332
1	5.66453e+07	0.456213229633441
1	56819696	0.465382851448418
1	56854806	0.367976785294594
1	56963886	0.31742041185215
1	56966140	0.221848749616356
1	57386576	0.389971079000762
1	57606206	0.221848749616356
1	57860532	0.234083206033368
1	58049335	0.352182518111362
1	5.80583e+07	0.228469605203965
1	58084419	0.653212513775344
1	58229003	0.236089188730967
1	5.8549e+07	0.820914484298053
1	58565932	0.653212513775344
1	58577773	0.650364670902517
1	58631530	0.710399466116801
1	58700092	0.839420907122566
1	58784327	1.18184358794477
1	58785160	0.977723605288848
1	58813342	1.16136800223497
1	58851254	1.10266234189715
1	58903747	1.30102999566398
1	59078116	1
1	59296638	1.01223445641701
1	59733296	1.17609125905568
1	59789182	0.516629796003336
1	59814786	0.500602350569185
1	59926790	0.60805035501715
1	60073770	0.301029995663981
1	60097415	0.443697499232713
1	60640491	0.342422680822206
1	6.08666e+07	0.370181344747122
1	60970776	0.221848749616356
1	61124733	1.00616030870482
1	61253510	0.720159303405957
1	61725423	0.977723605288848
1	61742415	1.06987396952023
1	61816419	0.636822097587174
1	61852499	0.591064607026499
1	62038842	0.409124175624551
1	62072448	0.662757831681574
1	62078821	0.67059356690495
1	6.21915e+07	0.592717083461215
1	62208442	0.301029995663981
1	62319414	0.602059991327962
1	62436297	0.926571082841466
1	62530636	0.674610658476574
1	62597487	0.792391689498254
1	62607766	0.587336734507256
1	62641667	0.611014833980889
1	62688425	0.914212761410552
1	62784135	0.670941280735775
1	62896009	0.544068044350276
1	62905180	0.243038048686294
1	6.33216e+07	0.435475009183562
1	63361179	0.778151250383644
1	63367590	0.455126961013495
1	63523372	0.585460729508501
1	63529898	0.477121254719662
1	63536770	0.492915521902894
1	6.3549e+07	0.450054893412321
1	6.35935e+07	0.693546537870834
1	63655743	0.465840244309973
1	63774022	0.602059991327962
1	63789304	0.48902047801937
1	63843685	0.329058719264225
1	64029000	0.602059991327962
1	64066741	0.753327666658612
1	64171297	0.430124692043439
1	64470792	0.496426409915049
1	64579847	0.301029995663981
1	64745095	0.607737124219653
1	64918443	0.690196080028514
1	64941979	0.554287209531962
1	64966504	0.710399466116801
1	64986087	0.698970004336019
1	65003288	0.59259602925894
1	65023074	0.491361693834273
1	65058175	0.64221536692226
1	65067737	0.57978359661681
1	65078131	0.176091259055681
1	65092614	0.397940008672038
1	6.5151e+07	0.407969905636522
1	65248219	0.256826333171928
1	65298980	0.24551266781415
1	65306521	0.301029995663981
1	6.5419e+07	0.268488753541249
1	65486406	0.231949076520682
1	65578380	0.204119982655925
1	65703962	0.1249387366083
1	65761352	0.1249387366083
1	65792514	0.179035639702463
1	66050718	0.028028723600244
1	66533383	0.28330122870355
1	66628440	0.057991946977687
1	66677027	0.193820026016113
1	66752459	0.079181246047625
1	66801256	0.210853365314893
1	66826942	0.325853579389013
1	66924891	0.347882432230404
1	67054099	0.301029995663981
1	67138907	0.079181246047625
1	67307364	0.168792020314182
1	67417214	0.413452174850285
1	67430415	0.377870025896704
1	67522347	0.397940008672038
1	67685061	0.356547323513813
1	67772653	0.079181246047625
1	67832885	0.14727393406803
1	68050688	0.077059762757923
1	68163090	0.122406400092905
1	68183610	0.084320885700036
1	68233120	0.094099035674228
1	68243055	0.061518037919215
1	68282388	0.1249387366083
1	68479129	0.101457640758777
1	6.84969e+07	0.096345260437572
1	69055898	0.221848749616356
1	69249423	0.1249387366083
1	69433255	0.023481095849523
1	69568398	0.049973974961839
1	69608301	0.096910013008056
1	69879592	0.062147906748844
1	69919322	0.1249387366083
1	70031222	0.096910013008056
1	70180440	0.045757490560675
1	70205651	0.061269656738923
1	70221023	0.104735350520013
1	7.03548e+07	0.060415922471655
1	70360437	0.05202900000401
1	70411218	0.024473769383201
1	70430896	0.1249387366083
1	70445071	0.020684598859851
1	71006502	0.113943352306837
1	7.10483e+07	0.031834539934689
1	71067716	0.013788284485633
1	7.10813e+07	0.024451143468485
1	71367303	0.022276394711152
1	71570956	0.051152522447381
1	72274552	0.029963223377443
1	72282734	0.034762106259212
1	72301472	0.035472318162219
1	73635216	0.301029995663981
1	74235401	0.079181246047625
1	74468195	0.057991946977687
1	74699333	0.03342375548695
1	74733280	0.048645570132714
1	75521562	0.027152246043615
1	75538119	0.025554104472388
1	75582099	0.059997929675285
1	75611116	0.05016660946573
1	75642087	0.028963695935317
1	75724179	0.044919657114841
1	75744776	0.062147906748844
1	75786197	0.041392685158225
1	75796882	0.039508541283674
1	76074719	0.059314001215982
1	76354246	0.079181246047625
1	76636877	0.176091259055681
1	76699789	0.076840030232722
1	76779267	0.079181246047625
1	76867441	0.077886775694626
1	77060143	0.154901959985743
1	77067920	0.127399335155957
1	77129114	0.088421902782538
1	77194825	0.149762320333332
1	77219430	0.146128035678238
1	77282051	0.15575268402252
1	77349585	0.171682140150626
1	77420325	0.066946789630613
1	77645324	0.377870025896704
1	77683419	0.409369470452819
1	77759852	0.424092727273526
1	77774864	0.342422680822206
1	77779624	0.409369470452819
1	77811781	0.318758762624413
1	7.78502e+07	0.377881397068046
1	77889026	0.335628508234493
1	7.79793e+07	0.391167180232262
1	78004554	0.257564301882891
1	78091499	0.146128035678238
1	78229599	0.045757490560675
1	78303884	0.136219747017989
1	78317263	0.176091259055681
1	78619922	0.127104798364808
1	78649796	0.156537722680002
1	78666272	0.109144469425068
1	78749073	0.079181246047625
1	79006718	0.085171609736812
1	79056055	0.159700842867512
1	80374621	0.1249387366083
1	80452004	0.109144469425068
1	80464718	0.301029995663981
1	80495903	0.014723256820706
1	80535755	0.204119982655925
1	80584363	0.221848749616356
1	81099005	0.0871501757189
1	81208568	0.159700842867512
1	81251789	0.221848749616356
1	81306160	0.101160890161715
1	81426456	0.301029995663981
1	81501794	0.176091259055681
1	81557767	0.301029995663981
1	81596506	0.1249387366083
1	81625713	0.1249387366083
1	81721693	0.221848749616356
1	82261133	0.066946789630613
1	82903183	0.182340208332683
1	82986208	0.301029995663981
1	83445967	0.079181246047625
1	83790280	0.11069829749369
1	83861023	0.179607832778518
1	83984300	0.228009058321175
1	83999150	0.214392867236764
1	84038529	0.477121254719662
1	8.4078e+07	0.184720761776434
1	84085741	0.315753252484687
1	84244334	0.280179856690861
1	84277321	0.602059991327962
1	84298366	0.329058719264225
1	84344678	0.196294645143968
1	8.43982e+07	0.278820425769775
1	84478149	0.389075625191822
1	8.45064e+07	0.367976785294594
1	8.45743e+07	0.369968975790389
1	84607099	0.522878745280338
1	84637106	0.255272505103306
1	84690803	0.284430733844519
1	84785427	0.301029995663981
1	84893213	0.237360915794604
1	84998130	0.258972588280168
1	85048499	0.1627272974977
1	85133794	0.301029995663981
1	85154203	0.201645363528069
1	85201046	0.253850917968512
1	85261984	0.267593228535521
1	8.52769e+07	0.378078478338738
1	85435284	0.243038048686294
1	85467295	0.238239165804526
1	85579029	0.168467612450639
1	85592280	0.301029995663981
1	85599131	0.138302698166281
1	85708433	0.214392867236764
1	86029854	0.243038048686294
1	86156943	0.024823583725032
1	86320711	0.026328938722349
1	86357687	0.079181246047625
1	86424086	0.196294645143968
1	86468368	0.221848749616356
1	86634273	0.301029995663981
1	86693203	0.104735350520013
1	86704516	0.166238285483325
1	86784913	0.176091259055681
1	86834169	0.301029995663981
1	86914536	0.205249487796895
1	86934891	0.167491087293764
1	86993009	0.176091259055681
1	87045873	0.155826036490119
1	87129765	0.102662341897148
1	87328468	0.123062731609545
1	87371655	0.039508541283674
1	87808372	0.176091259055681
1	88478114	0.096910013008056
1	88520000	0.0871501757189
1	88577880	0.079181246047625
1	88684222	0.243038048686294
1	88685204	0.301029995663981
1	88816779	0.166751232801538
1	88829102	0.157607853361668
1	88891944	0.223732893490908
1	88923370	0.247154614881127
1	8.8993e+07	0.253022269592895
1	89065360	0.272258253093957
1	89104767	0.25053900340072
1	89150456	0.227601078505448
1	89176040	0.301029995663981
1	89200370	0.226408648713421
1	89260582	0.211806811322216
1	89272804	0.247784483710756
1	89290337	0.196294645143968
1	89324522	0.301029995663981
1	89364058	0.176091259055681
1	89394033	0.176091259055681
1	89407679	0.205546238393957
1	89524836	0.2518119729938
1	89631897	0.291191317356178
1	89661353	0.301029995663981
1	89788914	0.380211241711606
1	89820941	0.177505904065113
1	89939601	0.210853365314893
1	8.99911e+07	0.197052576946443
1	89995112	0.214392867236764
1	90533472	0.301029995663981
1	90862920	0.066946789630613
1	90893612	0.109144469425068
1	9.10231e+07	0.148456714734575
1	91328369	0.034762106259212
1	91404869	0.091770373355645
1	91500893	0.257564301882891
1	91535593	0.109144469425068
1	91600171	0.057991946977687
1	91642516	0.205249487796895
1	91830066	0.146128035678238
1	91906335	0.244548639711533
1	91949371	0.109144469425068
1	92029982	0.200914842780713
1	92077873	0.227076603080911
1	92115796	0.140178703165037
1	92125301	0.176091259055681
1	92189237	0.109144469425068
1	92217940	0.137173193025312
1	92229435	0.221848749616356
1	92298976	0.301142828735344
1	92402685	0.234083206033368
1	92486876	0.346787486224656
1	92580821	0.280826609575694
1	92647630	0.231949076520682
1	92700934	0.388180171382881
1	92732000	0.448349512149638
1	92749330	0.373580662812593
1	92755794	0.686380877027998
1	92792404	0.650364670902517
1	92831983	0.807309479124857
1	92840719	0.932248215733157
1	92846059	0.903089986991944
1	92930696	0.679225946140262
1	92961522	0.839420907122566
1	92969710	0.301029995663981
1	93079235	1.03571555226653
1	9.31803e+07	1.07202751352769
1	93191060	0.765916793966632
1	93199939	1.15634720085992
1	93279129	0.977723605288848
1	9.3346e+07	1.03571555226653
1	93384998	1.25527250510331
1	93385711	1.07918124604762
1	93448131	0.710399466116801
1	93592199	1.34242268082221
1	93775444	0.817659791667317
1	93847052	0.87136863698601
1	93879918	1.18752072083646
1	93909456	1.03571555226653
1	93935244	0.954242509439325
1	94121132	0.929418925714293
1	9.41479e+07	0.539590623023812
1	94247866	0.745966567012242
1	94275068	0.845098040014257
1	94324569	0.929418925714293
1	94406882	0.301029995663981
1	94418455	1.40369233756113
1	94541800	0.614649118635983
1	94651378	0.653212513775344
1	94745900	0.630705172777492
1	94820342	0.506279483460876
1	94855426	0.592916611888093
1	94927422	0.576907432172264
1	95061596	0.401700157545344
1	95072945	0.324511091513504
1	9.51185e+07	0.154693934555474
1	95125609	0.151267675330649
1	9.52341e+07	0.117055311374439
1	95278940	0.079181246047625
1	95318263	0.176091259055681
1	95743096	0.096910013008056
1	96446930	0.04315691703015
1	96679620	0.053981812466246
1	96721665	0.0871501757189
1	97095923	0.034079789572275
1	97420141	0.033858267260967
1	97545701	0.060415922471655
1	97585862	0.045757490560675
1	97774669	0.079181246047625
1	97796921	0.057991946977687
1	97855575	0.071693224655075
1	97968814	0.176091259055681
1	97995000	0.063982310666874
1	98049863	0.109144469425068
1	99263953	0.035912555890644
1	99464378	0.066946789630613
1	99645943	0.03081394741422
1	99698242	0.020203386088287
1	99766631	0.074633618296904
1	99842610	0.132625565274591
1	99850084	0.190617512252278
1	99969864	0.244711632575861
1	99978939	0.141329152796469
1	9.99999e+07	0.174347636253538
1	100038097	0.197810508748918
1	100084471	0.157607853361668
1	100099239	0.187990482355389
1	1.00133e+08	0.263241434774581
1	100178273	0.164810248645992
1	100196816	0.263241434774581
1	100213293	0.194265227984268
1	100249462	0.209886751197217
1	1.00266e+08	0.3278435664516
1	100281241	0.250724877352585
1	100332617	0.185636576961912
1	100344477	0.079181246047625
1	100345001	0.208715734345074
1	100394026	0.264307188639241
1	100485997	0.108339474788838
1	100538137	0.091770373355645
1	100651947	0.1249387366083
1	100719742	0.110071459066027
1	100894928	0.101457640758777
1	100896037	0.108339474788838
1	100941995	0.061269656738923
1	100995473	0.084821513400318
1	101025983	0.080891897007902
1	101133153	0.176091259055681
1	101238858	0.048529305442527
1	101256274	0.054738789579965
1	101271363	0.1249387366083
1	101639548	0.046996562676224
1	101787219	0.019894828716939
1	101859851	0.301029995663981
1	103108872	0.018098222092796
1	103523562	0.03698356625317
1	103525587	0.043192449450394
1	103553815	0.043034632225202
1	104072983	0.0377885608894
1	104153830	0.021719249693236
1	105698039	0.020203386088287
1	107056679	0.011738403271244
1	107140007	0.026328938722349
1	107505203	0.061269656738923
1	107897223	0.301029995663981
1	107964443	0.146128035678238
1	107965144	0.153228376096177
1	108040263	0.221848749616356
1	108200396	0.182000848042492
1	108508574	0.301029995663981
1	108560089	0.369911285071794
1	108661526	0.489530512701482
1	108692323	0.920818753952375
1	108746674	0.920818753952375
1	108767584	0.879177829586532
1	1.08858e+08	0.8740940135031
1	108875350	0.914989210291651
1	1.0899e+08	1.08804562952784
1	109030067	1.07918124604762
1	109042113	1.26717172840301
1	109076002	1.8750612633917
1	1.0909e+08	1.1730982218646
1	109113768	1.66581485881497
1	109213918	1.17026171539496
1	109250019	1.39211046501131
1	109283186	1.79239168949825
1	109397951	1.17609125905568
1	109426427	1.27875360095283
1	109483479	1.28630673884327
1	109494052	1.39794000867204
1	109548611	1.88649072517248
1	109591640	1.7160033436348
1	1.09618e+08	1.86332286012046
1	109630305	1.09108046934733
1	109656081	1.85125834871908
1	109690778	1.37305750919167
1	109712255	1.32221929473392
1	109725820	1.53147891704226
1	109741038	1.38620160540079
1	109910242	1.56820172406699
1	109984686	1.5854607295085
1	110031577	1.17026171539496
1	110058340	1.18184358794477
1	110070700	1.7481880270062
1	110082688	0.778151250383644
1	110150486	1.50514997831991
1	110178719	1.36172783601759
1	110210665	1.50585568983137
1	110347116	1.37413709399941
1	110370154	1.15228834438306
1	110391082	1.26717172840301
1	110407942	1.86332286012046
1	110657040	0.686380877027998
1	110675033	0.970036776622557
1	110764506	0.477121254719662
1	110848941	0.778151250383644
1	110873154	0.795880017344075
1	110942910	0.552755092384987
1	1.10964e+08	0.833668578233475
1	1.1114e+08	0.917686726235004
1	111181491	1.06445798922692
1	111185061	1.02413367971672
1	111202653	1.21568188207949
1	111346288	0.903089986991944
1	111391819	0.397940008672038
1	1.1143e+08	0.987485997149035
1	111439439	1.18274399244545
1	111448346	0.983367620501444
1	111473792	1.17609125905568
1	111542218	1.56229286445647
1	111563962	1.05435766232259
1	111608723	0.653212513775344
1	1.1165e+08	1.24143679180438
1	1.1174e+08	1.09376036041823
1	111856905	0.778151250383644
1	111909336	1.07918124604762
1	1.11989e+08	0.946665074851394
1	112396181	1.09691001300806
1	112461833	1.53147891704226
1	112466541	1.56820172406699
1	112518441	1.16879202031418
1	112619999	1.22969624387962
1	112630504	1.36779944984909
1	112673141	1.85733249643127
1	112696621	1.17609125905568
1	1.12709e+08	0.963106892919541
1	1.1285e+08	1.55896691751982
1	112956714	1.15211597109284
1	113073157	1.70898482110737
1	113126883	1.17609125905568
1	113168994	1.16136800223497
1	113198825	0.916453948549925
1	113390749	0.8750612633917
1	113449700	0.871832293261501
1	113576899	0.511883360978874
1	113699631	1.44715803134222
1	113759489	1.17026171539496
1	113856635	1.07310709833543
1	113871759	0.970036776622557
1	113905171	1.17609125905568
1	113929342	0.953047748565834
1	113979391	1.01223445641701
1	114153919	0.954242509439325
1	114262278	0.301029995663981
1	114459934	1.01703333929878
1	114468315	1.10037054511756
1	114490724	1.19033169817029
1	114511160	1.26126286879249
1	114535995	0.806179973983887
1	114581639	1.02413367971672
1	114670422	0.865301426102544
1	114696771	0.703270090216978
1	114716894	0.869231719730976
1	114727720	1.14612803567824
1	114758676	0.833668578233475
1	114780685	0.57978359661681
1	115089500	0.507084478097106
1	115099672	0.602059991327962
1	115338236	0.45974715865024
1	115479428	0.301029995663981
1	115641953	0.740362689494244
1	115768781	0.665111737075051
1	115843917	0.602059991327962
1	1.15918e+08	0.698970004336019
1	115976498	0.634729108081331
1	116017705	0.691670765594519
1	116111755	0.8750612633917
1	116278606	0.698970004336019
1	116372668	1.57403126772772
1	116413869	1.13033376849501
1	116418622	1.18184358794477
1	116433368	0.740362689494244
1	116452536	1.23044892137827
1	116478842	1.12221587827283
1	116499212	1.07918124604762
1	116534092	0.863322860120456
1	116571039	1.18184358794477
1	116742609	0.544068044350276
1	116754385	0.937852093251156
1	116775623	0.425968732272281
1	117001750	0.977723605288848
1	1.1706e+08	1.14221536692226
1	117122587	1.04139268515822
1	117138229	0.602059991327962
1	117210960	0.653212513775344
1	117243508	0.425968732272281
1	117295520	0.301029995663981
1	117366461	0.953773922764018
1	117493515	0.845098040014257
1	117549415	0.602059991327962
1	117641639	1.11394335230684
1	117688742	0.425968732272281
1	117700242	0.176091259055681
1	117778506	0.676693609624867
1	117929675	0.676693609624867
1	118185223	0.215115366957388
1	118712999	0.176091259055681
1	118989556	0.301029995663981
1	119001392	0.367976785294594
1	119047405	0.37011091480728
1	119085954	0.410174465089049
1	119127291	0.477121254719662
1	1.19141e+08	0.508252419855963
1	119220096	0.453318340047038
1	1.19329e+08	0.581988855670747
1	1.19369e+08	0.539590623023812
1	119414931	0.352182518111362
1	1.19437e+08	0.344605083523431
1	119463021	0.301029995663981
1	119467221	0.301029995663981
1	119496841	0.602059991327962
1	119507198	0.544068044350276
1	119534746	0.367976785294594
1	119538509	0.352182518111362
1	119561920	0.741793648484447
1	1.19599e+08	0.624581073821262
1	119648092	0.996875525361499
1	119768905	1
1	119811660	0.865301426102544
1	119844514	1.02118929906994
1	119853316	1.14612803567824
1	119886304	0.522878745280338
1	119910613	1.04921802267018
1	120069626	1.19728055812562
1	120076616	0.903089986991944
1	120176515	1.03571555226653
1	120197085	0.970036776622557
1	120341871	0.853871964321762
1	120354987	0.903089986991944
1	120434052	0.705600583235032
1	120436353	0.673415899863631
1	120701289	0.681241237375587
1	120723923	1.04139268515822
1	120850985	0.616300430442573
1	120889746	0.1249387366083
1	1.20914e+08	0.61753455950751
1	120942600	0.610332517293952
1	120964001	0.497324640807949
1	121008507	0.134698573897456
1	121052167	0.301029995663981
1	121059353	0.301029995663981
1	121087345	0.26884531229258
1	121097655	0.516629796003336
1	1.21118e+08	0.320206652393924
1	121184810	0.259065494120445
1	121185539	0.224939826593498
1	121315055	0.132625565274591
1	121412719	0.166331421766525
1	1.21519e+08	0.075720713938118
1	1.46409e+08	0.159040418239887
1	146630644	0.1249387366083
1	146639570	0.477121254719662
1	146655249	0.070581074285707
1	146701687	0.301029995663981
1	146784793	0.033858267260967
1	146795076	0.022276394711152
1	146814650	0.059997929675285
1	146840382	0.176091259055681
1	146881965	0.138302698166281
1	146885087	0.151267675330649
1	147322576	0.094556107614579
1	147328935	0.08233089863745
1	147352606	0.092754053236899
1	147371674	0.096910013008056
1	147461943	0.301029995663981
1	147875025	0.238239165804526
1	148005764	0.328386162270782
1	148049986	0.669006780958576
1	148079519	0.362548033583196
1	148124851	0.661181443446619
1	148126058	0.669006780958576
1	148143001	0.380211241711606
1	148191116	0.778151250383644
1	148197755	0.838149180058929
1	148316775	0.764136888583522
1	148375780	0.602059991327962
1	148517924	1.21900732595117
1	148618148	0.954242509439325
1	148629471	0.916453948549925
1	1.48734e+08	1.34242268082221
1	148758137	0.913037401350413
1	148769836	1.36172783601759
1	1.48799e+08	0.840620618687794
1	148820189	1.20411998265592
1	148828925	1.33579210192319
1	148837134	1.47712125471966
1	1.48872e+08	1.31400519420466
1	148906600	1.28630673884327
1	148946746	0.602059991327962
1	148962405	1.36779944984909
1	149054804	1.25527250510331
1	149254790	0.954242509439325
1	149286807	1.30102999566398
1	149311647	1.08635983067475
1	149319903	0.812913356642856
1	149369449	0.397940008672038
1	149424471	0.301029995663981
1	149848744	1.12710479836481
1	149867659	0.973127853599699
1	149960817	0.301029995663981
1	150034285	1.20411998265592
1	1.50083e+08	1.13592080326825
1	150088113	1.05435766232259
1	150114932	0.993751050722999
1	150133554	1.07918124604762
1	1.50153e+08	0.937611041710082
1	150229110	0.865301426102544
1	150355579	0.653212513775344
1	150427875	0.869231719730976
1	150451412	1.12057393120585
1	150580496	1.07310709833543
1	150607794	0.602059991327962
1	150667185	0.823908740944319
1	150683362	0.806179973983887
1	150838393	0.80986566356085
1	1.50924e+08	0.830547264492529
1	150931850	0.934498451243568
1	150948916	0.801632346233166
1	151039497	1.08813608870055
1	1.51059e+08	1.06028696560292
1	151156169	0.477121254719662
1	151205180	0.602059991327962
1	1.51271e+08	1.21568188207949
1	1.51313e+08	1.17641272061099
1	151345105	1.21085336531489
1	151368814	1.05690485133647
1	1.51431e+08	1.06830366847139
1	151589751	0.845098040014257
1	151919527	1.47712125471966
1	151936269	1.04139268515822
1	152013561	1.02802872360024
1	152086022	0.970036776622557
1	152174252	0.778151250383644
1	152300623	1.09691001300806
1	152493865	0.778151250383644
1	152546766	1.09691001300806
1	152585205	0.477121254719662
1	152610296	0.698970004336019
1	152692671	1.07918124604762
1	152703020	1.01072386539177
1	152723027	1.11415739593279
1	1.52797e+08	1.22184874961636
1	152827882	1.07918124604762
1	152838344	1.07918124604762
1	152846869	1.06069784035361
1	152920676	1.45484486000851
1	152963864	1.60205999132796
1	152977472	1.16854235401367
1	153059183	1.27106677228654
1	1.53147e+08	1.17833155996841
1	1.53167e+08	0.821726338243094
1	153178890	1.17609125905568
1	153192543	1.66275783168157
1	153203720	1.12221587827283
1	153231476	1.72427586960079
1	153273091	1.00860017176192
1	153397364	1.41497334797082
1	153418062	1.13033376849501
1	153425757	1.17609125905568
1	153460649	1.20184616878056
1	153467724	1.55630250076729
1	153480227	1.39346450718318
1	153489738	1.10266234189715
1	153510659	1.51851393987789
1	153518623	1.44715803134222
1	153539612	1.14612803567824
1	153607144	1.07003786660776
1	153675957	1.05115252244738
1	1.53721e+08	1.18007572389132
1	153836263	1.44715803134222
1	153879184	1.36295581614752
1	1.53889e+08	1.3377364116039
1	1.53918e+08	1.16136800223497
1	153932852	0.903089986991944
1	153946570	1.29003461136252
1	153957740	1.18563657696191
1	153967758	1.24715461488113
1	1.5398e+08	1.27106677228654
1	154041610	1.14612803567824
1	154056664	1.27875360095283
1	1.54067e+08	1.22742243000426
1	154075948	1.27875360095283
1	154106635	1.7481880270062
1	154164703	1.45484486000851
1	1.54192e+08	1.10564928364152
1	154250648	1.02118929906994
1	154257162	1.07306401783912
1	154282733	1.04921802267018
1	154309534	1.19033169817029
1	154349000	1.17609125905568
1	154369465	0.88930170250631
1	154420510	1.34242268082221
1	154437938	0.916453948549925
1	1.5445e+08	1.20776488957882
1	154455796	1.15381486434453
1	154467446	0.992700761258501
1	1.54523e+08	1.13670899738573
1	154611026	1.38021124171161
1	154620433	0.845098040014257
1	154626814	0.954242509439325
1	1.5467e+08	1.05969447507134
1	1.54678e+08	0.973880190955702
1	154701110	0.990488381343285
1	154708054	1.06069784035361
1	154716154	1
1	154741872	0.878266403266911
1	1.54751e+08	0.988885217033787
1	154763697	0.944482672150169
1	154819808	0.643452676486187
1	154957907	0.440909082065218
1	154987952	0.221848749616356
1	155028994	0.272034022175138
1	155078125	0.290034611362518
1	155115858	0.265314443397447
1	155134193	0.221848749616356
1	155235203	0.101457640758777
1	155270006	0.191885526238913
1	155309577	0.152610163206158
1	155629522	0.1249387366083
1	155669561	0.301029995663981
1	155696214	0.176091259055681
1	155706751	0.176091259055681
1	155737473	0.176091259055681
1	155895231	0.072550667148612
1	155951931	0.477121254719662
1	1.5602e+08	0.238560627359831
1	156060869	0.096910013008056
1	156113443	0.146128035678238
1	156135080	0.477121254719662
1	156220718	0.367976785294594
1	156258840	0.397940008672038
1	156267854	0.247154614881127
1	156288224	0.341587868576393
1	156301188	0.301029995663981
1	156338401	0.301029995663981
1	156443603	0.45229767099463
1	1.56449e+08	0.471386664920213
1	156459754	0.444650851253155
1	156523145	0.673415899863631
1	156526986	1.04139268515822
1	156542401	0.784439870167404
1	156568654	1.02802872360024
1	156581048	0.966141732739033
1	156588637	1.07918124604762
1	156637210	0.522483572758262
1	1.56662e+08	0.841973565375756
1	156684354	1
1	156699884	1.16110964736696
1	156763414	0.860338006570994
1	156800595	1
1	1.56833e+08	1.27815125038364
1	156856696	1
1	156871493	0.994502307849268
1	1.56877e+08	0.745341860315257
1	1.56888e+08	1.31162464519895
1	1.56899e+08	0.939133201633456
1	156905632	0.858670847203531
1	156950022	0.477121254719662
1	156988866	0.397940008672038
1	157065116	0.765916793966632
1	157076549	1.21307482530885
1	1.57104e+08	0.922549020007128
1	157116333	0.845098040014257
1	157130408	1.04792355231718
1	157182511	1.06069784035361
1	157235553	1.24919835739111
1	1.57316e+08	1.3679989420459
1	157325137	1.23888208891514
1	157390012	1.25527250510331
1	157463609	1.08517160973681
1	157469028	1.08517160973681
1	157477781	1.60205999132796
1	157489663	1.19033169817029
1	157537999	0.860338006570994
1	157780280	1.03342375548695
1	1.57847e+08	1.67170429690193
1	1.57871e+08	1.27217617483206
1	157884524	1.18563657696191
1	1.5789e+08	1.24869521900883
1	157903586	1.13566260200007
1	157912630	1.24715461488113
1	1.57944e+08	1.6195245465701
1	157958342	1.26522792179234
1	157973731	1.14612803567824
1	157988872	1.22184874961636
1	158037460	1.20411998265592
1	1.58048e+08	1.19954829293599
1	158083631	1.01333471416876
1	158102916	1.25527250510331
1	158105004	1.42324587393681
1	158120523	1.21301451919371
1	1.58139e+08	1.11351463106007
1	158154699	1.43136376415899
1	1.58169e+08	1.44895093713411
1	158188037	1.12581911022411
1	158211434	0.942008053022313
1	158218748	1.08813608870055
1	158232536	1.19728055812562
1	158306978	1.53147891704226
1	158329397	1.32221929473392
1	158343178	1.06694678963061
1	1.58472e+08	1.46239799789896
1	158476306	1.39794000867204
1	158498953	1.2200608015939
1	1.5852e+08	1.52069634257911
1	158570245	1.07188200730613
1	158598480	1.27106677228654
1	158655829	1.46239799789896
1	158755367	1.15381486434453
1	1.58769e+08	1.27491018661968
1	158804281	0.954242509439325
1	158821404	1.69897000433602
1	158830045	1.16136800223497
1	158851710	0.845098040014257
1	158888799	1.06069784035361
1	158917070	1.48429983934679
1	158930959	1.30102999566398
1	158964273	1.27875360095283
1	158971160	1.32905871926422
1	1.58992e+08	1.20411998265592
1	159057366	1.53147891704226
1	1.59103e+08	1.03034892017681
1	1.59123e+08	1.08316571088326
1	159158117	1.32221929473392
1	159192880	1.4983105537896
1	159247314	1.16136800223497
1	1.59279e+08	1.01059464953497
1	159340701	0.602059991327962
1	159366577	1.72427586960079
1	159394210	1.02118929906994
1	159410828	1.36172783601759
1	159482604	1.04139268515822
1	159489727	0.602059991327962
1	159501762	1.14612803567824
1	159511496	1.14612803567824
1	159552427	0.992878982794825
1	159571424	0.937852093251156
1	159587397	1.14612803567824
1	159619495	0.951544993495972
1	1.59639e+08	0.926571082841466
1	159651590	1.34895354798116
1	159660610	1.04139268515822
1	159676925	1.24919835739111
1	159726251	0.704119982655925
1	159769018	0.544068044350276
1	159803698	0.547321201747997
1	159830650	0.574031267727719
1	159846244	0.713210443450629
1	159896049	0.455931955649724
1	159955370	0.324511091513504
1	159970762	0.2498774732166
1	159983257	0.26884531229258
1	160009808	0.206473888049402
1	160038362	0.208275942427082
1	160048474	0.233278211397138
1	160081116	0.301029995663981
1	160115062	0.301029995663981
1	160190716	0.079181246047625
1	160198053	0.1249387366083
1	160462520	0.024823583725032
1	160508080	0.301029995663981
1	160550301	0.301029995663981
1	160601762	0.096910013008056
1	160610857	0.057991946977687
1	160619086	0.034079789572275
1	160687132	0.301029995663981
1	160730105	0.066946789630613
1	160808256	0.026328938722349
1	160903273	0.048304679574555
1	160935550	0.055517327849831
1	161088851	0.023729970364701
1	161164137	0.096910013008056
1	161177320	0.066946789630613
1	161199786	0.045757490560675
1	161241531	0.1249387366083
1	161263696	0.032184683371401
1	161433672	0.035327962341743
1	161741317	0.026328938722349
1	161788746	0.176091259055681
1	161840796	0.025554104472388
1	161909968	0.035715552266535
1	162057096	0.019305155195387
1	162081609	0.045757490560675
1	162113307	0.048304679574555
1	162117973	0.109144469425068
1	162199714	0.024823583725032
1	162497825	0.041392685158225
1	162508298	0.096910013008056
1	162669170	0.1249387366083
1	162690932	0.042552350685464
1	162710511	0.054357662322593
1	162736750	0.05976820500349
1	162763421	0.102985993758759
1	162772657	0.176091259055681
1	162783053	0.065501548756432
1	162820554	0.204119982655925
1	162835732	0.094099035674228
1	162859929	0.073206924880112
1	162871218	0.141329152796469
1	162930300	0.1249387366083
1	162941991	0.146128035678238
1	162972488	0.109144469425068
1	162980483	0.198834386194241
1	162991570	0.193820026016113
1	163008943	0.205249487796895
1	163025759	0.282546589969968
1	163061570	0.425968732272281
1	163100556	0.564271430438563
1	163117103	0.381340746852576
1	1.63172e+08	0.342422680822206
1	163177225	0.278753600952829
1	163195739	0.309659498384734
1	163227403	0.273706868452746
1	163236216	0.285790029107244
1	163253336	0.214392867236764
1	163277067	0.221848749616356
1	163310586	0.109144469425068
1	163433262	0.072550667148612
1	163489516	0.062147906748844
1	163557295	0.1249387366083
1	163580463	0.211036844194378
1	163621851	0.094786319378201
1	163649057	0.080655931613631
1	163686608	0.176091259055681
1	163706074	0.159700842867512
1	163758010	0.066946789630613
1	163772855	0.221848749616356
1	163800075	0.120016269273285
1	163845537	0.138302698166281
1	163864799	0.138302698166281
1	163931348	0.449449828121804
1	163944834	0.389971079000762
1	163955977	0.513333427374107
1	163979970	0.375663613960885
1	163994465	0.405765346183994
1	163999599	0.430124692043439
1	164008361	0.477121254719662
1	1.64028e+08	0.48902047801937
1	164042688	0.698970004336019
1	164051336	0.587336734507256
1	164062776	0.693140460675295
1	1.64069e+08	0.693140460675295
1	164076410	0.693140460675295
1	164087968	0.728933227713462
1	164108080	0.973880190955702
1	1.64129e+08	0.925374157018481
1	164148302	0.746893556653202
1	164168727	0.869231719730976
1	1.64222e+08	0.715062346021719
1	164277874	0.728933227713462
1	164289358	0.778151250383644
1	164310349	0.891475066632706
1	164318935	0.611032921294293
1	164350996	0.574031267727719
1	164380523	0.464886798302651
1	164419303	0.389075625191822
1	164434540	0.558154505628881
1	164448158	0.698970004336019
1	164460737	0.459392487759231
1	164467078	0.301029995663981
1	164491339	0.350515358743899
1	164516291	0.486666572625893
1	164529585	0.146128035678238
1	164541963	0.422073688388757
1	164573147	0.373580662812593
1	164584824	0.8750612633917
1	164595252	0.410174465089049
1	164616972	0.301029995663981
1	164631563	1.07918124604762
1	164645808	0.301029995663981
1	164659758	0.585460729508501
1	1.64676e+08	0.761439372640169
1	164800833	0.713210443450629
1	164933854	0.717194824442218
1	164949016	0.301029995663981
1	164979774	0.553755311753407
1	165067107	0.662757831681574
1	165227794	0.409124175624551
1	165252546	0.380211241711606
1	165276908	0.355011808130227
1	165286870	0.3767507096021
1	165322138	0.301029995663981
1	165407251	0.558594297546872
1	165451628	0.602059991327962
1	165471407	0.573992660341903
1	165503103	0.367976785294594
1	165541373	0.389451898446519
1	165687730	0.273001272063738
1	165700702	0.268029735561056
1	165889793	0.1249387366083
1	165978775	0.066946789630613
1	166071675	0.152610163206158
1	166147214	0.041392685158225
1	166169850	0.10763387839983
1	166176576	0.082669573893446
1	1.66232e+08	0.136500636031869
1	166833670	0.079181246047625
1	167253005	0.301029995663981
1	167266767	0.053245511953225
1	167465584	0.060415922471655
1	167549565	0.04346569378109
1	167590085	0.067997079095111
1	167613309	0.11997531707675
1	167684641	0.1249387366083
1	167738436	0.041392685158225
1	167764231	0.041392685158225
1	167831629	0.059585689984244
1	168355355	0.045757490560675
1	168508463	0.057991946977687
1	168540861	0.094099035674228
1	168581256	0.093681042877858
1	168586310	0.100115152883268
1	1.68609e+08	0.115036535760963
1	168678929	0.061269656738923
1	168729353	0.019305155195387
1	168737643	0.073577368529626
1	168810683	0.053981812466246
1	168932215	0.057991946977687
1	168991183	0.023481095849523
1	169076032	0.027306527278444
1	169187597	0.027152246043615
1	169657379	0.033858267260967
1	169749447	0.035232376453407
1	169778748	0.080519596819887
1	169786327	0.047641634435227
1	170004045	0.079181246047625
1	170072837	0.136837959908008
1	170076479	0.176091259055681
1	170105792	0.034762106259212
1	1.70131e+08	0.272034022175138
1	170289108	0.251342211474874
1	170369276	0.296257336710866
1	170429073	0.184955642535897
1	170463767	0.395129031338209
1	170501392	0.602059991327962
1	1.7054e+08	0.585130857697479
1	170631192	0.807309479124857
1	170730327	0.483070866369516
1	170824215	0.89209460269048
1	1.70846e+08	0.839420907122566
1	170908660	1.11394335230684
1	170966422	0.871832293261501
1	171047667	0.676693609624867
1	171088933	0.631218220069176
1	171120616	0.522878745280338
1	171135938	0.682370742516557
1	171157343	0.607737124219653
1	171173481	0.569875307956561
1	171191040	0.548814479374737
1	171227497	0.221848749616356
1	171285524	0.544068044350276
1	171317274	0.698970004336019
1	171361211	0.602059991327962
1	171405685	0.301029995663981
1	171453367	0.317741873407456
1	171487956	0.448125281230819
1	171639264	0.373580662812593
1	171684490	0.1249387366083
1	171696939	0.477121254719662
1	171808136	0.204119982655925
1	171848467	0.301029995663981
1	171997005	0.367976785294594
1	172014124	0.574031267727719
1	172015697	0.524762889154889
1	172220665	0.276206411938949
1	1.72278e+08	0.544068044350276
1	172370669	0.249198357391113
1	172384159	0.268029735561056
1	1.72396e+08	0.352864793991658
1	172496588	0.23576326415139
1	172540193	0.146128035678238
1	172572007	0.187520720836463
1	172621698	0.186075479962282
1	172704966	0.173243416182855
1	172769756	0.140815498707138
1	172804267	0.138302698166281
1	172868246	0.072550667148612
1	172900067	0.049218022670182
1	172934077	0.055517327849831
1	172995208	0.041964501543536
1	173056001	0.176091259055681
1	173084403	0.1249387366083
1	173194208	0.079181246047625
1	173442388	0.045196807428088
1	173572728	0.065928513708308
1	173577381	0.064457989226918
1	173845471	0.04346569378109
1	173993565	0.018483405694013
1	174000877	0.017374096069423
1	1.74012e+08	0.082995466075678
1	174047740	0.047424649928138
1	174095208	0.051152522447381
1	174137788	0.130333768495006
1	174181590	0.301029995663981
1	174224208	0.043778924578587
1	174255198	0.065166884247503
1	174395551	0.187520720836463
[truncated: 26,274 more rows]

## Sheet: F3_A_enhancer
chr	bp	avg_enhancer_contact_frequency
1	29562	12.1147
1	52473	10.232
1	57598	10.232
1	65419	6.27991
1	110953	2.49953
1	131025	2.50338
1	138066	3.53554
1	195411	13.9728
1	519704	12.0595
1	632069	91.4711
1	674842	66.4344
1	686673	95.3281
1	722092	107.268
1	759624	124.511
1	778698	126.585
1	817542	138.973
1	826819	150.133
1	873292	173.994
1	877068	173.994
1	904834	200.489
1	912803	223.994
1	922472	223.864
1	959948	232.85
1	966497	230.275
1	982093	255.723
1	999723	270.654
1	1010711	257.348
1	1020123	250.893
1	1061511	261.247
1	1074307	264.403
1	1116361	251.252
1	1137017	305.072
1	1.16944e+06	246.83
1	1179555	237.338
1	1.21041e+06	235.658
1	1232148	256.054
1	1249028	272.396
1	1273885	287.471
1	1.27783e+06	286.197
1	1309088	302.762
1	1322712	282.752
1	1331314	279.872
1	1349350	284.406
1	1361777	273.992
1	1.37708e+06	280.187
1	1399425	271.189
1	1.4082e+06	274.808
1	1421007	252.677
1	1431854	251.237
1	1449689	244.362
1	1471769	248.113
1	1503250	262.829
1	1512151	276.006
1	1540453	271.693
1	1574922	261.137
1	1583909	262.243
1	1600096	262.457
1	1615605	254.092
1	1632095	263.962
1	1.65917e+06	257.795
1	1671990	250.135
1	1692728	245.75
1	1699942	245.75
1	1724418	268.565
1	1737688	257.448
1	1745999	258.339
1	1780457	236.498
1	1891294	227.204
1	1914827	255.441
1	1919273	255.441
1	2003837	203.961
1	2017414	214.887
1	2050270	241.534
1	2145279	210.112
1	2184389	233.357
1	2.21262e+06	227.28
1	2228695	222.111
1	2326693	215.227
1	2352820	210.639
1	2363628	211.759
1	2391741	234.913
1	2413797	226.299
1	2425980	224.818
1	2.49387e+06	167.853
1	2528979	203.135
1	2556335	218.505
1	2566410	211.943
1	2581560	195.458
1	2586491	195.458
1	2632779	165.901
1	2773603	159.042
1	2801717	140.424
1	2814998	144.297
1	2968707	124.552
1	3021483	162.879
1	3.0688e+06	175.013
1	3130842	189.289
1	3205988	206.307
1	3310096	192.781
1	3454426	215.443
1	3487246	199.475
1	3611495	212.372
1	3624743	223.287
1	3625002	223.287
1	3.65264e+06	210.065
1	3668772	209.932
1	3714298	185.759
1	3736943	195.454
1	3746898	186.386
1	3772761	173.052
1	3782815	181.178
1	3785008	181.178
1	3796504	178.444
1	3.85724e+06	139.681
1	3.90033e+06	138.591
1	3940565	86.6333
1	3948980	86.6333
1	3976133	77.2946
1	4019508	70.5735
1	4175899	57.7999
1	4412027	76.5365
1	4484375	60.733
1	4571481	69.9981
1	4654732	73.7272
1	4.97334e+06	52.4251
1	5090899	67.6636
1	5307394	54.9692
1	5482028	97.0706
1	5.49302e+06	101.992
1	5668295	129.811
1	5862741	94.1379
1	5.99197e+06	162.256
1	6180123	183.902
1	6.20688e+06	197.692
1	6.2388e+06	216.058
1	6260975	232.772
1	6393973	212.361
1	6424723	219.031
1	6447006	220.304
1	6466195	200.713
1	6520061	200.577
1	6540854	198.85
1	6551220	198.904
1	6555181	198.958
1	6580001	209.799
1	6614146	188.347
1	6624866	185.516
1	6701924	161.369
1	6724637	157.039
1	6767954	143.325
1	6784843	153.94
1	6785324	153.94
1	6834618	129.028
1	7014279	131.484
1	7219360	135.657
1	7368942	167.256
1	7389754	170.227
1	7441554	136.972
1	7694844	212.926
1	7699921	209.484
1	7771269	189.544
1	7.78035e+06	188.053
1	7827342	143.801
1	7853512	133.413
1	7.94277e+06	175.643
1	7954291	184.871
1	7982983	243.526
1	7991134	254.632
1	7999934	254.632
1	8026523	249.542
1	8058463	213.671
1	8189824	216.975
1	8202429	210.489
1	8206597	210.489
1	8220529	207.29
1	8292263	196.075
1	8317826	224.414
1	8328067	257.067
1	8424645	233.665
1	8512286	224.833
1	8750430	205.612
1	8786913	213.779
1	8797574	224.442
1	8807051	227.462
1	8817643	230.007
1	8831007	233.093
1	8866590	239.199
1	8.88054e+06	228.107
1	8893409	217.539
1	8908743	210.869
1	8945867	187.493
1	9026345	209.431
1	9082696	206.436
1	9088478	206.436
1	9129170	240.307
1	9182004	236.853
1	9198906	240.416
1	9234775	234.527
1	9292880	254.998
1	9422862	234.679
1	9440564	239.961
1	9503471	279.851
1	9539482	247.97
1	9576427	236.721
1	9588922	242.333
1	9653159	220.318
1	9662626	229.122
1	9687555	228.152
1	9780822	254.024
1	9824526	236.295
1	9828271	236.295
1	9848318	235.576
1	9910336	232.564
1	9.94325e+06	231.892
1	9947318	231.892
1	9960787	217.75
1	9967381	217.75
1	9997331	208.475
1	10032832	212.755
1	10054781	210.537
1	10058671	210.537
1	10163268	189.352
1	10210805	208.8
1	10227718	192.83
1	10298966	171.966
1	10387150	243.121
1	10397004	244.718
1	1.04304e+07	265.843
1	10449719	266.187
1	10458555	261.55
1	10472407	259.657
1	10616836	217.768
1	10639241	246.054
1	10796650	285.724
1	10982037	247.295
1	10991797	240.237
1	11012503	238.429
1	11029659	239.064
1	11047233	250.235
1	11060024	257.691
1	11068471	257.691
1	11099778	248.434
1	11143898	226.955
1	11152350	225.803
1	11189341	206.138
1	1.12296e+07	214.074
1	11262507	242.064
1	11273206	234.084
1	11279351	234.084
1	11319093	235.519
1	11479166	216.673
1	11609531	188.882
1	11623558	201.37
1	11654375	260.044
1	1.166e+07	255.583
1	1.16917e+07	233.854
1	11736084	239.06
1	11761787	192.165
1	11779619	196.018
1	11806508	210.155
1	11841017	182.02
1	11848345	182.02
1	11858931	174.472
1	11877770	162.913
1	1.1909e+07	193.043
1	1.19303e+07	198.699
1	11980181	201.018
1	1.20203e+07	199.216
1	12037014	177.692
1	12063377	145.799
1	1.20793e+07	136.364
1	12167003	183.194
1	12191713	182.731
1	12221109	176.266
1	12230032	174.533
1	12507246	202.177
1	12527724	203.634
1	12570072	186.845
1	12579023	186.845
1	1.26185e+07	201.043
1	12644547	155.463
1	12692909	101.205
1	12716115	91.1785
1	12746215	78.1355
1	12774841	75.1216
1	12791397	77.8464
1	12831410	61.9129
1	12848725	58.5969
1	12857086	61.5095
1	12886201	68.1596
1	12898270	58.6184
1	12916610	67.8656
1	12926162	66.3055
1	13029339	86.764
1	13058680	70.1227
1	13116854	76.9356
1	13128818	73.7454
1	13165467	92.4249
1	13201409	29.5292
1	1.325e+07	54.7579
1	13275627	82.2725
1	13285174	71.9719
1	13303539	71.0849
1	13319810	59.0431
1	13347134	63.7933
1	13389632	61.2557
1	13410450	59.2383
1	13513634	82.6564
1	13555001	106.611
1	13583465	111.229
1	1.36982e+07	142.02
1	13892792	117.629
1	14124335	101.318
1	14223118	75.5772
1	14391575	83.7077
1	14692613	123.459
1	15152498	196.198
1	15171317	193.436
1	15192845	192.104
1	15226373	176.535
1	15247272	182.733
1	15339670	201.408
1	15409664	181.565
1	15438439	198.442
1	15456728	163.671
1	15465909	155.152
1	1.55267e+07	162.159
1	15542165	174.352
1	15565956	177.168
1	15585110	192.373
1	1.56041e+07	194.184
1	15611506	188.079
1	15617500	181.974
1	15683730	179.953
1	1.57386e+07	195.585
1	15749896	197.43
1	15756607	203.275
1	15792796	205.152
1	15809348	219.583
1	15828232	211.286
1	1.5848e+07	187.872
1	15917908	187.797
1	15969632	186.483
1	15976132	183.644
1	1.5989e+07	193.965
1	16004236	211.513
1	16006671	211.513
1	1.60192e+07	220.709
1	1.60419e+07	225.418
1	16073632	226.032
1	1.61569e+07	220.461
1	16197854	244.416
1	16212609	220.414
1	16228027	200.157
1	16239280	197.252
1	1.63525e+07	165.958
1	16369530	179.219
1	16439048	135.77
1	16460948	134.983
1	16499257	149.621
1	16514465	142.604
1	16520694	137.658
1	16534224	146.984
1	16536172	146.984
1	16552531	118.887
1	16613562	100.621
1	16617391	100.621
1	16645622	103.679
1	1.66571e+07	104.878
1	16666948	113.508
1	16687402	101.47
1	16701546	133.097
1	16720157	102.017
1	1.67404e+07	123.367
1	16750589	174.609
1	16770237	93.2956
1	16853129	10.4136
1	16857214	10.4136
1	16870945	126.026
1	16889372	133.971
1	16900378	136.815
1	1.69799e+07	181.736
1	17011928	170.639
1	17054170	166.62
1	17119435	135.068
1	17189783	98.0963
1	17201733	100.916
1	17205126	100.916
1	17249098	124.927
1	17308195	96.116
1	17372196	121.51
1	17406760	121.3
1	17439724	146.045
1	17539835	179.952
1	17717687	108.515
1	17755313	99.1937
1	18015712	110.796
1	18065657	128.855
1	1.81086e+07	148.13
1	18179346	155.969
1	18385829	124.791
1	18480982	163.382
1	18513118	149.55
1	18595414	190.353
1	18631006	149.786
1	18859682	150.944
1	18883275	195.865
1	1.89e+07	210.523
1	18921121	245.794
1	18956686	225.118
1	19075511	211.637
1	1.92104e+07	223.312
1	1.92515e+07	240.863
1	19274194	233.244
1	19289250	217.257
1	19297080	224.134
1	1.93099e+07	214.253
1	19424384	220.026
1	19485539	212.33
1	19510593	206.295
1	1.9597e+07	208.082
1	19608114	216.23
1	19665287	267.117
1	19799945	210.828
1	19814367	211.724
1	19815278	211.724
1	19882513	213.978
1	19923617	227.06
1	19970969	211.967
1	19980416	217.32
1	20028179	173.331
1	20119566	187.007
1	20139326	170.639
1	20154338	201.727
1	20177424	231.653
1	2.01863e+07	227.884
1	20243095	218.061
1	20272018	194.544
1	20290919	174.621
1	20323187	167.648
1	20413253	179.273
1	20431234	200.156
1	2.04783e+07	212.544
1	20486220	221.025
1	20508161	248.062
1	20525989	225.598
1	20552439	204.285
1	20588948	214.949
1	20633455	220.266
1	20652193	223.444
1	20661544	210.522
1	20694013	206.056
1	20718017	208.471
1	2.07329e+07	203.397
1	20787323	163.792
1	20841241	127.934
1	20988432	137.702
1	21003934	132.703
1	21073753	113.668
1	21161475	137.692
1	21176888	142.217
1	21266082	232.144
1	21293290	217.984
1	21345504	219.08
1	21397987	204.043
1	21413293	184.43
1	21415898	184.43
1	21430196	189.803
1	21440128	198.234
1	21460082	179.447
1	21509372	182.761
1	21586472	227.007
1	21669363	247.547
1	21768269	194.179
1	21783606	202.426
1	21812265	178.059
1	21908098	210.206
1	21937297	222.17
1	21956871	229.703
1	21977021	250.414
1	2.19876e+07	243.082
1	22001656	241.274
1	2.20108e+07	244.521
1	22024558	242.27
1	22026048	242.27
1	22052627	213.385
1	22059197	213.385
1	22068827	213.352
1	22100613	200.533
1	22143969	215.332
1	22266239	187.871
1	22323331	173.94
1	22366482	198
1	22451851	198.508
1	22517474	169.821
1	22563564	158.129
1	22640068	179.957
1	22652762	200.799
1	22710839	199.826
1	22719517	199.826
1	22836849	179.612
1	22863226	183.953
1	22965338	198.751
1	2.30176e+07	204.265
1	23044305	167.234
1	23057934	166.434
1	23088058	178.985
1	23140325	152.794
1	2.31633e+07	164.932
1	23177808	180.142
1	23194729	195.237
1	23244765	161.563
1	23286752	162.927
1	23297797	166.861
1	23344336	185.11
1	2.33692e+07	194.686
1	23379029	205.771
1	23410832	212.507
1	23424740	206.285
1	23484568	199.247
1	23531220	218.811
1	23550915	240.135
1	23559794	240.135
1	23581495	189.881
1	23670294	196.31
1	23691742	203.677
1	23743155	215.085
1	23778346	222.535
1	23790970	217.436
1	23800804	224.116
1	23838620	209.366
1	23868294	200.942
1	23902737	198.268
1	2.39102e+07	202.819
1	23949383	218.128
1	23959109	211.928
1	23980927	205.979
1	24008519	208.838
1	24040835	188.953
1	24066774	186.606
1	24112175	210.839
1	24143121	223.869
1	24187959	221.374
1	24200240	253.367
1	2.43206e+07	224.269
1	24416364	223.776
1	24502351	188.106
1	2.45586e+07	206.516
1	2.46286e+07	193.174
1	24704894	226.346
1	24745357	202.168
1	24777979	167.604
1	24919416	223.293
1	24961345	177.718
1	24967993	175.777
1	25023503	205.233
1	25113120	189.859
1	25125454	183.766
1	25208139	212.67
1	25232544	209.658
1	25239494	209.658
1	25247837	216.551
1	2.52698e+07	213.511
1	25294643	186.89
1	25337865	182.749
1	25398721	210.553
1	25430525	236.3
1	25543580	245.95
1	25581478	253.218
1	25617468	253.697
1	25659111	233.149
1	25800176	262.726
1	2.58197e+07	262.23
1	2.58595e+07	222.89
1	25871253	231.96
1	25877496	231.96
1	25888165	230.11
1	25906991	234.914
1	25964197	182.091
1	25998157	206.582
1	26006111	218.662
1	26019884	219.191
1	26046399	237.981
1	26068436	223.497
1	26111165	232.635
1	26159020	224.132
1	26170091	218.952
1	26177403	222.565
1	26190561	191.388
1	26209741	175.233
1	26220476	187.158
1	26234153	190.499
1	26263398	190.805
1	26279176	194.709
1	26318160	200.499
1	26326688	204.817
1	26360080	177.648
1	26374522	184.806
1	26410778	188.789
1	26432282	187.065
1	26455187	177.774
1	26469866	180.924
1	26520250	200.733
1	26529761	200.733
1	2.65938e+07	182.695
1	2.66415e+07	187.643
1	26647447	187.643
1	2.66937e+07	215.568
1	26787472	207.543
1	26814822	226.465
1	26826710	221.509
1	26863138	219.184
1	26876133	219.962
1	26890297	231.028
1	26900352	224.197
1	26913966	216.527
1	26960406	220.596
1	2.69819e+07	213.917
1	2.699e+07	212.314
1	27012836	216.947
1	27166981	186.665
1	27176751	178.127
1	27201473	173.099
1	2.72091e+07	173.1
1	27234434	175.464
1	27255567	171.948
1	27311240	233.141
1	27322145	222.193
1	27325274	222.193
1	27342020	234.341
1	27370858	234.602
1	27383380	231.707
1	27391056	236.853
1	27457198	174.364
1	27490158	200.565
1	27525805	219.121
1	27604431	221.341
1	27635277	219.269
1	27649419	225.737
1	27662722	229.175
1	27670843	232.029
1	27675709	234.882
1	27690601	195.864
1	27725979	176.284
1	2.77395e+07	178.488
1	2.77735e+07	168.551
1	2.78223e+07	170.955
1	2.78326e+07	183.342
1	27872543	180.764
1	27914746	178.606
1	27934993	193.134
1	2.79598e+07	192.413
1	27990524	160.017
1	28032180	146.151
1	28088696	147.449
1	28096422	152.71
1	28109739	145.915
1	28121321	124.754
1	28193936	142.743
1	28233025	169.295
1	28238781	172.408
1	28247144	175.522
1	28259527	182.552
1	28329002	175.221
1	28369582	182.071
1	28422655	179.161
1	28453541	156.838
1	28481362	155.569
1	2.85068e+07	171.38
1	28527227	182.871
1	28544460	176.108
1	28553085	171.386
1	2.85809e+07	179.152
1	28592200	190.018
1	2.86432e+07	172.781
1	28648600	172.781
1	28668732	173.315
1	28689665	151.027
1	28736621	154.948
1	28812142	135.417
1	2.88796e+07	162.592
1	28887091	170.935
1	28982608	103.334
1	28985710	103.334
1	29041199	133.145
1	29123935	158.24
1	29146994	151.487
1	29181987	145.2
1	29223933	153.515
1	29230942	143.437
1	29236516	143.437
1	29350114	71.3577
1	29496893	54.1245
1	29709547	108.328
1	29755175	67.3514
1	30037612	58.9938
1	30140263	56.4651
1	30226523	49.0066
1	30411638	57.5942
1	30415825	57.5942
1	3.0721e+07	147.138
1	30739232	130.071
1	30757820	116.646
1	3.08199e+07	139.996
1	30843823	123.496
1	30858158	117.642
1	30908761	135.784
1	30918735	142.794
1	31036734	119.995
1	31050872	130.539
1	31065991	140.122
1	31095558	127.425
1	31108623	127.54
1	31239554	202.162
1	31263681	188.798
1	31296882	181.536
1	31346799	178.07
1	31376850	190.498
1	31409565	216.032
1	31488930	180.891
1	31500504	185.308
1	31506226	187.76
1	31576029	231.569
1	31617686	208.53
1	3.16445e+07	222.603
1	31704319	225.06
1	31761814	211.317
1	31789130	225.911
1	31816051	206.429
1	31855568	178.799
1	31921841	167.459
1	31933020	166.632
1	31944856	170.709
1	31987034	176.382
1	32013829	180.55
1	3.20728e+07	197.627
1	32087381	192.77
1	32108038	188.934
1	32179686	199.486
1	32200386	220.754
1	3.22072e+07	220.754
1	3.22221e+07	238.586
1	32241620	230.823
1	32249236	225.363
1	32269597	216.896
1	3.22893e+07	221.553
1	32336379	230.961
1	32351092	220.77
1	32364278	224.427
1	32394731	229.208
1	32403115	234.113
1	32421979	232.561
1	32426789	232.561
1	32457835	217.801
1	32465063	213.635
1	32539427	218.971
1	32639951	206.706
1	3.2651e+07	215.612
1	32703596	223.242
1	32725237	218.332
1	32741885	204.242
1	32817460	201.818
1	32872482	208.422
1	32885994	228.703
1	32901438	223.019
1	32964685	217.319
1	32973553	217.831
1	32979947	217.831
1	3.2987e+07	216.172
1	33029576	212.533
1	33081050	209.333
1	33143230	180.412
1	33162851	171.669
1	33182059	160.247
1	33194788	156.094
1	3.32589e+07	150.43
1	33307348	164.64
1	33321098	146.599
1	33332492	153.349
1	33336864	153.349
1	33350352	152.702
1	33431052	142.684
1	33469447	148.153
1	33512743	98.6823
1	33838523	37.9814
1	33860475	32.2837
1	33868953	32.2837
1	3.41664e+07	57.058
1	34277292	33.1589
1	34757394	71.536
1	34781189	96.2355
1	3.47905e+07	101.014
1	34850694	106.323
1	34859816	106.323
1	34929585	109.685
1	34978706	103.275
1	34985333	112.521
1	3.50319e+07	116.128
1	35053468	118.853
1	35059786	118.853
1	35122022	98.2734
1	35146435	94.8533
1	35193148	116.248
1	35195969	116.248
1	35268967	102.957
1	35292498	97.8503
1	35310274	92.2433
1	35350722	89.1962
1	35366077	88.7366
1	35399997	96.1756
1	35509742	139.704
1	3.55577e+07	140.47
1	35573370	176.346
1	35577729	176.346
1	35641844	151.709
1	35719472	158.413
1	35739389	159.847
1	35769967	147.307
1	35808172	151.261
1	35871780	155.45
1	3.59304e+07	152.63
1	36013630	114.719
1	3.60841e+07	165.161
1	36088875	165.161
1	36125220	216.904
1	36155816	224.573
1	36191915	227.771
1	36224416	213.525
1	36242156	197.982
1	36306387	210.739
1	36323944	196.818
1	36385896	193.441
1	3.64004e+07	188.868
1	36418578	191.658
1	36450451	175.765
1	36464437	173.683
1	36483278	148.857
1	36703953	55.7003
1	3.67714e+07	70.2433
1	37034129	37.4858
1	37133489	37.989
1	37203610	38.6921
1	37327976	51.0714
1	3.74745e+07	171.359
1	37500994	167.685
1	37514774	162.804
1	37544763	152.464
1	37554344	152.293
1	37556583	152.293
1	3.7596e+07	156.011
1	37634923	113.858
1	3.76923e+07	167.56
1	37738054	131.746
1	37765133	143.382
1	3.77798e+07	144.19
1	37793802	146.865
1	37800879	160.561
1	37807582	160.561
1	37840986	145.822
1	3.78602e+07	154.024
1	37884237	149.9
1	37885023	149.9
1	37947057	163.844
1	3.79912e+07	173.766
1	38007432	168.063
1	38047054	136.601
1	38080911	91.8289
1	38089231	91.8289
1	38140593	77.8495
1	38214767	82.7244
1	38384422	60.2469
1	38474875	62.5056
1	38708931	80.8501
1	38815979	121.772
1	3.88599e+07	165.363
1	38874105	173.131
1	38881602	169.301
1	38926870	144.557
1	38941799	156.375
1	38950925	166.024
1	38958925	166.024
1	38991223	163.157
1	39026318	176.563
1	39081316	203.865
1	39121043	205.284
1	39206512	196.827
1	39257649	172.133
1	39304898	174.533
1	39491646	196.712
1	39514956	213.267
1	39559671	217.089
1	39566334	210.964
1	39576790	213.202
1	39633416	220.247
1	39639945	220.247
1	39672038	235.316
1	3.96919e+07	234.285
1	39718028	230.918
1	39771348	231.774
1	3.97889e+07	234.381
1	39797709	230.364
1	39817460	232.664
1	3.98826e+07	198.716
1	3.99e+07	207.612
1	39958896	203.241
1	40040233	204.114
1	40097727	203.282
1	40132764	196.539
1	40161373	204.125
1	40177843	184.935
1	40245947	167.988
1	40259686	177.777
1	40317813	203.251
1	40333557	209.371
1	40344850	214.135
1	40364766	192.501
1	4.04501e+07	194.069
1	40464319	193.923
1	40473055	186.682
1	40477215	186.682
1	40508701	176.638
1	4.05161e+07	179.387
1	40531561	170.641
1	40563534	156.86
1	40594353	175.413
1	40665657	170.711
1	40690434	171.284
1	40754355	142.83
1	40757284	142.83
1	40783814	171.502
1	40804846	175.111
1	40863140	186.216
1	40941139	179.766
1	40979335	186.279
1	41014590	154.989
1	41023237	148.037
1	41098638	102.975
1	4.12423e+07	120.881
1	41264862	127.087
1	41361922	134.021
1	41375669	142.321
1	41484673	154.902
1	41538756	141.862
1	42038261	138.981
1	42140635	161.835
1	42153421	186.685
1	42164718	189.195
1	4.23371e+07	163.172
1	42380795	160.345
1	42412794	147.744
1	4.24586e+07	157.303
1	42491739	133.717
1	42500339	125.036
1	4.257e+07	129.16
1	42658425	147.251
1	42680581	158.577
1	42740254	153.491
1	42767215	168.541
1	42776790	165.955
1	42785007	161.819
1	42817170	158.079
1	4.28465e+07	163.391
1	4.28906e+07	151.446
1	42903232	160.649
1	42952641	196.219
1	4.296e+07	194.667
1	42991438	182.563
1	43104086	171.59
1	43145153	185.992
1	43172149	184.352
1	43270465	188.054
1	43285617	189.657
1	43300993	171.146
1	43337849	165.932
1	4.33588e+07	183.318
1	43368074	195.024
1	4.33883e+07	196.907
1	4.34513e+07	174.58
1	43525187	172.291
1	4.36502e+07	166.471
1	43706981	164.782
1	43716467	166.267
1	43727343	151.268
1	43743471	136.908
1	43851611	106.264
1	43933320	146.177
1	43946745	163.001
1	4.39722e+07	162.318
1	43978943	162.318
1	43991359	177.275
1	44030955	183.142
1	44088477	131.449
1	44104703	128.191
1	44120681	133.445
1	44141631	135.929
1	44151753	123.615
1	44172719	120.534
1	44189049	124.778
1	44213455	137.601
1	44244273	130.405
1	44355260	149.837
1	44390722	150.265
1	44405194	154.958
1	44545493	123.348
1	4.46746e+07	176.949
1	44721902	191.116
1	44731170	191.114
1	44739818	191.114
1	4.47772e+07	179.785
1	44787705	190.242
1	44800225	186.839
1	4.48076e+07	186.839
1	4.48436e+07	186.87
1	44958557	126.165
1	4.49891e+07	155.316
1	45011738	176.124
1	45070429	114.454
1	45303910	160.417
1	45306209	160.417
1	45326905	188.279
1	45340070	196.826
1	45415020	142.89
1	45491166	185.518
1	45500066	208.35
1	45523047	202.654
1	45530927	182.549
1	45550543	175.962
1	4.55821e+07	188.486
1	45592814	188.651
1	45605730	161.049
1	45624057	142.543
1	4.5649e+07	143.744
1	4.56877e+07	148.175
1	45697075	153.904
1	45750650	164.691
1	45781277	146.957
1	45786987	146.957
1	45847594	156.292
1	46046818	190.459
1	46104950	130.413
1	4.61338e+07	151.49
1	4.61758e+07	166.002
1	46203334	192.569
1	46220305	209.606
1	46247688	198.537
1	4.63036e+07	171.943
1	46340177	189.066
1	46370586	186.182
1	46394265	182.576
1	46432129	182.706
1	46451281	216.51
1	46506996	209.645
1	46533614	226.507
1	46538696	226.507
1	46551527	207.985
1	46616867	178.894
1	4.66708e+07	164.749
1	46719064	160.4
1	46742329	162.335
1	46757838	141.346
1	46891639	99.1131
1	46900437	94.4416
1	46941484	86.2408
1	46967874	86.2251
1	46994502	96.0622
1	4.70021e+07	101.79
1	47023568	110.966
1	47067488	96.2957
1	47075979	97.8094
1	47137435	101.795
1	47165920	125.275
1	4.71793e+07	135.514
1	47191044	182.116
1	4.7229e+07	159.492
1	47314147	145.363
1	47333797	152.058
1	47408477	178.499
1	47416072	172.624
1	47434641	197.645
1	47436017	197.645
1	47484162	166.123
1	47498341	170.317
1	47550196	187.034
1	47688463	163.319
1	47818066	156.651
1	47996895	145.862
1	48050659	106.331
1	48082196	118.37
1	48089368	118.37
1	48102068	115.411
1	48172972	76.0159
1	48182428	79.1285
1	48222685	100.339
1	48229561	100.339
1	48263179	72.0781
1	48326123	54.8197
1	48344209	56.6143
1	48435967	58.9164
1	48447936	65.4886
1	48472208	80.0152
1	48497736	94.9868
1	48776969	72.8237
1	49025595	30.9536
1	49257411	45.7263
1	49472085	25.9032
1	49691523	24.8284
1	49841821	28.0908
1	49994318	41.9231
1	5.00205e+07	58.1155
1	50048014	66.3408
1	50114937	38.5176
1	50175868	36.5224
1	50223127	34.5774
1	50252569	36.956
1	50321170	62.2272
1	50326131	62.2272
1	50399773	49.4769
1	50406024	48.6922
1	5.04236e+07	46.5993
1	50461469	42.6144
1	50582404	46.9599
1	50780340	66.7983
1	50846468	59.9315
1	50960504	96.057
1	5.10599e+07	66.8758
1	51102234	75.915
1	51107222	75.915
1	51158471	70.5602
1	5.12357e+07	97.0521
1	51251472	94.7977
1	51266074	90.7543
1	51329654	134.732
1	51345116	126.267
1	51372270	91.6392
1	51382308	85.5988
1	51461721	87.6257
1	5.15188e+07	116.017
1	51538729	99.6498
1	51577179	81.4518
1	51594897	88.2087
1	5.17086e+07	81.473
1	51724896	98.4244
1	51793934	90.9256
1	51801028	85.0713
1	51836402	85.2119
1	51859778	99.6508
1	51878937	110.324
1	51980473	134.814
1	51990764	136.07
1	51995740	136.07
1	5.20336e+07	126.076
1	52050918	135.577
1	52056148	135.577
1	52142094	121.781
1	52150104	114.312
1	52161813	103.73
1	52179848	91.6529
1	52190309	88.884
1	52253197	90.3524
1	52353487	120.101
1	52367435	128.279
1	5.24045e+07	128.799
1	5.25542e+07	129.446
1	52573114	130.133
1	52602372	141.435
1	52633344	145.697
1	52698366	171.565
1	5.27118e+07	167.639
1	52726467	160.82
1	52754322	149.132
1	52772648	143.033
1	52805212	129.868
1	52842511	149.23
1	52881730	138.29
1	52920422	148.398
1	5.29287e+07	147.906
1	52942122	134.7
1	52994214	126.551
1	53062052	140.821
1	53073389	148.978
1	53085502	146.271
1	53114576	142.396
1	53142632	149.786
1	53180921	174.051
1	53196429	178.291
1	53213775	158.15
1	53220640	155.605
1	53238610	143.71
1	53267935	110.674
1	53290081	107.505
1	53304536	105.085
1	5.33282e+07	110.711
1	53349233	103.894
1	53368245	95.3798
1	53440020	99.7939
1	53459399	100.515
1	53688812	134.807
1	53738106	131.541
1	53771153	119.801
1	5.38402e+07	142.915
1	5.38905e+07	167.345
1	53946003	144.866
1	53976031	161.234
1	54018186	161.922
1	54034880	154.007
1	5.40537e+07	153.082
1	54089856	170.061
1	54100224	165.079
1	54137746	203.951
1	54153770	192.91
1	54184041	188.683
1	5.42001e+07	192.027
1	54236440	176.722
1	54285405	202.536
1	54413479	210.475
1	54416256	210.475
1	54524824	173.359
1	5.45395e+07	170.132
1	54623556	131.76
1	54628438	131.76
1	54641770	128.259
1	54715822	171.964
1	54764514	161.243
1	54792885	174.632
1	54801267	171.883
1	54806063	171.883
1	5.48872e+07	125.865
1	54980628	141.407
1	54992274	135.784
1	54998193	135.784
1	55039548	130.129
1	55218379	84.8093
1	55329288	65.8019
1	55370391	56.4724
1	55376852	55.4451
1	55398514	50.4921
1	55942127	58.8327
1	55945087	58.1729
1	56145721	42.9612
1	56208456	43.0428
1	56414963	79.5215
1	56477687	80.7819
1	56524495	75.9904
1	56538452	82.4453
1	56586242	96.0238
1	56619549	71.2539
1	5.66453e+07	80.8429
1	56819696	99.2351
1	56826920	99.081
1	56854806	71.3128
1	56963886	43.0558
1	56966140	43.0558
1	57386576	47.9565
1	57606206	46.0372
1	57860532	47.6277
1	58049335	58.4921
1	5.80583e+07	63.5918
1	58084419	77.3458
1	58229003	58.6545
1	5.8549e+07	119.208
1	58565932	130.588
1	58577773	128.756
1	58631530	123.929
1	58700092	141.122
1	58715609	131.994
1	58784327	162.974
1	58785160	162.974
1	58813342	155.732
1	58851254	137.815
1	58903747	173.013
1	58933643	178.472
1	58999676	158.646
1	59056049	157.875
1	59078116	157.109
1	59208121	105.033
1	59289640	125.977
1	59296638	136.931
1	59733296	123.77
1	59789182	119.419
1	59814786	113.769
1	59926790	127.366
1	60073770	91.495
1	60097415	95.5189
1	60114875	86.093
1	60640491	97.2078
1	6.08666e+07	81.9369
1	60970776	106.526
1	61124733	156.491
1	61253510	159.923
1	61481087	125.54
1	61654194	135.142
1	61725423	122.91
1	61742415	132.227
1	61816419	90.9202
1	61852499	113.678
1	62038842	62.7088
1	62072448	65.7304
1	62078821	65.7304
1	6.21915e+07	104.821
1	62208442	98.1477
1	62319414	109.059
1	62436297	103.914
1	62530636	79.0117
1	62597487	71.2317
1	62607766	67.4959
1	62641667	72.531
1	62688425	96.2257
1	62784135	99.61
1	62896009	85.0689
1	62905180	91.9085
1	6.30234e+07	82.9799
1	63139250	62.9105
1	63249920	68.4073
1	63262113	70.5686
1	6.33216e+07	114.315
1	63326984	120.988
1	63361179	102.218
1	63367590	102.218
1	63523372	100.724
1	63529898	100.724
1	63536770	102.588
1	6.3549e+07	101.922
1	6.35935e+07	113.27
1	63655743	119.327
1	63774022	144.591
1	63789304	151.222
1	63843685	132.599
1	64029000	113.885
1	64066741	133.424
1	64171297	136.144
1	64186791	130.216
1	64203627	119.866
1	64470792	122.18
1	64579847	90.0823
1	64745095	110.812
1	64918443	96.8868
1	64941979	113.601
1	64966504	120.104
1	64986087	116.353
1	65003288	115.862
1	65023074	112.604
1	65058175	119.799
1	65067737	121.342
1	65078131	124.959
1	65092614	121.597
1	6.5151e+07	132.273
1	65248219	107.694
1	65298980	105.34
1	65306521	107.046
1	6.5419e+07	105.452
1	65486406	79.3377
1	65578380	74.4164
1	65703962	91.7186
1	65761352	72.7979
1	65792514	66.4199
1	66050718	72.528
1	66094546	80.0493
1	66533383	110.509
1	66628440	76.7339
1	66677027	75.9971
1	66752459	88.8414
1	66801256	76.8702
1	66826942	68.9966
1	66924891	92.9485
1	67054099	92.8048
1	67123956	83.1976
1	67138907	90.3095
1	67196140	103.579
1	67231853	96.2292
1	67267726	85.0204
1	67278052	85.8935
1	67307364	97.8973
1	67417214	118.294
1	67430415	115.603
1	67522347	108.696
1	67561073	153.441
1	67659071	128.357
1	67685061	125.235
1	67772653	126.278
1	67832885	97.6513
1	68043330	55.563
1	68050688	57.3909
1	68163090	100.722
1	68183610	94.4725
1	68233120	99.3159
1	68243055	94.4278
1	68282388	69.1615
1	68378660	59.4511
1	68449959	53.2571
1	68479129	56.7881
1	6.84969e+07	65.0783
1	68514669	62.1252
1	68633701	39.7008
1	68679202	36.3172
1	68974010	40.3471
1	69055898	42.3218
1	69249423	86.4452
1	69433255	49.0201
1	69568398	59.0988
1	69608301	43.8027
1	69879592	34.7273
1	69919322	32.0035
1	70031222	33.5904
1	70180440	58.7554
1	70205651	73.4995
1	70221023	81.7057
1	7.03548e+07	70.1633
1	70360437	72.1404
1	70411218	68.1932
1	70430896	65.2766
1	70445071	57.4611
1	70530526	59.4769
1	70661265	52.4716
1	70706453	67.8155
1	70720289	67.7999
1	70947379	40.2676
1	71006502	49.5992
1	7.10483e+07	70.0895
1	71067716	70.8393
1	7.10813e+07	70.2545
1	71367303	51.0098
1	71570956	27.7357
1	71738173	24.4867
1	71837012	26.9146
1	72274552	40.3043
1	72282734	38.4492
1	72301472	38.3519
1	72717769	21.3891
1	72765031	20.19
1	72899140	40.8404
1	72979314	20.52
1	73104792	21.3175
1	73306170	17.537
1	73635216	25.4743
1	7.41982e+07	35.8218
1	74235401	27.5573
1	74378802	20.0348
1	74468195	23.2291
1	74512614	27.1332
1	74577430	26.8204
1	74673738	45.0794
1	74699333	40.8652
1	74733280	54.425
1	75123927	27.2847
1	75131356	26.7908
1	75521562	32.1125
1	75538119	34.7245
1	75582099	39.3176
1	75611116	54.6445
1	75642087	44.0434
1	75724179	61.2232
1	75744776	63.049
1	75786197	64.4679
1	75796882	67.3098
1	75932455	47.8003
1	76041691	59.6898
1	76074719	73.4291
1	76354246	62.9756
1	76636877	51.6859
1	76699789	58.0031
1	76779267	70.2157
1	76867441	76.4779
1	77060143	78.6244
1	77067920	78.6244
1	77129114	88.7555
1	77194825	95.6928
1	77219430	99.0775
1	77282051	98.4357
1	77349585	93.5762
1	77420325	92.5323
1	77645324	69.0088
1	77683419	85.5845
1	77759852	99.2971
1	77774864	109.191
1	77779624	109.191
1	77811781	83.6475
1	7.78502e+07	74.8818
1	77889026	84.9202
1	7.79793e+07	87.9307
1	78004554	100.105
1	78044148	70.6832
1	78091499	64.4467
1	78171237	55.0945
1	78229599	51.8589
1	78303884	47.9108
1	78317263	46.7895
1	78619922	84.5978
1	78649796	66.4317
1	78666272	57.5238
1	78749073	43.5272
1	79006718	32.6036
1	79056055	36.7028
1	79324852	45.7439
1	79325008	45.7439
1	79521080	55.1076
1	80051404	28.9366
1	80093237	28.4194
1	80114943	27.0097
1	80124004	29.8721
1	80283352	28.8531
1	80374621	29.9784
1	80452004	29.3475
1	80464718	29.1641
1	80495903	26.9764
1	80535755	28.1403
1	80584363	27.083
1	81080790	28.2461
1	81099005	29.2008
1	81208568	32.0174
1	81251789	40.8062
1	81306160	57.3332
1	81426456	56.9397
1	81501794	46.7663
1	81505099	46.7663
1	81557767	45.72
1	81596506	43.9941
1	81625713	38.5898
1	81721693	40.6979
1	82261133	35.7362
1	82903183	33.8142
1	82986208	36.4119
1	83445967	39.6741
1	83790280	56.0495
1	83861023	80.5287
1	83984300	138.701
1	83999150	141.402
1	84018371	150.044
1	84038529	138.346
1	8.4078e+07	133.857
1	84085741	134.068
1	84244334	141.239
1	84277321	150.065
1	84298366	155.637
1	84344678	119.263
1	8.43982e+07	135.455
1	84478149	164.881
1	8.45064e+07	158.871
1	8.45743e+07	153.864
1	84607099	159.111
1	84636063	166.11
1	84690803	149.486
1	84785427	174.556
1	84893213	161.298
1	84998130	145.26
1	85048499	149.474
1	85133794	139.111
1	85154203	131.552
1	85201046	131.882
1	85261984	160.939
1	8.52769e+07	160.839
1	85435284	102.192
1	85467295	109.032
1	85579029	119.027
1	85592280	138.707
1	85599131	138.707
1	85708433	117.089
1	86029854	65.3132
1	86156943	87.2251
1	86320711	57.3605
1	86357687	69.078
1	86400604	101.929
1	86424086	99.1443
1	86468368	83.3287
1	86550210	73.3711
1	86634273	70.7696
1	86693203	98.2662
1	86704516	97.0908
1	86784913	98.5215
1	86834169	74.2148
1	86914536	85.7471
1	86934891	77.5516
1	86993009	61.831
1	87045873	64.8078
1	87129765	71.8343
1	87212669	47.5976
1	87328468	68.9196
1	87371655	46.0288
1	87808372	35.9966
1	88478114	55.8724
1	88498676	51.5271
1	88520000	44.0436
1	88577880	44.1195
1	88684222	82.4434
1	88685204	82.4434
1	88816779	57.349
1	88829102	52.573
1	88891944	84.5325
1	88923370	72.1255
1	8.8993e+07	107.478
1	8.90216e+07	127.237
1	89065360	104.721
1	89104767	80.5756
1	89150456	78.7164
1	89176040	83.8139
1	89200370	97.0089
1	89260582	91.8368
1	89272804	92.8871
1	89290337	83.4516
1	89324522	82.3522
1	89364058	108.883
1	89394033	77.0264
1	89407679	75.7151
1	89524836	112.486
1	89631897	106.453
1	89661353	81.1967
1	89788914	103.68
1	89820941	103.098
1	89939601	67.6454
1	8.99911e+07	97.6915
1	89995112	102.377
1	90253559	38.3114
1	90533472	42.0609
1	90657750	53.7871
1	90717237	101.599
1	90851708	82.3498
1	90862920	83.6385
1	90893612	67.9195
1	9.10231e+07	92.0214
1	91261625	65.4282
1	91328369	66.9865
1	91404869	94.9118
1	91500893	108.978
1	91535593	117.025
1	91600171	113.818
1	91642516	98.7457
1	91830066	150.7
1	91906335	124.828
1	91949371	106.449
1	92029982	111.69
1	92066306	113.85
1	92077873	117.582
1	92115796	85.7857
1	92125301	80.6692
1	92189237	71.0595
1	92203148	69.9578
1	92217940	71.1834
1	92229435	73.0564
1	92298976	98.9818
1	92402685	70.9561
1	92486876	94.2388
1	92580821	71.6142
1	92647630	76.9486
1	92700934	76.289
1	92732000	85.2757
1	92749330	90.5215
1	92755794	100.335
1	92792404	133.018
1	92831983	135.788
1	92840719	141.693
1	92846059	141.693
1	92930696	116.118
1	92961522	142.637
1	92969710	142.637
1	92975114	138.896
1	93026252	118.976
1	93079235	126.138
1	9.31803e+07	118.79
1	93191060	116.9
1	93199939	116.9
1	93279129	96.5304
1	9.3346e+07	138.464
1	93384998	114.421
1	93385711	114.421
1	93448131	154.869
1	93592199	159.649
1	93775444	105.89
1	93847052	154.944
1	93879918	159.251
1	93909456	145.285
1	9.39234e+07	150.651
1	9.39267e+07	150.651
1	93935244	139.246
1	94121132	120.857
1	9.41479e+07	114.511
1	94247866	157.43
1	94275068	130.791
1	94302038	124.776
1	94324569	143.507
1	94406882	153.59
1	94418455	153.13
1	94541800	160.495
1	94592297	119.562
1	94651378	136.821
1	94745900	171.627
1	94820342	178.515
1	94855426	180.332
1	94927422	156.956
1	95061596	164.148
1	95072945	148.29
1	9.51185e+07	131.016
1	95125609	126.578
1	9.52341e+07	106.379
1	95278940	76.0476
1	95318263	64.4563
1	95352254	80.4922
1	95381000	80.6031
1	95474737	53.5455
1	95510116	43.5489
1	95743096	38.185
1	95937901	38.199
1	96225901	28.4459
1	96374125	23.9216
1	96390652	22.8285
1	96418594	24.9494
1	96446930	23.748
1	96584727	27.8953
1	96679620	29.1342
1	96721665	49.7241
1	97095923	28.2593
1	97420141	46.1048
1	97545701	29.3905
1	97585862	26.2292
1	97774669	27.8502
1	97796921	28.1779
1	97855575	32.8201
1	97968814	36.6705
1	97995000	35.7065
1	98049863	45.7638
1	98077000	50.3381
1	98210747	26.3121
1	98661380	53.1858
1	99004276	31.1056
1	99006625	31.1056
1	99263953	62.1796
1	99464378	48.0158
1	99600995	56.9977
1	99645943	69.4099
1	99698242	76.123
1	99766631	95.484
1	99791662	109.105
1	99842610	133.031
1	99850084	127.452
1	99969864	104.226
1	99978939	118.185
1	9.99999e+07	101.163
1	100038097	100.126
1	100084471	91.76
1	100099239	89.892
1	1.00133e+08	108.152
1	100178273	93.4317
1	100196816	105.425
1	100213293	114.851
1	100249462	120.256
1	1.00266e+08	125.535
1	100281241	110.581
1	100332617	93.6018
1	100344477	99.6684
1	100345001	99.6684
1	100394026	91.8701
1	100485997	122.463
1	100538137	103.713
1	100587431	72.3106
1	100640613	60.5914
1	100651947	55.8623
1	100719742	50.3339
1	100894928	117.898
1	100896037	117.898
1	100941995	62.0927
1	100995473	58.357
1	101025983	67.8102
1	101133153	44.7135
1	101238858	67.2061
1	101256274	67.8223
1	101271363	57.2716
1	101639548	15.1008
1	101787219	13.0125
1	101859851	10.471
1	101882516	11.3487
1	101893105	13.3322
1	101997030	11.7115
1	102389630	10.5275
1	102853842	17.0124
1	103100704	14.947
1	103108872	14.947
1	103414879	14.7762
1	103523562	36.995
1	103525587	36.995
1	103553815	31.1446
1	103616811	44.8851
1	103696680	16.9732
1	103750406	1.87343
1	103926567	12.4707
1	104072983	10.3065
1	104153830	9.34302
1	105433994	16.0836
1	105618958	17.5806
1	105698039	14.758
1	1.05892e+08	14.9357
1	105956694	15.9736
1	106028277	24.0183
1	106081379	18.8441
1	106544744	23.2194
1	106780223	22.2736
1	106803427	22.7985
1	106806032	22.7985
1	106818239	21.1508
1	107056679	51.3501
1	107140007	60.4721
1	107505203	36.5646
1	107897223	49.1559
1	107964443	67.3214
1	107965144	67.3214
1	108040263	50.8987
1	108200396	88.2336
1	108244081	19.7001
1	108273316	74.0023
1	108375838	45.5893
1	108420992	7.44046
1	108450282	78.7276
1	108501751	73.0749
1	108508574	73.0749
1	108560089	115.775
1	108661526	115.336
1	108692323	131.357
1	108712657	125.332
1	108734725	122.371
1	108746674	122.638
1	108767584	118.917
1	1.08858e+08	133.186
1	108875350	132.072
1	1.08963e+08	152.963
1	1.0899e+08	133.478
1	109030067	141.001
1	109042113	151.31
1	109046828	151.31
1	109076002	169.948
1	1.0909e+08	182.292
1	1.09102e+08	192.659
1	109113768	199.266
1	109213918	193.09
1	109250019	202.215
1	109283186	210.795
1	109307041	175.267
1	109397951	174.419
1	109426427	191.604
1	109466628	178.607
1	109483479	201.042
1	109494052	207.565
1	109509738	217.407
1	1.09542e+08	223.022
1	109548611	229.286
1	109591640	157.907
1	1.09618e+08	170.368
1	109630305	203.622
1	109651370	208.47
1	109656081	208.47
1	109668022	188.827
1	109690778	167.533
1	109712255	157.293
1	109725820	161.637
1	109741038	174.785
1	109764027	181.787
1	109810998	152.176
1	109828355	143.746
1	109886264	154.816
1	109895973	154.153
1	109910242	158.821
1	109984686	195.704
1	110031577	152.336
1	110058340	140.189
1	110070700	126.53
1	110082688	120.524
1	110112468	131.213
1	110150486	158.349
1	110172489	153.27
1	110178719	153.27
1	110210665	179.248
1	110256754	155.207
1	110272484	144.544
1	1.10339e+08	173.511
1	110347116	163.407
1	110370154	121.672
1	110391082	125.762
1	110407942	131.543
1	110451200	120.148
1	110457354	120.148
1	110472543	134.212
1	110480752	122.018
1	110490258	121.131
1	110519175	116.147
1	110631474	116.42
1	110657040	99.9435
1	110675033	101.264
1	110764506	89.0444
1	110848941	74.6629
1	110873154	75.474
1	110942910	84.2678
1	1.10964e+08	104.719
1	111015530	97.3205
1	1.1114e+08	115.61
1	111181491	112.785
1	111185061	112.785
1	111202653	132.393
1	111250254	111.349
1	111280059	102.952
1	111290862	101.044
1	111323981	108.387
1	111346288	132.579
1	111367409	143.466
1	111380291	137.547
1	111391819	141.762
1	1.1143e+08	159.134
1	111439439	159.41
1	111448346	160.024
1	111473792	141.92
1	111503760	139.196
1	111542218	121.815
1	111563962	123.557
1	111608723	146.957
1	1.1165e+08	127.619
1	1.1174e+08	141.772
1	1.11756e+08	153.317
1	111856905	118.805
1	111909336	125.925
1	1.11989e+08	138.226
1	1.12362e+08	113.323
1	112371004	124.354
1	112396181	158.34
1	112461833	157.175
1	112466541	157.175
1	112518441	165.704
1	112619999	175.397
1	112630504	177.882
1	112673141	163.219
1	112696621	175.417
1	1.12709e+08	182.363
1	1.12717e+08	184.041
1	112748095	146.49
1	1.1285e+08	155.449
1	112890922	140.065
1	112923423	115.333
1	112956714	127.903
1	113073157	164.467
1	113126883	144.617
1	113168994	126.078
1	113198825	129.905
1	113390749	121.007
1	113449700	90.2401
1	113576899	75.7321
1	113699631	107.671
1	113759489	119.615
1	1.13812e+08	117.831
1	113856635	104.414
1	113871759	98.8652
1	113887547	105.733
1	113905171	120.596
1	113929342	133.533
1	113979391	115.727
1	114002235	90.4663
1	114032393	78.0614
1	114153919	95.7934
1	114262278	76.8822
1	114279275	81.1133
1	114353986	108.381
1	114459934	79.4139
1	114468315	78.9961
1	114490724	81.9253
1	114511160	92.9901
1	114535995	97.5763
1	114581639	104.371
1	114670422	112.217
1	114696771	115.167
1	114716894	116.38
1	114727720	116.517
1	114758676	110.961
1	114780685	105.063
1	114837227	68.8755
1	114854803	66.9152
1	115029824	68.7556
1	115089500	98.9997
1	115099672	107.885
1	115283034	61.0958
1	115338236	78.5995
1	115471941	65.2156
1	115479428	65.2156
1	1.15561e+08	71.9174
1	115577786	71.4413
1	115606471	88.6099
1	115641953	119.967
1	115768781	129.549
1	115843917	136.14
1	115857819	114.208
1	1.15918e+08	91.3845
1	115976498	113.886
1	116017705	107.567
1	116111755	132.91
1	116164284	154.552
1	116278606	116.987
1	116372668	144.317
1	116413869	149.389
1	116418622	149.389
1	116433368	152.692
1	116452536	137.558
1	116478842	134.949
1	116499212	163.658
1	116534092	124.688
1	116560111	142.512
1	116571039	155.569
1	116669752	156.467
[truncated: 41,391 more rows]

## Sheet: F3_A_TPM
chr	bp	avgTPM
1	29562	1.31155
1	52473	0.0343283
1	57598	0.047046
1	65419	0.00855065
1	110953	0.187297
1	131025	0.108557
1	138066	4.91142
1	195411	3.33818
1	519704	1.09291
1	632069	4231.2
1	674842	0.248167
1	686673	0.0144389
1	722092	0.120644
1	759624	1.25144
1	778698	6.50984
1	817542	7.32226
1	826819	80.3766
1	873292	0.052514
1	877068	0.0934457
1	904834	2.31415
1	912803	0.976769
1	922472	4.98624
1	959948	9.58134
1	966497	6.78163
1	982093	2.9255
1	999723	26.2796
1	1010711	1.56474
1	1020123	16.0308
1	1061511	2.63448
1	1074307	1.99251
1	1116361	4.35533
1	1137017	2.1526
1	1.16944e+06	5.4681
1	1179555	0.26701
1	1.21041e+06	2.7261
1	1232148	30.1051
1	1249028	0.522896
1	1273885	15.3485
1	1.27783e+06	2.70776
1	1309088	11.0184
1	1322712	12.1497
1	1331314	2.00198
1	1349350	18.7376
1	1361777	21.0567
1	1.37708e+06	54.1846
1	1399425	47.2515
1	1.4082e+06	40.1567
1	1421007	4.84566
1	1431854	8.43219
1	1449689	1.38402
1	1471769	3.73496
1	1503250	1.42641
1	1512151	9.73219
1	1540453	0.68894
1	1574922	17.0288
1	1583909	0.121936
1	1600096	18.2265
1	1615605	17.2143
1	1632095	0.324844
1	1.65917e+06	48.3253
1	1671990	10.0371
1	1692728	40.1428
1	1699942	0.423999
1	1724418	21.5217
1	1737688	5.66542
1	1745999	33.9146
1	1780457	16.7604
1	1891294	98.8596
1	1914827	0.183672
1	1919273	7.70413
1	2003837	0.877105
1	2017414	0.893574
1	2050270	8.10412
1	2145279	1.19108
1	2184389	9.76107
1	2.21262e+06	5.15581
1	2228695	54.7523
1	2326693	1.70674
1	2352820	4.6669
1	2363628	4.95701
1	2391741	38.0915
1	2413797	38.6663
1	2425980	0.844586
1	2.49387e+06	0.40491
1	2528979	3.18495
1	2556335	6.33101
1	2566410	0.230462
1	2581560	4.08264
1	2586491	32.7906
1	2632779	8.84909
1	2773603	0.106607
1	2801717	2.66098
1	2814998	0.034467
1	2968707	0.0102843
1	3021483	0.01453
1	3.0688e+06	0.407559
1	3130842	0.419817
1	3205988	0.058408
1	3310096	0.179037
1	3454426	4.05711
1	3487246	2.47012
1	3611495	2.8244
1	3624743	1.92864
1	3625002	62.8448
1	3.65264e+06	4.54945
1	3668772	2.03877
1	3714298	0.35646
1	3736943	10.2832
1	3746898	8.77286
1	3772761	4.76738
1	3782815	3.97703
1	3785008	47.2766
1	3796504	30.2281
1	3.85724e+06	20.8436
1	3.90033e+06	8.62384
1	3940565	0.0333728
1	3948980	0.0300633
1	3976133	0.085224
1	4019508	0.0381494
1	4175899	0.426531
1	4412027	0.107539
1	4484375	0.00694151
1	4571481	0.00175363
1	4654732	1.19634
1	4.97334e+06	0.233422
1	5090899	0.0888447
1	5307394	0.0754671
1	5482028	0.080573
1	5.49302e+06	0.110359
1	5668295	0.0552279
1	5862741	0.0975239
1	5.99197e+06	3.20464
1	6180123	0.800978
1	6.20688e+06	71.5679
1	6.2388e+06	24.0807
1	6260975	4.50384
1	6393973	12.8689
1	6424723	1.57811
1	6447006	1.37336
1	6466195	3.5793
1	6520061	4.92936
1	6540854	0.83
1	6551220	13.0557
1	6555181	0.348724
1	6580001	11.5109
1	6614146	11.0485
1	6624866	14.6981
1	6701924	23.3774
1	6724637	0.0774434
1	6767954	0.0289826
1	6784843	3.60031
1	6785324	16.2632
1	6834618	8.43102
1	7014279	0.158157
1	7219360	0.0956025
1	7368942	0.468595
1	7389754	0.277498
1	7441554	0.173098
1	7694844	0.439842
1	7699921	4.62666
1	7771269	126.341
1	7.78035e+06	22.1015
1	7827342	45.8908
1	7853512	21.6894
1	7.94277e+06	0.186158
1	7954291	178.263
1	7982983	5.06331
1	7991134	3.70526
1	7999934	3.05748
1	8026523	51.5189
1	8058463	0.356644
1	8189824	0.0544419
1	8202429	0.15349
1	8206597	0.055752
1	8220529	0.0391609
1	8292263	0.138575
1	8317826	3.46652
1	8328067	2.66663
1	8424645	28.2753
1	8512286	5.38556
1	8750430	23.4558
1	8786913	4.6813
1	8797574	6.02025
1	8807051	3.38377
1	8817643	119.223
1	8831007	0.209671
1	8866590	1.23752
1	8.88054e+06	50.5342
1	8893409	1.16156
1	8908743	4.34078
1	8945867	2.05973
1	9026345	1.07823
1	9082696	0.0247641
1	9088478	1.33137
1	9129170	7.33247
1	9182004	3.84714
1	9198906	3.43125
1	9234775	20.3222
1	9292880	13.4079
1	9422862	0.310173
1	9440564	0.837486
1	9503471	1.18694
1	9539482	21.9051
1	9576427	6.57565
1	9588922	11.4898
1	9653159	4.78753
1	9662626	0.407923
1	9687555	2.76458
1	9780822	5.90115
1	9824526	130.8
1	9828271	0.493619
1	9848318	74.9818
1	9910336	27.6939
1	9.94325e+06	20.9085
1	9947318	12.2667
1	9960787	5.21725
1	9967381	4.50887
1	9997331	25.0278
1	10032832	53.5096
1	10054781	1.11084
1	10058671	1.74207
1	10163268	0.65797
1	10210805	41.3077
1	10227718	1.10451
1	10298966	29.4898
1	10387150	0.974754
1	10397004	41.8061
1	1.04304e+07	2.84246
1	10449719	1.33583
1	10458555	58.5897
1	10472407	21.571
1	10616836	6.24336
1	10639241	20.3603
1	10796650	35.6273
1	10982037	0.562303
1	10991797	0.219997
1	11012503	58.5662
1	11029659	33.4739
1	11047233	13.6454
1	11060024	319.208
1	11068471	17.0564
1	11099778	34.2321
1	11143898	16.0212
1	11152350	2.0079
1	11189341	6.70182
1	1.12296e+07	2.23825
1	11262507	41.5575
1	11273206	27.486
1	11279351	3.96464
1	11319093	0.0451414
1	11479166	1.5982
1	11609531	0.209633
1	11623558	0.213592
1	11654375	11.0776
1	1.166e+07	7.78006
1	1.16917e+07	12.6818
1	11736084	31.7034
1	11761787	2.3716
1	11779619	0.0181245
1	11806508	14.8817
1	11841017	2.72048
1	11848345	3.51147
1	11858931	0.130331
1	11877770	0.0515376
1	1.1909e+07	11.4479
1	1.19303e+07	46.3526
1	11980181	64.3479
1	1.20203e+07	6.43083
1	12037014	0.283642
1	12063377	0.330397
1	1.20793e+07	0.067272
1	12167003	12.4575
1	12191713	0.931715
1	12221109	0.0729879
1	12230032	34.9365
1	12507246	4.96969
1	12527724	0.22518
1	12570072	2.24653
1	12579023	2.12871
1	1.26185e+07	48.6503
1	12644547	0.0293124
1	12692909	0.617678
1	12716115	0.0160582
1	12746215	0.623096
1	12774841	0.158497
1	12791397	0.0475979
1	12831410	0.00217744
1	12848725	0.949672
1	12857086	0.0215644
1	12886201	0.00376187
1	12898270	0.00608876
1	12916610	0.0239279
1	12926162	0.0136899
1	13029339	0.00855956
1	13058680	0.240522
1	13116854	0.0473253
1	13128818	0.0241364
1	13165467	0.00571452
1	13201409	0.00497099
1	1.325e+07	0.00489549
1	13275627	0.00321942
1	13285174	0.0154697
1	13303539	0.00537025
1	13319810	0.0237814
1	13347134	0.017672
1	13389632	0.00235311
1	13410450	0.018164
1	13513634	0.056854
1	13555001	0.0999527
1	13583465	1.6077
1	1.36982e+07	33.4208
1	13892792	6.87324
1	14124335	3.41137
1	14223118	8.6566
1	14391575	5.38322
1	14692613	7.29083
1	15152498	9.30404
1	15171317	2.05829
1	15192845	2.58018
1	15226373	0.183328
1	15247272	1.22558
1	15339670	1.26108
1	15409664	22.5306
1	15438439	0.0815823
1	15456728	0.243469
1	15465909	1.29634
1	1.55267e+07	20.378
1	15542165	2.07201
1	15565956	35.0087
1	15585110	3.74499
1	1.56041e+07	4.61801
1	15611506	0.247104
1	15617500	52.8978
1	15683730	11.4808
1	1.57386e+07	2.75249
1	15749896	0.727883
1	15756607	26.3691
1	15792796	1.9593
1	15809348	8.26283
1	15828232	49.1277
1	1.5848e+07	44.3343
1	15917908	3.45408
1	15969632	1.46285
1	15976132	9.01083
1	1.5989e+07	0.0345566
1	16004236	1.97643
1	16006671	9.78484
1	1.60192e+07	1.05724
1	1.60419e+07	0.428657
1	16073632	0.479584
1	1.61569e+07	2.75156
1	16197854	22.4649
1	16212609	5.92562
1	16228027	2.13586
1	16239280	4.33849
1	1.63525e+07	48.3431
1	16369530	12.3156
1	16439048	17.8792
1	16460948	6.20946
1	16499257	6.64333
1	16514465	4.34308
1	16520694	1.32696
1	16534224	0.0875517
1	16536172	0.0965462
1	16552531	0.0444147
1	16613562	23.1691
1	16617391	8.88975
1	16645622	3.12544
1	1.66571e+07	6.30582
1	16666948	0.404661
1	16687402	6.1099
1	16701546	0.572871
1	16720157	0.503971
1	1.67404e+07	1.41702
1	16750589	0.135477
1	16770237	1.14785
1	16853129	0.0306787
1	16857214	0.309193
1	16870945	0.230593
1	16889372	11.66
1	16900378	3.12299
1	1.69799e+07	7.08571
1	17011928	21.7659
1	17054170	73.0519
1	17119435	14.0993
1	17189783	0.113579
1	17201733	0.0483477
1	17205126	0.158367
1	17249098	0.0857594
1	17308195	1.14596
1	17372196	0.163147
1	17406760	358.912
1	17439724	152.231
1	17539835	5.64133
1	17717687	0.00701112
1	17755313	0.66439
1	18015712	0.0159387
1	18065657	0.0498494
1	1.81086e+07	3.32626
1	18179346	0.494294
1	18385829	0.0939393
1	18480982	0.586916
1	18513118	1.72065
1	18595414	0.0475791
1	18631006	0.431132
1	18859682	0.0558285
1	18883275	0.0968412
1	1.89e+07	7.79248
1	18921121	0.0348571
1	18956686	10.0923
1	19075511	1.2447
1	1.92104e+07	51.9809
1	1.92515e+07	23.2365
1	19274194	1.97754
1	19289250	3.78228
1	19297080	20.2495
1	1.93099e+07	26.137
1	19424384	11.0724
1	19485539	103.304
1	19510593	0.163297
1	1.9597e+07	15.8205
1	19608114	39.001
1	19665287	1.2968
1	19799945	27.9305
1	19814367	0.583593
1	19815278	0.608222
1	19882513	18.5828
1	19923617	0.281444
1	19970969	0.117801
1	19980416	3562.65
1	20028179	3.85828
1	20119566	1.81231
1	20139326	1.05458
1	20154338	0.406486
1	20177424	0.219606
1	2.01863e+07	3.49042
1	20243095	0.0365071
1	20272018	0.936618
1	20290919	30.5889
1	20323187	14.9406
1	20413253	0.427271
1	20431234	0.705075
1	2.04783e+07	1.08908
1	20486220	606.617
1	20508161	23.8352
1	20525989	0.136077
1	20552439	0.4623
1	20588948	9.87633
1	20633455	56.1324
1	20652193	57.8294
1	20661544	102.194
1	20694013	0.0542477
1	20718017	0.851164
1	2.07329e+07	0.208103
1	20787323	151.505
1	20841241	1.94094
1	20988432	9.81879
1	21003934	4.81334
1	21073753	7.6468
1	21161475	15.8587
1	21176888	109.942
1	21266082	3.70165
1	21293290	3.18683
1	21345504	65.4851
1	21397987	0.627445
1	21413293	0.0284652
1	21415898	0.0129351
1	21430196	0.754372
1	21440128	8.75967
1	21460082	4.97759
1	21509372	53.2946
1	21586472	0.226031
1	21669363	22.5651
1	21768269	0.899804
1	21783606	43.9816
1	21812265	17.062
1	21908098	4.4801
1	21937297	46.9259
1	21956871	0.630774
1	21977021	0.679628
1	2.19876e+07	0.403884
1	22001656	0.286394
1	2.20108e+07	0.123414
1	22024558	7.68123
1	22026048	1.84978
1	22052627	150.059
1	22059197	9.96989
1	22068827	6.67057
1	22100613	7.30569
1	22143969	3.7486
1	22266239	0.638936
1	22323331	0.152929
1	22366482	0.0186876
1	22451851	17.8949
1	22517474	7.69867
1	22563564	0.428003
1	22640068	54.2104
1	22652762	46.2726
1	22710839	2.52795
1	22719517	2.06955
1	22836849	0.0982322
1	22863226	8.82314
1	22965338	0.0163942
1	2.30176e+07	47.9254
1	23044305	3.59137
1	23057934	10.1347
1	23088058	4.03557
1	23140325	1.48389
1	2.31633e+07	4.01044
1	23177808	29.3946
1	23194729	1.85668
1	23244765	0.425903
1	23286752	20.6205
1	23297797	5.2106
1	23344336	79.2685
1	2.33692e+07	16.7805
1	23379029	5.51234
1	23410832	3.38463
1	23424740	77.0442
1	23484568	11.4747
1	23531220	6.10474
1	23550915	3.6405
1	23559794	28.3092
1	23581495	0.484234
1	23670294	0.026866
1	23691742	740.798
1	23743155	49.3175
1	23778346	63.2312
1	23790970	34.5586
1	23800804	7.35466
1	23838620	11.9683
1	23868294	108.982
1	23902737	0.211673
1	2.39102e+07	0.286531
1	23949383	1.99246
1	23959109	88.6668
1	23980927	46.2005
1	24008519	0.194938
1	24040835	0.881291
1	24066774	0.128839
1	24112175	0.348262
1	24143121	2.42932
1	24187959	7.33134
1	24200240	0.447095
1	2.43206e+07	1.95831
1	24416364	36.6773
1	24502351	124.012
1	2.45586e+07	33.4099
1	2.46286e+07	64.2053
1	24704894	0.0962378
1	24745357	62.4744
1	24777979	7.14232
1	24919416	0.585712
1	24961345	0.6916
1	24967993	2.52117
1	25023503	0.126676
1	25113120	0.0291357
1	25125454	0.0599215
1	25208139	0.0497775
1	25232544	24.6952
1	25239494	2.00399
1	25247837	3.15375
1	2.52698e+07	4.92666
1	25294643	5.2213
1	25337865	61.6333
1	25398721	6.18447
1	25430525	43.5026
1	25543580	27.5438
1	25581478	1.24996
1	25617468	18.8471
1	25659111	4.29267
1	25800176	260.246
1	2.58197e+07	56.6207
1	2.58595e+07	7.53346
1	25871253	16.6303
1	25877496	0.783199
1	25888165	0.961283
1	25906991	61.7051
1	25964197	4.07043
1	25998157	17.5585
1	26006111	0.273646
1	26019884	0.554358
1	26046399	0.310709
1	26068436	0.12621
1	26111165	14.0327
1	26159020	0.775069
1	26170091	19.6313
1	26177403	17.1656
1	26190561	0.0704588
1	26209741	0.114031
1	26220476	0.201471
1	26234153	12.9733
1	26263398	0.950678
1	26279176	340.704
1	26318160	17.6756
1	26326688	0.312372
1	26360080	0.466857
1	26374522	0.409378
1	26410778	0.503472
1	26432282	37.2193
1	26455187	3.52027
1	26469866	122.569
1	26520250	0.286456
1	26529761	14.3334
1	2.65938e+07	0.0558665
1	2.66415e+07	0.164604
1	26647447	0.0330347
1	2.66937e+07	37.9367
1	26787472	13.0737
1	26814822	0.123106
1	26826710	12.5829
1	26863138	73.5288
1	26876133	12.3769
1	26890297	15.8645
1	26900352	46.3321
1	26913966	2.25027
1	26960406	23.1761
1	2.69819e+07	2.46377
1	2.699e+07	2.86125
1	27012836	0.569178
1	27166981	36.5734
1	27176751	0.410549
1	27201473	4.56346
1	2.72091e+07	6.06693
1	27234434	17.3251
1	27255567	4.72571
1	27311240	5.31553
1	27322145	14.1381
1	27325274	9.54944
1	27342020	10.9432
1	27370858	4.69217
1	27383380	1.60774
1	27391056	1.68286
1	27457198	0.842107
1	27490158	140.495
1	27525805	6.028
1	27604431	7.23894
1	27635277	4.92302
1	27649419	6.29591
1	27662722	0.277446
1	27670843	145.258
1	27675709	0.0858576
1	27690601	0.172313
1	27725979	12.2307
1	2.77395e+07	2.25255
1	2.77735e+07	32.2963
1	2.78223e+07	0.810851
1	2.78326e+07	35.5612
1	27872543	4.77172
1	27914746	47.3413
1	27934993	25.8014
1	2.79598e+07	35.5674
1	27990524	8.80474
1	28032180	11.4173
1	28088696	66.6998
1	28096422	10.5551
1	28109739	0.056887
1	28121321	2.12633
1	28193936	4.97615
1	28233025	65.7519
1	28238781	72.2137
1	28247144	0.539786
1	28259527	7.08138
1	28329002	4.06872
1	28369582	63.0578
1	28422655	3.82128
1	28453541	22.6842
1	28481362	1.43057
1	2.85068e+07	90.7937
1	28527227	2.59264
1	28544460	2.52805
1	28553085	13.1777
1	2.85809e+07	38.1631
1	28592200	2.43471
1	2.86432e+07	10.174
1	28648600	3.74054
1	28668732	14.4075
1	28689665	0.413712
1	28736621	38.2305
1	28812142	1.11629
1	2.88796e+07	0.943216
1	28887091	44.7428
1	28982608	155.159
1	28985710	2.65411
1	29041199	0.987695
1	29123935	25.5005
1	29146994	2.47217
1	29181987	52.7376
1	29223933	15.1898
1	29230942	13.4847
1	29236516	9.53253
1	29350114	0.269945
1	29496893	0.116835
1	29709547	0.135233
1	29755175	0.0505756
1	30037612	0.129837
1	30140263	0.0166498
1	30226523	0.212769
1	30411638	0.0960937
1	30415825	0.0671672
1	3.0721e+07	2.12784
1	30739232	0.712586
1	30757820	79.1438
1	3.08199e+07	0.122423
1	30843823	0.106858
1	30858158	0.0923688
1	30908761	50.5652
1	30918735	0.0931635
1	31036734	9.57287
1	31050872	18.5398
1	31065991	126.084
1	31095558	1.59223
1	31108623	0.0964083
1	31239554	40.1522
1	31263681	10.4378
1	31296882	38.8491
1	31346799	93.1069
1	31376850	7.11695
1	31409565	123.113
1	31488930	0.203003
1	31500504	0.529356
1	31506226	0.191314
1	31576029	1.88916
1	31617686	1.91225
1	3.16445e+07	14.4274
1	31704319	6.7708
1	31761814	1.21114
1	31789130	0.409434
1	31816051	0.409722
1	31855568	0.0658799
1	31921841	2.12232
1	31933020	7.215
1	31944856	113.4
1	31987034	0.0586101
1	32013829	113.708
1	3.20728e+07	11.3558
1	32087381	0.693267
1	32108038	66.5054
1	32179686	75.6887
1	32200386	12.3387
1	3.22072e+07	15.65
1	3.22221e+07	126.307
1	32241620	6.28827
1	32249236	2.97466
1	32269597	0.107774
1	3.22893e+07	53.2589
1	32336379	334.821
1	32351092	13.0667
1	32364278	11.5194
1	32394731	28.0204
1	32403115	0.551771
1	32421979	0.226415
1	32426789	0.117969
1	32457835	0.010522
1	32465063	0.513128
1	32539427	5.92975
1	32639951	9.33977
1	3.2651e+07	38.5134
1	32703596	33.7858
1	32725237	0.176461
1	32741885	83.6594
1	32817460	22.2379
1	32872482	2.54527
1	32885994	15.5621
1	32901438	74.6906
1	32964685	25.295
1	32973553	0.49475
1	32979947	0.580641
1	3.2987e+07	5.60966
1	33029576	8.29258
1	33081050	43.237
1	33143230	8.01192
1	33162851	2.35259
1	33182059	15.1165
1	33194788	0.339926
1	3.32589e+07	26.6819
1	33307348	16.7798
1	33321098	0.29321
1	33332492	4.32667
1	33336864	44.7663
1	33350352	11.7062
1	33431052	27.9182
1	33469447	1.1733
1	33512743	1.00543
1	33838523	0.199769
1	33860475	0.145562
1	33868953	0.297029
1	3.41664e+07	0.844159
1	34277292	0.00925663
1	34757394	0.380559
1	34781189	0.802079
1	3.47905e+07	8.77923
1	34850694	12.9453
1	34859816	10.2411
1	34929585	0.569488
1	34978706	0.212545
1	34985333	1.80286
1	3.50319e+07	3.68186
1	35053468	0.097832
1	35059786	20.7721
1	35122022	4.12057
1	35146435	0.476636
1	35193148	179.114
1	35195969	1.16221
1	35268967	75.6992
1	35292498	3.2627
1	35310274	4.0232
1	35350722	43.1041
1	35366077	81.1306
1	35399997	0.183818
1	35509742	6.6965
1	3.55577e+07	45.4248
1	35573370	4.28168
1	35577729	1.13293
1	35641844	63.2068
1	35719472	12.6116
1	35739389	22.1056
1	35769967	15.9286
1	35808172	16.1049
1	35871780	13.0962
1	3.59304e+07	10.3378
1	36013630	22.6133
1	3.60841e+07	0.704488
1	36088875	20.8036
1	36125220	1.73978
1	36155816	28.1156
1	36191915	0.0855709
1	36224416	162.714
1	36242156	5.23413
1	36306387	7.60739
1	36323944	8.23096
1	36385896	24.671
1	3.64004e+07	12.7785
1	36418578	3.76819
1	36450451	10.7459
1	36464437	53.3837
1	36483278	3.2897
1	36703953	0.0712556
1	3.67714e+07	0.0556537
1	37034129	0.953709
1	37133489	0.0603218
1	37203610	0.0337712
1	37327976	0.0601964
1	3.74745e+07	16.9071
1	37500994	80.5074
1	37514774	80.511
1	37544763	1.73534
1	37554344	15.0093
1	37556583	15.7472
1	3.7596e+07	24.0067
1	37634923	1.23639
1	3.76923e+07	18.0849
1	37738054	2.67813
1	37765133	1.98208
1	3.77798e+07	0.143141
1	37793802	28.6747
1	37800879	58.9636
1	37807582	31.8645
1	37840986	0.811564
1	3.78602e+07	16.9247
1	37884237	20.5071
1	37885023	3.73072
1	37947057	8.15868
1	3.79912e+07	20.1031
1	38007432	22.6572
1	38047054	0.46453
1	38080911	1.19811
1	38089231	0.0757367
1	38140593	0.0622158
1	38214767	0.0731764
1	38384422	0.025297
1	38474875	0.0943885
1	38708931	1.96269
1	38815979	0.0789644
1	3.88599e+07	16.4095
1	38874105	23.2569
1	38881602	0.756338
1	38926870	0.678596
1	38941799	9.70679
1	38950925	0.467507
1	38958925	0.274306
1	38991223	75.9388
1	39026318	314.607
1	39081316	55.21
1	39121043	6.44917
1	39206512	0.830649
1	39257649	25.4666
1	39304898	0.972607
1	39491646	6.4167
1	39514956	0.588968
1	39559671	20.1164
1	39566334	64.296
1	39576790	81.0149
1	39633416	1.37559
1	39639945	40.1773
1	39672038	0.125875
1	3.96919e+07	7.94839
1	39718028	0.426466
1	39771348	1.38394
1	3.97889e+07	6.89019
1	39797709	0.629222
1	39817460	1.24032
1	3.98826e+07	22.8841
1	3.99e+07	10.5339
1	39958896	2.82228
1	40040233	140.32
1	40097727	130.309
1	40132764	0.879651
1	40161373	43.5401
1	40177843	8.58721
1	40245947	0.602439
1	40259686	35.3977
1	40317813	44.9799
1	40333557	0.755167
1	40344850	52.6402
1	40364766	0.365419
1	4.04501e+07	6.42024
1	40464319	18.9339
1	40473055	0.923986
1	40477215	7.1941
1	40508701	7.86835
1	4.05161e+07	18.5893
1	40531561	5.84337
1	40563534	0.119719
1	40594353	0.0146608
1	40665657	2.25392
1	40690434	20.349
1	40754355	11.4796
1	40757284	1.47978
1	40783814	4.56383
1	40804846	4.21308
1	40863140	4.19583
1	40941139	0.0344552
1	40979335	22.5754
1	41014590	8.10243
1	41023237	3.34349
1	41098638	3.10645
1	4.12423e+07	41.207
1	41264862	1.75856
1	41361922	6.53241
1	41375669	10.1618
1	41484673	2.03066
1	41538756	2.31785
1	42038261	4.64773
1	42140635	0.0853364
1	42153421	0.194182
1	42164718	0.345493
1	4.23371e+07	36.7569
1	42380795	10.451
1	42412794	1.03451
1	4.24586e+07	15.7041
1	42491739	0.777632
1	42500339	28.6744
1	4.257e+07	3.78818
1	42658425	34.3264
1	42680581	373.736
1	42740254	0.0516737
1	42767215	5.90593
1	42776790	6.40877
1	42785007	2.06906
1	42817170	18.0373
1	4.28465e+07	21.7414
1	4.28906e+07	0.0771214
1	42903232	2.54616
1	42952641	5.17153
1	4.296e+07	20.8866
1	42991438	0.296804
1	43104086	0.409387
1	43145153	7.68139
1	43172149	5.06649
1	43270465	37.7675
1	43285617	33.6386
1	43300993	5.22264
1	43337849	2.72266
1	4.33588e+07	25.7267
1	43368074	89.7621
1	4.33883e+07	20.1035
1	4.34513e+07	12.1244
1	43525187	105.697
1	4.36502e+07	6.02224
1	43706981	9.08721
1	43716467	5.00943
1	43727343	16.7065
1	43743471	7.79065
1	43851611	1.386
1	43933320	4.22329
1	43946745	15.4366
1	4.39722e+07	51.7081
1	43978943	28.7101
1	43991359	6.67615
1	44030955	2.68191
1	44088477	0.101785
1	44104703	0.0547726
1	44120681	4.12952
1	44141631	0.022427
1	44151753	0.0557346
1	44172719	0.0701046
1	44189049	0.245873
1	44213455	18.549
1	44244273	7.55418
1	44355260	26.0703
1	44390722	0.0393861
1	44405194	19.9563
1	44545493	1.32649
1	4.46746e+07	13.1239
1	44721902	6.54235
1	44731170	3.63061
1	44739818	9.80844
1	4.47772e+07	293.662
1	44787705	0.923159
1	44800225	3.3275
1	4.48076e+07	5.09422
1	4.48436e+07	19.1514
1	44958557	1.06492
1	4.49891e+07	9.70046
1	45011738	29.7699
1	45070429	0.934265
1	45303910	4.5175
1	45306209	11.4074
1	45326905	1.56954
1	45340070	8.60615
1	45415020	25.0622
1	45491166	34.4621
1	45500066	31.7826
1	45523047	289.339
1	45530927	0.0327043
1	45550543	49.8991
1	4.55821e+07	21.6339
1	45592814	6.97259
1	45605730	2.85577
1	45624057	2.30954
1	4.5649e+07	20.14
1	4.56877e+07	84.9231
1	45697075	7.30563
1	45750650	20.9012
1	45781277	1.6207
1	45786987	30.68
1	45847594	5.27817
1	46046818	3.51919
1	46104950	1.52766
1	4.61338e+07	22.4022
1	4.61758e+07	153.793
1	46203334	2.44494
1	46220305	37.9631
1	46247688	12.8939
1	4.63036e+07	154.11
1	46340177	20.3934
1	46370586	1.27367
1	46394265	33.8544
1	46432129	1.84654
1	46451281	0.190636
1	46506996	0.895656
1	46533614	0.0420825
1	46538696	7.00023
1	46551527	0.175389
1	46616867	9.97735
1	4.66708e+07	30.5194
1	46719064	167.445
1	46742329	0.0340283
1	46757838	1.52811
1	46891639	0.956172
1	46900437	9.72811
1	46941484	7.8548
1	46967874	0.209296
1	46994502	0.111461
1	4.70021e+07	0.460235
1	47023568	36.0826
1	47067488	3.37698
1	47075979	1.09791
1	47137435	5.56681
1	47165920	0.907156
1	4.71793e+07	2.13185
1	47191044	22.3822
1	4.7229e+07	2.53425
1	47314147	21.7576
1	47333797	60.17
1	47408477	8.23676
1	47416072	0.153604
1	47434641	6.20138
1	47436017	2.35697
1	47484162	0.0876477
1	47498341	0.225799
1	47550196	1.38946
1	47688463	0.0340828
1	47818066	0.390851
1	47996895	0.647234
1	48050659	0.162219
1	48082196	0.113694
1	48089368	0.679003
1	48102068	0.452064
1	48172972	1.14869
1	48182428	1.12317
1	48222685	2.59302
1	48229561	1.36638
1	48263179	0.484887
1	48326123	1.60037
1	48344209	9.27095
1	48435967	2.25017
1	48447936	3.3758
1	48472208	13.6333
1	48497736	0.103325
1	48776969	4.43078
1	49025595	1.66875
1	49257411	0.135121
1	49472085	2.11302
1	49691523	30.7594
1	49841821	0.463668
1	49994318	1.69358
1	5.00205e+07	4.67542
1	50048014	1.23259
1	50114937	0.440513
1	50175868	0.341589
1	50223127	0.213266
1	50252569	0.0693479
1	50321170	0.0617705
1	50326131	0.641109
1	50399773	0.0737502
1	50406024	0.241484
1	5.04236e+07	0.116657
1	50461469	14.5678
1	50582404	36.0949
1	50780340	9.42949
1	50846468	3.51489
1	50960504	22.9672
1	5.10599e+07	0.743012
1	51102234	0.296786
1	51107222	0.987069
1	51158471	1.42623
1	5.12357e+07	24.0135
1	51251472	2.7052
1	51266074	3.10055
1	51329654	3.81802
1	51345116	12.9845
1	51372270	7.36143
1	51382308	3.37654
1	51461721	6.13753
1	5.15188e+07	35.1846
1	51538729	23.4278
1	51577179	27.016
1	51594897	8.10863
1	5.17086e+07	1.08637
1	51724896	3.9249
1	51793934	5.69388
1	51801028	7.53738
1	51836402	4.32154
1	51859778	21.3809
1	51878937	114.545
1	51980473	0.592459
1	51990764	91.949
1	51995740	0.0192637
1	5.20336e+07	5.99579
1	52050918	2.95499
1	52056148	77.015
1	52142094	27.2797
1	52150104	0.779328
1	52161813	6.49134
1	52179848	1.67344
1	52190309	1.41764
1	52253197	2.13562
1	52353487	21.683
1	52367435	8.68295
1	5.24045e+07	21.9085
1	5.25542e+07	14.5366
1	52573114	0.248736
1	52602372	9.82872
1	52633344	1.04348
1	52698366	22.1067
1	5.27118e+07	0.615357
1	52726467	31.8334
1	52754322	4.68456
1	52772648	243.58
1	52805212	2.48826
1	52842511	8.70432
1	52881730	11.3479
1	52920422	169.92
1	5.29287e+07	17.2568
1	52942122	2.24086
1	52994214	9.37043
1	53062052	7.98637
1	53073389	0.29857
1	53085502	15.3608
1	53114576	0.371101
1	53142632	0.232815
1	53180921	0.0246704
1	53196429	11.3382
1	53213775	36.0192
1	53220640	20.8591
1	53238610	14.6056
1	53267935	1.68913
1	53290081	1.11686
1	53304536	0.615388
1	5.33282e+07	4.88282
1	53349233	0.0104892
1	53368245	0.121178
1	53440020	0.0829464
1	53459399	0.0387697
1	53688812	0.0911086
1	53738106	0.722709
1	53771153	1.40611
1	5.38402e+07	24.2436
1	5.38905e+07	37.3344
1	53946003	23.3478
1	53976031	0.879037
1	54018186	2.39
1	54034880	5.14649
1	5.40537e+07	29.7077
1	54089856	1.03788
1	54100224	10.547
1	54137746	0.308141
1	54153770	0.0388134
1	54184041	99.1467
1	5.42001e+07	4.37733
1	54236440	6.53143
1	54285405	1.26819
1	54413479	48.1112
1	54416256	0.0336033
1	54524824	0.155296
1	5.45395e+07	0.640827
1	54623556	0.812069
1	54628438	0.106677
1	54641770	0.0661268
1	54715822	1.40952
1	54764514	10.3251
1	54792885	1.41481
1	54801267	3.3713
1	54806063	1.2319
1	5.48872e+07	99.3331
1	54980628	4.67804
1	54992274	16.4919
1	54998193	0.388378
1	55039548	0.448985
1	55218379	19.0305
1	55329288	0.117188
1	55370391	0.221107
1	55376852	2.462
1	55398514	0.0627464
1	55942127	0.0718111
1	55945087	0.0358882
1	56145721	0.226614
1	56208456	0.113792
1	56414963	2.80896
1	56477687	1.04359
1	56524495	0.696461
1	56538452	1.86185
1	56586242	1.38129
1	56619549	19.703
1	5.66453e+07	20.1428
1	56819696	19.112
1	56826920	0.0890183
1	56854806	7.42559
1	56963886	4.82725
1	56966140	12.8708
1	57386576	5.50039
1	57606206	1.10793
1	57860532	0.903595
1	58049335	0.43418
1	5.80583e+07	1.60298
1	58084419	2.35623
1	58229003	1.9382
1	5.8549e+07	14.1404
1	58565932	0.303675
1	58577773	282.568
1	58631530	16.4268
1	58700092	73.2009
1	58715609	0.361982
1	58784327	62.1079
1	58785160	0.822211
1	58813342	1.34286
1	58851254	2.93878
1	58903747	2.09938
1	58933643	0.567314
1	58999676	0.542139
1	59056049	0.111928
1	59078116	0.728634
1	59208121	0.124299
1	59289640	0.136119
1	59296638	3.63695
1	59733296	3.41725
1	59789182	0.819261
1	59814786	31.8608
1	59926790	14.4837
1	60073770	0.0995838
1	60097415	10.5412
1	60114875	0.106554
1	60640491	2.26478
1	6.08666e+07	32.6805
1	60970776	0.263293
1	61124733	17.4165
1	61253510	4.32979
1	61481087	0.0528636
1	61654194	0.195959
1	61725423	15.6895
1	61742415	26.374
1	61816419	13.6892
1	61852499	5.0709
1	62038842	5.54843
1	62072448	3.27397
1	62078821	3.56228
1	6.21915e+07	0.231222
1	62208442	0.0784734
1	62319414	0.578038
1	62436297	33.5329
1	62530636	6.36184
1	62597487	26.4347
1	62607766	3.78797
1	62641667	2.73334
1	62688425	9.7805
1	62784135	7.76888
1	62896009	0.396175
1	62905180	0.374899
1	6.30234e+07	0.026548
1	63139250	0.0630553
1	63249920	0.0352435
1	63262113	0.289682
1	6.33216e+07	0.854558
1	63326984	0.543094
1	63361179	0.445968
1	63367590	15.9638
1	63523372	11.0447
1	63529898	0.0520558
1	63536770	43.2746
1	6.3549e+07	5.17946
1	6.35935e+07	20.7762
1	63655743	2.27676
1	63774022	7.72007
1	63789304	1.53881
1	63843685	2.40588
1	64029000	0.1883
1	64066741	2.52996
1	64171297	1.40673
1	64186791	0.200535
1	64203627	0.0318783
1	64470792	8.78942
1	64579847	0.685467
1	64745095	15.3833
1	64918443	4.20281
1	64941979	1.97555
1	64966504	70.4887
1	64986087	2.37215
1	65003288	6.4715
1	65023074	38.3004
1	65058175	77.8355
1	65067737	0.570717
1	65078131	0.122708
1	65092614	0.723441
1	6.5151e+07	34.4695
1	65248219	4.42051
1	65298980	10.3084
1	65306521	3.58145
1	6.5419e+07	24.3286
1	65486406	1.40963
1	65578380	0.788859
1	65703962	0.19954
1	65761352	0.951575
1	65792514	16.3853
1	66050718	2.89274
1	66094546	0.934973
1	66533383	2.23302
1	66628440	1.34593
1	66677027	3.6324
1	66752459	0.483432
1	66801256	4.47544
1	66826942	2.47506
1	66924891	13.8647
1	67054099	23.4318
1	67123956	0.0235717
1	67138907	0.342477
1	67196140	0.101067
1	67231853	0.0197164
1	67267726	0.0591103
1	67278052	0.00692336
1	67307364	4.73577
1	67417214	21.9455
1	67430415	151.482
1	67522347	0.351274
1	67561073	0.0297996
1	67659071	0.0279712
1	67685061	26.7105
1	67772653	9.30854
1	67832885	28.6454
1	68043330	0.185527
1	68050688	1.00529
1	68163090	4.66295
1	68183610	5.81984
1	68233120	56.8292
1	68243055	2.51575
1	68282388	0.388024
1	68378660	0.085561
1	68449959	0.0631938
1	68479129	20.7542
1	6.84969e+07	8.24268
1	68514669	0.159786
1	68633701	0.0209975
1	68679202	0.328139
1	68974010	0.173052
1	69055898	0.309186
1	69249423	0.493021
1	69433255	33.4604
1	69568398	7.74376
1	69608301	3.89656
1	69879592	1.9691
1	69919322	0.498095
1	70031222	5.33083
1	70180440	2.12766
1	70205651	57.9596
1	70221023	3.66519
1	7.03548e+07	28.9288
1	70360437	4.60326
1	70411218	8.80769
1	70430896	0.198918
1	70445071	1.97381
1	70530526	0.298968
1	70661265	0.0929564
1	70706453	0.0827656
1	70720289	0.0431595
1	70947379	0.191887
1	71006502	1.08194
1	7.10483e+07	41.9599
1	71067716	31.3492
1	7.10813e+07	47.6215
1	71367303	3.33246
1	71570956	0.68725
1	71738173	0.0803548
1	71837012	0.159215
1	72274552	7.98333
1	72282734	1.00685
1	72301472	2.82437
1	72717769	0.48511
1	72765031	1.00546
1	72899140	2.75301
1	72979314	0.0271167
1	73104792	0.024492
1	73306170	0.0617869
1	73635216	0.0809876
1	7.41982e+07	3.80303
1	74235401	0.269177
1	74378802	0.833
1	74468195	0.280715
1	74512614	0.20563
1	74577430	0.099961
1	74673738	0.405041
1	74699333	1.21556
1	74733280	25.3412
1	75123927	0.0178736
1	75131356	0.0451096
1	75521562	10.2372
1	75538119	20.1414
1	75582099	4.84358
1	75611116	27.1854
1	75642087	1.18166
1	75724179	27.5588
1	75744776	10.3394
1	75786197	51.9832
1	75796882	2.18201
1	75932455	0.148129
1	76041691	0.367824
1	76074719	2.03741
1	76354246	0.583875
1	76636877	0.214786
1	76699789	9.72139
1	76779267	0.310597
1	76867441	22.9085
1	77060143	10.5427
1	77067920	11.997
1	77129114	37.5028
1	77194825	0.895688
1	77219430	24.252
1	77282051	20.1471
1	77349585	9.75091
1	77420325	9.92265
1	77645324	19.2451
1	77683419	35.7019
1	77759852	47.8192
1	77774864	0.343013
1	77779624	26.8399
1	77811781	14.9199
1	7.78502e+07	9.40069
1	77889026	3.81363
1	7.79793e+07	37.5905
1	78004554	5.04392
1	78044148	0.248235
1	78091499	2.26052
1	78171237	0.0697702
1	78229599	0.396908
1	78303884	18.3253
1	78317263	0.391295
1	78619922	9.72403
1	78649796	38.5431
1	78666272	0.401568
1	78749073	1.35589
1	79006718	28.0694
1	79056055	0.499005
1	79324852	0.0554405
1	79325008	0.170943
1	79521080	0.0338303
1	80051404	0.151823
1	80093237	0.0722885
1	80114943	0.00600891
1	80124004	0.127126
1	80283352	0.00511653
1	80374621	0.695262
1	80452004	0.483439
1	80464718	0.186425
1	80495903	1.54129
1	80535755	0.576682
1	80584363	0.659636
1	81080790	0.0383963
1	81099005	1.07838
1	81208568	0.768437
1	81251789	0.133501
1	81306160	36.4924
1	81426456	0.342306
1	81501794	0.401165
1	81505099	0.14246
1	81557767	0.108689
1	81596506	0.983245
1	81625713	0.336261
1	81721693	0.313865
1	82261133	0.267039
1	82903183	1.77884
1	82986208	0.482207
1	83445967	1.02968
1	83790280	2.90397
1	83861023	4.29884
1	83984300	5.55102
1	83999150	19.0593
1	84018371	0.0231049
1	84038529	0.181489
1	8.4078e+07	20.8454
1	84085741	5.52231
1	84244334	3.9739
1	84277321	1.07214
1	84298366	5.68066
1	84344678	1.01496
1	8.43982e+07	12.5043
1	84478149	36.1855
1	8.45064e+07	79.7
1	8.45743e+07	17.5944
1	84607099	0.464206
1	84636063	0.170994
1	84690803	10.2123
1	84785427	0.606398
1	84893213	22.2759
1	84998130	4.42853
1	85048499	2.76728
1	85133794	0.900414
1	85154203	12.0522
1	85201046	6.49138
1	85261984	12.1998
1	8.52769e+07	13.8953
1	85435284	11.2569
1	85467295	3.64453
1	85579029	37.5519
1	85592280	0.331855
1	85599131	0.396196
1	85708433	33.3898
1	86029854	0.365364
1	86156943	2.8387
1	86320711	0.900376
1	86357687	0.577163
1	86400604	6.83846
1	86424086	4.82197
1	86468368	0.356622
1	86550210	0.122098
1	86634273	0.135703
1	86693203	0.452793
1	86704516	24.1449
1	86784913	0.720339
1	86834169	0.0983455
1	86914536	109.952
1	86934891	3.07077
1	86993009	0.342244
1	87045873	2.41564
1	87129765	0.81657
1	87212669	0.068049
1	87328468	13.9717
1	87371655	1.25399
1	87808372	1.11272
1	88478114	0.517086
1	88498676	0.137063
1	88520000	1.31815
1	88577880	0.401617
1	88684222	54.3707
1	88685204	0.585452
1	88816779	67.8401
1	88829102	13.1301
1	88891944	34.7192
1	88923370	3.57961
1	8.8993e+07	19.8524
1	8.90216e+07	9.86891
1	89065360	10.9842
1	89104767	10.608
1	89150456	8.4458
1	89176040	0.914147
1	89200370	5.65284
1	89260582	7.19564
1	89272804	3.45468
1	89290337	0.364445
1	89324522	0.246327
1	89364058	0.199483
1	89394033	0.421893
1	89407679	4.36835
1	89524836	26.2135
1	89631897	8.90552
1	89661353	4.40754
1	89788914	0.433012
1	89820941	15.3911
1	89939601	0.622338
1	8.99911e+07	1.51894
1	89995112	17.8451
1	90253559	0.108093
1	90533472	0.317666
1	90657750	0.0217813
1	90717237	0.046753
1	90851708	1.11246
1	90862920	0.303702
1	90893612	7.27453
1	9.10231e+07	26.4161
1	91261625	0.326163
1	91328369	0.434419
1	91404869	1.07095
1	91500893	173.793
1	91535593	0.429379
1	91600171	0.631093
1	91642516	8.52734
1	91830066	0.281043
1	91906335	5.68633
1	91949371	0.471238
1	92029982	4.20856
1	92066306	0.0254547
1	92077873	5.16539
1	92115796	1.04024
1	92125301	3.44372
1	92189237	0.791088
1	92203148	0.0280603
1	92217940	2.36426
1	92229435	0.275282
1	92298976	15.2568
1	92402685	0.363865
1	92486876	3.0944
1	92580821	8.37208
1	92647630	4.52634
1	92700934	2.8425
1	92732000	10.7478
1	92749330	2.21295
1	92755794	1.26952
1	92792404	21.6126
1	92831983	972.98
1	92840719	110.392
1	92846059	1.80823
1	92930696	2.4316
1	92961522	17.1392
1	92969710	0.15686
1	92975114	0.0128931
1	93026252	0.0269535
1	93079235	17.9819
1	9.31803e+07	25.6809
1	93191060	2.11581
1	93199939	5.20296
1	93279129	6.702
1	9.3346e+07	21.7956
1	93384998	3.70604
1	93385711	5.56256
1	93448131	128.123
1	93592199	14.7673
1	93775444	2.4792
1	93847052	4.06827
1	93879918	23.5098
1	93909456	19.2616
1	9.39234e+07	0.569935
1	9.39267e+07	0.612975
1	93935244	0.297783
1	94121132	1.88671
1	9.41479e+07	0.152905
1	94247866	2.13271
1	94275068	42.5004
1	94302038	0.284903
1	94324569	0.640044
1	94406882	0.306691
1	94418455	22.7274
1	94541800	102.242
1	94592297	0.100078
1	94651378	0.286469
1	94745900	55.7294
1	94820342	20.9116
1	94855426	2.15969
1	94927422	70.3799
1	95061596	3.51734
1	95072945	4.41077
1	9.51185e+07	7.46501
1	95125609	4.56487
1	9.52341e+07	4.46274
1	95278940	5.73088
1	95318263	0.115766
1	95352254	0.113442
1	95381000	0.456573
1	95474737	0.0226115
1	95510116	0.10445
1	95743096	0.899536
1	95937901	0.0182122
1	96225901	0.0244112
1	96374125	0.211914
1	96390652	0.236085
1	96418594	0.221624
1	96446930	12.1441
1	96584727	0.0241607
1	96679620	119.031
1	96721665	10.9527
1	97095923	4.71541
1	97420141	4.4707
1	97545701	8.30722
1	97585862	2.80543
1	97774669	1.22438
1	97796921	1.45711
1	97855575	5.35217
1	97968814	0.290472
1	97995000	13.0823
1	98049863	1.92129
1	98077000	0.0435374
1	98210747	0.0904892
1	98661380	7.5025
1	99004276	0.0914861
1	99006625	1.84632
1	99263953	8.07348
1	99464378	0.482798
1	99600995	0.258066
1	99645943	8.39859
1	99698242	1.2533
1	99766631	17.812
1	99791662	0.551303
1	99842610	1.38885
1	99850084	19.7096
1	99969864	6.88033
1	99978939	8.10587
1	9.99999e+07	6.51217
1	100038097	1.18722
1	100084471	1.06738
1	100099239	2.56662
1	1.00133e+08	23.5241
1	100178273	19.4385
1	100196816	1.77819
1	100213293	6.67518
1	100249462	20.3521
1	1.00266e+08	39.2673
1	100281241	19.4668
1	100332617	0.688494
1	100344477	0.192023
1	100345001	33.5306
1	100394026	8.73161
1	100485997	65.6901
1	100538137	2.65257
1	100587431	0.230709
1	100640613	1.05132
1	100651947	0.334589
1	100719742	7.02207
1	100894928	9.72066
1	100896037	21.8612
1	100941995	16.1535
1	100995473	4.6604
1	101025983	17.6108
1	101133153	0.475534
1	101238858	7.73684
1	101256274	40.4994
1	101271363	0.141893
1	101639548	1.36134
1	101787219	7.97184
1	101859851	0.238443
1	101882516	0.325591
1	101893105	0.0774291
1	101997030	0.469918
1	102389630	0.0852256
1	102853842	0.046278
1	103100704	0.0553436
1	103108872	20.4574
1	103414879	4.04851
1	103523562	5.67962
1	103525587	17.4579
1	103553815	3.1586
1	103616811	0.0834209
1	103696680	0.316269
1	103750406	0.0211815
1	103926567	0.244357
1	104072983	0.641679
1	104153830	2.02368
1	105433994	0.189343
1	105618958	0.00572731
1	105698039	3.31385
1	1.05892e+08	1.99609
1	105956694	0.0142174
1	106028277	0.0248258
1	106081379	0.0872734
1	106544744	0.27832
1	106780223	0.0547365
1	106803427	0.17103
1	106806032	0.329813
1	106818239	0.109216
1	107056679	22.9008
1	107140007	5.63464
1	107505203	35.7036
1	107897223	3.4578
1	107964443	1.50726
1	107965144	16.8307
1	108040263	0.599698
1	108200396	7.25247
1	108244081	0.0901108
1	108273316	0.403121
1	108375838	0.0622121
1	108420992	0.058474
1	108450282	0.107411
1	108501751	0.09113
1	108508574	0.169502
1	108560089	16.3931
1	108661526	11.1238
1	108692323	68.3682
1	108712657	0.0858959
1	108734725	0.194794
1	108746674	27.5252
1	108767584	4.47156
1	1.08858e+08	0.668625
1	108875350	39.0092
1	1.08963e+08	36.5195
1	1.0899e+08	10.6151
1	109030067	4.90015
1	109042113	18.0539
1	109046828	0.197456
1	109076002	45.3106
1	1.0909e+08	26.5971
1	1.09102e+08	14.2314
1	109113768	90.4397
1	109213918	45.8461
1	109250019	11.96
1	109283186	5.17541
1	109307041	0.290794
1	109397951	35.8621
1	109426427	41.3366
1	109466628	1.33991
1	109483479	2.33252
1	109494052	10.2897
1	109509738	14.3767
1	1.09542e+08	0.97807
1	109548611	15.6546
1	109591640	14.6737
1	1.09618e+08	7.87434
1	109630305	20.4435
1	109651370	1.41561
1	109656081	7.56821
1	109668022	1.55605
1	109690778	33.9251
1	109712255	0.998321
1	109725820	19.4839
1	109741038	12.6544
1	109764027	0.935682
1	109810998	0.260996
1	109828355	0.325977
1	109886264	0.0668916
1	109895973	0.0321811
1	109910242	12.1169
1	109984686	112.241
1	110031577	11.4013
1	110058340	13.5951
1	110070700	2.58449
1	110082688	0.407399
1	110112468	0.20078
1	110150486	3.13113
1	110172489	0.578601
1	110178719	1.75328
1	110210665	7.67846
1	110256754	1.17547
1	110272484	0.621792
1	1.10339e+08	12.0043
1	110347116	6.50309
1	110370154	11.5311
1	110391082	15.4226
1	110407942	81.8172
1	110451200	0.432149
1	110457354	0.446697
1	110472543	0.0262877
1	110480752	0.0285445
1	110490258	0.0817668
1	110519175	0.0392205
1	110631474	0.378609
1	110657040	2.28553
1	110675033	4.94421
1	110764506	0.210741
1	110848941	0.259066
1	110873154	25.8015
1	110942910	14.7442
1	1.10964e+08	26.3489
1	111015530	0.0654017
1	1.1114e+08	26.1175
1	111181491	9.89464
1	111185061	31.0491
1	111202653	5.22533
1	111250254	0.070616
1	111280059	0.0309746
1	111290862	0.0769653
1	111323981	0.374963
1	111346288	10.3629
1	111367409	0.320437
1	111380291	0.179534
1	111391819	0.17231
1	1.1143e+08	5.53819
1	111439439	7.34847
1	111448346	67.1791
1	111473792	10.0128
1	111503760	5.39498
1	111542218	76.52
1	111563962	1.73165
1	111608723	0.481893
1	1.1165e+08	9.35355
1	1.1174e+08	0.682471
1	1.11756e+08	6.13077
1	111856905	1.57166
1	111909336	2.64961
1	1.11989e+08	10.3239
1	1.12362e+08	0.585105
1	112371004	0.076946
1	112396181	66.8152
1	112461833	50.2425
1	112466541	11.3475
1	112518441	5.53833
1	112619999	58.8107
1	112630504	18.7599
1	112673141	28.5781
1	112696621	42.0539
1	1.12709e+08	27.184
1	1.12717e+08	1.69542
1	112748095	0.534634
1	1.1285e+08	2.78547
1	112890922	0.927102
1	112923423	0.366213
1	112956714	24.8187
1	113073157	14.4685
1	113126883	23.3849
1	113168994	3.10631
1	113198825	5.8139
1	113390749	27.9228
1	113449700	9.17748
1	113576899	1.23318
1	113699631	3.61604
1	113759489	10.4959
1	1.13812e+08	14.5889
1	113856635	6.85768
1	113871759	3.6959
1	113887547	0.811554
1	113905171	15.6207
1	113929342	38.141
1	113979391	33.8451
1	114002235	0.0240345
1	114032393	0.0881058
1	114153919	1.73452
1	114262278	0.436874
1	114279275	0.787472
1	114353986	0.0299283
1	114459934	3.92147
1	114468315	7.25435
1	114490724	3.12198
1	114511160	76.8827
1	114535995	1.32949
1	114581639	64.1522
1	114670422	5.13022
1	114696771	0.624413
1	114716894	59.4458
1	114727720	6.23903
1	114758676	378.05
1	114780685	31.9126
1	114837227	0.033197
1	114854803	0.0171597
1	115029824	0.0658716
1	115089500	1.89761
1	115099672	6.16393
1	115283034	0.273102
1	115338236	4.43847
1	115471941	0.0645771
1	115479428	0.133181
1	1.15561e+08	0.0294339
1	115577786	0.0217203
1	115606471	0.120967
1	115641953	25.0337
1	115768781	3.54404
1	115843917	0.172349
1	115857819	0.143506
1	1.15918e+08	0.192199
1	115976498	5.1428
1	116017705	4.36081
1	116111755	5.19264
1	116164284	0.211518
1	116278606	0.691758
1	116372668	389.303
1	116413869	9.93674
1	116418622	398.813
1	116433368	0.529317
1	116452536	4.08336
1	116478842	3.01601
1	116499212	1.02242
1	116534092	7.91227
1	116560111	1.23071
1	116571039	18.6348
1	116669752	9.57315
[truncated: 41,391 more rows]

## Sheet: F3_B counts
H3K27AC	TPM	n
0	0	91
0	1	4
0	2	3
0	3	1
0	5	3
0	10	1
0	11	1
0	12	1
0	17	1
0	23	1
1	0	7506
1	1	566
1	2	280
1	3	170
1	4	136
1	5	105
1	6	68
1	7	55
1	8	56
1	9	60
1	10	35
1	11	39
1	12	23
1	13	29
1	14	20
1	15	17
1	16	21
1	17	10
1	18	20
1	19	14
1	20	10
1	21	14
1	22	14
1	23	8
1	24	8
1	25	14
1	26	7
1	27	11
1	28	11
1	29	14
1	30	9
1	31	3
1	32	12
1	33	9
1	34	6
1	35	5
1	36	10
1	37	4
1	38	3
1	39	4
1	40	2
1	41	3
1	42	6
1	43	4
1	44	6
1	45	4
1	46	6
1	47	4
1	48	2
1	49	1
1	50	7
1	51	4
1	52	2
1	53	2
1	54	5
1	55	1
1	56	2
1	57	2
1	58	2
1	59	1
1	60	2
1	61	1
1	63	1
1	64	2
1	65	5
1	66	2
1	67	1
1	68	1
1	69	2
1	70	2
1	71	1
1	74	1
1	77	1
1	79	2
1	81	1
1	82	1
1	83	1
1	84	1
1	85	5
1	87	1
1	88	1
1	89	1
1	90	1
1	91	1
1	92	1
1	99	1
1	100	1
1	101	1
1	103	2
1	104	1
1	106	1
1	108	2
1	111	1
1	113	2
1	116	1
1	118	1
1	120	1
1	121	1
1	124	1
1	125	1
1	126	1
1	127	1
1	128	2
1	131	1
1	137	1
1	138	1
1	139	1
1	140	1
1	145	1
1	153	1
1	158	1
1	164	2
1	170	1
1	182	1
1	183	2
1	186	1
1	196	1
1	199	1
1	219	1
1	224	1
1	234	1
1	244	1
1	311	1
1	313	1
1	324	2
1	329	1
1	342	1
1	346	1
1	353	1
1	450	1
1	475	1
1	526	1
1	570	1
1	851	1
1	904	1
1	1733	1
1	1943	1
1	2285	1
1	2375	1
1	3354	1
1	4114	1
1	6368	1
1	6828	1
1	10319	1
1	14803	1
1	14953	1
1	18526	1
1	37294	1
2	0	11781
2	1	1016
2	2	457
2	3	285
2	4	222
2	5	175
2	6	120
2	7	109
2	8	101
2	9	78
2	10	47
2	11	50
2	12	36
2	13	48
2	14	53
2	15	38
2	16	31
2	17	30
2	18	23
2	19	17
2	20	16
2	21	20
2	22	23
2	23	21
2	24	21
2	25	18
2	26	19
2	27	15
2	28	18
2	29	13
2	30	10
2	31	6
2	32	16
2	33	9
2	34	9
2	35	6
2	36	6
2	37	8
2	38	10
2	39	5
2	40	7
2	41	8
2	42	7
2	43	6
2	44	3
2	45	5
2	46	7
2	47	4
2	48	6
2	49	5
2	50	10
2	51	4
2	52	5
2	53	5
2	54	3
2	55	8
2	56	6
2	57	3
2	58	9
2	59	4
2	60	7
2	61	4
2	63	5
2	64	8
2	65	3
2	66	5
2	67	4
2	68	6
2	69	3
2	70	4
2	71	2
2	72	1
2	75	3
2	76	1
2	77	2
2	78	2
2	79	4
2	80	3
2	81	1
2	83	6
2	84	2
2	85	2
2	86	1
2	87	2
2	90	1
2	91	3
2	92	6
2	93	3
2	94	1
2	95	1
2	96	2
2	97	1
2	98	3
2	99	2
2	101	5
2	102	1
2	103	2
2	104	2
2	105	1
2	106	2
2	107	1
2	109	2
2	111	2
2	112	2
2	114	1
2	118	1
2	120	1
2	121	2
2	122	2
2	124	2
2	125	2
2	130	1
2	132	2
2	134	1
2	135	1
2	138	1
2	140	1
2	141	1
2	142	1
2	147	2
2	150	1
2	155	3
2	158	1
2	164	3
2	169	1
2	172	1
2	174	2
2	175	2
2	176	2
2	189	1
2	192	2
2	194	1
2	196	1
2	201	1
2	203	1
2	207	1
2	208	1
2	210	1
2	211	2
2	219	1
2	225	1
2	236	1
2	238	1
2	250	1
2	271	2
2	275	1
2	288	2
2	301	1
2	304	1
2	328	1
2	335	1
2	344	1
2	350	1
2	357	1
2	371	1
2	378	1
2	396	1
2	398	1
2	400	1
2	416	1
2	419	1
2	421	1
2	435	1
2	448	1
2	471	1
2	490	1
2	512	2
2	548	1
2	564	1
2	602	1
2	636	1
2	716	1
2	736	1
2	882	1
2	926	1
2	951	1
2	954	1
2	1076	1
2	1155	1
2	1712	1
2	2882	1
2	3872	1
2	5922	1
2	8086	1
2	36620	1
3	0	14235
3	1	1146
3	2	664
3	3	415
3	4	303
3	5	232
3	6	152
3	7	153
3	8	122
3	9	106
3	10	104
3	11	88
3	12	81
3	13	69
3	14	70
3	15	74
3	16	41
3	17	48
3	18	43
3	19	30
3	20	36
3	21	40
3	22	38
3	23	25
3	24	34
3	25	22
3	26	26
3	27	28
3	28	19
3	29	18
3	30	20
3	31	21
3	32	14
3	33	17
3	34	14
3	35	9
3	36	10
3	37	13
3	38	14
3	39	13
3	40	13
3	41	11
3	42	9
3	43	7
3	44	15
3	45	6
3	46	12
3	47	6
3	48	8
3	49	10
3	50	6
3	51	7
3	52	9
3	53	8
3	54	6
3	55	4
3	56	7
3	57	8
3	58	5
3	59	5
3	60	4
3	61	8
3	63	4
3	64	5
3	65	8
3	66	6
3	67	3
3	68	9
3	69	1
3	70	6
3	71	2
3	72	4
3	73	2
3	74	4
3	75	7
3	76	5
3	77	5
3	78	2
3	79	3
3	80	2
3	81	2
3	82	6
3	83	4
3	84	4
3	85	2
3	86	2
3	87	2
3	88	2
3	89	1
3	90	4
3	94	1
3	95	3
3	96	1
3	97	2
3	98	1
3	100	6
3	101	2
3	102	1
3	104	3
3	105	3
3	107	2
3	108	4
3	109	3
3	110	3
3	111	2
3	113	4
3	114	1
3	115	2
3	116	2
3	117	2
3	118	1
3	119	1
3	120	2
3	121	1
3	123	1
3	124	1
3	125	1
3	128	1
3	129	2
3	132	1
3	133	2
3	134	1
3	135	2
3	136	1
3	137	1
3	138	1
3	139	1
3	140	1
3	142	1
3	144	1
3	145	1
3	146	1
3	152	1
3	155	2
3	156	2
3	157	2
3	160	1
3	162	1
3	163	2
3	164	1
3	167	3
3	169	1
3	170	2
3	172	1
3	173	1
3	175	1
3	178	1
3	183	1
3	184	1
3	185	1
3	189	1
3	190	1
3	195	1
3	198	1
3	203	1
3	207	1
3	208	1
3	209	2
3	213	1
3	228	1
3	233	1
3	241	1
3	249	1
3	251	1
3	255	1
3	259	1
3	266	1
3	269	1
3	274	1
3	285	1
3	286	1
3	287	1
3	299	1
3	304	1
3	314	1
3	315	1
3	318	1
3	326	1
3	331	1
3	342	1
3	363	1
3	367	1
3	368	2
3	372	1
3	375	1
3	382	1
3	398	1
3	414	1
3	418	1
3	435	1
3	456	1
3	468	1
3	480	1
3	513	1
3	551	1
3	668	1
3	716	1
3	767	1
3	776	1
3	832	1
3	867	1
3	881	1
3	913	1
3	984	1
3	1062	1
3	1203	1
3	1264	1
3	1543	1
3	1611	1
3	1957	1
3	2042	1
3	2719	1
3	3027	1
3	3309	1
3	3776	1
3	4204	1
3	4752	1
3	4841	1
3	7530	1
3	11229	1
3	12538	1
3	15920	1
3	21754	1
3	61330	1
4	0	16177
4	1	1543
4	2	784
4	3	501
4	4	358
4	5	296
4	6	263
4	7	201
4	8	160
4	9	133
4	10	115
4	11	125
4	12	91
4	13	111
4	14	69
4	15	68
4	16	76
4	17	60
4	18	61
4	19	57
4	20	44
4	21	33
4	22	41
4	23	45
4	24	38
4	25	31
4	26	32
4	27	24
4	28	34
4	29	36
4	30	31
4	31	27
4	32	14
4	33	27
4	34	16
4	35	23
4	36	21
4	37	30
4	38	23
4	39	8
4	40	17
4	41	12
4	42	17
4	43	14
4	44	19
4	45	16
4	46	15
4	47	15
4	48	12
4	49	10
4	50	13
4	51	13
4	52	11
4	53	10
4	54	9
4	55	10
4	56	12
4	57	10
4	58	10
4	59	10
4	60	9
4	61	5
4	62	4
4	63	4
4	64	6
4	65	3
4	66	6
4	67	7
4	68	4
4	69	2
4	70	5
4	71	3
4	72	3
4	73	7
4	74	4
4	75	8
4	76	5
4	77	2
4	78	7
4	79	5
4	80	5
4	81	3
4	82	5
4	83	9
4	84	1
4	85	5
4	86	2
4	87	5
4	88	4
4	89	5
4	90	3
4	91	4
4	92	4
4	93	3
4	94	4
4	96	5
4	97	3
4	98	5
4	99	1
4	100	3
4	101	4
4	102	4
4	103	3
4	104	1
4	107	3
4	108	2
4	109	4
4	110	2
4	111	1
4	112	3
4	113	2
4	114	4
4	115	4
4	116	4
4	118	1
4	120	2
4	121	1
4	122	6
4	123	2
4	124	2
4	125	5
4	126	3
4	127	1
4	128	3
4	130	1
4	134	1
4	135	2
4	136	3
4	138	2
4	139	2
4	141	2
4	145	3
4	146	3
4	147	3
4	148	1
4	149	4
4	151	1
4	152	1
4	153	1
4	154	1
4	155	1
4	157	1
4	158	1
4	159	2
4	160	1
4	163	2
4	164	3
4	166	1
4	167	2
4	168	1
4	169	1
4	173	1
4	175	3
4	177	1
4	179	1
4	180	1
4	184	3
4	186	1
4	193	2
4	197	1
4	198	2
4	199	2
4	200	1
4	202	1
4	203	1
4	206	1
4	207	1
4	208	1
4	210	1
4	211	2
4	213	1
4	221	1
4	222	3
4	223	1
4	234	1
4	236	1
4	243	1
4	253	1
4	255	1
4	261	1
4	265	1
4	269	1
4	270	1
4	277	1
4	279	2
4	281	1
4	295	1
4	296	2
4	298	2
4	300	1
4	303	1
4	309	1
4	310	1
4	314	1
4	324	1
4	327	1
4	340	1
4	359	1
4	381	1
4	386	1
4	388	1
4	394	1
4	402	1
4	407	2
4	408	1
4	409	1
4	414	1
4	418	1
4	424	1
4	425	1
4	428	1
4	429	1
4	437	1
4	438	1
4	447	1
4	457	1
4	475	1
4	491	1
4	495	1
4	496	1
4	508	1
4	512	1
4	591	1
4	596	1
4	617	1
4	648	1
4	653	1
4	705	1
4	718	1
4	723	1
4	754	1
4	803	2
4	968	1
4	982	1
4	987	1
4	1106	1
4	1132	1
4	1168	1
4	1207	1
4	1321	1
4	1662	1
4	1840	1
4	1935	1
4	2279	1
4	2493	1
4	2575	1
4	3616	1
4	3869	1
4	4636	1
4	5311	1
4	6265	1
4	6363	1
4	8955	1
4	10863	1
5	0	17528
5	1	1784
5	2	954
5	3	636
5	4	431
5	5	333
5	6	306
5	7	245
5	8	218
5	9	174
5	10	139
5	11	127
5	12	123
5	13	127
5	14	112
5	15	108
5	16	93
5	17	77
5	18	71
5	19	80
5	20	68
5	21	52
5	22	74
5	23	56
5	24	45
5	25	50
5	26	51
5	27	48
5	28	40
5	29	40
5	30	36
5	31	29
5	32	37
5	33	28
5	34	29
5	35	34
5	36	30
5	37	29
5	38	29
5	39	16
5	40	27
5	41	22
5	42	19
5	43	21
5	44	18
5	45	20
5	46	19
5	47	17
5	48	24
5	49	25
5	50	12
5	51	18
5	52	11
5	53	17
5	54	9
5	55	11
5	56	9
5	57	19
5	58	10
5	59	9
5	60	12
5	61	9
5	62	4
5	63	12
5	64	3
5	65	10
5	66	12
5	67	9
5	68	3
5	69	9
5	70	4
5	71	5
5	72	8
5	73	5
5	74	5
5	75	5
5	76	5
5	77	9
5	78	8
5	79	4
5	80	8
5	81	4
5	82	6
5	83	7
5	84	5
5	85	4
5	86	2
5	87	10
5	88	4
5	89	5
5	90	6
5	91	5
5	92	4
5	93	2
5	94	4
5	95	4
5	96	1
5	97	3
5	98	3
5	99	4
5	100	4
5	101	3
5	102	2
5	103	5
5	104	4
5	105	1
5	106	1
5	107	3
5	108	3
5	109	2
5	110	3
5	111	3
5	112	3
5	113	2
5	114	2
5	115	2
5	116	2
5	117	6
5	118	1
5	119	5
5	120	2
5	121	3
5	122	1
5	123	8
5	124	1
5	125	4
5	126	1
5	127	4
5	129	1
5	130	1
5	131	3
5	132	2
5	133	2
5	134	2
5	135	2
5	136	2
5	137	1
5	138	2
5	139	4
5	140	3
5	141	2
5	142	1
5	143	1
5	144	1
5	145	1
5	146	3
5	147	2
5	148	1
5	150	2
5	151	1
5	152	4
5	153	2
5	154	3
5	155	2
5	156	1
5	157	1
5	158	1
5	161	1
5	162	1
5	163	1
5	164	1
5	165	1
5	166	1
5	168	1
5	169	2
5	171	1
5	175	1
5	176	2
5	178	2
5	180	1
5	181	1
5	182	2
5	183	1
5	189	2
5	191	2
5	194	1
5	200	1
5	201	1
5	202	1
5	203	2
5	204	1
5	205	4
5	206	1
5	212	2
5	213	1
5	214	2
5	216	3
5	217	1
5	218	1
5	220	1
5	223	1
5	229	3
5	232	1
5	235	2
5	241	1
5	242	1
5	245	2
5	252	1
5	255	1
5	256	2
5	261	1
5	262	1
5	264	1
5	269	1
5	270	1
5	272	1
5	273	1
5	280	1
5	281	1
5	286	1
5	290	1
5	295	1
5	302	1
5	306	1
5	322	2
5	326	1
5	327	1
5	328	1
5	334	1
5	343	2
5	345	2
5	350	1
5	366	1
5	367	1
5	371	1
5	372	1
5	376	1
5	386	1
5	395	1
5	398	1
5	399	1
5	405	1
5	410	1
5	411	1
5	412	1
5	414	1
5	450	1
5	463	1
5	473	1
5	503	1
5	506	1
5	510	1
5	518	1
5	523	1
5	533	1
5	534	1
5	574	1
5	579	1
5	585	1
5	624	1
5	634	1
5	700	1
5	760	1
5	772	1
5	881	1
5	1001	1
5	1061	1
5	1111	1
5	1278	1
5	1397	1
5	1551	1
5	1568	1
5	1698	1
5	2237	1
5	2815	1
5	5341	1
5	5851	1
5	8324	1
5	8389	1
5	8539	1
5	11419	1
5	33905	1
6	0	18878
6	1	1995
6	2	1114
6	3	689
6	4	514
6	5	419
6	6	364
6	7	283
6	8	249
6	9	207
6	10	194
6	11	189
6	12	149
6	13	130
6	14	122
6	15	128
6	16	105
6	17	122
6	18	91
6	19	102
6	20	87
6	21	77
6	22	60
6	23	59
6	24	53
6	25	64
6	26	53
6	27	59
6	28	46
6	29	44
6	30	48
6	31	51
6	32	37
6	33	47
6	34	36
6	35	32
6	36	36
6	37	41
6	38	48
6	39	19
6	40	43
6	41	19
6	42	30
6	43	26
6	44	19
6	45	21
6	46	22
6	47	24
6	48	13
6	49	13
6	50	20
6	51	22
6	52	17
6	53	11
6	54	14
6	55	14
6	56	16
6	57	22
6	58	12
6	59	24
6	60	16
6	61	17
6	62	15
6	63	16
6	64	13
6	65	14
6	66	10
6	67	9
6	68	13
6	69	13
6	70	8
6	71	7
6	72	11
6	73	12
6	74	3
6	75	14
6	76	12
6	77	7
6	78	9
6	79	7
6	80	8
6	81	10
6	82	6
6	83	6
6	84	6
6	85	9
6	86	6
6	87	7
6	88	6
6	89	9
6	90	8
6	91	5
6	92	6
6	93	8
6	94	4
6	95	4
6	96	2
6	97	1
6	98	5
6	99	4
6	100	3
6	101	9
6	102	5
6	103	4
6	104	2
6	105	2
6	106	4
6	107	6
6	108	2
6	109	4
6	110	1
6	111	3
6	112	6
6	113	7
6	114	2
6	115	1
6	116	3
6	117	4
6	118	4
6	119	6
6	120	9
6	121	2
6	122	2
6	123	3
6	124	3
6	125	2
6	126	2
6	127	2
6	128	1
6	129	3
6	130	1
6	131	1
6	132	2
6	133	4
6	134	1
6	135	5
6	136	4
6	137	2
6	138	3
6	139	2
6	140	1
6	141	1
6	142	2
6	143	1
6	144	5
6	145	3
6	146	4
6	147	3
6	148	2
6	149	2
6	150	2
6	151	2
6	152	3
6	153	3
6	154	3
6	155	5
6	156	2
6	157	3
6	158	1
6	159	1
6	160	2
6	161	1
6	162	4
6	163	4
6	164	2
6	165	3
6	166	2
6	167	1
6	168	1
6	169	2
6	172	1
6	173	4
6	175	3
6	176	3
6	177	1
6	179	3
6	180	4
6	182	1
6	183	1
6	184	3
6	187	1
6	188	1
6	189	1
6	190	2
6	192	1
6	195	1
6	196	1
6	197	1
6	198	1
6	200	1
6	202	2
6	203	1
6	204	4
6	207	1
6	208	1
6	209	1
6	212	2
6	216	1
6	217	1
6	218	2
6	219	1
6	221	1
6	222	1
6	223	4
6	226	3
6	230	2
6	231	2
6	232	2
6	234	2
6	238	1
6	239	1
6	240	1
6	254	1
6	256	1
6	262	1
6	264	2
6	266	2
6	269	1
6	271	1
6	275	1
6	280	1
6	284	2
6	289	1
6	290	1
6	292	1
6	302	1
6	306	2
6	307	2
6	308	1
6	309	2
6	316	1
6	317	2
6	321	1
6	328	1
6	333	2
6	335	1
6	341	1
6	346	1
6	347	1
6	351	1
6	352	1
6	354	2
6	359	1
6	365	2
6	366	1
6	369	1
6	381	1
6	382	1
6	388	1
6	398	1
6	421	1
6	422	1
6	428	1
6	449	1
6	455	1
6	458	1
6	463	1
6	465	1
6	492	1
6	498	1
6	504	1
6	516	1
6	525	1
6	528	1
6	543	1
6	577	1
6	588	1
6	595	1
6	616	1
6	648	1
6	674	1
6	681	1
6	739	1
6	745	1
6	779	2
6	789	1
6	813	1
6	848	1
6	853	1
6	855	1
6	974	1
6	1074	1
6	1088	1
6	1187	1
6	1305	1
6	1356	1
6	1537	1
6	1591	1
6	1704	1
6	1883	1
6	2131	1
6	2133	1
6	2488	1
6	2525	1
6	2785	1
6	2853	1
6	3489	1
6	4119	1
6	8899	1
6	9292	1
6	9540	1
6	12470	1
6	13868	1
6	17500	1
6	30774	1
7	0	19131
7	1	2112
7	2	1112
7	3	731
7	4	569
7	5	489
7	6	426
7	7	328
7	8	241
7	9	207
7	10	226
7	11	176
7	12	163
7	13	181
7	14	135
7	15	128
7	16	134
7	17	123
7	18	99
7	19	105
7	20	92
7	21	95
7	22	82
7	23	86
7	24	57
7	25	82
7	26	64
7	27	59
7	28	57
7	29	67
7	30	50
7	31	49
7	32	40
7	33	55
7	34	41
7	35	45
7	36	37
7	37	32
7	38	34
7	39	29
7	40	27
7	41	20
7	42	27
7	43	27
7	44	32
7	45	28
7	46	19
7	47	19
7	48	26
7	49	23
7	50	20
7	51	29
7	52	30
7	53	15
7	54	22
7	55	26
7	56	15
7	57	21
7	58	19
7	59	11
7	60	20
7	61	17
7	62	18
7	63	9
7	64	14
7	65	16
7	66	16
7	67	13
7	68	12
7	69	12
7	70	11
7	71	13
7	72	10
7	73	7
7	74	10
7	75	13
7	76	10
7	77	10
7	78	9
7	79	2
7	80	6
7	81	10
7	82	9
7	83	3
7	84	5
7	85	8
7	86	12
7	87	5
7	88	8
7	89	7
7	90	8
7	91	6
7	92	7
7	93	8
7	94	5
7	95	4
7	96	4
7	97	6
7	98	3
7	99	5
7	100	8
7	101	7
7	102	1
7	103	4
7	104	6
7	105	6
7	106	5
7	108	7
7	109	1
7	110	6
7	111	3
7	112	3
7	113	6
7	114	5
7	115	1
7	116	6
7	117	5
7	118	7
7	119	6
7	120	4
7	121	2
7	122	5
7	123	1
7	124	4
7	125	3
7	126	7
7	127	1
7	128	2
7	129	3
7	130	2
7	131	4
7	132	5
7	133	5
7	134	4
7	135	2
7	136	2
7	137	2
7	138	2
7	139	3
7	140	3
7	141	1
7	142	4
7	143	4
7	144	7
7	145	5
7	146	5
7	147	3
7	148	1
7	149	3
7	150	1
7	151	1
7	153	3
7	154	2
7	156	3
7	157	1
7	159	1
7	160	1
7	162	2
7	163	2
7	165	1
7	166	4
7	167	1
7	168	3
7	169	3
7	170	1
7	171	2
7	172	1
7	173	2
7	174	4
7	176	3
7	177	4
7	179	2
7	181	1
7	182	2
7	184	3
7	185	1
7	186	3
7	187	1
7	188	1
7	189	5
7	190	1
7	193	1
7	194	2
7	195	1
7	196	1
7	200	1
7	205	3
7	208	4
7	210	1
7	211	1
7	213	1
7	217	1
7	218	1
7	221	2
7	223	2
7	226	2
7	229	1
7	230	2
7	231	1
7	239	3
7	240	2
7	243	3
7	247	1
7	248	1
7	254	1
7	255	1
7	258	2
7	259	1
7	260	1
7	263	2
7	264	1
7	265	4
7	266	1
7	267	1
7	268	1
7	272	2
7	275	1
7	277	1
7	280	1
7	281	1
7	282	1
7	284	1
7	289	1
7	292	1
7	296	2
7	299	1
7	304	1
7	306	2
7	307	1
7	308	2
7	321	2
7	322	1
7	328	2
7	330	1
7	334	1
7	336	1
7	341	1
7	348	1
7	349	1
7	358	1
7	375	1
7	383	1
7	387	1
7	399	1
7	413	1
7	419	1
7	422	1
7	427	1
7	428	1
7	439	1
7	441	1
7	443	1
7	452	1
7	464	1
7	468	1
7	477	1
7	489	1
7	496	2
7	529	1
7	532	1
7	533	1
7	552	1
7	564	1
7	565	1
7	585	1
7	595	1
7	604	1
7	617	1
7	660	1
7	662	1
7	703	1
7	725	1
7	730	1
7	734	1
7	752	1
7	772	1
7	807	1
7	838	1
7	839	1
7	897	1
7	909	1
7	1016	1
7	1167	1
7	1248	1
7	1269	1
7	1282	1
7	1305	2
7	1310	1
7	1406	1
7	1428	1
7	1439	1
7	1443	1
7	1487	1
7	1496	1
7	1721	1
7	1923	1
7	2010	1
7	2318	1
7	2389	1
7	2561	1
7	2673	1
7	3007	1
7	3618	1
7	3723	1
7	3972	1
7	4585	1
7	4662	1
7	9489	1
7	9792	1
7	14359	1
7	25283	1
7	37646	1
7	66596	1
8	0	19578
8	1	2252
8	2	1157
8	3	794
8	4	655
8	5	503
8	6	421
8	7	365
8	8	298
8	9	276
8	10	211
8	11	215
8	12	175
8	13	174
8	14	176
8	15	147
8	16	136
8	17	138
8	18	125
8	19	121
8	20	97
8	21	108
8	22	98
8	23	92
8	24	76
8	25	66
8	26	66
8	27	73
8	28	70
8	29	78
8	30	70
8	31	64
8	32	56
8	33	48
8	34	38
8	35	44
8	36	46
8	37	50
8	38	55
8	39	37
8	40	29
8	41	45
8	42	28
8	43	38
8	44	37
8	45	33
8	46	30
8	47	26
8	48	27
8	49	32
8	50	21
8	51	15
8	52	24
8	53	28
8	54	27
8	55	20
8	56	23
8	57	25
8	58	26
8	59	19
8	60	22
8	61	22
8	62	22
8	63	19
8	64	14
8	65	16
8	66	11
8	67	15
8	68	20
8	69	12
8	70	9
8	71	15
8	72	9
8	73	14
8	74	18
8	75	7
8	76	14
8	77	10
8	78	14
8	79	8
8	80	10
8	81	6
8	82	12
8	83	9
8	84	6
8	85	9
8	86	14
8	87	7
8	88	5
8	89	7
8	90	10
8	91	13
8	92	4
8	93	6
8	94	7
8	95	3
8	96	6
8	97	10
8	98	7
8	99	9
8	100	5
8	101	3
8	102	3
8	103	9
8	104	3
8	105	6
8	106	5
8	107	5
8	108	5
8	109	7
8	110	3
8	111	4
8	112	6
8	113	8
8	114	3
8	115	4
8	116	4
8	117	10
8	118	3
8	119	2
8	120	4
8	121	4
8	122	9
8	123	3
8	124	3
8	125	4
8	126	7
8	127	8
8	128	3
8	129	3
8	130	2
8	131	6
8	133	1
8	134	4
8	135	1
8	136	1
8	137	3
8	138	1
8	140	1
8	141	1
8	142	5
8	143	3
8	144	4
8	145	4
8	146	3
8	147	1
8	148	6
8	149	1
8	150	5
8	151	4
8	152	1
8	153	2
8	154	8
8	155	3
8	156	3
8	157	3
8	158	1
8	160	1
8	161	2
8	162	1
8	163	1
8	164	3
8	165	2
8	168	2
8	169	2
8	170	4
8	171	1
8	173	3
8	174	3
8	175	1
8	176	1
8	177	4
8	178	1
8	179	1
8	181	2
8	182	2
8	183	1
8	184	3
8	185	1
8	186	2
8	187	1
8	192	1
8	193	1
8	194	1
8	196	4
8	197	1
8	198	2
8	199	1
8	201	1
8	203	1
8	204	3
8	205	1
8	208	3
8	210	1
8	212	2
8	215	2
8	216	1
8	217	1
8	218	1
8	219	2
8	220	1
8	224	2
8	225	2
8	227	1
8	228	1
8	232	1
8	235	5
8	238	1
8	239	1
8	241	1
8	242	1
8	246	1
8	248	2
8	249	1
8	252	1
8	259	2
8	263	2
8	264	2
8	265	1
8	266	1
8	267	1
8	268	1
8	269	3
8	272	1
8	276	1
8	277	1
8	279	1
8	286	1
8	287	1
8	296	1
8	297	1
8	302	1
8	304	1
8	305	1
8	306	1
8	312	1
8	316	1
8	318	1
8	323	1
8	324	1
8	328	1
8	329	2
8	334	1
8	336	2
8	337	1
8	339	1
8	343	1
8	344	2
8	355	1
8	357	2
8	359	1
8	360	1
8	366	2
8	371	1
8	373	1
8	378	1
8	379	1
8	391	2
8	394	1
8	397	1
8	400	1
8	401	1
8	402	1
8	404	2
8	412	1
8	413	1
8	434	1
8	437	1
8	447	1
8	458	1
8	467	1
8	471	1
8	474	2
8	496	1
8	504	2
8	527	1
8	553	1
8	569	1
8	573	1
8	580	1
8	584	1
8	591	1
8	602	1
8	609	1
8	617	1
8	631	1
8	633	1
8	670	1
[truncated: 149,225 more rows]

## Sheet: F3_C
enhancer_contact_frequency	AB_logRatio
0	-0.09691
1	-0.0674428
2	-0.00287085
3	-0.00557224
4	0.0420309
5	0.047515
6	0.0364584
7	0.0635806
8	0.0710989
9	0.0780782
10	0.0958317
11	0.110492
12	0.120745
13	0.111876
14	0.144133
15	0.153939
16	0.161649
17	0.171758
18	0.183158
19	0.182737
20	0.208749
21	0.207625
22	0.2244
23	0.240638
24	0.25077
25	0.240486
26	0.250899
27	0.226238
28	0.27156
29	0.294169
30	0.280948
31	0.287967
32	0.279126
33	0.308286
34	0.316698
35	0.300562
36	0.313849
37	0.339993
38	0.329733
39	0.355712
40	0.359176
41	0.336472
42	0.336631
43	0.361721
44	0.368754
45	0.36153
46	0.382404
47	0.36376
48	0.414709
49	0.386427
50	0.397764
51	0.406635
52	0.406497
53	0.425261
54	0.412205
55	0.43101
56	0.422443
57	0.435666
58	0.445793
59	0.433752
60	0.442037
61	0.476601
62	0.460851
63	0.455453
64	0.470452
65	0.447673
66	0.479999
67	0.490925
68	0.493874
69	0.484003
70	0.496974
71	0.492605
72	0.488142
73	0.479241
74	0.47145
75	0.523904
76	0.521168
77	0.514755
78	0.485471
79	0.487411
80	0.479383
81	0.489684
82	0.513318
83	0.521418
84	0.500361
85	0.523184
86	0.500247
87	0.491809
88	0.528808
89	0.534848
90	0.53437
91	0.520488
92	0.519361
93	0.509164
94	0.526629
95	0.540085
96	0.512465
97	0.538035
98	0.548205
99	0.543403
100	0.534263
101	0.55201
102	0.553618
103	0.534988
104	0.560667
105	0.565619
106	0.538036
107	0.566032
108	0.527207
109	0.584901
110	0.604062
111	0.543289
112	0.556212
113	0.565675
114	0.562601
115	0.581836
116	0.554813
117	0.573234
118	0.583445
119	0.600429
120	0.615169
121	0.55988
122	0.598661
123	0.569996
124	0.570089
125	0.556207
126	0.567909
127	0.566763
128	0.558612
129	0.588782
130	0.557894
131	0.578157
132	0.59588
133	0.567278
134	0.576194
135	0.592251
136	0.568202
137	0.547142
138	0.591908
139	0.599868
140	0.620549
141	0.618612
142	0.618664
143	0.579334
144	0.600163
145	0.619039
146	0.586743
147	0.608128
148	0.621938
149	0.587035
150	0.60206
151	0.601477
152	0.608793
153	0.607955
154	0.623366
155	0.665391
156	0.606609
157	0.639647
158	0.651325
159	0.66124
160	0.604729
161	0.589306
162	0.64792
163	0.653825
164	0.636871
165	0.665185
166	0.658753
167	0.628389
168	0.653517
169	0.64914
170	0.616311
171	0.680718
172	0.653056
173	0.633886
174	0.686748
175	0.670852
176	0.661525
177	0.690755
178	0.687315
179	0.66682
180	0.679492
181	0.628562
182	0.684274
183	0.709238
184	0.708684
185	0.681786
186	0.701316
187	0.696834
188	0.675699
189	0.7018
190	0.677926
191	0.712093
192	0.721389
193	0.656993
194	0.736174
195	0.73148
196	0.73106
197	0.691627
198	0.692746
199	0.738975
200	0.698092
201	0.654977
202	0.682682
203	0.728507
204	0.707088
205	0.723051
206	0.746738
207	0.69968
208	0.761557
209	0.724961
210	0.7537
211	0.726255
212	0.695234
213	0.726563
214	0.731894
215	0.800066
216	0.707164
217	0.750589
218	0.763245
219	0.731618
220	0.738551
221	0.733797
222	0.725261
223	0.729157
224	0.737802
225	0.773049
226	0.745736
227	0.727068
228	0.803105
229	0.800263
230	0.700242
231	0.777339
232	0.790606
233	0.760092
234	0.792226
235	0.72644
236	0.774024
237	0.795827
238	0.763953
239	0.728857
240	0.765359
241	0.809668
242	0.823331
243	0.773769
244	0.725628
245	0.763699
246	0.780458
247	0.814849
248	0.740819
249	0.787135
250	0.758816
251	0.840021
252	0.755623
253	0.760818
254	0.75733
255	0.802381
256	0.773604
257	0.774071
258	0.772565
259	0.777659
260	0.788744
261	0.812114
262	0.785283
263	0.830069
264	0.794958
265	0.827705
266	0.822798
267	0.828313
268	0.806728
269	0.811665
270	0.874709
271	0.828998
272	0.872204
273	0.813176
274	0.795817
275	0.813172
276	0.883963
277	0.80308
278	0.855361
279	0.807854
280	0.921242
281	0.814844
282	0.797504
283	0.867559
284	0.851103
285	0.768485
286	0.844041
287	0.868698
288	0.960594
289	0.892858
290	0.863859
291	0.85248
292	0.835405
293	0.869177
294	0.875202
295	0.872295
296	0.887296
297	0.886937
298	0.82101
299	0.876058
300	0.86935
301	0.86443
302	0.859185
303	0.909176
304	0.87004
305	0.928103
306	0.881464
307	0.965926
308	0.881464
309	0.845098
310	0.869634
311	0.920415
312	0.833669
313	0.911127
314	0.890214
315	0.894562
316	0.913754
317	1.03111
318	0.916148
319	0.937255
320	0.946606
321	0.921332
322	0.93592
323	0.867878
324	0.956106
325	0.951413
326	0.876722
327	0.92958
328	0.819953
329	1.01081
330	0.965645
331	0.9104
332	0.859895
333	0.909945
334	0.940035
335	1.02086
336	0.911123
337	0.909389
338	0.960836
339	0.914952
340	0.878445
341	0.918536
342	1.00185
343	0.979315
344	0.970275
345	0.976357
346	0.972576
347	1.02524
348	0.970037
349	0.948682
350	0.914734
351	0.926571
352	1.03192
353	0.991296
354	0.955014
355	0.95818
356	1.0951
357	1.03743
358	1.06291
359	0.858938
360	0.982348
361	0.94702
362	1.02063
363	1.02478
364	1.05056
365	0.980802
366	0.91364
367	0.973204
368	0.986732
369	0.94763
370	1.00321
371	1.02803
372	0.988464
373	0.916238
374	1.05155
375	0.959621
376	0.999594
377	0.98442
378	0.983192
379	0.984112
380	0.964589
381	1.03309
382	1.05253
383	1.16028
384	1.07918
385	1.05285
386	1.01026
387	1.0086
388	1.10158
389	1.09821
390	1.04006
391	1.03041
392	1.10251
393	1.16912
394	1.09185
395	1.05341
396	1.09529
397	1.03165
398	1.12719
399	1.13415
400	1.02434
401	1.00103
402	1.0735
403	1.01036
404	1.1144
405	1.0096
406	1.05163
407	1.03393
408	1.02929
409	1.02297
410	1.05418
411	1.04518
412	1.14613
413	0.991226
414	1.12649
415	1.12477
416	1.09568
417	1.11983
418	1.02974
419	1.04371
420	1.01215
421	1.04446
422	1.05582
423	1.00388
424	1.05342
425	1.05908
426	1.01017
427	1.00178
428	1.08899
429	1.05808
430	1.00893
431	1.02554
432	1.17948
433	1.14732
434	1.15815
435	1.19064
436	0.986287
437	1.10721
438	1.05036
439	1.07051
440	1.13377
441	1.05285
442	1.00962
443	1.03629
444	1.00908
445	1.19728
446	1.09751
447	1.13065
448	1.06204
449	1.0702
450	1.06626
451	1.0697
452	1.03097
453	1.14308
454	1.05368
455	1.15268
456	1.13197
457	1.16476
458	0.988686
459	1.0772
460	1.22489
461	1.1433
462	1.254
463	1.05663
464	1.04406
465	1.03476
466	1.0407
467	1.26396
468	1.0442
469	0.999321
470	1.13496
471	1.11166
472	1.17538
473	1.05031
474	1.05115
475	1.08606
476	1.31597
477	1.13812
478	1.1057
479	1.02436
480	1.0188
481	1.06181
482	1.06461
483	1.0607
484	1.16584
485	1.2033
486	1.22563
487	1.08908
488	1.07918
489	1.02548
490	1.20489
491	1.21252
492	1.13618
493	1.14367
494	1.08965
495	1.09691
496	1.10297
497	1.07505
498	1.02075
499	1.16953
500	1.18642
501	1.09731
502	0.96592
503	1.13705
504	1.21365
505	1.12608
506	1.12494
507	1.29437
508	1.25258
509	1.11664
510	1.1959
511	1.21125
512	1.05115
513	1.16665
514	1.18149
515	1.07832
516	1.0809
517	0.969123
518	1.14699
519	1.16474
520	1.08738
521	1.31079
522	1.07741
523	1.08013
524	1.15895
525	1.23452
526	0.952346
527	1.1193
528	1.27438
529	1.16324
530	1.02383
531	1.09908
532	1.35974
533	1.0928
534	1.04035
535	1.25527
536	1.16569
537	1.22029
538	1.22076
539	1.02981
540	1.15473
541	1.12494
542	1.33484
543	1.09849
544	1.28093
545	1.31992
546	1.14613
547	1.17274
548	1.07676
549	1.17831
550	1.18412
551	1.08754
552	1.5563
553	1.04811
554	1.45308
555	1.29179
556	0.957847
557	1.01889
558	1.61042
559	1.36759
560	1.39685
561	1.23769
562	1.2838
563	1.14613
564	1.03294
565	1.13157
566	1.1651
567	1.13033
568	1.5338
569	1.12963
570	1.28591
571	1.21352
572	1.21629
573	1.46781
574	1.21434
575	1.21307
576	1.1954
577	1.11764
578	1.44046
579	1.50761
580	1.21686
581	1.14747
582	1.33746
583	1.16286
584	1.32074
585	1.15761
586	1.13988
587	1.17898
588	1.02851
589	1.36173
590	1.1476
591	1.22874
592	1.27155
593	1.09766
594	1.02996
595	1.35735
596	1.09312
597	1.18132
598	1.09018
599	1.45179
600	1.418
601	1.36606
602	1.20918
603	1.34394
604	1.30392
605	1.18619
606	1.31419
607	1.35292
608	1.15803
609	1.25688
610	1.03368
611	1.22473
612	1.03959
613	1.57154
614	1.22239
615	1.94118
616	1.06478
617	1.14613
618	1.24126
619	1.28631
620	1.31419
621	1.14922
622	1.18682
623	1.14795
624	1.30103
625	1.00197
626	1.33518
627	1.09167
628	1.25527
629	1.14613
630	1.33646
631	1.33152
632	1.29373
633	1.12629
634	1.15127
635	1.29189
636	1.5476
637	1.05648
638	1.24208
639	1.24304
640	1.54584
641	1.23679
642	1.12092
643	1.57787
644	1.0813
645	1.20605
646	0.961421
647	1.20605
648	1.22123
649	1.31387
650	1.11394
651	1.47893
652	1.5966
653	1.07717
654	1.49136
655	1.5955
656	1.21146
657	1.29003
658	1.34461
659	1.21647
660	1.42777
661	1.28556
662	1.32634
663	1.56031
664	1.16879
665	0.939519
666	1.47505
667	1.33801
668	1.233
669	1
670	1.48328
671	1.65562
672	1.85532
673	1.1549
674	1.08176
675	1.18799
676	1.46666
677	1.80391
678	1.20605
679	1.47087
680	1.63094
681	1.2888
682	1.25042
683	1.26824
684	1.37501
685	1.34733
686	1.23964
687	1.41972
688	1.273
689	0.959883
690	1.41497
691	1.59988
692	1.14613
693	1.2888
694	1.16137
695	1.37501
696	1.45102
697	1.39794
698	1.33099
699	1.40775
700	1.66039
701	1.50515
702	1.84819
703	1.33244
704	2.27416
705	1.2701
706	1.64673
707	1.38739
708	1.34242
709	1.18392
710	1.60746
711	1.40654
712	1.43669
713	1.5682
714	1.05436
715	1.2075
716	1.26587
717	1.89487
718	1.34803
719	1.23328
720	1.22076
721	1.88081
722	1.76839
723	2.18184
724	1.26549
725	1.7297
726	1.37718
727	1.69897
728	1.45025
729	1.33388
730	1.58827
731	1.28631
732	1.01773
733	1.3862
734	1.31527
735	1.67821
736	1.25828
737	1.20071
738	1.33388
739	1.15635
740	2.18184
741	1.53148
742	1.273
743	1.13988
744	1.26717
745	1.34895
746	1.27217
747	1.55931
748	1.30821
749	2.10037
750	1.50174
751	1.43537
752	1.49485
753	1.52179
754	1.60924
755	2.03342
756	1.36549
757	1.28844
758	1.26717
759	1.2833
760	1.6163
761	1.12222
762	1.0607
763	1.12629
764	1.04497
765	1.13434
766	1.45864
767
768	0.80618
769	1.09938
770	1.14167
771	2.1038
772	2.07188
773	1.09255
774	1.35218
775	1.5006
776	1.09691
777	1.33041
778	1.28255
779	1.34242
780	1.12494
781	1.29667
782	1.22011
783	1.36173
784	0.929419
785	1.5272
786	1.20412
787	1.06279
788	1.51851
789	1.57596
790	1.18429
791	1.22617
792	1.23045
793	1.12803
794	1.44716
795	1.35218
796	1.69897
797	1.14613
798	1.59106
799	1.69461
800	1.33846
801	1.43537
802	1.35411
803	1.06539
804	1.99123
805	2.04532
806	1.20412
807	1.03572
808	1.27875
809	1.54407
810
811	1.94448
812	1.19033
813	1.30103
814	2.0086
815
816	1.40369
817	1.56031
818	1.31702
819	1.10721
820	1.06695
821	1.33244
822
823	1.39794
824	1.24055
825	1.89209
826	1.98677
827	1.32906
828	1.31175
829	1.12494
830	1.13988
831	1.10721
832	1.62325
833	1.32906
834	1.64836
835	1.32222
836	1.58546
837	1.33746
838	1.64836
839	1.83885
840	1.51851
841	1.21748
842	1.88649
843	1.03572
844	1.38021
845	1.47712
846
847
848	1.34895
849	1.66276
850	1.85126
851	1.77085
852	1.28631
853	1.14613
854	0.916454
855	1.21307
856	1.38917
857	1.53782
858	1.25527
859	1.53782
860
861	1.36798
862	1.13988
863
864	1.82607
865	1.52504
866	1.81291
867	1.36173
868	1.08814
869
870
871	1.15381
872	1.38021
873	1.6902
874	1.23045
875	1.14613
876	1.16137
877	1.17609
878	1.42325
879	0.90309
880	1.09691
881	1.27875
882	1.51851
883	1.37414
884	1.64345
885	1.34242
886	1.03572
887
888	0.954243
889
890	1.80618
891
892	1.01424
893	1.23045
894	1.6721
895	0.929419
896	1.79934
897
898
899	0.855317
900	1.77085
901	1.38021
902	1.20412
903	1.35218
904	1.05436
905	1.51851
906
907
908	1.17609
909
910	1.5682
911	1.5682
912	0.912045
913	1.72428
914	1.33244
915	1.29003
916	1.61278
917	1.49136
918
919	1.15635
920	1.66276
921	1.24715
922	1.6721
923	1.74819
924	1.6902
925	1.66276
926	0.963788
927	1.70757
928	1.14613
929	1.42325
930	1.27875
931
932	1
933	0.892095
934	1.0607
935	1.15635
936	1.63347
937	1.17609
938	1.53148
939
940
941	1.5563
942	1.04139
943
944	1.30103
945	1.26717
946	1.51851
947	1.5682
948	1.57978
949	1.25527
950	1.15635
951	1.53148
952	1.51851
953
954
955	1.29003
956
957	0.889302
958	1.34242
959	0.845098
960	1.26717
961	1.47712
962	1.6902
963	1.14613
964	1.49136
965	1.53148
966
967
968	1.63347
969
970	1.0607
971
972	1.64345
973
974	1.59106
975
976	1.39794
977	1.49136
978	1.32222
979	1.16137
980	1.04139
981
982	1.25527
983	1.13566
984	0.916454
985
986	1.0607
987	1.4624
988
989	1.0607
990	1.43136
991
992	1.39794
993
994
995
996
997
998	1.50515
999	0.954243
1000	1.32222
1001	1.4624
1002	1.11394
1003	1.06695
1004	1.39794
1005
1006
1007
1008
1009	1.13033
1010
1011	1.47712
1012	1.20412
1013
1014
1015
1016	1.47712
1017	1.0607
1018	1.21748
1019	0.920819
1020	1.25527
1021
1022
1023	1.50515
1024
1025
1026	1.02119
1027
1028
1029	1.34242
1030
1031
1032
1033
1034	1.47712
1035	1.32222
1036
1037
1038	1
1039
1040
1041	1.23045
1042
1043	1.4624
1044	1.4624
1045
1046	1.32222
1047
1048	1.36173
1049
1050	1.53148
1051	1.44716
1052
1053
1054
1055	1
1056
1057
1058	1.32222
1059
1060	1.32222
1061
1062
1063	1.23045
1064
1065
1066	0.929419
1067
1068
1069
1070	1.47712
1071
1072	0.564271
1073
1074	0.740363
1075
1076	1.17609
1077
1078
1079
1080	1.25527
1081	1.16137
1082	0.564271
1083	1.34242
1084
1085
1086	0.39794
1087
1088
1089	1.41497
1090
1091	0.778151
1092
1093	1.23045
1094	1.36173
1095
1096
1097
1098	1.25527
1099	1.27875
1100	1.16137
1101
1102
1103	1.14613
1104	1.17609
1105	1.11394
1106	0.740363
1107
1108
1109
1110
1111
1112
1113	1.27875
1114	1.11394
1115
1116	1.04139
1117
1118
1119
1120	1.27875
1121
1122
1123	1.07918
1124	1.34242
1125	0.778151
1126	0.740363
1127
1128
1129
1130
1131
1132	1.11394
1133
1134
1135	1.04139
1136
1137	1.20412
1138
1139	1.04139
1140
1141	1.17609
1142
1143
1144
1145	0.60206
1146
1147	1.39794
1148
1149
1150
1151
1152	1.14613
1153
1154
1155	1.04139
1156
1157
1158
1159
1160	1.11394
1161	1.04139
1162
1163
1164
1165
1166
1167
1168	0.90309
1169	0.90309
1170
1171	1.04139
1172
1173
1174
1175	0.845098
1176
1177	1.14613
1178
1179
1180
1181
1182
1183	1
1184	0.39794
1185	0.778151
1186
1187	1.14613
1188
1189
1190
1191
1192
1193	0.90309
1194	0.875061
1195	1.04139
1196
1197	0.954243
1198
1199
1200
1201
1202
1203
1204
1205
1206
1207
1208
1209
1210
1211
1212
1213
1214	0.544068
1215
1216
1217	1.07918
1218
1219
1220	0.778151
1221
1222
1223	0.954243
1224
1225
1226	0.90309
1227
1228	0.60206
1229
1230
1231
1232
1233
1234
1235
1236
1237
1238
1239
1240
1241	0.954243
1242
1243
1244	0.778151
1245
1246
1247
1248
1249
1250
1251	0.954243
1252
1253
1254
1255
1256
1257
1258
1259
1260
1261
1262
1263
1264
1265
1266	0.778151
1267
1268
1269
1270
1271
1272	0.0791812
1273
1274
1275
1276	1
1277
1278
1279
1280
1281
1282
1283	0.69897
1284
1285
1286
1287	0.90309
1288
1289
1290
1291	0.954243
1292
1293
1294
1295
1296	0.477121
1297
1298
1299
1300	0.69897
1301
1302	0
1303
1304
1305
1306
1307	0.845098
1308
1309
1310
1311
1312
1313
1314
1315
1316
1317
1318
1319
1320
1321	0.653213
1323
1324
1325
1326
1327
1328
1329	0.60206
1330
1331
1332	0.544068
1333
1334
1335
1336
1337
1338
1339
1340
1341
1342
1343
1344
1345
1346
1347
1348	0.69897
1349
1350
1351
1352
1353
1354
1355
1356
1357
1358
1359
1360
1361
1362
1363
1364
1365
1366
1367
1368
1369
1370
1371
1372
1373
1374
1375
1376
1377
1378
1379
1380
1381
1382
1383
1384
1385
1386
1388
1389	0.60206
1390
1391
1392
1393
1394
1395
1396	0.60206
1397
1398
1399
1400	0
1401
1402
1403
1404
1405
1406
1407
1408
1409
1410
1411
1412
1413
1415
1416
1417
1418
1419
1421
1422
1423
1424
1426
1427
1428	0.60206
1429
1430
1431
1433
1434
1435
1436
1437
1438
1439
1440
1441
1442
1444
1445
1447
1448
1449
1450
1451
1452
1453
1454
1455
1456
1457
1459
1460
1463
1464
1465
1466
1467
1468
1469
1470
1471
1472
1473
1474
1475
1476
1477
1478
1479
1480
1481
1482
1483
1484
1485
1486
1487
1488
1489
1493
1494
1495
1497
1498
1499
1500
1501
1502
1503
1504
1505
1506
1508
1509
1510
1511
1512
1513
1514
1515
1516
1517
1522
1523
1524
1526
1528
1530
1531
1534
1536
1537
1539
1544
1545
1546
1547
1548
1549
1555
1557
1558
1559
1560
1561
1565
1566
1567
1568
1570
1571
1572
1575
1577
1580
1581
1584
1585
1588
1589
1592
1594
1602
1603
1605
1606
1608
1609
1613
1614
1615
1616
1619
1623
1625
1628
1629
1633
1637
1639
1640
1641
1642
1643
1645
1649
1655
1656
1664
1666
1669
1670
1674
1677
1679
1681
1682
1687
1691
1692
1693
1701
1702
1703
1704
1705
1708
1713
1724
1737
1738
1739
1741
1745
1746
1749
1752
1759
1769
1773
1776
1777
1781
1786
1787
1795
1800
1808
1812
1813
1820
1832
1843
1863
1865
1877
1904
1908
1912
1919
1921
1922
1964
1973
1974
2013
2015
2017
2031
2063
2152

## Sheet: F3_DEF_AR enhancers
locus.peak	nSamples
63280000	3
63350000	8
63360000	7
63430000	7
63440000	4
63560000	12
63570000	6
63750000	8
63760000	6
64200000	10
64210000	4
64390000	5
64400000	8
64970000	11
64980000	6
65030000	11
65040000	9
65400000	12
65410000	8
65530000	16
65540000	13
65580000	12
65590000	13
65600000	20
65610000	29
65630000	22
65640000	24
65650000	22
65660000	25
65670000	27
65680000	19
65700000	23
65710000	20
65820000	19
65830000	19
65840000	16
66010000	21
66020000	24
66070000	16
66080000	22
66720000	29
66730000	32
66860000	49
66870000	51
67520000	70
67530000	77
67540000	74
67550000	74
67780000	51
67790000	51
68330000	24
68340000	17
68430000	18
68440000	19
68450000	30
68460000	18
68470000	23
68480000	25
68490000	17
68500000	11
68640000	22
68650000	18
68680000	19
68690000	29
68700000	22
68750000	19
68760000	19
68820000	20
68830000	17
68840000	22
68890000	16
68900000	19
69010000	16
69020000	15
69100000	17
69110000	16
69120000	16
69160000	10
69170000	10
69280000	12
69290000	13
69500000	11
69510000	13
69530000	14
69540000	9
69610000	15
69620000	13
70020000	5
70030000	6
70130000	4
70140000	6
70150000	10
70160000	7
70170000	7
70180000	9
70210000	8
70220000	7
70230000	7
70240000	5
70250000	5
70260000	5
70270000	12
70280000	2
70290000	9
70300000	5
70340000	4
70350000	5
70430000	6
70440000	4
70450000	8
70470000	4
70480000	4
70520000	6
70530000	3

## Sheet: F3_DEF_AR links
chr	locus.i	locus.j	avgCF
chrX	63280000	67540000	0.258687
chrX	63350000	67540000	0.206087
chrX	63360000	67540000	0.151952
chrX	63560000	67540000	0.217445
chrX	64400000	67540000	0.175489
chrX	64970000	67540000	0.21312
chrX	65400000	67540000	0.166086
chrX	65530000	67540000	0.15434
chrX	65540000	67540000	0.166007
chrX	65600000	67540000	0.283048
chrX	65610000	67540000	0.29282
chrX	65630000	67540000	0.340434
chrX	65640000	67540000	0.43898
chrX	65650000	67540000	0.350415
chrX	65660000	67540000	0.504345
chrX	65670000	67540000	0.423545
chrX	65680000	67540000	0.259745
chrX	65700000	67540000	0.396621
chrX	65710000	67540000	0.320115
chrX	65820000	67540000	0.196758
chrX	65830000	67540000	0.373006
chrX	65840000	67540000	0.438275
chrX	66010000	67540000	0.198912
chrX	66020000	67540000	0.338875
chrX	66070000	67540000	0.206919
chrX	66080000	67540000	0.350358
chrX	66720000	67540000	0.409258
chrX	66730000	67540000	0.440618
chrX	66860000	67540000	1.21658
chrX	66870000	67540000	1.02599
chrX	67520000	67540000	6.08605
chrX	67530000	67540000	10.2652
chrX	67540000	67540000	9.31745
chrX	67540000	67550000	9.86598
chrX	67540000	67780000	1.08045
chrX	67540000	67790000	0.988158
chrX	67540000	68330000	0.326322
chrX	67540000	68340000	0.222716
chrX	67540000	68430000	0.232748
chrX	67540000	68440000	0.29787
chrX	67540000	68450000	0.400438
chrX	67540000	68460000	0.258007
chrX	67540000	68470000	0.272379
chrX	67540000	68480000	0.325146
chrX	67540000	68490000	0.164383
chrX	67540000	68640000	0.28371
chrX	67540000	68650000	0.200107
chrX	67540000	68680000	0.268996
chrX	67540000	68690000	0.486596
chrX	67540000	68700000	0.333988
chrX	67540000	68750000	0.220332
chrX	67540000	68760000	0.245492
chrX	67540000	68820000	0.272491
chrX	67540000	68830000	0.144267
chrX	67540000	68840000	0.273193
chrX	67540000	68890000	0.158772
chrX	67540000	68900000	0.222139
chrX	67540000	69010000	0.219878
chrX	67540000	69020000	0.176834
chrX	67540000	69100000	0.189815
chrX	67540000	69110000	0.189036
chrX	67540000	69120000	0.1638
chrX	67540000	69170000	0.162887
chrX	67540000	69280000	0.147899
chrX	67540000	69510000	0.177893
chrX	67540000	69530000	0.187548
chrX	67540000	69610000	0.149893
chrX	67540000	69620000	0.201561
chrX	67540000	70150000	0.171627
chrX	67540000	70270000	0.14637

## Sheet: F3_DEF_AR tStatistics
locus.peak	p.value	statistic
63280000	0.000277064	15.2682
63350000	3.58953e-07	15.739
63560000	1.47582e-13	31.4374
64400000	0.000390725	6.24055
64970000	2.70883e-05	7.1425
65400000	6.71857e-14	33.269
65530000	1.19861e-09	12.9742
65540000	1.5588e-10	17.8751
65600000	2.52583e-12	15.2541
65610000	6.43134e-17	17.695
65630000	1.74396e-19	30.51
65640000	2.34534e-14	16.1276
65650000	1.1503e-09	10.2209
65660000	3.60603e-15	16.8613
65670000	2.74046e-15	16.2461
65680000	1.61172e-16	26.9374
65700000	3.84449e-20	28.616
65710000	7.42574e-19	30.5895
65820000	7.43224e-15	21.5651
65830000	9.04062e-11	13.0833
65840000	3.0917e-08	10.2812
66010000	5.9799e-12	14.1362
66020000	1.82364e-13	15.0356
66080000	6.46011e-19	28.8952
66720000	4.20228e-20	22.2912
66730000	1.27774e-16	15.8906
66860000	1.81818e-28	23.5375
66870000	4.12149e-30	24.5131
67520000	5.24893e-38	26.0026
67530000	1.45496e-39	25.5297
67540000	6.3829e-40	26.5951
67550000	6.44822e-40	26.5951
67780000	3.95639e-26	20.2997
67790000	1.34528e-29	23.9691
68330000	2.14035e-15	18.3996
68340000	1.77328e-13	20.7323
68430000	1.38434e-08	9.96476
68440000	3.89893e-11	13.7374
68450000	2.82818e-19	20.6355
68460000	4.94325e-12	16.4691
68470000	9.02182e-12	12.8724
68480000	9.27896e-16	18.1544
68490000	2.63928e-10	13.3249
68640000	2.85322e-13	15.8684
68650000	5.34418e-13	18.7572
68680000	1.15673e-09	11.3131
68690000	5.37782e-16	16.1551
68700000	3.45586e-09	9.64256
68750000	5.87584e-11	13.5425
68820000	1.83064e-13	17.4936
68830000	3.75287e-11	15.1677
68840000	1.2809e-13	16.5103
68890000	3.94258e-10	14.017
68900000	5.97251e-15	22.5837
69010000	4.64227e-09	11.5945
69020000	9.67015e-07	8.1988
69110000	6.54924e-12	17.4965
69120000	1.29473e-12	19.6559
69170000	7.16279e-06	9.04022
69280000	4.4092e-07	10.3542
69510000	3.83666e-07	9.7294
69530000	6.80303e-10	14.7173
69610000	6.07728e-11	16.9913
69620000	1.04898e-05	7.18557
70150000	1.12145e-08	17.4668
70270000	9.78326e-15	36.8568

## Sheet: F3_DEF_FOXA1 enhancers
locus.peak	nSamples
33750000	5
33760000	9
33790000	9
33800000	3
33830000	4
33840000	7
33930000	4
33940000	10
33950000	3
33960000	8
34030000	4
34040000	7
34050000	3
34060000	4
34070000	3
34080000	8
34090000	14
34100000	4
34130000	5
34140000	3
34150000	9
34220000	7
34230000	4
34240000	5
34250000	8
34330000	8
34340000	9
34370000	7
34380000	8
34450000	6
34460000	7
34470000	7
34490000	11
34500000	7
34520000	5
34530000	9
34540000	5
34550000	3
34560000	4
34620000	7
34630000	8
34640000	5
34660000	10
34670000	8
34680000	4
34690000	6
34700000	6
34710000	7
34720000	10
34870000	3
34880000	6
34930000	6
34940000	7
34980000	9
34990000	10
35040000	7
35050000	5
35060000	9
35070000	8
35090000	8
35100000	8
35110000	5
35120000	6
35130000	8
35200000	13
35210000	9
35220000	4
35290000	13
35300000	7
35330000	3
35340000	8
35350000	7
35360000	12
35370000	8
35380000	10
35390000	10
35400000	8
35410000	10
35530000	10
35540000	8
35660000	11
35670000	11
35680000	10
35800000	12
35810000	16
35820000	13
35830000	17
35940000	15
35950000	13
36200000	17
36210000	11
36220000	16
36230000	17
36250000	14
36260000	15
36310000	18
36320000	19
36330000	16
36400000	17
36410000	15
36420000	20
36580000	23
36590000	24
36640000	23
36650000	24
36660000	26
36670000	20
36680000	25
36690000	24
36750000	24
36760000	21
36850000	29
36860000	29
36870000	21
36880000	20
36900000	24
36910000	29
36960000	21
36970000	28
37170000	22
37180000	31
37190000	34
37200000	27
37220000	39
37230000	41
37240000	37
37250000	46
37280000	55
37290000	58
37300000	57
37340000	46
37350000	64
37360000	51
37370000	52
37380000	57
37390000	56
37410000	40
37420000	58
37430000	58
37440000	53
37450000	56
37470000	55
37480000	57
37540000	66
37550000	63
37560000	67
37570000	69
37580000	74
37590000	72
37600000	75
37610000	69
37620000	66
37630000	63
37860000	31
37870000	46
37880000	37
38200000	20
38210000	12
38430000	10
38440000	16
38700000	16
38710000	22
38720000	15
38730000	10
38760000	18
38770000	18
38860000	16
38870000	15
39070000	26
39080000	20
39100000	20
39110000	14
39120000	10
39130000	22
39160000	17
39170000	17
39180000	13
39230000	15
39240000	23
39260000	14
39270000	18
39370000	17
39380000	15
39430000	9
39440000	14

## Sheet: F3_DEF_FOXA1 links
chr	locus.i	locus.j	avgCF
chr14	34090000	37590000	0.151514
chr14	34490000	37590000	0.145533
chr14	34620000	37590000	0.175297
chr14	34720000	37590000	0.145516
chr14	35100000	37590000	0.156099
chr14	35200000	37590000	0.187762
chr14	35360000	37590000	0.15241
chr14	35540000	37590000	0.167576
chr14	35660000	37590000	0.145424
chr14	35670000	37590000	0.16157
chr14	35800000	37590000	0.205446
chr14	35810000	37590000	0.261087
chr14	35820000	37590000	0.182806
chr14	35830000	37590000	0.26356
chr14	35940000	37590000	0.242995
chr14	35950000	37590000	0.187576
chr14	36200000	37590000	0.337224
chr14	36210000	37590000	0.207042
chr14	36220000	37590000	0.265224
chr14	36230000	37590000	0.314633
chr14	36250000	37590000	0.204404
chr14	36260000	37590000	0.179704
chr14	36310000	37590000	0.283048
chr14	36320000	37590000	0.293064
chr14	36330000	37590000	0.214844
chr14	36400000	37590000	0.276839
chr14	36410000	37590000	0.24339
chr14	36420000	37590000	0.351555
chr14	36580000	37590000	0.311083
chr14	36590000	37590000	0.37705
chr14	36640000	37590000	0.36497
chr14	36650000	37590000	0.425676
chr14	36660000	37590000	0.421094
chr14	36670000	37590000	0.326603
chr14	36680000	37590000	0.465269
chr14	36690000	37590000	0.388018
chr14	36750000	37590000	0.375923
chr14	36760000	37590000	0.389137
chr14	36850000	37590000	0.399534
chr14	36860000	37590000	0.540652
chr14	36870000	37590000	0.313846
chr14	36880000	37590000	0.316082
chr14	36900000	37590000	0.433498
chr14	36910000	37590000	0.492671
chr14	36960000	37590000	0.459518
chr14	36970000	37590000	0.399324
chr14	37170000	37590000	0.458707
chr14	37180000	37590000	0.618332
chr14	37190000	37590000	0.605347
chr14	37200000	37590000	0.417306
chr14	37220000	37590000	0.878827
chr14	37230000	37590000	0.927741
chr14	37240000	37590000	0.80254
chr14	37250000	37590000	1.15844
chr14	37280000	37590000	1.50921
chr14	37290000	37590000	2.1313
chr14	37300000	37590000	2.84347
chr14	37340000	37590000	2.20515
chr14	37350000	37590000	2.42349
chr14	37360000	37590000	2.09577
chr14	37370000	37590000	2.19748
chr14	37380000	37590000	2.48042
chr14	37390000	37590000	2.15338
chr14	37410000	37590000	2.1898
chr14	37420000	37590000	2.18426
chr14	37430000	37590000	2.28693
chr14	37440000	37590000	2.05695
chr14	37450000	37590000	2.42746
chr14	37470000	37590000	3.56689
chr14	37480000	37590000	3.81389
chr14	37540000	37590000	3.93296
chr14	37550000	37590000	3.99611
chr14	37560000	37590000	5.10623
chr14	37570000	37590000	6.51027
chr14	37580000	37590000	10.5908
chr14	37590000	37590000	9.59946
chr14	37590000	37600000	14.882
chr14	37590000	37610000	7.88509
chr14	37590000	37620000	5.98045
chr14	37590000	37630000	4.74351
chr14	37590000	37860000	0.761704
chr14	37590000	37870000	0.980424
chr14	37590000	37880000	0.855145
chr14	37590000	38200000	0.339949
chr14	37590000	38210000	0.361901
chr14	37590000	38430000	0.167286
chr14	37590000	38440000	0.215884
chr14	37590000	38700000	0.250291
chr14	37590000	38710000	0.316848
chr14	37590000	38720000	0.261377
chr14	37590000	38730000	0.204638
chr14	37590000	38760000	0.283519
chr14	37590000	38770000	0.329396
chr14	37590000	38860000	0.26107
chr14	37590000	38870000	0.245391
chr14	37590000	39070000	0.396473
chr14	37590000	39080000	0.31759
chr14	37590000	39100000	0.321143
chr14	37590000	39110000	0.242442
chr14	37590000	39120000	0.229105
chr14	37590000	39130000	0.313259
chr14	37590000	39160000	0.296337
chr14	37590000	39170000	0.246647
chr14	37590000	39180000	0.232654
chr14	37590000	39230000	0.204379
chr14	37590000	39240000	0.308093
chr14	37590000	39260000	0.178995
chr14	37590000	39270000	0.243006
chr14	37590000	39370000	0.308396
chr14	37590000	39380000	0.23482
chr14	37590000	39440000	0.226015

[truncated: 5 more sheets: F3_DEF_FOXA1 tStatistics, F3_DEF_MYC enhancers, F3_DEF_MYC links, F3_DEF_MYC risk_SNPs, F3_DEF_MYC.tStatistics]
