# Supplementary material for: Integrated analyses highlight interactions between the three-dimensional genome and DNA, RNA and epigenomic alterations in metastatic prostate cancer
Source: Nat Genet. 2024 Jul 17;56(8):1689–700. doi: 10.1038/s41588-024-01826-3 (PMC11319208; doi:10.1038/s41588-024-01826-3)
Supplement: Supplementary file 6 — All plotted data, split into individual sheets according to the relevant components. [file 41588_2024_1826_MOESM6_ESM.xlsx]

## Sheet: F4_5hmC
chrom	start	end	sample	score	strand	Column1
chrX	65656654	65657045	1	5.64363	1
chrX	65694424	65694659	1	4.38976	1
chrX	65709512	65709815	1	6.34077	1
chrX	65712584	65712798	1	7.22858	1
chrX	66018758	66019023	1	8.83969	1
chrX	66166207	66166498	1	6.74394	1
chrX	66307587	66307911	1	4.11506	1
chrX	66325532	66325748	1	5.34256	1
chrX	66471904	66472353	1	5.53499	1
chrX	66638209	66638558	1	4.08242	1
chrX	66866183	66866400	1	6.53499	1
chrX	66872035	66872230	1	6.19395	1
chrX	66885468	66885657	1	7.40173	1
chrX	66891512	66891887	1	6.54118	1
chrX	66905350	66905600	1	4.67478	1
chrX	66912776	66913030	1	5.95726	1
chrX	66915398	66915686	1	3.91915	1
chrX	66916393	66916625	1	5.84347	1
chrX	66923517	66923796	1	5.00519	1
chrX	66924121	66924393	1	8.67514	1
chrX	67015393	67015624	1	7.32791	1
chrX	67100915	67101143	1	5.67499	1
chrX	67201455	67201704	1	4.9524	1
chrX	67221074	67221270	1	5.9229	1
chrX	67255888	67256091	1	4.60955	1
chrX	67292014	67292274	1	7.53408	1
chrX	67406852	67407099	1	6.81739	1
chrX	67521114	67521344	1	5.84349	1
chrX	67554673	67555170	1	7.22776	1
chrX	67557005	67557287	1	6.1283	1
chrX	67558463	67558771	1	5.39885	1
chrX	67559163	67559502	1	5.29247	1
chrX	67561869	67562282	1	7.99982	1
chrX	67562552	67562845	1	4.89622	1
chrX	67563601	67564529	1	5.62466	1
chrX	67565717	67565958	1	4.71796	1
chrX	67567938	67568394	1	2.79317	1
chrX	67572831	67573026	1	6.9441	1
chrX	67576122	67576381	1	6.4123	1
chrX	67576872	67577070	1	7.31249	1
chrX	67580959	67581380	1	9.41155	1
chrX	67581618	67581871	1	6.42782	1
chrX	67582500	67582894	1	6.17322	1
chrX	67584890	67585226	1	5.32967	1
chrX	67585447	67585643	1	3.40706	1
chrX	67588350	67588565	1	6.035	1
chrX	67589005	67589429	1	6.99742	1
chrX	67591883	67592116	1	5.25913	1
chrX	67592552	67592966	1	6.71404	1
chrX	67593346	67594137	1	9.65329	1
chrX	67596071	67596328	1	7.0788	1
chrX	67598294	67598619	1	5.66185	1
chrX	67599019	67599424	1	6.97458	1
chrX	67599671	67599900	1	4.02728	1
chrX	67606520	67607376	1	8.96764	1
chrX	67609770	67610212	1	4.58421	1
chrX	67617472	67617951	1	4.09043	1
chrX	67618413	67618654	1	3.56713	1
chrX	67622255	67622480	1	3.47179	1
chrX	67623066	67623603	1	6.09689	1
chrX	67623945	67624307	1	6.88415	1
chrX	67625053	67625561	1	6.75121	1
chrX	67626162	67626622	1	7.18937	1
chrX	67627380	67627966	1	13.101	1
chrX	67628781	67629043	1	5.20721	1
chrX	67630638	67632728	1	9.31302	1
chrX	67637504	67637899	1	9.1078	1
chrX	67638380	67639229	1	6.66438	1
chrX	67639825	67640281	1	6.69285	1
chrX	67641046	67641287	1	5.21693	1
chrX	67648462	67648656	1	5.02379	1
chrX	67649220	67649716	1	4.4619	1
chrX	67650988	67651189	1	6.41298	1
chrX	67651814	67652139	1	5.06434	1
chrX	67653483	67653753	1	5.20592	1
chrX	67654127	67654354	1	5.38871	1
chrX	67655852	67656102	1	3.72928	1
chrX	67659504	67659848	1	4.14589	1
chrX	67661415	67661693	1	4.65154	1
chrX	67661889	67662081	1	5.13213	1
chrX	67662922	67663394	1	10.5849	1
chrX	67663846	67664300	1	5.90375	1
chrX	67664545	67665337	1	5.99927	1
chrX	67672070	67672641	1	6.03826	1
chrX	67675019	67675225	1	3.68189	1
chrX	67684106	67684389	1	5.4343	1
chrX	67685084	67685334	1	6.11228	1
chrX	67686719	67686985	1	4.29354	1
chrX	67690314	67690653	1	5.18856	1
chrX	67692880	67693200	1	8.05515	1
chrX	67694840	67695171	1	6.59437	1
chrX	67699428	67699724	1	6.61371	1
chrX	67701204	67701566	1	7.70548	1
chrX	67702478	67703116	1	5.9874	1
chrX	67703322	67703735	1	4.44389	1
chrX	67704938	67705186	1	5.38373	1
chrX	67707625	67707883	1	7.76022	1
chrX	67708366	67708629	1	6.66438	1
chrX	67709077	67710088	1	8.81982	1
chrX	67711515	67711931	1	4.33164	1
chrX	67717423	67717883	1	12.538	1
chrX	67718979	67719334	1	6.02101	1
chrX	67721708	67721933	1	5.2363	1
chrX	67722771	67723027	1	4.44389	1
chrX	67723535	67723847	1	9.30307	1
chrX	67726778	67727191	1	9.5296	1
chrX	67730164	67730394	1	5.68508	1
chrX	67768403	67768628	1	5.3143	1
chrX	67792529	67793167	1	5.83713	1
chrX	67984800	67984994	1	7.02218	1
chrX	68061269	68061459	1	4.11506	1
chrX	68076166	68076415	1	9.84236	1
chrX	68083740	68083960	1	7.86552	1
chrX	68107625	68107837	1	6.82852	1
chrX	68120754	68121322	1	6.39465	1
chrX	68131679	68131969	1	5.60914	1
chrX	68152779	68153079	1	3.19405	1
chrX	68163735	68164012	1	4.11506	1
chrX	68181541	68182070	1	3.11652	1
chrX	68198001	68198190	1	6.39348	1
chrX	68201467	68201705	1	6.00069	1
chrX	68216937	68217188	1	7.04442	1
chrX	68231199	68231604	1	10.4025	1
chrX	68238701	68239522	1	7.0357	1
chrX	68239829	68240224	1	5.84771	1
chrX	68246889	68247141	1	5.99927	1
chrX	68249591	68249939	1	8.63658	1
chrX	68254780	68255072	1	7.63724	1
chrX	68255899	68256145	1	6.67013	1
chrX	68263754	68263993	1	5.12139	1
chrX	68266476	68266708	1	5.83393	1
chrX	68272461	68272667	1	4.49721	1
chrX	68281794	68282038	1	6.61645	1
chrX	68292607	68292814	1	6.63393	1
chrX	68301647	68302087	1	5.94224	1
chrX	68311445	68311756	1	3.85784	1
chrX	68318747	68319114	1	5.19797	1
chrX	68319896	68320126	1	6.09689	1
chrX	68331340	68331619	1	5.06434	1
chrX	68332994	68333409	1	4.58309	1
chrX	68335499	68335700	1	4.82916	1
chrX	68349446	68350071	1	9.78056	1
chrX	68351534	68351882	1	5.53499	1
chrX	68362428	68362718	1	8.11107	1
chrX	68365286	68365613	1	5.02812	1
chrX	68375286	68375603	1	3.68189	1
chrX	68384381	68384871	1	7.56015	1
chrX	68390186	68390375	1	5.66776	1
chrX	68390692	68390898	1	3.50608	1
chrX	68393096	68393355	1	6.34077	1
chrX	68399255	68400405	1	8.56891	1
chrX	68403659	68403866	1	3.96599	1
chrX	68404638	68404871	1	7.07295	1
chrX	68405997	68406478	1	9.76642	1
chrX	68410207	68411408	1	8.63436	1
chrX	68413285	68413626	1	10.7275	1
chrX	68416290	68416513	1	7.25506	1
chrX	68418845	68419142	1	3.70087	1
chrX	68421741	68421948	1	5.37151	1
chrX	68422872	68423496	1	9.28402	1
chrX	68426022	68426472	1	6.58273	1
chrX	68427776	68428003	1	7.98608	1
chrX	68429326	68429558	1	3.91708	1
chrX	68429891	68430250	1	5.85302	1
chrX	68434548	68434945	1	7.31627	1
chrX	68435992	68436236	1	7.0788	1
chrX	68437727	68438278	1	6.65044	1
chrX	68439134	68439380	1	6.22424	1
chrX	68439954	68440395	1	5.93659	1
chrX	68442231	68442603	1	5.57983	1
chrX	68444571	68444822	1	5.61163	1
chrX	68453921	68454209	1	6.58809	1
chrX	68456313	68456517	1	6.08642	1
chrX	68460219	68461011	1	10.5021	1
chrX	68462426	68462619	1	6.1283	1
chrX	68478236	68478462	1	5.9848	1
chrX	68489948	68490272	1	5.23295	1
chrX	68503758	68504097	1	7.16109	1
chrX	68505125	68505590	1	10.1052	1
chrX	68506285	68506478	1	3.71637	1
chrX	68507743	68507969	1	9.40605	1
chrX	68515925	68517007	1	5.63076	1
chrX	68556037	68556299	1	4.40316	1
chrX	68644770	68644980	1	5.44431	1
chrX	68651668	68651938	1	7.8254	1
chrX	68665401	68665811	1	9.20834	1
chrX	68754435	68754951	1	5.84347	1
chrX	68756949	68757190	1	4.11506	1
chrX	68841754	68841948	1	5.63113	1
chrX	68848620	68849228	1	10.2554	1
chrX	68855879	68856536	1	8.05449	1
chrX	68879131	68879346	1	6.64375	1
chrX	68894276	68894571	1	5.45391	1
chrX	68895238	68895557	1	5.12139	1
chrX	68912689	68912910	1	4.58818	1
chrX	68931608	68932192	1	4.81585	1
chrX	68934438	68934634	1	4.42425	1
chrX	68942538	68942864	1	6.06709	1
chrX	68943327	68943637	1	8.17686	1
chrX	68989900	68990659	1	8.41411	1
chrX	69021103	69021356	1	5.71277	1
chrX	69024231	69024606	1	5.19797	1
chrX	69040195	69040394	1	3.05517	1
chrX	69070902	69071555	1	8.59146	1
chrX	69081109	69081388	1	6.78015	1
chrX	69120956	69121201	1	6.49881	1
chrX	69164152	69164584	1	7.34499	1
chrX	69190567	69190827	1	5.36762	1
chrX	69271036	69271253	1	11.2873	1
chrX	69275979	69276215	1	6.50485	1
chrX	69278961	69279308	1	8.21482	1
chrX	69279834	69280314	1	5.63113	1
chrX	69281616	69281929	1	4.7648	1
chrX	69283275	69283510	1	7.30359	1
chrX	69289195	69289533	1	5.51371	1
chrX	69290301	69290692	1	6.67013	1
chrX	69298855	69299063	1	7.56286	1
chrX	69305501	69305694	1	4.63364	1
chrX	69305933	69306287	1	4.70965	1
chrX	69421443	69421661	1	4.31335	1
chrX	69431392	69431640	1	4.79703	1
chrX	69448006	69448572	1	6.2575	1
chrX	69510913	69511106	1	5.60364	1
chrX	69537524	69537835	1	4.05968	1
chrX	70471403	70471622	1	5.52399	1
chrX	66633524	66633755	2	4.8624	1
chrX	66664213	66664445	2	6.40506	1
chrX	66727324	66727580	2	5.31649	1
chrX	66728963	66729297	2	6.9625	1
chrX	66733047	66733439	2	5.31649	1
chrX	66779564	66779754	2	8.93762	1
chrX	66780194	66780481	2	6.94629	1
chrX	66786398	66786726	2	8.09299	1
chrX	66809959	66810238	2	5.97185	1
chrX	66866155	66866456	2	4.77748	1
chrX	66896738	66896937	2	6.59897	1
chrX	66900337	66900560	2	6.56904	1
chrX	66905354	66905567	2	5.49903	1
chrX	66908399	66908767	2	10.9651	1
chrX	66914160	66914509	2	7.3613	1
chrX	67558506	67558734	2	4.08961	1
chrX	67576159	67576350	2	4.49857	1
chrX	67581028	67581249	2	6.13441	1
chrX	67589229	67589424	2	5.5647	1
chrX	67591545	67591737	2	4.49857	1
chrX	67592542	67592938	2	6.95234	1
chrX	67598275	67598476	2	6.13441	1
chrX	67630735	67630964	2	4.90753	1
chrX	67632256	67632592	2	3.40416	1
chrX	67637628	67637817	2	4.16777	1
chrX	67666964	67667156	2	4.90753	1
chrX	67676709	67676922	2	6.54337	1
chrX	67730259	67730710	2	5.31649	1
chrX	68109726	68110057	2	5.72545	1
chrX	68201448	68201672	2	6.95234	1
chrX	68272420	68272666	2	6.54337	1
chrX	68375568	68375764	2	4.90753	1
chrX	68460301	68460957	2	6.95234	1
chrX	68526991	68527201	2	4.49857	1
chrX	68846379	68846648	2	5.31649	1
chrX	68848502	68848706	2	4.1803	1
chrX	68894277	68894572	2	3.57257	1
chrX	69298857	69299058	2	7.3613	1
chrX	69538716	69539172	2	6.95234	1
chrX	69682561	69682820	2	5.31649	1
chrX	69946831	69947035	2	5.72545	1
chrX	70088229	70088648	2	5.90434	1
chrX	70248082	70248371	2	6.95234	1
chrX	70453814	70454051	2	5.55703	1
chrX	70475376	70475615	2	4.90753	1
chrX	70477881	70478200	2	6.13441	1
chrX	66166235	66166540	3	5.29644	1
chrX	67555016	67555252	3	5.29644	1
chrX	69015189	69015395	3	4.85507	1
chrX	69016491	69016836	3	5.29644	1
chrX	70088220	70088527	3	5.29644	1
chrX	70453725	70454052	3	5.73781	1
chrX	65684460	65684664	4	4.55405	1
chrX	65685717	65685926	4	4.96806	1
chrX	65694380	65694605	4	4.55405	1
chrX	66866209	66866488	4	6.62407	1
chrX	66905299	66905606	4	8.28009	1
chrX	66905951	66906150	4	6.06758	1
chrX	66908426	66908708	4	8.28009	1
chrX	66914131	66914444	4	9.93611	1
chrX	67045726	67046068	4	4.93485	1
chrX	67047205	67047390	4	3.87738	1
chrX	67554684	67555069	4	5.0106	1
chrX	67555668	67555853	4	4.55405	1
chrX	67561838	67562276	4	7.45208	1
chrX	67563679	67564016	4	4.58236	1
chrX	67568056	67568348	4	6.59343	1
chrX	67568728	67569141	4	6.21007	1
chrX	67575450	67575755	4	5.38206	1
chrX	67591873	67592145	4	5.79606	1
chrX	67599072	67599379	4	7.86609	1
chrX	67617882	67618064	4	5.38206	1
chrX	67632267	67632673	4	6.62407	1
chrX	67638531	67638716	4	4.77977	1
chrX	67654171	67654409	4	8.6941	1
chrX	67659582	67659980	4	6.21007	1
chrX	67662964	67663342	4	6.62407	1
chrX	67692934	67693231	4	8.6941	1
chrX	67709127	67709737	4	7.03808	1
chrX	67722775	67723023	4	9.1081	1
chrX	67723596	67723805	4	8.28009	1
chrX	67726840	67727188	4	9.52211	1
chrX	67787373	67787640	4	8.6941	1
chrX	67792772	67793083	4	4.39982	1
chrX	68057924	68058115	4	8.28009	1
chrX	68135967	68136205	4	9.1081	1
chrX	68206320	68206620	4	4.55405	1
chrX	68255217	68255522	4	7.86609	1
chrX	68272489	68272697	4	4.55405	1
chrX	68355736	68356012	4	5.79606	1
chrX	68365320	68365569	4	4.55405	1
chrX	68413330	68413578	4	7.86609	1
chrX	68436005	68436187	4	4.55405	1
chrX	68444560	68444837	4	9.1081	1
chrX	68460771	68461004	4	6.21007	1
chrX	68506141	68506483	4	7.40228	1
chrX	68665556	68665778	4	5.97367	1
chrX	68676185	68676367	4	4.96806	1
chrX	68694465	68694742	4	5.38206	1
chrX	68832104	68832301	4	5.79606	1
chrX	68846378	68846601	4	4.96806	1
chrX	68894315	68894631	4	9.52211	1
chrX	69016440	69016881	4	9.93611	1
chrX	69070963	69071418	4	5.38206	1
chrX	69164221	69164434	4	6.62407	1
chrX	69306014	69306221	4	4.96806	1
chrX	69319817	69320034	4	5.79606	1
chrX	69539016	69539235	4	8.28009	1
chrX	69682460	69682911	4	9.93611	1
chrX	69692479	69692715	4	6.21007	1
chrX	70022428	70022652	4	5.38206	1
chrX	70088205	70088511	4	6.6973	1
chrX	70173460	70173643	4	4.14005	1
chrX	70174554	70174756	4	5.97471	1
chrX	70245684	70246064	4	6.62407	1
chrX	70248106	70248337	4	9.1081	1
chrX	70295318	70295578	4	9.52211	1
chrX	70433373	70433625	4	6.21007	1
chrX	70453753	70453994	4	5.38206	1
chrX	70525206	70525392	4	5.35716	1
chrX	66914288	66914486	5	4.21683	1
chrX	67664504	67664704	5	5.0602	1
chrX	68894334	68894662	5	8.01198	1
chrX	69238269	69238527	5	6.32525	1
chrX	66786805	66787014	6	5.71903	1
chrX	66891688	66891908	6	5.53579	1
chrX	66905248	66905616	6	5.04808	1
chrX	66906003	66906253	6	6.32718	1
chrX	66914099	66914480	6	15.3799	1
chrX	66919447	66919646	6	7.95615	1
chrX	67589098	67589339	6	3.93246	1
chrX	67593489	67593752	6	6.12754	1
chrX	67632407	67632633	6	5.71903	1
chrX	67787348	67787596	6	5.31053	1
chrX	68255320	68255527	6	4.90203	1
chrX	68429235	68429523	6	6.12754	1
chrX	68932572	68932771	6	5.31053	1
chrX	70245650	70245850	6	7.35304	1
chrX	65583028	65583395	7	6.40093	1
chrX	65588142	65588730	7	6.87971	1
chrX	65601368	65601591	7	8.31933	1
chrX	65602452	65602850	7	6.80673	1
chrX	65620381	65620611	7	5.29412	1
chrX	65656603	65656851	7	6.42858	1
chrX	66475301	66475533	7	8.69748	1
chrX	66761054	66761301	7	8.49242	1
chrX	66761533	66761793	7	10.1067	1
chrX	66779528	66780545	7	4.94987	1
chrX	66786426	66786670	7	5.29412	1
chrX	66821046	66821468	7	6.80673	1
chrX	66862023	66862654	7	6.12647	1
chrX	66863464	66864026	7	7.71977	1
chrX	66866124	66866538	7	14.6678	1
chrX	66867614	66867932	7	11.3642	1
chrX	66869800	66870118	7	11.8623	1
chrX	66896647	66896862	7	4.74889	1
chrX	66898552	66898876	7	8.04717	1
chrX	66900308	66900525	7	8.38054	1
chrX	66905248	66905687	7	7.92084	1
chrX	66905959	66906242	7	8.09155	1
chrX	66908460	66908795	7	12.2043	1
chrX	66913889	66914587	7	11.8831	1
chrX	66919135	66919657	7	6.75313	1
chrX	66996766	66996992	7	6.69564	1
chrX	67045695	67046008	7	4.04809	1
chrX	67116484	67116738	7	6.42858	1
chrX	67205166	67205442	7	8.29161	1
chrX	67229057	67229472	7	4.71647	1
chrX	67292022	67292274	7	7.74849	1
chrX	67442539	67442780	7	5.82187	1
chrX	67554649	67555173	7	4.80711	1
chrX	67558485	67558741	7	4.53256	1
chrX	67565289	67565946	7	7.18488	1
chrX	67567597	67568375	7	8.69748	1
chrX	67570133	67570500	7	7.18488	1
chrX	67573384	67574187	7	7.46735	1
chrX	67576109	67576322	7	5.48304	1
chrX	67580039	67580598	7	4.91273	1
chrX	67581016	67581290	7	5.56613	1
chrX	67581687	67581893	7	6.25428	1
chrX	67589064	67589351	7	5.40933	1
chrX	67592543	67592792	7	4.48568	1
chrX	67593502	67594121	7	5.20171	1
chrX	67599047	67599365	7	4.6293	1
chrX	67599672	67599914	7	5.67741	1
chrX	67607068	67607377	7	6.23243	1
chrX	67608038	67608444	7	4.62374	1
chrX	67622239	67622519	7	4.91273	1
chrX	67625352	67625556	7	4.91273	1
chrX	67627414	67627665	7	5.67227	1
chrX	67632282	67632722	7	10.7475	1
chrX	67634493	67634712	7	6.42858	1
chrX	67637548	67637840	7	9.45379	1
chrX	67638713	67638966	7	3.44364	1
chrX	67639962	67640398	7	7.2246	1
chrX	67649145	67649381	7	6.16333	1
chrX	67654151	67654502	7	9.69413	1
chrX	67661418	67661644	7	5.57853	1
chrX	67667650	67667966	7	5.46433	1
chrX	67676663	67676923	7	7.07471	1
chrX	67692953	67693193	7	6.07531	1
chrX	67709173	67709752	7	6.86357	1
chrX	67721641	67721906	7	7.18488	1
chrX	67722355	67722641	7	6.62181	1
chrX	67723548	67723868	7	8.60765	1
chrX	67792540	67793157	7	11.7912	1
chrX	67883024	67883230	7	4.44723	1
chrX	68057713	68058092	7	4.80711	1
chrX	68107357	68107932	7	8.6022	1
chrX	68109727	68110152	7	11.1184	1
chrX	68131811	68132023	7	3.54208	1
chrX	68135142	68135614	7	6.42858	1
chrX	68135960	68136271	7	9.45379	1
chrX	68151143	68151427	7	5.81913	1
chrX	68152682	68153010	7	12.1101	1
chrX	68167869	68168168	7	5.72715	1
chrX	68236681	68237121	7	4.04578	1
chrX	68239093	68239526	7	7.04145	1
chrX	68239797	68240201	7	6.59757	1
chrX	68255290	68255550	7	7.19982	1
chrX	68308642	68308989	7	6.83889	1
chrX	68331398	68331838	7	5.39026	1
chrX	68332989	68333295	7	4.96773	1
chrX	68333619	68333981	7	4.21325	1
chrX	68365129	68365686	7	4.80711	1
chrX	68368073	68368316	7	4.33621	1
chrX	68386417	68386636	7	7.08416	1
chrX	68399547	68399819	7	4.81783	1
chrX	68410269	68410542	7	4.91273	1
chrX	68411217	68411549	7	5.22987	1
chrX	68413267	68413632	7	11.2799	1
chrX	68416389	68416604	7	3.78653	1
chrX	68422926	68423337	7	6.05042	1
chrX	68425386	68425605	7	5.67227	1
chrX	68427781	68428079	7	4.91597	1
chrX	68429145	68429516	7	7.18488	1
chrX	68434740	68435202	7	7.56303	1
chrX	68435934	68436162	7	6.76167	1
chrX	68437879	68438144	7	7.18488	1
chrX	68443199	68443408	7	7.56303	1
chrX	68444503	68444802	7	6.07878	1
chrX	68456111	68456525	7	6.45573	1
chrX	68459201	68459808	7	6.14109	1
chrX	68460371	68461287	7	12.1848	1
chrX	68462089	68462757	7	8.86344	1
chrX	68466701	68466970	7	9.82546	1
chrX	68488959	68489165	7	6.35765	1
chrX	68505345	68505611	7	5.29412	1
chrX	68556086	68556314	7	5.82187	1
chrX	68644815	68645056	7	7.2246	1
chrX	68664687	68664935	7	6.73782	1
chrX	68694537	68694792	7	4.91597	1
chrX	68697074	68697313	7	7.94118	1
chrX	68719818	68720039	7	6.5496	1
chrX	68721976	68722183	7	8.71555	1
chrX	68724823	68725063	7	6.80673	1
chrX	68748123	68748396	7	8.00531	1
chrX	68754432	68754707	7	5.05337	1
chrX	68758134	68758427	7	6.40093	1
chrX	68826022	68826319	7	7.93621	1
chrX	68830468	68831570	7	7.94118	1
chrX	68832021	68832414	7	10.5882	1
chrX	68841751	68842055	7	6.0537	1
chrX	68846319	68846788	7	4.86161	1
chrX	68855925	68856301	7	4.5541	1
chrX	68879037	68879347	7	7.56303	1
chrX	68894249	68894732	7	14.9185	1
chrX	68895251	68895844	7	5.20171	1
chrX	68896539	68896818	7	4.27489	1
chrX	68932421	68932869	7	8.31933	1
chrX	68942567	68942896	7	9.64903	1
chrX	68989904	68990184	7	9.03101	1
chrX	69015183	69015460	7	3.75679	1
chrX	69016388	69016791	7	8.03428	1
chrX	69024998	69025280	7	5.62885	1
chrX	69026040	69026271	7	7.49689	1
chrX	69027466	69027691	7	6.06404	1
chrX	69060356	69060798	7	4.15967	1
chrX	69070845	69071628	7	11.3445	1
chrX	69072167	69072984	7	9.45379	1
chrX	69078258	69078609	7	7.78265	1
chrX	69081095	69081619	7	7.51358	1
chrX	69082635	69082906	7	4.33476	1
chrX	69103064	69103742	7	6.33754	1
chrX	69107297	69107506	7	8.31933	1
chrX	69111690	69111923	7	8.69748	1
chrX	69137535	69137781	7	3.75679	1
chrX	69150778	69151483	7	7.2461	1
chrX	69190518	69190813	7	4.05134	1
chrX	69233058	69233278	7	5.33687	1
chrX	69238231	69238836	7	9.45379	1
chrX	69257324	69257921	7	7.93621	1
chrX	69273128	69273495	7	13.5422	1
chrX	69278116	69278394	7	7.14743	1
chrX	69278868	69279347	7	14.3698	1
chrX	69279851	69280170	7	10.9664	1
chrX	69280623	69280869	7	4.53782	1
chrX	69281400	69281751	7	7.4116	1
chrX	69282562	69282845	7	4.28846	1
chrX	69283217	69283571	7	7.56303	1
chrX	69285383	69285987	7	7.94118	1
chrX	69289177	69289472	7	4.53782	1
chrX	69298791	69299131	7	11.7227	1
chrX	69305998	69306245	7	5.52084	1
chrX	69308782	69309007	7	4.51408	1
chrX	69309405	69309674	7	6.80673	1
chrX	69315021	69315598	7	6.06404	1
chrX	69319714	69320205	7	10.7805	1
chrX	69502060	69502310	7	5.00342	1
chrX	69506423	69507733	7	6.32514	1
chrX	69508353	69508658	7	6.05042	1
chrX	69523188	69523586	7	6.42858	1
chrX	69538604	69539801	7	10.4436	1
chrX	69541597	69541883	7	5.72715	1
chrX	69543660	69543926	7	6.56699	1
chrX	69568763	69569054	7	5.67741	1
chrX	69573334	69573623	7	7.71977	1
chrX	69597621	69597995	7	4.3011	1
chrX	69629985	69630253	7	6.43269	1
chrX	69634482	69634915	7	8.31933	1
chrX	69637100	69637389	7	9.07563	1
chrX	69642281	69642591	7	9.76984	1
chrX	69644856	69645073	7	5.67227	1
chrX	69649212	69649503	7	9.07563	1
chrX	69682339	69682956	7	12.479	1
chrX	69685931	69686230	7	10.3102	1
chrX	69688901	69689173	7	4.86427	1
chrX	69692524	69692739	7	3.95027	1
chrX	69724921	69725185	7	7.2461	1
chrX	69803429	69803700	7	11.0073	1
chrX	69809459	69809730	7	6.97316	1
chrX	69844889	69845098	7	5.13144	1
chrX	69891845	69892163	7	7.51358	1
chrX	69915804	69916017	7	4.91597	1
chrX	69932679	69933068	7	8.31933	1
chrX	69934582	69934984	7	6.06481	1
chrX	69945907	69946518	7	11.4543	1
chrX	69971597	69971817	7	6.35765	1
chrX	69977724	69978048	7	9.33953	1
chrX	69988301	69988640	7	10.2101	1
chrX	69990277	69990587	7	8.08538	1
chrX	70020392	70020657	7	10.945	1
chrX	70022641	70022974	7	9.44667	1
chrX	70029395	70030102	7	9.83194	1
chrX	70038386	70038722	7	10.1202	1
chrX	70039802	70040009	7	5.72715	1
chrX	70040276	70040866	7	9.09606	1
chrX	70042847	70043216	7	9.26506	1
chrX	70060157	70060527	7	13.6757	1
chrX	70063883	70064254	7	4.72488	1
chrX	70079992	70080232	7	4.60514	1
chrX	70084950	70085397	7	4.378	1
chrX	70088259	70088637	7	9.09667	1
chrX	70096364	70096607	7	9.07563	1
chrX	70168783	70169178	7	5.47791	1
chrX	70174612	70174892	7	5.81037	1
chrX	70245556	70246162	7	13.4143	1
chrX	70246594	70246804	7	8.44328	1
chrX	70247953	70248448	7	13.9709	1
chrX	70250188	70250416	7	6.06866	1
chrX	70295360	70295667	7	10.4436	1
chrX	70351889	70352277	7	6.42858	1
chrX	70356942	70357379	7	5.16477	1
chrX	70433284	70433720	7	10.9664	1
chrX	70453516	70454019	7	9.07563	1
chrX	70471293	70471531	7	7.2461	1
chrX	70476920	70478177	7	7.69729	1
chrX	70478393	70478739	7	6.64766	1
chrX	70482848	70483481	7	5.77968	1
chrX	70484717	70484953	7	5.48757	1
chrX	70506093	70506313	7	6.21095	1
chrX	70510025	70510605	7	5.31312	1
chrX	70604578	70604956	7	6.80673	1
chrX	70678102	70678429	7	10.9664	1
chrX	70682766	70683492	7	10.195	1
chrX	70689135	70689377	7	6.64663	1
chrX	70700021	70700332	7	8.82909	1
chrX	65601398	65601604	8	5.69004	1
chrX	65670238	65670593	8	9.10407	1
chrX	65709464	65709708	8	4.55203	1
chrX	68832145	68832341	8	5.31071	1
chrX	68894418	68894616	8	5.066	1
chrX	69506019	69506247	8	5.31071	1
chrX	70168990	70169531	8	8.3454	1
chrX	70231799	70232021	8	6.44872	1
chrX	70253072	70253580	8	4.93137	1
chrX	70254967	70255322	8	8.3454	1
chrX	70478531	70478761	8	3.79336	1
chrX	70480720	70481044	8	4.1727	1
chrX	70482723	70483076	8	6.44872	1
chrX	70509438	70509712	8	6.82805	1
chrX	70510191	70510536	8	6.06938	1
chrX	66613714	66613991	9	5.40483	1
chrX	66632586	66632981	9	7.96787	1
chrX	66633404	66633806	9	9.32437	1
chrX	66638477	66638739	9	6.11262	1
chrX	66755193	66755435	9	4.466	1
chrX	66786766	66787100	9	7.13432	1
chrX	66839070	66839330	9	6.87075	1
chrX	66863368	66863629	9	7.33529	1
chrX	66866129	66866488	9	9.86451	1
chrX	66867662	66867866	9	9.63205	1
chrX	66902736	66902952	9	9.04171	1
chrX	66905268	66905656	9	6.49233	1
chrX	66908433	66908701	9	6.52722	1
chrX	66912804	66913044	9	4.13829	1
chrX	66914128	66914445	9	8.74759	1
chrX	67042365	67042713	9	6.28757	1
chrX	67099471	67100057	9	6.72409	1
chrX	67100377	67101143	9	10.139	1
chrX	67106420	67106923	9	7.33519	1
chrX	67107585	67107897	9	6.98678	1
chrX	67168325	67168713	9	6.98594	1
chrX	67205174	67205402	9	6.94907	1
chrX	67228660	67228865	9	7.07314	1
chrX	67255778	67255983	9	7.33519	1
chrX	67291993	67292247	9	5.90416	1
chrX	67336960	67337184	9	9.69734	1
chrX	67542974	67543246	9	7.90137	1
chrX	67561886	67562328	9	5.79112	1
chrX	67568332	67568605	9	6.71465	1
chrX	67569451	67569657	9	5.31191	1
chrX	67570120	67570444	9	6.87075	1
chrX	67575403	67575680	9	5.85687	1
chrX	67576124	67576430	9	8.99841	1
chrX	67576847	67577039	9	6.37834	1
chrX	67579995	67580267	9	8.06871	1
chrX	67580970	67581307	9	8.06871	1
chrX	67581620	67581878	9	6.49233	1
chrX	67582608	67582841	9	4.00107	1
chrX	67584981	67585207	9	2.82206	1
chrX	67588315	67588606	9	8.43669	1
chrX	67589027	67589474	9	7.78667	1
chrX	67592587	67592920	9	4.85425	1
chrX	67596087	67596302	9	10.4275	1
chrX	67598238	67598495	9	6.53632	1
chrX	67599109	67599412	9	7.90137	1
chrX	67605463	67605722	9	8.40485	1
chrX	67606638	67606881	9	3.54127	1
chrX	67607090	67607417	9	11.4844	1
chrX	67607779	67608486	9	8.66654	1
chrX	67609195	67609581	9	4.12245	1
chrX	67612970	67613227	9	8.05076	1
chrX	67620985	67621617	9	8.26297	1
chrX	67623242	67623576	9	8.15008	1
chrX	67623900	67624314	9	10.6857	1
chrX	67626288	67626601	9	6.23491	1
chrX	67627385	67627614	9	5.84014	1
chrX	67631347	67631724	9	5.87532	1
chrX	67632323	67633016	9	7.50065	1
chrX	67635250	67635443	9	3.77891	1
chrX	67635675	67635999	9	9.51618	1
chrX	67638354	67638679	9	7.51041	1
chrX	67639979	67640430	9	6.18368	1
chrX	67640990	67641259	9	4.0751	1
chrX	67648901	67649370	9	6.13391	1
chrX	67650970	67651182	9	8.05076	1
chrX	67651836	67652058	9	3.621	1
chrX	67653495	67653725	9	5.27801	1
chrX	67654170	67654528	9	10.4787	1
chrX	67655864	67656092	9	6.33246	1
chrX	67661383	67661657	9	7.55399	1
chrX	67661895	67662160	9	9.04171	1
chrX	67662927	67663362	9	4.7217	1
chrX	67663879	67664132	9	7.13432	1
chrX	67664491	67665283	9	5.60702	1
chrX	67667583	67668012	9	7.08498	1
chrX	67671741	67672357	9	6.29499	1
chrX	67692914	67693163	9	6.52722	1
chrX	67693602	67693816	9	7.90137	1
chrX	67694312	67695010	9	7.14469	1
chrX	67699434	67699687	9	4.77002	1
chrX	67701242	67701564	9	5.67888	1
chrX	67703578	67703783	9	6.80956	1
chrX	67704660	67705133	9	4.37379	1
chrX	67709220	67710087	9	8.89918	1
chrX	67717396	67717851	9	6.98678	1
chrX	67718720	67719465	9	8.81298	1
chrX	67722750	67723029	9	6.90201	1
chrX	67723494	67723855	9	12.59	1
chrX	67724300	67724508	9	7.39777	1
chrX	67725736	67725950	9	4.13829	1
chrX	67726945	67727165	9	8.66897	1
chrX	67730204	67730492	9	6.16481	1
chrX	67734232	67734445	9	4.61632	1
chrX	67781155	67781475	9	9.97136	1
chrX	67785831	67786122	9	8.69632	1
chrX	67787370	67787576	9	6.25576	1
chrX	67788566	67788795	9	6.8768	1
chrX	67792186	67793166	9	9.4434	1
chrX	68057945	68058190	9	7.55399	1
chrX	68109916	68110125	9	8.39332	1
chrX	68272412	68272631	9	6.57579	1
chrX	68417812	68418039	9	6.71465	1
chrX	68460643	68460955	9	7.97365	1
chrX	68506282	68506479	9	5.00133	1
chrX	68664727	68664936	9	5.45566	1
chrX	69164226	69164530	9	7.55399	1
chrX	69319729	69320121	9	8.39332	1
chrX	70167370	70167686	9	5.03599	1
chrX	70173427	70173687	9	5.75382	1
chrX	70174582	70174797	9	7.13432	1
chrX	70248091	70248382	9	6.29499	1
chrX	66745009	66745257	10	8.66587	1
chrX	66885548	66885932	10	6.0412	1
chrX	66892131	66892348	10	7.5515	1
chrX	66908472	66908721	10	6.79635	1
chrX	66914226	66914484	10	5.28605	1
chrX	67554710	67555182	10	5.69902	1
chrX	67559072	67559258	10	6.0412	1
chrX	67576128	67576351	10	6.53995	1
chrX	67580033	67580265	10	4.15332	1
chrX	67581022	67581307	10	4.9956	1
chrX	67588320	67588573	10	6.0412	1
chrX	67589125	67589327	10	4.71329	1
chrX	67607919	67608427	10	5.66362	1
chrX	67632087	67632615	10	6.79635	1
chrX	67635677	67635930	10	9.0618	1
chrX	67654261	67654455	10	4.15332	1
chrX	67694963	67695191	10	8.30665	1
chrX	67723533	67723743	10	4.90847	1
chrX	67785860	67786094	10	4.15332	1
chrX	68151258	68151492	10	7.92907	1
chrX	68428410	68428595	10	6.79635	1
chrX	68462339	68462565	10	5.28605	1
chrX	68648034	68648244	10	4.15332	1
chrX	68651250	68651446	10	3.81497	1
chrX	68664724	68665012	10	7.17392	1
chrX	68665629	68665815	10	6.41877	1
chrX	68832149	68832334	10	6.0412	1
chrX	68849052	68849249	10	5.28605	1
chrX	68879157	68879377	10	6.70024	1
chrX	68894269	68894608	10	6.0343	1
chrX	68895086	68895539	10	6.41877	1
chrX	68932289	68932483	10	6.0412	1
chrX	68934471	68934668	10	7.17392	1
chrX	68989876	68990378	10	5.28605	1
chrX	69026060	69026246	10	4.5309	1
chrX	69027903	69028226	10	4.90847	1
chrX	69081135	69081362	10	6.0412	1
chrX	69150965	69151186	10	4.90847	1
chrX	69152640	69152871	10	4.15332	1
chrX	69164211	69164476	10	4.90847	1
chrX	69255630	69255829	10	4.90847	1
chrX	69271016	69271229	10	6.0412	1
chrX	69285361	69285547	10	6.0412	1
chrX	69298892	69299113	10	7.17392	1
chrX	69305934	69306211	10	7.07248	1
chrX	69309453	69309680	10	4.90847	1
chrX	69356316	69356520	10	6.41877	1
chrX	69507174	69507604	10	7.5515	1
chrX	69538713	69539137	10	5.66362	1
chrX	69614696	69614959	10	7.08495	1
chrX	69750415	69750658	10	7.17392	1
chrX	69946275	69946485	10	8.68422	1
chrX	70039243	70039535	10	4.15332	1
chrX	70088312	70088573	10	6.79635	1
chrX	70173113	70173505	10	9.81695	1
chrX	70174530	70174761	10	7.5515	1
chrX	70183149	70183378	10	5.28605	1
chrX	70295335	70295602	10	11.7048	1
chrX	70453609	70453891	10	6.41877	1
chrX	70458315	70458604	10	4.5309	1
chrX	70478400	70478710	10	6.79635	1
chrX	70480410	70481087	10	9.0618	1
chrX	70482751	70483013	10	6.0412	1
chrX	70483311	70483812	10	6.69685	1
chrX	70506116	70506342	10	4.5309	1
chrX	70541596	70541856	10	7.92907	1
chrX	70552863	70553056	10	6.41877	1
chrX	66906275	66906483	11	3.81803	1
chrX	68239438	68239620	11	5.72704	1
chrX	68459329	68459515	11	5.34524	1
chrX	68506289	68506508	11	4.58163	1
chrX	68676231	68676435	11	6.10885	1
chrX	68841792	68842035	11	4.96344	1
chrX	68894279	68894468	11	5.72704	1
chrX	70478496	70478718	11	5.72704	1
chrX	70480797	70481026	11	5.72704	1
chrX	70482862	70483072	11	4.96344	1
chrX	66489370	66489740	12	3.2381	1
chrX	66629976	66630356	12	4.19743	1
chrX	66633456	66633778	12	3.81541	1
chrX	66745036	66745272	12	4.74977	1
chrX	66751432	66751689	12	4.79418	1
chrX	66777680	66777872	12	3.08781	1
chrX	66780215	66780487	12	2.45205	1
chrX	66786732	66787165	12	9.26596	1
chrX	66809907	66810286	12	9.89598	1
chrX	66863396	66864202	12	6.42512	1
chrX	66866124	66866520	12	8.78388	1
chrX	66867002	66867260	12	5.22624	1
chrX	66867684	66868157	12	4.07835	1
chrX	66885749	66885983	12	3.39629	1
chrX	66898628	66898882	12	4.72764	1
chrX	66901531	66902020	12	4.21308	1
chrX	66905308	66905616	12	3.53809	1
chrX	66905921	66906618	12	9.60615	1
chrX	66908396	66908781	12	7.58075	1
chrX	66914064	66914507	12	11.6683	1
chrX	66919175	66919730	12	7.02902	1
chrX	66998316	66998552	12	2.84682	1
chrX	67045775	67045980	12	1.92284	1
chrX	67100307	67100670	12	5.67168	1
chrX	67100887	67101142	12	4.0626	1
chrX	67105883	67106601	12	4.71148	1
chrX	67107561	67107884	12	2.11145	1
chrX	67221716	67222104	12	7.02123	1
chrX	67291901	67292324	12	7.48402	1
chrX	67336957	67337225	12	5.71068	1
chrX	67358959	67359225	12	5.89593	1
chrX	67361699	67362073	12	2.59965	1
chrX	67435919	67436118	12	2.54125	1
chrX	67441638	67441834	12	3.11555	1
chrX	67523462	67523896	12	3.19552	1
chrX	67525130	67525429	12	3.66206	1
chrX	67542993	67543398	12	4.62265	1
chrX	67551212	67552101	12	3.75474	1
chrX	67552964	67553759	12	5.09694	1
chrX	67554842	67555215	12	4.12948	1
chrX	67555627	67555883	12	2.5654	1
chrX	67556939	67557251	12	5.27453	1
chrX	67563952	67564489	12	2.64989	1
chrX	67567315	67567622	12	5.31597	1
chrX	67568665	67569057	12	4.37655	1
chrX	67570175	67570442	12	2.16057	1
chrX	67571145	67571407	12	5.51194	1
chrX	67579628	67579846	12	3.41816	1
chrX	67580924	67581134	12	3.60865	1
chrX	67587990	67588188	12	3.80115	1
chrX	67612285	67612631	12	1.9569	1
chrX	67631938	67632602	12	3.44918	1
chrX	67635747	67635956	12	3.33241	1
chrX	67640138	67640394	12	3.83789	1
chrX	67642571	67642973	12	7.06925	1
chrX	67646669	67646861	12	3.50212	1
chrX	67649074	67649291	12	3.67129	1
chrX	67654087	67654552	12	9.45938	1
chrX	67659856	67660048	12	1.96469	1
chrX	67677225	67677693	12	9.38517	1
chrX	67695004	67695277	12	3.36365	1
chrX	67698296	67698532	12	5.33043	1
chrX	67722773	67723239	12	9.21021	1
chrX	67724281	67724569	12	3.30886	1
chrX	67727653	67727835	12	3.21335	1
chrX	67790906	67791224	12	2.01272	1
chrX	67792203	67793117	12	4.92338	1
chrX	67800016	67800286	12	5.13738	1
chrX	67888016	67888218	12	2.96056	1
chrX	67921109	67921349	12	2.94603	1
chrX	68095083	68095345	12	5.14974	1
chrX	68107287	68107881	12	6.6951	1
chrX	68108087	68108866	12	3.65782	1
chrX	68109750	68110514	12	9.89115	1
chrX	68112530	68112931	12	4.35503	1
chrX	68113517	68113742	12	3.13467	1
chrX	68135070	68135670	12	4.75308	1
chrX	68135925	68136225	12	8.6448	1
chrX	68138778	68139081	12	3.85977	1
chrX	68144735	68145141	12	7.85641	1
chrX	68151220	68151447	12	3.82674	1
chrX	68151633	68151838	12	2.9929	1
chrX	68152649	68153026	12	8.14591	1
chrX	68181944	68182224	12	5.69666	1
chrX	68190308	68190512	12	4.04297	1
chrX	68206147	68206662	12	8.55999	1
chrX	68210615	68210819	12	4.18334	1
chrX	68232258	68232450	12	2.90613	1
chrX	68239446	68239701	12	3.40524	1
chrX	68247076	68247457	12	7.72224	1
chrX	68249419	68249792	12	2.27705	1
chrX	68255272	68255567	12	5.91436	1
chrX	68283868	68284150	12	5.55402	1
chrX	68307346	68307571	12	3.01805	1
chrX	68309440	68309734	12	5.38545	1
chrX	68311357	68311568	12	2.67534	1
chrX	68331427	68331906	12	3.26181	1
chrX	68332958	68333232	12	3.82591	1
chrX	68346770	68347058	12	3.61502	1
chrX	68354592	68354857	12	5.07683	1
chrX	68356043	68356249	12	2.53118	1
chrX	68365352	68365589	12	2.09792	1
chrX	68368311	68368513	12	4.04401	1
chrX	68393091	68393348	12	3.01528	1
chrX	68397256	68397592	12	3.00655	1
chrX	68399415	68399612	12	2.84241	1
chrX	68402828	68403294	12	2.58024	1
chrX	68411369	68412014	12	6.0181	1
chrX	68413283	68413588	12	3.40724	1
chrX	68416389	68417176	12	3.88956	1
chrX	68420677	68420876	12	3.81365	1
chrX	68431025	68431519	12	4.31193	1
chrX	68434291	68434712	12	4.97414	1
chrX	68435929	68436239	12	3.89788	1
chrX	68438496	68438684	12	3.3811	1
chrX	68439537	68439808	12	4.28504	1
chrX	68440001	68440404	12	3.45326	1
chrX	68442101	68442330	12	2.28076	1
chrX	68443177	68443457	12	4.77418	1
chrX	68444583	68444784	12	2.82544	1
chrX	68453070	68453449	12	5.42348	1
chrX	68453817	68454230	12	7.29654	1
chrX	68455563	68455839	12	4.98547	1
chrX	68456121	68456624	12	6.5497	1
chrX	68459285	68459600	12	2.78383	1
chrX	68460207	68461299	12	13.0985	1
chrX	68462326	68462611	12	3.7022	1
chrX	68474913	68475206	12	4.55322	1
chrX	68475426	68476275	12	4.62608	1
chrX	68478235	68478533	12	4.92341	1
chrX	68487389	68487770	12	3.45072	1
chrX	68490016	68490325	12	4.71734	1
chrX	68506114	68506614	12	6.79753	1
chrX	68507696	68508031	12	7.48079	1
chrX	68516231	68517137	12	4.77334	1
chrX	68537005	68537200	12	3.33171	1
chrX	68554110	68554302	12	4.1037	1
chrX	68649017	68649342	12	2.42546	1
chrX	68664717	68664938	12	2.74929	1
chrX	68697009	68697331	12	5.10229	1
chrX	70020456	70020660	12	5.55144	1
chrX	70022143	70022443	12	5.15491	1
chrX	66465021	66465450	13	5.84609	1
chrX	66471245	66471431	13	4.7672	1
chrX	66473673	66473883	13	4.86863	1
chrX	66474639	66474844	13	3.38451	1
chrX	66475269	66475481	13	3.61014	1
chrX	66475970	66476218	13	5.76538	1
chrX	66729275	66729458	13	2.11809	1
chrX	66750573	66751063	13	5.02331	1
chrX	66760551	66760837	13	3.03198	1
chrX	66777646	66777910	13	7.21855	1
chrX	66779542	66779738	13	4.09798	1
chrX	66780141	66780507	13	6.08146	1
chrX	66786737	66787165	13	12.7584	1
chrX	66809975	66810168	13	4.8352	1
chrX	66820975	66821152	13	4.50769	1
chrX	66839102	66839329	13	5.0761	1
chrX	66847478	66847735	13	7.22659	1
chrX	66862046	66862269	13	4.41843	1
chrX	66862490	66862722	13	2.04014	1
chrX	66863412	66863666	13	3.7145	1
chrX	66863865	66864206	13	8.10969	1
chrX	66866103	66866499	13	12.8265	1
chrX	66866947	66867254	13	8.34502	1
chrX	66867605	66868235	13	9.89744	1
chrX	66869839	66870071	13	6.27971	1
chrX	66876709	66876997	13	2.79304	1
chrX	66884840	66885057	13	4.78952	1
chrX	66885565	66885970	13	3.19988	1
chrX	66891698	66891910	13	3.97452	1
chrX	66898575	66899628	13	7.08395	1
chrX	66900263	66900599	13	9.65816	1
chrX	66901488	66902006	13	7.74985	1
chrX	66902744	66902942	13	4.46798	1
chrX	66904514	66904689	13	2.88038	1
chrX	66905233	66905637	13	5.72412	1
chrX	66905913	66906641	13	15.1068	1
chrX	66908389	66908799	13	10.1311	1
chrX	66912412	66912706	13	5.41249	1
chrX	66914088	66914829	13	11.5956	1
chrX	66919427	66919681	13	6.7747	1
chrX	66954958	66955162	13	5.12171	1
chrX	66998316	66998529	13	2.96976	1
chrX	67042347	67042880	13	7.81694	1
chrX	67045623	67046030	13	4.54324	1
chrX	67047147	67047474	13	3.66063	1
chrX	67052543	67052780	13	5.99085	1
chrX	67099448	67100108	13	5.9788	1
chrX	67100351	67101197	13	11.4192	1
chrX	67102315	67102544	13	5.60174	1
chrX	67104885	67105079	13	4.5256	1
chrX	67105886	67106895	13	9.01073	1
chrX	67107473	67108005	13	3.98176	1
chrX	67168327	67168722	13	2.50691	1
chrX	67175779	67176032	13	4.99159	1
chrX	67205126	67205446	13	9.51132	1
chrX	67222027	67222203	13	3.57993	1
chrX	67228495	67229177	13	8.99167	1
chrX	67229688	67229924	13	6.34094	1
chrX	67231857	67232045	13	4.36174	1
chrX	67291926	67292244	13	5.95403	1
chrX	67358988	67359202	13	4.76673	1
chrX	67435884	67436134	13	3.29575	1
chrX	67437890	67438184	13	4.34853	1
chrX	67441634	67441938	13	6.86334	1
chrX	67521066	67521401	13	9.47656	1
chrX	67522668	67523006	13	3.2226	1
chrX	67523695	67523911	13	4.18624	1
chrX	67525102	67525387	13	3.84249	1
chrX	67543007	67543544	13	7.30724	1
chrX	67550315	67550628	13	4.46417	1
chrX	67551822	67552576	13	7.44982	1
chrX	67552914	67553845	13	7.99785	1
chrX	67554670	67555221	13	7.81865	1
chrX	67555640	67555947	13	3.5922	1
chrX	67556946	67557209	13	3.69908	1
chrX	67559122	67559348	13	3.44439	1
chrX	67561818	67562220	13	2.7428	1
chrX	67563617	67564504	13	3.4937	1
chrX	67567099	67567703	13	7.23112	1
chrX	67568070	67569153	13	8.33903	1
chrX	67569445	67569778	13	5.87697	1
chrX	67570097	67570468	13	4.36259	1
chrX	67576100	67576383	13	4.6214	1
chrX	67579025	67580327	13	9.83502	1
chrX	67580893	67581199	13	8.58803	1
chrX	67587233	67587437	13	2.63035	1
chrX	67591921	67592130	13	2.25363	1
chrX	67592501	67592883	13	3.92511	1
chrX	67594981	67595229	13	3.61458	1
chrX	67607855	67608519	13	7.28968	1
chrX	67609058	67609291	13	5.1094	1
chrX	67612229	67612694	13	3.65944	1
chrX	67617839	67618067	13	4.1493	1
chrX	67621487	67621691	13	3.48954	1
chrX	67626229	67626496	13	3.35012	1
chrX	67630669	67630865	13	3.60764	1
chrX	67632177	67632577	13	2.73975	1
chrX	67634521	67634973	13	5.83344	1
chrX	67635704	67635992	13	7.93443	1
chrX	67637584	67637823	13	3.30542	1
chrX	67640057	67640641	13	4.43897	1
chrX	67642856	67643115	13	6.40133	1
chrX	67646672	67646847	13	3.59358	1
chrX	67649072	67649322	13	4.61077	1
chrX	67654089	67654933	13	12.3051	1
chrX	67659642	67660112	13	4.67583	1
chrX	67661932	67662115	13	3.39331	1
chrX	67667821	67667995	13	3.82459	1
chrX	67676670	67676935	13	4.13693	1
chrX	67677374	67677642	13	4.11214	1
chrX	67693011	67693242	13	4.48271	1
chrX	67698283	67698535	13	7.09729	1
chrX	67707631	67707847	13	3.08539	1
chrX	67722814	67723171	13	7.84862	1
chrX	67723620	67723843	13	4.38205	1
chrX	67724289	67724520	13	3.19057	1
chrX	67727661	67727858	13	4.23389	1
chrX	67730492	67730750	13	3.87587	1
chrX	67785971	67786153	13	3.39134	1
chrX	67789039	67789295	13	3.19057	1
chrX	67792421	67792805	13	5.74053	1
chrX	68107345	68107878	13	4.76832	1
chrX	68109696	68110101	13	2.95892	1
chrX	65620365	65620630	14	4.86565	1
chrX	65703713	65703923	14	5.271	1
chrX	66018735	66018965	14	5.44166	1
chrX	68152733	68153018	14	5.08577	1
chrX	68255337	68255569	14	3.61885	1
chrX	68408832	68409136	14	6.10199	1
chrX	68413281	68413542	14	7.72918	1
chrX	68434380	68434633	14	6.24718	1
chrX	68439931	68440401	14	4.70491	1
chrX	68444537	68444828	14	5.57447	1
chrX	68453852	68454106	14	7.94289	1
chrX	68455570	68455808	14	6.33299	1
chrX	68456390	68456597	14	5.13434	1
chrX	68459295	68459858	14	9.94739	1
chrX	68460430	68461471	14	12.2563	1
chrX	68497335	68497610	14	4.07328	1
chrX	68506248	68506534	14	6.16638	1
chrX	68534103	68534311	14	4.55824	1
chrX	68647256	68647487	14	4.86411	1
chrX	68659373	68659994	14	5.88063	1
chrX	68676176	68676498	14	9.15439	1
chrX	68696988	68697383	14	7.11887	1
chrX	68717614	68717896	14	7.71901	1
chrX	68718240	68718450	14	4.19853	1
chrX	68719783	68720015	14	4.48515	1
chrX	68724700	68725020	14	2.8052	1
chrX	68826098	68826556	14	8.28648	1
chrX	68828367	68828650	14	5.36061	1
chrX	68832431	68832690	14	9.54559	1
chrX	68833444	68834748	14	9.20636	1
chrX	68835335	68835592	14	4.67254	1
chrX	68838331	68839016	14	6.26822	1
chrX	68840186	68840714	14	11.4201	1
chrX	68842087	68843596	14	6.45428	1
chrX	68843885	68844298	14	5.07171	1
chrX	68845422	68845722	14	4.52356	1
chrX	68846395	68846784	14	6.43442	1
chrX	68849048	68849264	14	5.85726	1
chrX	68855813	68856387	14	8.33534	1
chrX	68859710	68859921	14	6.4549	1
chrX	68867569	68868234	14	10.2563	1
chrX	68872209	68872458	14	6.62608	1
chrX	68878996	68879408	14	7.97969	1
chrX	68881003	68881496	14	5.28479	1
chrX	68892849	68893284	14	3.46229	1
chrX	68893949	68894620	14	6.85337	1
chrX	68896292	68896889	14	7.0285	1
chrX	68901580	68901875	14	7.68401	1
chrX	68909094	68909633	14	6.44465	1
chrX	68912208	68912928	14	4.07121	1
chrX	68915218	68915426	14	5.59435	1
chrX	68916493	68916807	14	6.42602	1
chrX	68922105	68922408	14	6.08624	1
chrX	68928762	68929000	14	6.03289	1
chrX	68931028	68932605	14	8.36859	1
chrX	68934968	68935178	14	5.65445	1
chrX	68942564	68942902	14	5.33223	1
chrX	68943323	68943599	14	5.14367	1
chrX	68945627	68946125	14	8.14241	1
chrX	68989920	68990635	14	6.34915	1
chrX	68995504	68996590	14	5.70259	1
chrX	68997714	68997941	14	7.43848	1
chrX	69015134	69015444	14	4.83149	1
chrX	69016256	69016527	14	6.54326	1
chrX	69021054	69021497	14	8.10942	1
chrX	69024225	69024628	14	5.22681	1
chrX	69027114	69027550	14	8.12176	1
chrX	69027862	69028154	14	3.46229	1
chrX	69031262	69031495	14	6.43389	1
chrX	69033708	69034200	14	6.61895	1
chrX	69070925	69071584	14	7.29847	1
chrX	69078100	69078359	14	3.77492	1
chrX	69080645	69081445	14	7.94541	1
chrX	69082116	69082441	14	6.78085	1
chrX	69102812	69103220	14	6.41833	1
chrX	69111228	69111483	14	8.79857	1
chrX	69131424	69131675	14	7.32238	1
chrX	69146780	69147014	14	6.11079	1
chrX	69150024	69150598	14	7.32238	1
chrX	69151008	69151633	14	6.98667	1
chrX	69197441	69197651	14	8.51489	1
chrX	69238647	69238912	14	6.09132	1
chrX	69279801	69280525	14	8.1306	1
chrX	69281471	69281700	14	6.25123	1
chrX	69285383	69285834	14	5.73422	1
chrX	69289078	69289809	14	9.27365	1
chrX	69290090	69290373	14	4.63131	1
chrX	69298816	69299069	14	6.91558	1
chrX	69305653	69306254	14	7.67144	1
chrX	69319649	69320142	14	4.35568	1
chrX	69366392	69366849	14	5.62965	1
chrX	69448221	69448746	14	6.98667	1
chrX	69505931	69506459	14	5.43085	1
chrX	69507153	69507501	14	6.76813	1
chrX	69538854	69539172	14	4.39929	1
chrX	69573610	69573868	14	5.28839	1
chrX	69581054	69581265	14	5.28839	1
chrX	70043572	70043821	14	6.10199	1
chrX	70085177	70085402	14	5.69519	1
chrX	70248029	70248343	14	6.10199	1
chrX	70338127	70338569	14	6.50878	1
chrX	70398976	70399196	14	5.69519	1
chrX	70463119	70463388	14	4.47479	1
chrX	70468130	70468470	14	5.28839	1
chrX	70471325	70471584	14	6.10199	1
chrX	70472256	70472529	14	4.47479	1
chrX	70472836	70473111	14	4.06088	1
chrX	70475379	70475705	14	6.50878	1
chrX	70480362	70481080	14	8.54278	1
chrX	70481426	70481676	14	6.87463	1
chrX	70482690	70483106	14	5.28839	1
chrX	70677882	70678137	14	4.47479	1
chrX	66728437	66728702	15	3.23487	1
chrX	66733247	66733534	15	5.26667	1
chrX	66739028	66739265	15	5.94636	1
chrX	66743371	66743693	15	7.04114	1
chrX	66746482	66747427	15	5.20217	1
chrX	66750871	66751118	15	5.18049	1
chrX	66752562	66752820	15	7.57833	1
chrX	66753799	66754059	15	5.87229	1
chrX	66754397	66754729	15	7.32905	1
chrX	66755125	66755586	15	4.68726	1
chrX	66756896	66757114	15	6.13855	1
chrX	66760415	66760818	15	3.87118	1
chrX	66761082	66761288	15	4.50477	1
chrX	66771326	66771550	15	5.62656	1
chrX	66779524	66779990	15	5.20312	1
chrX	66780238	66780505	15	2.96366	1
chrX	66786208	66787092	15	5.45826	1
chrX	66794660	66794868	15	4.82156	1
chrX	66807767	66808108	15	6.6716	1
chrX	66809979	66810161	15	5.25309	1
chrX	66815960	66816373	15	7.4907	1
chrX	66817464	66817951	15	11.5967	1
chrX	66818512	66818752	15	7.18399	1
chrX	66819851	66820051	15	3.06101	1
chrX	66822294	66822715	15	3.22848	1
chrX	66827798	66828044	15	5.29455	1
chrX	66839033	66839321	15	5.06788	1
chrX	66841541	66841858	15	5.00795	1
chrX	66847491	66847707	15	7.10445	1
chrX	66853974	66854293	15	3.16536	1
chrX	66862059	66862514	15	4.68354	1
chrX	66863404	66864178	15	7.88397	1
chrX	66866210	66866423	15	3.96737	1
chrX	66867690	66868192	15	5.35523	1
chrX	66885420	66886037	15	9.95707	1
chrX	66891650	66892319	15	6.77728	1
chrX	66898673	66898870	15	5.66532	1
chrX	66900280	66900557	15	10.1124	1
chrX	66901567	66901976	15	3.47631	1
chrX	66902778	66903271	15	4.85707	1
chrX	66905259	66905639	15	4.93493	1
chrX	66905933	66906409	15	7.21805	1
chrX	66908367	66908778	15	10.0466	1
chrX	66912479	66912871	15	2.73793	1
chrX	66914102	66914594	15	8.96075	1
chrX	66915184	66915469	15	2.95033	1
chrX	66918320	66918837	15	3.68419	1
chrX	66924092	66924410	15	5.55435	1
chrX	66932311	66932501	15	6.37845	1
chrX	66960449	66960702	15	7.57458	1
chrX	66961709	66961950	15	5.38716	1
chrX	66968683	66969010	15	8.84661	1
chrX	66974305	66974612	15	7.7901	1
chrX	66978536	66978900	15	3.41447	1
chrX	66986248	66986497	15	2.98694	1
chrX	66996818	66997034	15	4.02181	1
chrX	67015378	67015693	15	5.11436	1
chrX	67042364	67042818	15	5.37662	1
chrX	67045653	67046029	15	4.27122	1
chrX	67057309	67057542	15	5.12573	1
chrX	67099408	67099692	15	6.51991	1
chrX	67100348	67101164	15	8.10747	1
chrX	67105899	67106159	15	4.74804	1
chrX	67106355	67106542	15	4.81616	1
chrX	67107479	67107884	15	3.56496	1
chrX	67168266	67168703	15	6.38914	1
chrX	67175755	67176073	15	6.54031	1
chrX	67205132	67205378	15	6.14021	1
chrX	67221057	67221279	15	5.59113	1
chrX	67228559	67228812	15	4.82522	1
chrX	67255808	67256098	15	4.16616	1
chrX	67257193	67257396	15	4.44163	1
chrX	67258441	67258762	15	5.3844	1
chrX	67292020	67292317	15	9.17254	1
chrX	67359012	67359216	15	4.71381	1
chrX	67366819	67367018	15	4.77621	1
chrX	67406860	67407065	15	5.6382	1
chrX	67408990	67409204	15	4.09094	1
chrX	67435887	67436101	15	3.51572	1
chrX	67437723	67438432	15	6.73861	1
chrX	67441646	67442015	15	8.63351	1
chrX	67442537	67442817	15	3.95194	1
chrX	67522629	67522990	15	3.71588	1
chrX	67523454	67523903	15	6.86791	1
chrX	67525127	67525415	15	6.38282	1
chrX	67538705	67538895	15	4.61448	1
chrX	67543026	67543702	15	7.6992	1
chrX	67552300	67552593	15	8.98663	1
chrX	67552985	67554395	15	6.4926	1
chrX	67554589	67555296	15	11.9485	1
chrX	67555588	67555973	15	4.82365	1
chrX	67556905	67557292	15	6.05806	1
chrX	67558099	67558795	15	5.25745	1
chrX	67559105	67559373	15	5.59161	1
chrX	67562045	67562273	15	5.35342	1
chrX	67563545	67564524	15	5.9791	1
chrX	67567053	67569174	15	6.75747	1
chrX	67569431	67569775	15	7.89791	1
chrX	67570081	67570467	15	7.02532	1
chrX	67571347	67571885	15	3.95464	1
chrX	67572643	67573039	15	4.21306	1
chrX	67574108	67574521	15	3.23767	1
chrX	67576150	67576376	15	3.98101	1
chrX	67579962	67580280	15	3.48035	1
chrX	67580915	67581343	15	9.68353	1
chrX	67581670	67581930	15	6.41762	1
chrX	67587247	67587467	15	5.15922	1
chrX	67587890	67588722	15	7.90388	1
chrX	67589031	67589485	15	5.74633	1
chrX	67591718	67592016	15	3.22059	1
chrX	67592496	67592856	15	4.71233	1
chrX	67594964	67595255	15	5.18088	1
chrX	67596064	67596298	15	6.78278	1
chrX	67599166	67599394	15	3.56199	1
chrX	67599696	67599889	15	3.23667	1
chrX	67604410	67604673	15	5.57376	1
chrX	67605441	67605784	15	7.91749	1
chrX	67607846	67608502	15	9.51732	1
chrX	67612929	67613143	15	5.0045	1
chrX	67621350	67621717	15	5.77112	1
chrX	67622246	67622476	15	3.2334	1
chrX	67625019	67625251	15	2.96289	1
chrX	67626217	67626529	15	5.37757	1
chrX	67627398	67627643	15	5.90303	1
chrX	67630673	67631040	15	3.81359	1
chrX	67631638	67632694	15	8.1974	1
chrX	67634527	67634973	15	7.01505	1
chrX	67635685	67635983	15	8.96117	1
chrX	67637589	67637821	15	4.68192	1
chrX	67638629	67638869	15	4.3712	1
chrX	67639829	67640690	15	5.38964	1
chrX	67642713	67643070	15	4.48029	1
chrX	67645686	67645943	15	3.09655	1
chrX	67646659	67646870	15	6.53715	1
chrX	67647535	67647753	15	6.3346	1
chrX	67648916	67649334	15	7.30405	1
chrX	67651011	67651207	15	3.87898	1
chrX	67651906	67652102	15	2.68367	1
chrX	67654103	67654518	15	10.1403	1
chrX	67654739	67654980	15	6.82608	1
chrX	67659567	67660083	15	5.46086	1
chrX	67661411	67661637	15	3.42945	1
chrX	67661851	67662159	15	6.38448	1
chrX	67664696	67664883	15	2.75125	1
chrX	67671754	67672202	15	3.54694	1
chrX	67673238	67673474	15	2.88041	1
chrX	67673882	67674488	15	4.17157	1
chrX	67676602	67676941	15	6.97782	1
chrX	67688557	67688849	15	3.37179	1
chrX	67692627	67693235	15	6.33824	1
chrX	67693657	67693994	15	2.89011	1
chrX	67694806	67695463	15	7.43176	1
chrX	67695978	67696259	15	5.09858	1
chrX	67699367	67699690	15	5.72168	1
chrX	67700389	67700952	15	5.2453	1
chrX	67703377	67703760	15	4.73609	1
chrX	67706283	67706579	15	5.13589	1
chrX	67709106	67709629	15	8.40118	1
chrX	67717604	67717911	15	9.54735	1
chrX	67718146	67718340	15	4.55394	1
chrX	67720786	67721004	15	4.10625	1
chrX	67721731	67721926	15	3.66239	1
chrX	67722765	67723162	15	7.77132	1
chrX	67723446	67723871	15	6.81032	1
chrX	67724362	67724546	15	3.87067	1
chrX	67726804	67727181	15	7.69077	1
chrX	67727636	67727888	15	7.01884	1
chrX	67730143	67730465	15	10.9664	1
chrX	67732801	67733051	15	3.58977	1
chrX	67748999	67749410	15	5.4941	1
chrX	67768413	67768742	15	4.94038	1
chrX	67776408	67777091	15	6.3838	1
chrX	67781128	67781527	15	8.18194	1
chrX	67785687	67786124	15	7.06603	1
chrX	67787317	67787650	15	12.8249	1
chrX	67788531	67788846	15	8.06673	1
chrX	67789089	67789284	15	3.66453	1
chrX	67791100	67791328	15	3.79943	1
chrX	67792664	67793181	15	8.64524	1
chrX	67800129	67800353	15	2.88039	1
chrX	67811611	67811891	15	5.83274	1
chrX	67883000	67883296	15	6.03576	1
chrX	67887976	67888216	15	5.6355	1
chrX	67895281	67895609	15	3.61991	1
chrX	67942851	67943087	15	4.45491	1
chrX	67974161	67974344	15	3.49894	1
chrX	67984794	67985052	15	4.50435	1
chrX	68000241	68000474	15	3.303	1
chrX	68001910	68002541	15	6.66624	1
chrX	68018623	68019011	15	4.58461	1
chrX	68057701	68058202	15	6.5333	1
chrX	68076518	68076772	15	5.04939	1
chrX	68083682	68084002	15	6.44954	1
chrX	68100994	68101232	15	4.25632	1
chrX	68102293	68102535	15	6.60403	1
chrX	68104881	68105098	15	6.95368	1
chrX	68107149	68107912	15	12.4328	1
chrX	68108968	68109188	15	6.62095	1
chrX	68109892	68110141	15	7.04114	1
chrX	68110358	68110564	15	4.09721	1
chrX	68115995	68116251	15	4.87583	1
chrX	68117230	68117473	15	5.77155	1
chrX	68118172	68118416	15	7.32831	1
chrX	68120713	68121303	15	7.46753	1
chrX	68123257	68123528	15	4.31403	1
chrX	68131189	68131372	15	2.94826	1
chrX	68135117	68135669	15	4.75328	1
chrX	68135927	68136211	15	9.35693	1
chrX	68137128	68137358	15	5.11197	1
chrX	68138804	68139136	15	4.45491	1
chrX	68140015	68141043	15	5.38901	1
chrX	68141731	68142029	15	4.60634	1
chrX	68142412	68142844	15	4.68621	1
chrX	68145316	68145873	15	7.10153	1
chrX	68151101	68151478	15	5.28142	1
chrX	68151706	68151965	15	4.54826	1
chrX	68152650	68153079	15	9.30085	1
chrX	68167884	68168243	15	4.25058	1
chrX	68175777	68175981	15	4.97022	1
chrX	68190323	68190676	15	3.38864	1
chrX	68198016	68198342	15	3.73638	1
chrX	68201501	68201699	15	3.82823	1
chrX	68206370	68206617	15	3.88401	1
chrX	68207080	68207313	15	4.26717	1
chrX	68208904	68209127	15	4.97827	1
chrX	68210396	68210785	15	4.03979	1
chrX	68216821	68217385	15	4.09868	1
chrX	68221975	68222179	15	3.96771	1
chrX	68224707	68224967	15	3.10207	1
chrX	68227218	68227443	15	3.94104	1
chrX	68228463	68228675	15	5.8651	1
chrX	68230865	68231648	15	8.78755	1
chrX	68232668	68232996	15	6.18563	1
chrX	68235195	68235628	15	2.55568	1
chrX	68235826	68236377	15	4.02379	1
chrX	68236595	68237256	15	8.43333	1
chrX	68238709	68240589	15	7.13386	1
chrX	68241518	68241850	15	4.69009	1
chrX	68243337	68243527	15	4.09094	1
chrX	68246862	68247197	15	10.5285	1
chrX	68247576	68248097	15	5.68345	1
chrX	68249547	68249869	15	6.01737	1
chrX	68251176	68251483	15	3.11693	1
chrX	68253788	68254011	15	3.73054	1
chrX	68254717	68255645	15	12.4706	1
chrX	68256957	68257228	15	6.96903	1
chrX	68259147	68259337	15	5.79005	1
chrX	68263771	68264002	15	2.91831	1
chrX	68264554	68265451	15	7.05796	1
chrX	68266281	68266805	15	7.74313	1
chrX	68267676	68268575	15	10.9437	1
chrX	68271507	68271696	15	4.43539	1
chrX	68272378	68272755	15	5.72248	1
chrX	68274189	68274733	15	8.13921	1
chrX	68276155	68276454	15	10.372	1
chrX	68280776	68280993	15	2.8583	1
chrX	68281717	68281964	15	3.89616	1
chrX	68283755	68284191	15	7.19953	1
chrX	68284805	68285123	15	3.61211	1
chrX	68288624	68289003	15	8.14657	1
chrX	68292606	68292787	15	4.36758	1
chrX	68298756	68298954	15	3.89334	1
chrX	68299930	68300682	15	4.80455	1
chrX	68301108	68302184	15	6.00762	1
chrX	68307197	68307716	15	12.7557	1
chrX	68308265	68309050	15	17.0251	1
chrX	68311306	68311804	15	9.32226	1
chrX	68312288	68312558	15	3.9278	1
chrX	68313001	68313259	15	2.22045	1
chrX	68314965	68315159	15	4.42738	1
chrX	68318103	68318297	15	3.53193	1
chrX	68318802	68319134	15	4.186	1
chrX	68319829	68320213	15	6.74505	1
chrX	68324336	68324571	15	4.40584	1
chrX	68328090	68328438	15	3.54739	1
chrX	68328738	68328955	15	4.01677	1
chrX	68331314	68331959	15	9.32591	1
chrX	68332957	68334036	15	8.31543	1
chrX	68335234	68335758	15	4.8942	1
chrX	68337509	68338379	15	9.45477	1
chrX	68339611	68339973	15	4.19597	1
chrX	68343603	68343887	15	7.63702	1
chrX	68346808	68346994	15	2.78151	1
chrX	68349331	68350092	15	7.701	1
chrX	68351597	68352233	15	4.0931	1
chrX	68353189	68353587	15	5.29533	1
chrX	68354196	68354821	15	8.12349	1
chrX	68355967	68356636	15	5.47948	1
chrX	68362468	68362688	15	4.59019	1
chrX	68363982	68364225	15	4.35289	1
chrX	68365090	68365671	15	5.64909	1
chrX	68366591	68366827	15	4.82522	1
chrX	68367199	68368538	15	12.1772	1
chrX	68371557	68371961	15	12.3628	1
chrX	68372533	68372915	15	4.67204	1
chrX	68374140	68374944	15	4.25786	1
chrX	68376950	68377211	15	2.90478	1
chrX	68380021	68380390	15	7.79682	1
chrX	68383823	68384106	15	5.85946	1
chrX	68384441	68384994	15	12.8875	1
chrX	68385802	68386842	15	5.42614	1
chrX	68387856	68388204	15	4.06081	1
chrX	68389702	68390909	15	5.17509	1
chrX	68392890	68393432	15	4.56779	1
chrX	68395494	68395925	15	5.57414	1
chrX	68396655	68397102	15	7.31707	1
chrX	68397562	68397867	15	4.81706	1
chrX	68398619	68398837	15	4.73609	1
chrX	68399128	68400448	15	11.183	1
chrX	68403101	68404031	15	8.5386	1
chrX	68404517	68404878	15	5.70246	1
chrX	68406104	68406516	15	8.53069	1
chrX	68408392	68409039	15	6.25015	1
chrX	68410188	68411553	15	11.429	1
chrX	68413248	68413664	15	13.6019	1
chrX	68413937	68414213	15	6.09641	1
chrX	68415630	68415972	15	3.07401	1
chrX	68416183	68417483	15	9.22203	1
chrX	68418804	68419166	15	3.9911	1
chrX	68420163	68420381	15	4.4018	1
chrX	68420872	68421234	15	7.21657	1
chrX	68421718	68421984	15	4.82907	1
chrX	68422875	68423588	15	6.60596	1
chrX	68423978	68424160	15	3.30089	1
chrX	68424986	68425676	15	8.88576	1
chrX	68425922	68427248	15	12.7517	1
chrX	68427710	68428197	15	10.501	1
chrX	68428390	68428604	15	5.79938	1
chrX	68429100	68430248	15	12.1721	1
chrX	68430593	68430861	15	5.34643	1
chrX	68431485	68431884	15	8.49764	1
chrX	68434328	68435331	15	8.04462	1
chrX	68435666	68436340	15	12.8621	1
chrX	68437565	68438710	15	8.90983	1
chrX	68439292	68440395	15	8.42241	1
chrX	68442120	68442729	15	3.48035	1
chrX	68444483	68444844	15	7.97573	1
chrX	68447842	68448056	15	3.29031	1
chrX	68448598	68448906	15	4.45232	1
chrX	68449428	68449673	15	5.86373	1
chrX	68453073	68453467	15	7.52603	1
chrX	68453955	68454205	15	3.64704	1
chrX	68455572	68455883	15	10.1833	1
chrX	68456196	68456588	15	9.48376	1
chrX	68459283	68459965	15	7.73847	1
chrX	68460192	68461356	15	15.4741	1
chrX	68462047	68462661	15	6.27133	1
chrX	68474918	68475149	15	3.82687	1
chrX	68487591	68487826	15	4.88566	1
chrX	68488486	68488740	15	4.30752	1
chrX	68488948	68489449	15	10.2718	1
chrX	68490001	68490333	15	6.41434	1
chrX	68497332	68497539	15	3.37079	1
chrX	68499900	68500085	15	2.9899	1
chrX	68500475	68500929	15	6.67478	1
chrX	68503079	68503501	15	3.30526	1
chrX	68503711	68504636	15	12.177	1
chrX	68505064	68505933	15	10.7887	1
chrX	68506189	68506937	15	7.6214	1
chrX	68507635	68508455	15	10.4187	1
chrX	68513360	68513553	15	5.72767	1
chrX	68514394	68514906	15	3.83398	1
chrX	68515971	68517280	15	7.74313	1
chrX	68526766	68527124	15	4.37747	1
chrX	68527372	68527865	15	9.28469	1
chrX	68537538	68538188	15	3.83398	1
chrX	68556012	68556371	15	6.80188	1
chrX	68587759	68588071	15	4.7428	1
chrX	68629957	68630146	15	4.78477	1
chrX	68647288	68647610	15	6.50284	1
chrX	68665476	68665791	15	4.88782	1
chrX	68673199	68673434	15	3.11693	1
chrX	68679957	68680182	15	3.8418	1
chrX	68689207	68689620	15	3.66453	1
chrX	68693301	68693750	15	3.0082	1
chrX	68707417	68707622	15	3.33725	1
chrX	68719773	68720066	15	7.01363	1
chrX	68724731	68725106	15	3.56496	1
chrX	68748184	68748401	15	4.31626	1
chrX	68754476	68754738	15	4.26635	1
chrX	68756990	68757587	15	4.0344	1
chrX	68822988	68823207	15	5.3159	1
chrX	68830893	68833048	15	12.8588	1
chrX	68834222	68834597	15	3.18464	1
chrX	68838496	68838819	15	3.25586	1
chrX	68840295	68840740	15	5.1569	1
chrX	68841094	68841362	15	5.80957	1
chrX	68841635	68843548	15	8.12019	1
chrX	68845421	68845647	15	3.48809	1
chrX	68846325	68846792	15	5.46086	1
chrX	68848561	68849287	15	7.17818	1
chrX	68850597	68850801	15	4.20187	1
chrX	68855801	68856521	15	7.56481	1
chrX	68867666	68868049	15	4.3675	1
chrX	68872220	68872429	15	4.56779	1
chrX	68879090	68879353	15	5.26565	1
chrX	68894404	68896019	15	10.4146	1
chrX	68896554	68896861	15	4.79521	1
chrX	68899620	68899835	15	6.37205	1
chrX	68912102	68913148	15	6.65165	1
chrX	68915193	68915464	15	6.97972	1
chrX	68929171	68929434	15	4.79924	1
chrX	68929779	68929960	15	4.22255	1
chrX	68931108	68931899	15	6.66136	1
chrX	68932148	68932735	15	4.70789	1
chrX	68934481	68934759	15	3.29552	1
chrX	68942497	68942997	15	4.88603	1
chrX	68943242	68943575	15	5.65052	1
chrX	68989804	68990575	15	10.778	1
chrX	68995970	68996452	15	6.02173	1
chrX	69015036	69015547	15	10.1474	1
chrX	69016412	69016901	15	7.266	1
chrX	69018711	69019012	15	4.29835	1
chrX	69021113	69021427	15	4.35143	1
chrX	69024210	69024592	15	5.00213	1
chrX	69024986	69025377	15	5.93891	1
chrX	69026010	69026516	15	3.85541	1
chrX	69027094	69028159	15	5.9416	1
chrX	69039984	69040445	15	3.42862	1
chrX	69070861	69071685	15	8.87676	1
chrX	69081075	69081436	15	7.68091	1
chrX	69082056	69082329	15	5.04453	1
chrX	69082611	69082926	15	5.24793	1
chrX	69093986	69094170	15	4.47216	1
chrX	69097778	69098078	15	4.56693	1
chrX	69098686	69098975	15	3.81159	1
chrX	69102880	69103211	15	3.59839	1
chrX	69109373	69109592	15	5.17898	1
chrX	69109924	69110544	15	6.38996	1
chrX	69120928	69121201	15	5.14657	1
chrX	69136856	69137119	15	4.58627	1
chrX	69150759	69151538	15	6.31025	1
chrX	69152633	69152929	15	6.10633	1
chrX	69158507	69158804	15	3.85513	1
chrX	69164126	69164538	15	6.59105	1
chrX	69190125	69190307	15	3.22335	1
chrX	69190573	69190790	15	3.53531	1
chrX	69191212	69191450	15	3.05808	1
chrX	69220469	69220668	15	4.70455	1
chrX	69238077	69239169	15	7.14172	1
chrX	69262328	69262509	15	4.15887	1
chrX	69271035	69271273	15	4.06081	1
chrX	69273180	69273463	15	4.38819	1
chrX	69275999	69276227	15	3.76926	1
chrX	69278079	69278347	15	5.76632	1
chrX	69278700	69279234	15	4.83065	1
chrX	69279853	69280191	15	3.63081	1
chrX	69280749	69280941	15	5.10498	1
chrX	69281480	69281923	15	3.29255	1
chrX	69283083	69283564	15	5.39184	1
chrX	69285330	69285873	15	6.41109	1
chrX	69291201	69291438	15	7.05999	1
chrX	69298819	69299092	15	7.61299	1
chrX	69305861	69306197	15	5.55953	1
chrX	69309415	69309646	15	3.40104	1
chrX	69315048	69315359	15	3.90777	1
chrX	69319640	69320141	15	4.48921	1
chrX	69356344	69356540	15	4.07343	1
chrX	69359298	69359505	15	4.31441	1
chrX	69388192	69388459	15	4.30562	1
chrX	69506578	69508810	15	8.29993	1
chrX	69509886	69510384	15	3.27208	1
chrX	69523233	69523710	15	6.54062	1
chrX	69538651	69539218	15	8.01091	1
chrX	69539598	69539818	15	2.91831	1
chrX	69542131	69542396	15	2.94862	1
chrX	69543361	69543986	15	3.73066	1
chrX	69554323	69554504	15	4.24275	1
chrX	69556163	69556365	15	3.84929	1
chrX	69564586	69564966	15	3.29718	1
chrX	69565619	69565840	15	3.71552	1
chrX	69567699	69567966	15	3.63098	1
chrX	69573363	69573939	15	8.88193	1
chrX	69575473	69575675	15	3.89505	1
chrX	69580926	69581316	15	4.91678	1
chrX	69603626	69604007	15	5.59628	1
chrX	69613244	69613497	15	5.52129	1
chrX	69614709	69615007	15	7.8922	1
chrX	69615300	69615657	15	2.8908	1
chrX	69620013	69620215	15	5.34528	1
chrX	69624330	69624574	15	3.43161	1
chrX	69629954	69630262	15	6.31991	1
chrX	69634441	69634923	15	5.21873	1
chrX	69636550	69636820	15	6.12886	1
chrX	69637158	69637349	15	4.22004	1
chrX	69642282	69642535	15	5.86373	1
chrX	69644796	69645106	15	5.71659	1
chrX	69649240	69649422	15	5.2453	1
chrX	69655289	69655470	15	3.22952	1
chrX	69664169	69664443	15	4.48076	1
chrX	69667282	69667502	15	6.47606	1
chrX	69671917	69672121	15	4.88532	1
chrX	69673886	69674083	15	5.69329	1
chrX	69682143	69682956	15	6.86585	1
chrX	69684070	69684328	15	5.83274	1
chrX	69685954	69686340	15	10.6209	1
chrX	69688831	69689202	15	8.16265	1
chrX	69689561	69689768	15	4.94134	1
chrX	69703451	69703775	15	5.09134	1
chrX	69713237	69713599	15	5.61741	1
chrX	69714690	69714880	15	5.56209	1
chrX	69726724	69726911	15	2.95796	1
chrX	69750434	69750618	15	5.06575	1
chrX	69838360	69838751	15	4.57941	1
chrX	69844817	69845088	15	3.87795	1
chrX	69846438	69846783	15	5.60457	1
chrX	69853758	69853974	15	3.319	1
chrX	69865742	69865936	15	4.00171	1
chrX	69891795	69892132	15	3.86256	1
chrX	69898389	69898677	15	7.3629	1
chrX	69906637	69906830	15	4.52677	1
chrX	69911801	69911984	15	3.01148	1
chrX	69915761	69915949	15	3.95194	1
chrX	70471295	70471497	15	8.06082	1
chrX	65701931	65702225	16	8.53097	1
chrX	66904497	66904699	16	6.39823	1
chrX	67015326	67015519	16	7.67787	1
chrX	67047111	67047589	16	14.2785	1
chrX	67115553	67115792	16	7.26455	1
chrX	67589123	67589354	16	5.54513	1
chrX	68848550	68848780	16	7.25132	1
chrX	70248097	70248299	16	8.95752	1
chrX	70295324	70295539	16	8.53097	1
chrX	70370935	70371242	16	8.53097	1
chrX	65034927	65035158	17	3.59848	1
chrX	65586802	65587013	17	5.28765	1
chrX	65588161	65588437	17	7.48031	1
chrX	65601329	65601698	17	13.824	1
chrX	66017445	66017663	17	5.75388	1
chrX	66018636	66018920	17	4.74972	1
chrX	66200349	66200948	17	11.3081	1
chrX	66201190	66201465	17	8.40597	1
chrX	66203094	66203602	17	5.05616	1
chrX	66308047	66308255	17	4.53275	1
chrX	66452610	66452879	17	4.66102	1
chrX	66453764	66454161	17	4.07602	1
chrX	66465008	66465427	17	6.1444	1
chrX	66471199	66471476	17	12.5691	1
chrX	66471753	66472414	17	10.7252	1
chrX	66473672	66473890	17	8.29453	1
chrX	66474587	66474956	17	14.85	1
chrX	66475267	66475552	17	8	1
chrX	66475946	66476197	17	7.93172	1
chrX	66489449	66489669	17	3.41686	1
chrX	66613523	66613999	17	9.96767	1
chrX	66630512	66630829	17	11.7364	1
chrX	66632359	66633043	17	9.81461	1
chrX	66633391	66633862	17	15.7225	1
chrX	66637423	66637615	17	3.42475	1
chrX	66637967	66638194	17	3.6832	1
chrX	66727309	66727728	17	4.42087	1
chrX	66729126	66729614	17	4.91742	1
chrX	66733180	66733506	17	6.17284	1
chrX	66744993	66745318	17	10.8391	1
chrX	66750545	66751147	17	6.3063	1
chrX	66777647	66777913	17	6.96202	1
chrX	66786392	66787164	17	17.1131	1
chrX	66810004	66810206	17	4.64599	1
chrX	66820976	66821463	17	4.4351	1
chrX	66822482	66822678	17	3.79767	1
chrX	66863413	66864223	17	7.05266	1
chrX	66866091	66866567	17	16.8057	1
chrX	66866910	66867303	17	17.7778	1
chrX	66867586	66868231	17	20.9527	1
chrX	66869805	66870104	17	11.9565	1
chrX	66877849	66878093	17	2.62315	1
chrX	66898006	66898906	17	7.69322	1
chrX	66899120	66899658	17	5.90753	1
chrX	66900284	66900561	17	8.28241	1
chrX	66902675	66903230	17	10.6879	1
chrX	66905209	66905675	17	11.9707	1
chrX	66905898	66906383	17	11.3077	1
chrX	66908325	66908830	17	20.9338	1
chrX	66912481	66912735	17	3.23569	1
chrX	66914068	66914503	17	13.118	1
chrX	66919466	66920034	17	8.76446	1
chrX	66998259	66998512	17	4.97939	1
chrX	67014701	67014916	17	4.61977	1
chrX	67015387	67015633	17	4.3348	1
chrX	67045574	67046125	17	11.7265	1
chrX	67047194	67047426	17	3.28731	1
chrX	67099424	67100063	17	4.849	1
chrX	67100297	67101204	17	9.64124	1
chrX	67104799	67105163	17	16.0099	1
chrX	67105831	67106896	17	10.7143	1
chrX	67107488	67107691	17	4.53767	1
chrX	67147470	67147666	17	5.73394	1
chrX	67168241	67168791	17	6.48845	1
chrX	67205113	67205431	17	7.38786	1
chrX	67221815	67222099	17	5.6266	1
chrX	67228477	67229220	17	8.69386	1
chrX	67231922	67232159	17	2.62933	1
chrX	67255828	67256149	17	3.75318	1
chrX	67291025	67291330	17	6.55619	1
chrX	67291654	67292351	17	12.5318	1
chrX	67294561	67294826	17	5.18207	1
chrX	67336999	67337239	17	5.30592	1
chrX	67359020	67359216	17	4.53929	1
chrX	67366795	67367099	17	6.77581	1
chrX	67435817	67436108	17	7.1618	1
chrX	67437881	67438232	17	6.29792	1
chrX	67441601	67441957	17	8.90156	1
chrX	67442567	67442800	17	2.55537	1
chrX	67522628	67523931	17	6.97674	1
chrX	67524800	67525834	17	11.3422	1
chrX	67527621	67527851	17	4.92647	1
chrX	67530995	67531263	17	7.08215	1
chrX	67538641	67539000	17	10.497	1
chrX	67542954	67543708	17	10.8315	1
chrX	67546740	67546959	17	2.94206	1
chrX	67551817	67552621	17	9.26846	1
chrX	67552927	67556017	17	17.272	1
chrX	67556869	67557320	17	11.0512	1
chrX	67558074	67558816	17	10.912	1
chrX	67559058	67559564	17	9.93333	1
chrX	67560265	67560562	17	5	1
chrX	67561053	67561505	17	3.84728	1
chrX	67561733	67562311	17	9.71435	1
chrX	67562577	67562874	17	4.88747	1
chrX	67563507	67564539	17	9.33786	1
chrX	67565269	67566038	17	4.25533	1
chrX	67567043	67569790	17	13.9001	1
chrX	67570026	67570542	17	10.6125	1
chrX	67571244	67571904	17	5.03792	1
chrX	67572633	67573098	17	6.68519	1
chrX	67573315	67575028	17	9.28151	1
chrX	67575373	67575747	17	3.98218	1
chrX	67576088	67577071	17	6.40807	1
chrX	67578975	67580564	17	11.7609	1
chrX	67580881	67581374	17	12.1816	1
chrX	67581605	67581914	17	7.43546	1
chrX	67582467	67582858	17	5.44085	1
chrX	67584621	67585634	17	4.5756	1
chrX	67587268	67587500	17	5.09138	1
chrX	67587883	67588679	17	5.61483	1
chrX	67589053	67589439	17	5.83554	1
chrX	67589755	67589993	17	5.42582	1
chrX	67590824	67591042	17	5.20565	1
chrX	67591647	67592171	17	5.41576	1
chrX	67592505	67592880	17	4.16546	1
chrX	67593401	67593703	17	4.24536	1
chrX	67594583	67595265	17	5.79897	1
chrX	67595595	67595820	17	4.77208	1
chrX	67596061	67596319	17	9.50704	1
chrX	67598194	67598560	17	4.79581	1
chrX	67598937	67599430	17	3.8874	1
chrX	67604360	67604656	17	3.81732	1
chrX	67605482	67605721	17	4.46428	1
chrX	67607026	67607393	17	4.28571	1
chrX	67607803	67608557	17	12.8706	1
chrX	67609125	67609396	17	4.24392	1
chrX	67610037	67610282	17	5.74014	1
chrX	67612224	67612623	17	5.27883	1
chrX	67612940	67613207	17	5.20565	1
chrX	67614156	67614398	17	5.27108	1
chrX	67615979	67616167	17	3.71547	1
chrX	67617786	67618065	17	5.69416	1
chrX	67620970	67621710	17	8.64693	1
chrX	67622220	67622517	17	3.49414	1
chrX	67622999	67623591	17	3.16799	1
chrX	67623917	67624240	17	3.8874	1
chrX	67626173	67626468	17	3.52633	1
chrX	67627155	67627657	17	6.30915	1
chrX	67628786	67629032	17	2.92512	1
chrX	67630639	67633013	17	9.87372	1
chrX	67634489	67634844	17	5.97267	1
chrX	67635672	67636006	17	9.28922	1
chrX	67637497	67637805	17	5.41576	1
chrX	67638371	67638973	17	6.79198	1
chrX	67639702	67640681	17	7.42507	1
chrX	67641976	67642186	17	5.66251	1
chrX	67642694	67643097	17	5.96228	1
chrX	67646643	67646887	17	6.43483	1
chrX	67647525	67647947	17	6.79417	1
chrX	67649158	67649372	17	3.38937	1
chrX	67651867	67652150	17	4.01679	1
chrX	67653463	67653780	17	4.66123	1
chrX	67654068	67655004	17	15.4001	1
chrX	67655849	67656121	17	3.86534	1
chrX	67659458	67660154	17	9.11541	1
chrX	67661356	67661670	17	5.12492	1
chrX	67661919	67662156	17	4.59415	1
chrX	67662937	67663401	17	7.2582	1
chrX	67663854	67664179	17	4.35435	1
chrX	67664525	67665285	17	4.98534	1
chrX	67667601	67668012	17	5.19693	1
chrX	67668254	67668477	17	4.15766	1
chrX	67670976	67672380	17	5.60538	1
chrX	67673856	67674079	17	5.83193	1
chrX	67674320	67674598	17	4.85915	1
chrX	67676616	67676990	17	8.12365	1
chrX	67677276	67677644	17	6.56779	1
chrX	67679597	67679836	17	3.21522	1
chrX	67680789	67681054	17	6.80555	1
chrX	67684070	67684369	17	7.37399	1
chrX	67685003	67685374	17	5.20029	1
chrX	67685913	67686427	17	5.04709	1
chrX	67688600	67688897	17	6.6313	1
chrX	67692643	67694063	17	12.5519	1
chrX	67694362	67695278	17	13.1854	1
chrX	67695769	67696292	17	8.17087	1
chrX	67698920	67699126	17	4.65995	1
chrX	67699374	67699715	17	5.5256	1
chrX	67700378	67700973	17	6.95538	1
chrX	67701242	67701553	17	3.66738	1
chrX	67704671	67705358	17	3.6859	1
chrX	67707597	67708656	17	7.53105	1
chrX	67708981	67710067	17	12.9765	1
chrX	67717483	67717889	17	8.7943	1
chrX	67718894	67719289	17	3.55582	1
chrX	67720750	67721070	17	6.19835	1
chrX	67721625	67721956	17	7.24711	1
chrX	67722333	67723163	17	11.7188	1
chrX	67723357	67723972	17	20.2604	1
chrX	67724264	67725175	17	11.3569	1
chrX	67725705	67726141	17	6.67116	1
chrX	67726778	67727248	17	12.6126	1
chrX	67727601	67727880	17	9.97067	1
chrX	67730147	67730844	17	11.0046	1
chrX	67731508	67731828	17	7.27554	1
chrX	67732362	67732604	17	5.14378	1
chrX	67732911	67733215	17	4.42043	1
chrX	67734172	67734373	17	4.83871	1
chrX	68107367	68107609	17	7.03568	1
chrX	68239198	68239487	17	5.51749	1
chrX	68249592	68249843	17	6.29508	1
chrX	68432839	68433047	17	6.36634	1
chrX	68434317	68434895	17	8.06403	1
chrX	68456322	68456515	17	7.21518	1
chrX	68460759	68461304	17	12.3082	1
chrX	68894296	68894741	17	9.76172	1
chrX	69070856	69071389	17	8.48845	1
chrX	69082634	69082881	17	5.59701	1
chrX	69152653	69152953	17	6.36634	1
chrX	69305885	69306119	17	6.79076	1
chrX	69315087	69315304	17	6.79076	1
chrX	69538795	69539200	17	5.09307	1
chrX	69909445	69909712	17	10.1861	1
chrX	70022264	70022587	17	6.79076	1
chrX	70039281	70039545	17	7.21518	1
chrX	70088260	70088663	17	8.06403	1
chrX	70173455	70173777	17	8.06403	1
chrX	70174532	70174780	17	10.1861	1
chrX	70176031	70176700	17	8.06403	1
chrX	70244999	70245242	17	5.51749	1
chrX	70245623	70246061	17	9.76172	1
chrX	70247934	70248436	17	5.94192	1
chrX	70295380	70295588	17	6.79076	1
chrX	70433382	70433583	17	5.94192	1
chrX	70453611	70453960	17	8.06403	1
chrX	70525846	70526087	17	9.76172	1
chrX	70678158	70678356	17	5.09307	1
chrX	65601419	65601631	18	8.01477	1
chrX	65601972	65602170	18	6.48814	1
chrX	66464075	66464345	18	6.21484	1
chrX	66464969	66465450	18	4.73594	1
chrX	66474666	66474843	18	3.20114	1
chrX	66475304	66475512	18	4.39602	1
chrX	66476015	66476190	18	3.97496	1
chrX	66489385	66489702	18	4.66942	1
chrX	66613652	66613838	18	5.05753	1
chrX	66630601	66630786	18	5.15892	1
chrX	66633482	66633696	18	3.27989	1
chrX	66725620	66725805	18	3.88543	1
chrX	66727294	66727765	18	4.13238	1
chrX	66730750	66730974	18	3.64967	1
chrX	66731592	66731819	18	5.14123	1
chrX	66733285	66733496	18	3.28526	1
chrX	66734583	66734839	18	4.7644	1
chrX	66743397	66743676	18	7.46828	1
chrX	66745051	66745235	18	5.1829	1
chrX	66746800	66747460	18	7.59021	1
chrX	66750505	66751146	18	10.4505	1
chrX	66751502	66751695	18	4.55698	1
chrX	66754953	66755140	18	4.4184	1
chrX	66760471	66760891	18	4.1007	1
chrX	66761085	66761269	18	3.02432	1
chrX	66771295	66771511	18	5.40185	1
chrX	66774313	66774784	18	6.11764	1
chrX	66777611	66777953	18	12.7298	1
chrX	66779458	66781005	18	13.2573	1
chrX	66786182	66787157	18	10.7685	1
chrX	66789738	66789945	18	4.10214	1
chrX	66806956	66807141	18	3.82366	1
chrX	66807750	66808143	18	11.0699	1
chrX	66809874	66810312	18	20.3597	1
chrX	66811864	66812182	18	3.28226	1
chrX	66815945	66816649	18	9.50147	1
chrX	66817418	66817971	18	11.2362	1
chrX	66818474	66818786	18	8.94656	1
chrX	66819190	66819367	18	4.19048	1
chrX	66819831	66820016	18	3.56989	1
chrX	66820940	66821553	18	6.74718	1
chrX	66822251	66822743	18	5.23131	1
chrX	66827825	66828064	18	4.78071	1
chrX	66834111	66834296	18	4.19142	1
chrX	66838994	66839432	18	14.1451	1
chrX	66840123	66840386	18	3.84614	1
chrX	66841506	66841923	18	8.07694	1
chrX	66847485	66847757	18	6.7845	1
chrX	66861988	66862796	18	10.522	1
chrX	66863431	66864225	18	9.94291	1
chrX	66866102	66866524	18	14.051	1
chrX	66866944	66867288	18	10.2506	1
chrX	66867476	66868247	18	8.80804	1
chrX	66869803	66870106	18	8.02614	1
chrX	66871989	66872224	18	5.4144	1
chrX	66877838	66878161	18	6.50989	1
chrX	66880296	66880549	18	6.67102	1
chrX	66884724	66885098	18	8.49873	1
chrX	66885510	66886029	18	7.3717	1
chrX	66887038	66887448	18	9.8344	1
chrX	66891661	66891929	18	5.60478	1
chrX	66892150	66892338	18	4.52234	1
chrX	66896716	66896904	18	3.25274	1
chrX	66897989	66898420	18	5.67847	1
chrX	66899093	66899646	18	5.79157	1
[truncated: 8,230 more rows]

## Sheet: F4_chia_AR
chrom1	start1	end1	chrom2	start2	end2	score
chrX	66712359	66713146	chrX	66733306	66734139	2
chrX	66733159	66734189	chrX	67646833	67647624	3
chrX	66733394	66734051	chrX	66906896	66907482	2
chrX	66733568	66734189	chrX	66745073	66745615	2
chrX	66820662	66822032	chrX	66863156	66864129	4
chrX	66820921	66821987	chrX	66847688	66848968	3
chrX	66821140	66821970	chrX	66868391	66869463	5
chrX	66847263	66848436	chrX	66863191	66864083	4
chrX	66847494	66848347	chrX	66868407	66869854	4
chrX	66847509	66848072	chrX	67570816	67571405	2
chrX	66847621	66848839	chrX	66906709	66907432	5
chrX	66847680	66848216	chrX	67105055	67105567	2
chrX	66862773	66864384	chrX	66901249	66902946	12
chrX	66863018	66863804	chrX	67099515	67100376	2
chrX	66863124	66864556	chrX	66899496	66900711	11
chrX	66863148	66864340	chrX	66906071	66908104	25
chrX	66863180	66864320	chrX	67043669	67044918	7
chrX	66863197	66863717	chrX	67308138	67308947	2
chrX	66863224	66864134	chrX	67351229	67351827	2
chrX	66863244	66864332	chrX	66961924	66963220	6
chrX	66863269	66863974	chrX	67523798	67524665	3
chrX	66863272	66864117	chrX	67105183	67106024	5
chrX	66863282	66863984	chrX	66914697	66915348	2
chrX	66863295	66863955	chrX	67439788	67440347	2
chrX	66863476	66864108	chrX	67058247	67059114	3
chrX	66863493	66864294	chrX	67544296	67545052	2
chrX	66863523	66864332	chrX	66903427	66904396	2
chrX	66863599	66864123	chrX	67538613	67539472	3
chrX	66863717	66864254	chrX	67632991	67633719	2
chrX	66865421	66866130	chrX	66906624	66907562	2
chrX	66866273	66866860	chrX	66906720	66907355	2
chrX	66866325	66867057	chrX	66910818	66911661	2
chrX	66866459	66867127	chrX	66914590	66915158	2
chrX	66866560	66867415	chrX	67044973	67045907	2
chrX	66867152	66867731	chrX	66894508	66895337	2
chrX	66867211	66870106	chrX	66906080	66908187	41
chrX	66868135	66869100	chrX	67337843	67338468	2
chrX	66868141	66869611	chrX	67043797	67045257	8
chrX	66868170	66869496	chrX	66900971	66902834	18
chrX	66868255	66869259	chrX	67106185	67107168	3
chrX	66868294	66869535	chrX	67351350	67352083	5
chrX	66868417	66869496	chrX	66877682	66878416	4
chrX	66868473	66868975	chrX	67698305	67699175	2
chrX	66868481	66869243	chrX	67646833	67647653	4
chrX	66868577	66869338	chrX	67773921	67774705	2
chrX	66868579	66869339	chrX	66902862	66903540	2
chrX	66868581	66869435	chrX	66899564	66900341	7
chrX	66868585	66869316	chrX	67616931	67617578	2
chrX	66868622	66869452	chrX	67523736	67525089	4
chrX	66868650	66869347	chrX	67747099	67747661	2
chrX	66868674	66869617	chrX	66961770	66962603	2
chrX	66869864	66870734	chrX	66914466	66915167	2
chrX	66870347	66871166	chrX	66906924	66907822	2
chrX	66872832	66873720	chrX	66915107	66915737	2
chrX	66877658	66878403	chrX	67747065	67748023	2
chrX	66877872	66878901	chrX	66906734	66907699	4
chrX	66877881	66878512	chrX	66902177	66902987	2
chrX	66879127	66879816	chrX	66906250	66906771	2
chrX	66894189	66894705	chrX	67044254	67045135	2
chrX	66897720	66898294	chrX	66906781	66907470	2
chrX	66898579	66899112	chrX	67307972	67308680	2
chrX	66898758	66899836	chrX	66906944	66907658	3
chrX	66899416	66900400	chrX	66961817	66962745	4
chrX	66899557	66900210	chrX	66918136	66919029	2
chrX	66899610	66900769	chrX	67043414	67044640	7
chrX	66899692	66900433	chrX	67058227	67058848	2
chrX	66899761	66900400	chrX	67308076	67308651	2
chrX	66901538	66902441	chrX	66919500	66920405	2
chrX	66901600	66902573	chrX	67522821	67524251	3
chrX	66901685	66902652	chrX	67646804	67647568	2
chrX	66901750	66902530	chrX	67351198	67352231	4
chrX	66901850	66902375	chrX	67546137	67546663	2
chrX	66901850	66902460	chrX	67297825	67298764	2
chrX	66901949	66902489	chrX	67785417	67786181	2
chrX	66901957	66902935	chrX	66914453	66915383	2
chrX	66902027	66902649	chrX	67295891	67296716	2
chrX	66902053	66902679	chrX	67439589	67440163	2
chrX	66902143	66902694	chrX	67044180	67045165	3
chrX	66902171	66902723	chrX	67105386	67106060	2
chrX	66902880	66903861	chrX	67043822	67044415	2
chrX	66903914	66904436	chrX	67542843	67543642	2
chrX	66905992	66906567	chrX	67527029	67527551	2
chrX	66906212	66907764	chrX	66914741	66916314	7
chrX	66906235	66907659	chrX	67439231	67440281	6
chrX	66906349	66908466	chrX	67043136	67045166	46
chrX	66906398	66907724	chrX	67105082	67106213	14
chrX	66906557	66907909	chrX	67544046	67546811	9
chrX	66906584	66907338	chrX	67437046	67437797	2
chrX	66906661	66907771	chrX	67351276	67352230	13
chrX	66906684	66907694	chrX	66998080	66999538	6
chrX	66906706	66907594	chrX	67646735	67647570	7
chrX	66906708	66907676	chrX	67045432	67046311	2
chrX	66906737	66907338	chrX	67134620	67135630	3
chrX	66906738	66907488	chrX	67058296	67059202	7
chrX	66906765	66907278	chrX	66918627	66919181	2
chrX	66906767	66907746	chrX	67308084	67309155	9
chrX	66906767	66907831	chrX	66961834	66962888	14
chrX	66906767	66907908	chrX	67789730	67790892	4
chrX	66906857	66907646	chrX	67523721	67524666	4
chrX	66906874	66907425	chrX	67571011	67571935	3
chrX	66906893	66908194	chrX	67746839	67748031	6
chrX	66906998	66907751	chrX	66977526	66978512	2
chrX	66907016	66907876	chrX	67101822	67102971	3
chrX	66907022	66907602	chrX	67415894	67416454	2
chrX	66907071	66907888	chrX	67538081	67539038	4
chrX	66907098	66907725	chrX	66917973	66918620	2
chrX	66907197	66907698	chrX	67228746	67229629	2
chrX	66909063	66909800	chrX	67105197	67106089	2
chrX	66911614	66912718	chrX	67044001	67044857	4
chrX	66913601	66914524	chrX	67105369	67106113	2
chrX	66914388	66914982	chrX	67351436	67351990	2
chrX	66914521	66915244	chrX	67043714	67044542	3
chrX	66914532	66915274	chrX	67308178	67308798	3
chrX	66914570	66915221	chrX	66961932	66962514	2
chrX	66920942	66921704	chrX	67043803	67044581	2
chrX	66950893	66951842	chrX	67043630	67044226	2
chrX	66961813	66962699	chrX	67571119	67571881	4
chrX	66961877	66962819	chrX	67043655	67044813	5
chrX	66961899	66962631	chrX	67633138	67633724	2
chrX	66961929	66962584	chrX	67105123	67105810	4
chrX	66961935	66962606	chrX	67308072	67308762	3
chrX	66962005	66962746	chrX	67646817	67647585	4
chrX	66962015	66962568	chrX	67073750	67074357	2
chrX	66962291	66962868	chrX	67438914	67439478	2
chrX	67043319	67043820	chrX	67633105	67633980	2
chrX	67043636	67044822	chrX	67549377	67550534	5
chrX	67043734	67044378	chrX	67299732	67300726	2
chrX	67043737	67044736	chrX	67102328	67102847	2
chrX	67043748	67044601	chrX	67571037	67571718	2
chrX	67043771	67044899	chrX	67105108	67106344	9
chrX	67043806	67044759	chrX	67058235	67059501	9
chrX	67043834	67044898	chrX	67543639	67544776	5
chrX	67043860	67045121	chrX	67307526	67309021	7
chrX	67043863	67044678	chrX	67351335	67352116	7
chrX	67043908	67044607	chrX	67054908	67055458	2
chrX	67043930	67044696	chrX	67646839	67647575	2
chrX	67046253	67046996	chrX	67732792	67733440	2
chrX	67058282	67059273	chrX	67105180	67106316	4
chrX	67058313	67059071	chrX	67287287	67287972	2
chrX	67058616	67059238	chrX	67571069	67571630	2
chrX	67090390	67090980	chrX	67105054	67105825	2
chrX	67091488	67092790	chrX	67104581	67105652	4
chrX	67099583	67100124	chrX	67308079	67308985	2
chrX	67101642	67102487	chrX	67548550	67549543	2
chrX	67102155	67102868	chrX	67129694	67130669	2
chrX	67104839	67106110	chrX	67746504	67747668	4
chrX	67105132	67106151	chrX	67351400	67352443	5
chrX	67105144	67105791	chrX	67175588	67176182	2
chrX	67105170	67105797	chrX	67205418	67206071	2
chrX	67105220	67106069	chrX	67524328	67525199	3
chrX	67105270	67106369	chrX	67646855	67647620	3
chrX	67105304	67106052	chrX	67789635	67790419	4
chrX	67105520	67106067	chrX	67133626	67134593	2
chrX	67155216	67155850	chrX	67166700	67167291	2
chrX	67207952	67208534	chrX	67351527	67352225	2
chrX	67230457	67231450	chrX	67351208	67351890	2
chrX	67287502	67288004	chrX	67308392	67308933	2
chrX	67307655	67308412	chrX	67342070	67343014	2
chrX	67307986	67308929	chrX	67646825	67647634	4
chrX	67308025	67308736	chrX	67747059	67747872	2
chrX	67308027	67308892	chrX	67571052	67571672	2
chrX	67308054	67309061	chrX	67351121	67352335	7
chrX	67308169	67308714	chrX	67533647	67534252	2
chrX	67308343	67308960	chrX	67549520	67550078	2
chrX	67308466	67309034	chrX	67676979	67677675	2
chrX	67337856	67338520	chrX	67351365	67352184	2
chrX	67340029	67340730	chrX	67351114	67352081	2
chrX	67351185	67352069	chrX	67439313	67440243	4
chrX	67351240	67352098	chrX	67646865	67647376	2
chrX	67351257	67352158	chrX	67570956	67571808	5
chrX	67351387	67352187	chrX	67746832	67747782	3
chrX	67351592	67352142	chrX	67446379	67447123	2
chrX	67351598	67352170	chrX	67522981	67523853	2
chrX	67351603	67352181	chrX	67538567	67539477	3
chrX	67361522	67362376	chrX	67571359	67571948	2
chrX	67435701	67436557	chrX	67543960	67544630	2
chrX	67479873	67480733	chrX	67520319	67520982	2
chrX	67502994	67503823	chrX	67571052	67571910	2
chrX	67503363	67504063	chrX	67524256	67524866	2
chrX	67510465	67511274	chrX	67538431	67538951	2
chrX	67522061	67523038	chrX	67594791	67595442	2
chrX	67522454	67525033	chrX	67538310	67539638	10
chrX	67522941	67523989	chrX	67747037	67747997	3
chrX	67523287	67524032	chrX	67547154	67547875	2
chrX	67523712	67524999	chrX	67677057	67678074	3
chrX	67523994	67524992	chrX	67789176	67789982	3
chrX	67524025	67524729	chrX	67571425	67571982	3
chrX	67524107	67524814	chrX	67747096	67747815	3
chrX	67526056	67526946	chrX	67538620	67539417	3
chrX	67528063	67528982	chrX	67538925	67539569	2
chrX	67538430	67539212	chrX	67551790	67552367	2
chrX	67538544	67539283	chrX	67547417	67548398	2
chrX	67543190	67543697	chrX	67646889	67647677	2
chrX	67543871	67545562	chrX	67570798	67571950	5
chrX	67544302	67545242	chrX	67633279	67633835	2
chrX	67544393	67544988	chrX	67578299	67578825	2
chrX	67545695	67546201	chrX	67603255	67603817	2
chrX	67545753	67547364	chrX	67747018	67748125	4
chrX	67547339	67548213	chrX	67647248	67647769	2
chrX	67548722	67549425	chrX	67590408	67591145	2
chrX	67549265	67550031	chrX	67592016	67592966	2
chrX	67550381	67551292	chrX	67747193	67747964	2
chrX	67551085	67551887	chrX	67724072	67724983	2
chrX	67553079	67553595	chrX	67568779	67569721	2
chrX	67555029	67556531	chrX	67570017	67571963	6
chrX	67555099	67556181	chrX	67746726	67747581	4
chrX	67559380	67560069	chrX	67570319	67571102	2
chrX	67560203	67560941	chrX	67747348	67747856	2
chrX	67568174	67568828	chrX	67646801	67647728	2
chrX	67569901	67570535	chrX	67599629	67600163	2
chrX	67570494	67572704	chrX	67646677	67648577	22
chrX	67570572	67571811	chrX	67780760	67781401	3
chrX	67570696	67571867	chrX	67632943	67633837	7
chrX	67570787	67571895	chrX	67677030	67678069	7
chrX	67570815	67571394	chrX	67785067	67785930	2
chrX	67570844	67571778	chrX	67587723	67588845	4
chrX	67570875	67571923	chrX	67789573	67790511	8
chrX	67570910	67571895	chrX	67619885	67620534	2
chrX	67571096	67571929	chrX	67722481	67723607	8
chrX	67571104	67571746	chrX	67641491	67642274	2
chrX	67571164	67571983	chrX	67746895	67747612	4
chrX	67571345	67571949	chrX	67579044	67579547	2
chrX	67571355	67571859	chrX	67593711	67594652	2
chrX	67571425	67571990	chrX	67785909	67786558	2
chrX	67572052	67572560	chrX	67747260	67747837	2
chrX	67572811	67573618	chrX	67761785	67762624	2
chrX	67576828	67577535	chrX	67646815	67647587	2
chrX	67577921	67578454	chrX	67646847	67647669	2
chrX	67578217	67579194	chrX	67586169	67587262	3
chrX	67581106	67581894	chrX	67642283	67643128	2
chrX	67586884	67587626	chrX	67746849	67747420	2
chrX	67593306	67593809	chrX	67747060	67747766	2
chrX	67595049	67595640	chrX	67785951	67786483	2
chrX	67595127	67595703	chrX	67605032	67605884	2
chrX	67604305	67605247	chrX	67686112	67686987	2
chrX	67604707	67605541	chrX	67647134	67647728	2
chrX	67607720	67608374	chrX	67746936	67747635	2
chrX	67632836	67635676	chrX	67646283	67648106	27
chrX	67632963	67633469	chrX	67677377	67677896	2
chrX	67632986	67633491	chrX	67686654	67687546	2
chrX	67632994	67633706	chrX	67785546	67786121	2
chrX	67632996	67633810	chrX	67722251	67723568	4
chrX	67633032	67633906	chrX	67665341	67666011	2
chrX	67633136	67633827	chrX	67746882	67747734	2
chrX	67633286	67633832	chrX	67642456	67642995	2
chrX	67636296	67636899	chrX	67647102	67647607	2
chrX	67636314	67636846	chrX	67646125	67646891	2
chrX	67637814	67638495	chrX	67647049	67647600	2
chrX	67646589	67647545	chrX	67735831	67736357	2
chrX	67646621	67647364	chrX	67676046	67676721	2
chrX	67646662	67647684	chrX	67676862	67677983	18
chrX	67646710	67648192	chrX	67746402	67748106	14
chrX	67646720	67647689	chrX	67788785	67790556	14
chrX	67646734	67647377	chrX	67723772	67724650	3
chrX	67646754	67647569	chrX	67658259	67658830	2
chrX	67646794	67647359	chrX	67722482	67723412	2
chrX	67646800	67647375	chrX	67773844	67774712	3
chrX	67646806	67647780	chrX	67785521	67786307	5
chrX	67646835	67647670	chrX	67698235	67699383	4
chrX	67646891	67647439	chrX	67753635	67754495	2
chrX	67646931	67647833	chrX	67790579	67791505	4
chrX	67647109	67647669	chrX	67696383	67697118	2
chrX	67665351	67665896	chrX	67677207	67677950	2
chrX	67669906	67670586	chrX	67788394	67789300	2
chrX	67675970	67676586	chrX	67746842	67747767	3
chrX	67676740	67678007	chrX	67746839	67748073	6
chrX	67676986	67677911	chrX	67785749	67786361	2
chrX	67677263	67677814	chrX	67789571	67790084	2
chrX	67677394	67677914	chrX	67686439	67687445	3
chrX	67694538	67695170	chrX	67746855	67747731	3
chrX	67699213	67700185	chrX	67748969	67749851	2
chrX	67721742	67723118	chrX	67730122	67731339	3
chrX	67722428	67723660	chrX	67788790	67789639	3
chrX	67722472	67725323	chrX	67746208	67748326	18
chrX	67722504	67723438	chrX	67748510	67749455	2
chrX	67722519	67723339	chrX	67785682	67786274	2
chrX	67722705	67723437	chrX	67783310	67784494	3
chrX	67723763	67724704	chrX	67789259	67790421	3
chrX	67726709	67727243	chrX	67785532	67786492	2
chrX	67727026	67728252	chrX	67747166	67747823	3
chrX	67729407	67730067	chrX	67747060	67747686	2
chrX	67733675	67734223	chrX	67747263	67747768	2
chrX	67734295	67734852	chrX	67746408	67747764	3
chrX	67735635	67736627	chrX	67746317	67747318	4
chrX	67736930	67737547	chrX	67746800	67747782	2
chrX	67738075	67738977	chrX	67746901	67747580	3
chrX	67745996	67746807	chrX	67755023	67755654	2
chrX	67746358	67748437	chrX	67788196	67790527	28
chrX	67746638	67748244	chrX	67775692	67778030	8
chrX	67746664	67747719	chrX	67761667	67762580	3
chrX	67746696	67748711	chrX	67780581	67781995	10
chrX	67746809	67747841	chrX	67758716	67760422	6
chrX	67746827	67747773	chrX	67787009	67788075	4
chrX	67746835	67747957	chrX	67773421	67774803	13
chrX	67746869	67747854	chrX	67755225	67756217	4
chrX	67746913	67747894	chrX	67785585	67786672	6
chrX	67747081	67748000	chrX	67764503	67765017	2
chrX	67747120	67748094	chrX	67813969	67814737	2
chrX	67750180	67751039	chrX	67759962	67760533	2
chrX	67754396	67755123	chrX	67769143	67769991	2
chrX	67773740	67774331	chrX	67786857	67787495	2
chrX	67773872	67774741	chrX	67789597	67790660	3
chrX	67779612	67781654	chrX	67788714	67790708	11
chrX	67786753	67787616	chrX	67810296	67811039	2
chrX	67788934	67789921	chrX	67801467	67802309	2
chrX	67789254	67790223	chrX	67812065	67812942	2
chrX	67797833	67798643	chrX	67809127	67809892	2
chrX	68200684	68201333	chrX	68246769	68247421	2
chrX	68205491	68206007	chrX	68246758	68247398	2
chrX	68205533	68206441	chrX	68232137	68232747	2
chrX	68210646	68211590	chrX	68232008	68232766	2
chrX	68210964	68211887	chrX	68246584	68247671	4
chrX	68246541	68247431	chrX	68262409	68262923	2
chrX	68246599	68247644	chrX	68354647	68355280	3
chrX	68246758	68247939	chrX	68274191	68275961	10
chrX	68246802	68247591	chrX	68363664	68365198	8
chrX	68274383	68275425	chrX	68363745	68364611	5
chrX	68274802	68275761	chrX	68719610	68720243	2
chrX	68354489	68355594	chrX	68363683	68364934	17
chrX	68363749	68364415	chrX	68413934	68414596	2
chrX	68452109	68452677	chrX	68474514	68475238	2
chrX	68732906	68733526	chrX	68807721	68808625	2
chrX	68747860	68748458	chrX	68757221	68758105	4
chrX	68757160	68757849	chrX	69071585	69072119	2
chrX	69032221	69032830	chrX	69071399	69072166	2
chrX	69071321	69071888	chrX	69102876	69103783	2
chrX	69071363	69072042	chrX	69081734	69082595	2
chrX	69907343	69907966	chrX	69948207	69949159	2
chrX	69936028	69936865	chrX	69948410	69949098	5
chrX	69948441	69949012	chrX	70022681	70023266	2
chrX	70156675	70157563	chrX	70208479	70209218	2
chrX	70156689	70157695	chrX	70171968	70172782	3
chrX	70156716	70157503	chrX	70174595	70175509	3
chrX	70171807	70172940	chrX	70220107	70221150	5
chrX	70208560	70209151	chrX	70220101	70220956	2
chrX	70454186	70455135	chrX	70554050	70554751	2

## Sheet: F4_chia_ERG
chrom1	start1	end1	chrom2	start2	end2	score
chrX	65581610	65582450	chrX	65986189	65986900	2
chrX	65595413	65596100	chrX	65642874	65643665	2
chrX	65595674	65596225	chrX	65980656	65981171	2
chrX	65601033	65602345	chrX	65985936	65986764	3
chrX	66810103	66810707	chrX	66820854	66821808	2
chrX	66819077	66819780	chrX	66868711	66869477	2
chrX	66820708	66821609	chrX	66899627	66900506	3
chrX	66820816	66821987	chrX	66906629	66907764	3
chrX	66821165	66822154	chrX	66868857	66869517	2
chrX	66822675	66823555	chrX	66835518	66836241	2
chrX	66834489	66835221	chrX	66901038	66901937	2
chrX	66845778	66846288	chrX	67545311	67546114	2
chrX	66847601	66848366	chrX	66868901	66869671	3
chrX	66854595	66855291	chrX	66868765	66869463	2
chrX	66861782	66862423	chrX	67040936	67041715	2
chrX	66862387	66864220	chrX	66901910	66903726	9
chrX	66862832	66863714	chrX	67524584	67525548	2
chrX	66863060	66864289	chrX	66899020	66900425	11
chrX	66863187	66863831	chrX	67206783	67207499	2
chrX	66863191	66864252	chrX	67043349	67044725	6
chrX	66863195	66864443	chrX	67105080	67106069	6
chrX	66863219	66864081	chrX	67351288	67352178	6
chrX	66863230	66864628	chrX	66906073	66908107	22
chrX	66863263	66863946	chrX	67746751	67747698	3
chrX	66863299	66864185	chrX	66998584	66999159	2
chrX	66863352	66864050	chrX	67571104	67571874	2
chrX	66863398	66863972	chrX	67058247	67059042	2
chrX	66863624	66864135	chrX	66961864	66962760	2
chrX	66863650	66864177	chrX	67789511	67790322	2
chrX	66864851	66865495	chrX	66902091	66903023	3
chrX	66866010	66866804	chrX	66902001	66902606	2
chrX	66866160	66867381	chrX	66906120	66907505	4
chrX	66866348	66866905	chrX	67545034	67545818	2
chrX	66866397	66867093	chrX	67542700	67543242	2
chrX	66866472	66866972	chrX	66880270	66880920	2
chrX	66867237	66870013	chrX	66899469	66903127	62
chrX	66867801	66870601	chrX	66905879	66907817	44
chrX	66867963	66869062	chrX	66903356	66904382	4
chrX	66867976	66869486	chrX	67545851	67547724	7
chrX	66868111	66868752	chrX	67570292	67571058	2
chrX	66868229	66869638	chrX	67542636	67544881	10
chrX	66868268	66869441	chrX	66897498	66899315	9
chrX	66868375	66869571	chrX	66885114	66886695	4
chrX	66868385	66869714	chrX	67105135	67106472	9
chrX	66868473	66869071	chrX	66888988	66889641	2
chrX	66868476	66869365	chrX	66961930	66962919	9
chrX	66868477	66869397	chrX	66891072	66892029	4
chrX	66868479	66869694	chrX	67042626	67044817	15
chrX	66868510	66869106	chrX	67538914	67539721	2
chrX	66868514	66869547	chrX	67722677	67723433	3
chrX	66868546	66869423	chrX	66889880	66890489	3
chrX	66868549	66869059	chrX	66908579	66909465	2
chrX	66868555	66869421	chrX	67351285	67352260	6
chrX	66868565	66869161	chrX	66879723	66880324	2
chrX	66868573	66869471	chrX	67686412	67686945	2
chrX	66868609	66869523	chrX	67523062	67524601	4
chrX	66868619	66869145	chrX	67746959	67747739	2
chrX	66868653	66869455	chrX	67677036	67677866	2
chrX	66868693	66869466	chrX	66974482	66975089	2
chrX	66868712	66869439	chrX	67286468	67287205	2
chrX	66868732	66869404	chrX	66916252	66917219	2
chrX	66868835	66869662	chrX	67307480	67308045	2
chrX	66868839	66869430	chrX	67780622	67781161	2
chrX	66868842	66869499	chrX	67308074	67308958	2
chrX	66876949	66877630	chrX	66889770	66890355	2
chrX	66877415	66877927	chrX	67789477	67790296	2
chrX	66878264	66878936	chrX	66890517	66891833	3
chrX	66883690	66884662	chrX	66899615	66900418	2
chrX	66896289	66897708	chrX	66906251	66907345	3
chrX	66898267	66899081	chrX	67543442	67544130	2
chrX	66898849	66900024	chrX	67780276	67781470	3
chrX	66899455	66900212	chrX	67351325	67352036	2
chrX	66899480	66900458	chrX	67545508	67546164	3
chrX	66899505	66900185	chrX	67546255	67547147	2
chrX	66899573	66900847	chrX	66908333	66909149	3
chrX	66899580	66900391	chrX	67041753	67042500	2
chrX	66899615	66900482	chrX	67043658	67044613	3
chrX	66899705	66900217	chrX	67105162	67106022	2
chrX	66899756	66900521	chrX	67543888	67544929	4
chrX	66899783	66900834	chrX	66916816	66918186	3
chrX	66899797	66900468	chrX	66962010	66962685	3
chrX	66900535	66901107	chrX	67543921	67544741	2
chrX	66901116	66902538	chrX	67543661	67544407	5
chrX	66901600	66902322	chrX	66961933	66962458	2
chrX	66901654	66902554	chrX	67044220	67045164	3
chrX	66901758	66902412	chrX	67544760	67545729	4
chrX	66901888	66902716	chrX	67439358	67439882	2
chrX	66901945	66902871	chrX	66914107	66915554	5
chrX	66901965	66902565	chrX	66995771	66996493	2
chrX	66902565	66903319	chrX	67104621	67105782	3
chrX	66903330	66904275	chrX	67543846	67544653	2
chrX	66903406	66904027	chrX	67545836	67546816	2
chrX	66906516	66907728	chrX	67351322	67352382	7
chrX	66906552	66907295	chrX	67287258	67287975	3
chrX	66906552	66907349	chrX	67439322	67439955	2
chrX	66906561	66907540	chrX	67524519	67525118	2
chrX	66906561	66908076	chrX	66961703	66962937	20
chrX	66906644	66907956	chrX	67104845	67106135	9
chrX	66906648	66907317	chrX	67568119	67568700	2
chrX	66906762	66907410	chrX	67543497	67544696	3
chrX	66906775	66907819	chrX	67043760	67044832	8
chrX	66906790	66907642	chrX	67538178	67539260	3
chrX	66906889	66907448	chrX	67106391	67107299	2
chrX	66906896	66907815	chrX	67058249	67059220	5
chrX	66906987	66907626	chrX	67308131	67308694	2
chrX	66907995	66908821	chrX	67543353	67543953	2
chrX	66908211	66908938	chrX	66916838	66917601	2
chrX	66909565	66910424	chrX	66921725	66922509	2
chrX	66913969	66914761	chrX	67605609	67606432	2
chrX	66914228	66914851	chrX	66956502	66957341	2
chrX	66914480	66915146	chrX	66962185	66962880	2
chrX	66919855	66920806	chrX	66961714	66962392	2
chrX	66921669	66922568	chrX	66930909	66931524	2
chrX	66961895	66962780	chrX	67043932	67044927	4
chrX	66961955	66962638	chrX	67578414	67579232	2
chrX	66961985	66962922	chrX	67545320	67546503	3
chrX	66962058	66962763	chrX	67054481	67055279	2
chrX	66962081	66962793	chrX	67105179	67106292	4
chrX	66962140	66962715	chrX	67544279	67545259	2
chrX	66962161	66962840	chrX	67505014	67505575	2
chrX	66962213	66962830	chrX	67351372	67352294	3
chrX	67018860	67019664	chrX	67042164	67042810	2
chrX	67042604	67043390	chrX	67054280	67054898	2
chrX	67043636	67044331	chrX	67780767	67781610	3
chrX	67043766	67044941	chrX	67545002	67546203	5
chrX	67043770	67044563	chrX	67058301	67059255	6
chrX	67043924	67045204	chrX	67105060	67106166	8
chrX	67043925	67044641	chrX	67538194	67538796	2
chrX	67044084	67044642	chrX	67571052	67571767	2
chrX	67044827	67045350	chrX	67543718	67544513	2
chrX	67045982	67046698	chrX	67065082	67065968	2
chrX	67049135	67050053	chrX	67090351	67090966	2
chrX	67095845	67096503	chrX	67105115	67106082	2
chrX	67096608	67097178	chrX	67104847	67105505	2
chrX	67104823	67105722	chrX	67307990	67308843	2
chrX	67104977	67106069	chrX	67351264	67352196	5
chrX	67105170	67105898	chrX	67780537	67781484	2
chrX	67105279	67105803	chrX	67167206	67168135	2
chrX	67105337	67105843	chrX	67116886	67117442	2
chrX	67105444	67106133	chrX	67438986	67439978	2
chrX	67115520	67116481	chrX	67124492	67125194	2
chrX	67142408	67143374	chrX	67157155	67157989	2
chrX	67182519	67183399	chrX	67544139	67544697	2
chrX	67205698	67206646	chrX	67543420	67544266	3
chrX	67228651	67229382	chrX	67289280	67290225	2
chrX	67240334	67241038	chrX	67830409	67830932	2
chrX	67287205	67287877	chrX	67308190	67308960	2
chrX	67287306	67288008	chrX	67543235	67544137	2
chrX	67294905	67295625	chrX	67308177	67309070	2
chrX	67307949	67309058	chrX	67351314	67352286	6
chrX	67351256	67352147	chrX	67439451	67440033	2
chrX	67351308	67352087	chrX	67441652	67442204	3
chrX	67351376	67352175	chrX	67543497	67544329	2
chrX	67351390	67352629	chrX	67544812	67546116	3
chrX	67351423	67352191	chrX	67647138	67647752	2
chrX	67351577	67352415	chrX	67780533	67781504	2
chrX	67351621	67352183	chrX	67523718	67524463	2
chrX	67351689	67352202	chrX	67633045	67633657	2
chrX	67439149	67439743	chrX	67571394	67571941	2
chrX	67441410	67441919	chrX	67646842	67647468	2
chrX	67481516	67482045	chrX	67522619	67523383	2
chrX	67521995	67525524	chrX	67543004	67545647	20
chrX	67522589	67523867	chrX	67538314	67539198	4
chrX	67523427	67523955	chrX	67662469	67663424	2
chrX	67523513	67524764	chrX	67789008	67790148	6
chrX	67523587	67524302	chrX	67540826	67541701	2
chrX	67523843	67524681	chrX	67780850	67781821	3
chrX	67523874	67524706	chrX	67534790	67535439	2
chrX	67523898	67524641	chrX	67545954	67546812	3
chrX	67524127	67525369	chrX	67538058	67539376	6
chrX	67526109	67526958	chrX	67543271	67544257	2
chrX	67529932	67530954	chrX	67543348	67544265	3
chrX	67534341	67535059	chrX	67543150	67544146	3
chrX	67535405	67536244	chrX	67793427	67793940	2
chrX	67537971	67538867	chrX	67780499	67781214	2
chrX	67538407	67539015	chrX	67747260	67747926	2
chrX	67539388	67540333	chrX	67550012	67550561	3
chrX	67542814	67543752	chrX	67677441	67678397	2
chrX	67543039	67543724	chrX	67780617	67781124	2
chrX	67543329	67544331	chrX	67646731	67647758	3
chrX	67543395	67544670	chrX	67570567	67572030	7
chrX	67543468	67544086	chrX	67774640	67775163	2
chrX	67543495	67544680	chrX	67564249	67565683	3
chrX	67543825	67544528	chrX	67747286	67747888	2
chrX	67543843	67544826	chrX	67553552	67554206	2
chrX	67543904	67544740	chrX	67780591	67781433	3
chrX	67544773	67546075	chrX	67780614	67781472	5
chrX	67544898	67546201	chrX	67723838	67725022	4
chrX	67544932	67545720	chrX	67553438	67554076	2
chrX	67545011	67546719	chrX	67570485	67571714	8
chrX	67545106	67545682	chrX	67558544	67559097	2
chrX	67545251	67546153	chrX	67567129	67567858	3
chrX	67545284	67546150	chrX	67557622	67558279	2
chrX	67545341	67546156	chrX	67646784	67647733	2
chrX	67545721	67546497	chrX	67789218	67789976	2
chrX	67545929	67546462	chrX	67773905	67774736	2
chrX	67545962	67546754	chrX	67636289	67637076	2
chrX	67547558	67548062	chrX	67555332	67556018	2
chrX	67549301	67550309	chrX	67720903	67721726	3
chrX	67549305	67550477	chrX	67570362	67571879	4
chrX	67549674	67551073	chrX	67746959	67747800	3
chrX	67549714	67550477	chrX	67633136	67633939	2
chrX	67550116	67550848	chrX	67723455	67723977	2
chrX	67550788	67551583	chrX	67616871	67617851	2
chrX	67553077	67553959	chrX	67789445	67790082	2
chrX	67555250	67556241	chrX	67780641	67781506	5
chrX	67555286	67556268	chrX	67603797	67604489	2
chrX	67555335	67556187	chrX	67722143	67722647	2
chrX	67555364	67556219	chrX	67570759	67571550	2
chrX	67555849	67556661	chrX	67656583	67657529	2
chrX	67557660	67558388	chrX	67567163	67567823	2
chrX	67558367	67559142	chrX	67721930	67722527	2
chrX	67559156	67559657	chrX	67570467	67571323	2
chrX	67560302	67561089	chrX	67572193	67572829	2
chrX	67562402	67563149	chrX	67713075	67713616	2
chrX	67568087	67568765	chrX	67583450	67584317	2
chrX	67568119	67568629	chrX	67646760	67647440	2
chrX	67568252	67568877	chrX	67633039	67633828	2
chrX	67569054	67569616	chrX	67580367	67581199	2
chrX	67569607	67570644	chrX	67583891	67584992	3
chrX	67570445	67571845	chrX	67788922	67790451	6
chrX	67570536	67571119	chrX	67635676	67636363	2
chrX	67570586	67571219	chrX	67580236	67580736	2
chrX	67570648	67571271	chrX	67590636	67591154	2
chrX	67570983	67571892	chrX	67646749	67647771	5
chrX	67571045	67571884	chrX	67746892	67747475	2
chrX	67571052	67571738	chrX	67780446	67781130	2
chrX	67571478	67572067	chrX	67722386	67722998	2
chrX	67576610	67577125	chrX	67789529	67790117	2
chrX	67582774	67583334	chrX	67657831	67658723	2
chrX	67587212	67587775	chrX	67779025	67779699	2
chrX	67588852	67589677	chrX	67611880	67612573	2
chrX	67590959	67591818	chrX	67616360	67617052	2
chrX	67602275	67603182	chrX	67691482	67692014	2
chrX	67612099	67612862	chrX	67654836	67655569	2
chrX	67614375	67615049	chrX	67780550	67781447	2
chrX	67632936	67633637	chrX	67788861	67789374	2
chrX	67633025	67633804	chrX	67773814	67774536	2
chrX	67633080	67633712	chrX	67646875	67647609	3
chrX	67634421	67635025	chrX	67642530	67643175	2
chrX	67635762	67636586	chrX	67780576	67781291	2
chrX	67641563	67642164	chrX	67650274	67651235	2
chrX	67646759	67647448	chrX	67790879	67791407	2
chrX	67646848	67647907	chrX	67746889	67747825	3
chrX	67646861	67647564	chrX	67677147	67677835	3
chrX	67653070	67653853	chrX	67682195	67683133	2
chrX	67653840	67654763	chrX	67664931	67665770	2
chrX	67657156	67658045	chrX	67678374	67679022	2
chrX	67658603	67659481	chrX	67747060	67748003	2
chrX	67674551	67675597	chrX	67780798	67781585	3
chrX	67676819	67677709	chrX	67785681	67786349	2
chrX	67677186	67678038	chrX	67789595	67790454	2
chrX	67677383	67677981	chrX	67694462	67695191	2
chrX	67682610	67683281	chrX	67781014	67781574	2
chrX	67690988	67691624	chrX	67780611	67781577	2
chrX	67693306	67694196	chrX	67702073	67702759	2
chrX	67698047	67698967	chrX	67780199	67780978	2
chrX	67698783	67699330	chrX	67746919	67747462	2
chrX	67711162	67712123	chrX	67730916	67731504	2
chrX	67713576	67714639	chrX	67722546	67723553	3
chrX	67721252	67722089	chrX	67730424	67731061	2
chrX	67722260	67722938	chrX	67730724	67731345	2
chrX	67722551	67723471	chrX	67780576	67781732	6
chrX	67722601	67723451	chrX	67788522	67789558	3
chrX	67722934	67723479	chrX	67746935	67747594	2
chrX	67723401	67724167	chrX	67789940	67790922	2
chrX	67723921	67724583	chrX	67747164	67747773	2
chrX	67723990	67725528	chrX	67780424	67781851	11
chrX	67724480	67725055	chrX	67788508	67789183	2
chrX	67724653	67725222	chrX	67774061	67774843	2
chrX	67725700	67726417	chrX	67786657	67787176	2
chrX	67725820	67726763	chrX	67780608	67781500	2
chrX	67726671	67728719	chrX	67788555	67789848	5
chrX	67732956	67733891	chrX	67743365	67743934	2
chrX	67733778	67734647	chrX	67780554	67781476	2
chrX	67735217	67736436	chrX	67780735	67781682	4
chrX	67737462	67738218	chrX	67776083	67776864	2
chrX	67743723	67744427	chrX	67789854	67790536	2
chrX	67745969	67748098	chrX	67788204	67790766	18
chrX	67746569	67747802	chrX	67780496	67781558	8
chrX	67746718	67747612	chrX	67757319	67758002	2
chrX	67746887	67747581	chrX	67756020	67756701	3
chrX	67747095	67747832	chrX	67773707	67774935	4
chrX	67747163	67747967	chrX	67785502	67786469	5
chrX	67747964	67748531	chrX	67780786	67781498	2
chrX	67749598	67750283	chrX	67780457	67781340	2
chrX	67758580	67759511	chrX	67780697	67781609	2
chrX	67763814	67764419	chrX	67781025	67781653	2
chrX	67764438	67765389	chrX	67782921	67783849	2
chrX	67765421	67766103	chrX	67777300	67777893	2
chrX	67765775	67766324	chrX	67780546	67781341	3
chrX	67768694	67769518	chrX	67789182	67789936	2
chrX	67773731	67774869	chrX	67788128	67790601	12
chrX	67773797	67774981	chrX	67785804	67786692	6
chrX	67773868	67774398	chrX	67790744	67791471	2
chrX	67776598	67778052	chrX	67788794	67790135	4
chrX	67778669	67779445	chrX	67786566	67787336	3
chrX	67780535	67781751	chrX	67788510	67790488	18
chrX	67780574	67781442	chrX	67793755	67794262	2
chrX	67781085	67781673	chrX	67791016	67791920	2
chrX	67789260	67789952	chrX	67846415	67847315	2
chrX	67789432	67790157	chrX	67829156	67829681	2
chrX	67808300	67809118	chrX	67819848	67820638	2
chrX	68200515	68201362	chrX	68274265	68275257	2
chrX	68205621	68206155	chrX	68246942	68247565	2
chrX	68246419	68247642	chrX	68274526	68275710	4
chrX	68246423	68247726	chrX	68363782	68364763	6
chrX	68274175	68275194	chrX	68363757	68364607	3
chrX	68331595	68332573	chrX	68363755	68364924	3
chrX	68354562	68355509	chrX	68363666	68364544	5
chrX	68363743	68364679	chrX	68416277	68417146	3
chrX	68732678	68733553	chrX	68807842	68808370	2
chrX	68822450	68823242	chrX	69221889	69222810	2
chrX	68822533	68823219	chrX	69224293	69225224	2
chrX	68822681	68823216	chrX	69386870	69387858	2
chrX	68827494	68828825	chrX	69221548	69222773	4
chrX	69071461	69072135	chrX	69081903	69082885	4
chrX	69165208	69166132	chrX	69222001	69222502	2
chrX	69285648	69286983	chrX	69314242	69315138	3
chrX	69303254	69303848	chrX	69314064	69314651	2
chrX	69492919	69493770	chrX	70097186	70098030	2
chrX	69907242	69907926	chrX	69934046	69934598	2
chrX	69936094	69936654	chrX	69948455	69949009	2
chrX	70033267	70033939	chrX	70090435	70090938	2
chrX	70196984	70197911	chrX	70262558	70263525	3
chrX	70479613	70480351	chrX	70526853	70527548	2

## Sheet: F4_CNV
chrom	start	end	score
chrX	64540000	64549999	0.837021
chrX	64550000	64559999	0.836978
chrX	64560000	64569999	0.839669
chrX	64570000	64579999	0.845867
chrX	64580000	64589999	0.851478
chrX	64590000	64599999	0.856663
chrX	64600000	64609999	0.857832
chrX	64610000	64619999	0.858198
chrX	64620000	64629999	0.858198
chrX	64630000	64639999	0.858198
chrX	64640000	64649999	0.858073
chrX	64650000	64659999	0.853577
chrX	64660000	64669999	0.863238
chrX	64670000	64679999	0.887872
chrX	64680000	64689999	0.886704
chrX	64690000	64699999	0.884517
chrX	64700000	64709999	0.907488
chrX	64710000	64719999	0.927467
chrX	64720000	64729999	0.939842
chrX	64730000	64739999	0.945131
chrX	64740000	64749999	0.948276
chrX	64750000	64759999	0.949716
chrX	64760000	64769999	0.949716
chrX	64770000	64779999	0.954386
chrX	64780000	64789999	0.953193
chrX	64790000	64799999	0.948237
chrX	64800000	64809999	0.956522
chrX	64810000	64819999	0.962107
chrX	64820000	64829999	0.969177
chrX	64830000	64839999	0.977723
chrX	64840000	64849999	0.990956
chrX	64850000	64859999	0.991111
chrX	64860000	64869999	0.993024
chrX	64870000	64879999	0.988863
chrX	64880000	64889999	0.988863
chrX	64890000	64899999	0.988863
chrX	64900000	64909999	0.988863
chrX	64910000	64919999	0.988696
chrX	64920000	64929999	0.980917
chrX	64930000	64939999	0.980917
chrX	64940000	64949999	0.980917
chrX	64950000	64959999	0.980917
chrX	64960000	64969999	0.980917
chrX	64970000	64979999	0.976755
chrX	64980000	64989999	0.973853
chrX	64990000	64999999	0.973853
chrX	65000000	65009999	0.973853
chrX	65010000	65019999	0.969506
chrX	65020000	65029999	0.967813
chrX	65030000	65039999	0.967366
chrX	65040000	65049999	0.963333
chrX	65050000	65059999	0.963333
chrX	65060000	65069999	0.963333
chrX	65070000	65079999	0.964135
chrX	65080000	65089999	0.964249
chrX	65090000	65099999	0.964249
chrX	65100000	65109999	0.94359
chrX	65110000	65119999	0.90899
chrX	65120000	65129999	0.91026
chrX	65130000	65139999	0.923536
chrX	65140000	65149999	0.927375
chrX	65150000	65159999	0.937289
chrX	65160000	65169999	0.944338
chrX	65170000	65179999	0.964228
chrX	65180000	65189999	0.964228
chrX	65190000	65199999	0.964228
chrX	65200000	65209999	0.964228
chrX	65210000	65219999	0.964228
chrX	65220000	65229999	0.964228
chrX	65230000	65239999	0.964228
chrX	65240000	65249999	0.964228
chrX	65250000	65259999	0.964228
chrX	65260000	65269999	0.964228
chrX	65270000	65279999	0.964399
chrX	65280000	65289999	0.964757
chrX	65290000	65299999	0.96802
chrX	65300000	65309999	0.968692
chrX	65310000	65319999	0.968692
chrX	65320000	65329999	0.968692
chrX	65330000	65339999	0.968692
chrX	65340000	65349999	0.968692
chrX	65350000	65359999	0.970154
chrX	65360000	65369999	0.981648
chrX	65370000	65379999	0.986331
chrX	65380000	65389999	0.995452
chrX	65390000	65399999	1.00313
chrX	65400000	65409999	1.01183
chrX	65410000	65419999	1.01183
chrX	65420000	65429999	1.01505
chrX	65430000	65439999	1.0116
chrX	65440000	65449999	1.01763
chrX	65450000	65459999	1.01863
chrX	65460000	65469999	1.01529
chrX	65470000	65479999	1.0141
chrX	65480000	65489999	1.01154
chrX	65490000	65499999	1.00952
chrX	65500000	65509999	1.06622
chrX	65510000	65519999	1.18719
chrX	65520000	65529999	1.41331
chrX	65530000	65539999	1.35
chrX	65540000	65549999	1.25817
chrX	65550000	65559999	1.2582
chrX	65560000	65569999	1.26467
chrX	65570000	65579999	1.27471
chrX	65580000	65589999	1.3147
chrX	65590000	65599999	1.33776
chrX	65600000	65609999	1.33783
chrX	65610000	65619999	1.23785
chrX	65620000	65629999	1.4294
chrX	65630000	65639999	1.54854
chrX	65640000	65649999	1.5469
chrX	65650000	65659999	1.54723
chrX	65660000	65669999	1.55135
chrX	65670000	65679999	1.54994
chrX	65680000	65689999	1.56489
chrX	65690000	65699999	1.56559
chrX	65700000	65709999	1.56703
chrX	65710000	65719999	1.57236
chrX	65720000	65729999	1.56133
chrX	65730000	65739999	1.57645
chrX	65740000	65749999	1.57838
chrX	65750000	65759999	1.59243
chrX	65760000	65769999	1.61941
chrX	65770000	65779999	1.61885
chrX	65780000	65789999	1.62747
chrX	65790000	65799999	1.63178
chrX	65800000	65809999	1.63315
chrX	65810000	65819999	1.64196
chrX	65820000	65829999	1.64196
chrX	65830000	65839999	1.64266
chrX	65840000	65849999	1.64617
chrX	65850000	65859999	1.64617
chrX	65860000	65869999	1.64617
chrX	65870000	65879999	1.7435
chrX	65880000	65889999	1.79463
chrX	65890000	65899999	1.7792
chrX	65900000	65909999	1.79176
chrX	65910000	65919999	1.85013
chrX	65920000	65929999	1.98528
chrX	65930000	65939999	2.00824
chrX	65940000	65949999	2.0062
chrX	65950000	65959999	2.00599
chrX	65960000	65969999	2.01043
chrX	65970000	65979999	2.01008
chrX	65980000	65989999	2.02139
chrX	65990000	65999999	2.05254
chrX	66000000	66009999	2.05043
chrX	66010000	66019999	2.05332
chrX	66020000	66029999	2.05632
chrX	66030000	66039999	1.9922
chrX	66040000	66049999	1.99953
chrX	66050000	66059999	2.00475
chrX	66060000	66069999	2.00814
chrX	66070000	66079999	2.03166
chrX	66080000	66089999	2.04017
chrX	66090000	66099999	2.04519
chrX	66100000	66109999	2.19086
chrX	66110000	66119999	2.1757
chrX	66120000	66129999	2.17438
chrX	66130000	66139999	2.10525
chrX	66140000	66149999	2.1146
chrX	66150000	66159999	2.14206
chrX	66160000	66169999	2.35008
chrX	66170000	66179999	2.37582
chrX	66180000	66189999	2.39915
chrX	66190000	66199999	2.41856
chrX	66200000	66209999	2.41055
chrX	66210000	66219999	2.3111
chrX	66220000	66229999	2.30798
chrX	66230000	66239999	2.30643
chrX	66240000	66249999	2.30514
chrX	66250000	66259999	2.30945
chrX	66260000	66269999	2.28001
chrX	66270000	66279999	2.33854
chrX	66280000	66289999	2.36237
chrX	66290000	66299999	2.3671
chrX	66300000	66309999	2.34062
chrX	66310000	66319999	2.36943
chrX	66320000	66329999	2.89205
chrX	66330000	66339999	2.90258
chrX	66340000	66349999	3.16599
chrX	66350000	66359999	3.35177
chrX	66360000	66369999	3.22006
chrX	66370000	66379999	3.34165
chrX	66380000	66389999	3.36293
chrX	66390000	66399999	3.35365
chrX	66400000	66409999	3.34025
chrX	66410000	66419999	3.33186
chrX	66420000	66429999	3.30688
chrX	66430000	66439999	3.33404
chrX	66440000	66449999	3.29313
chrX	66450000	66459999	3.33042
chrX	66460000	66469999	3.33722
chrX	66470000	66479999	3.33765
chrX	66480000	66489999	3.33709
chrX	66490000	66499999	3.37097
chrX	66500000	66509999	3.36708
chrX	66510000	66519999	3.35199
chrX	66520000	66529999	3.30295
chrX	66530000	66539999	3.3221
chrX	66540000	66549999	3.34058
chrX	66550000	66559999	3.34837
chrX	66560000	66569999	3.36141
chrX	66570000	66579999	3.37393
chrX	66580000	66589999	3.37121
chrX	66590000	66599999	3.36199
chrX	66600000	66609999	3.40261
chrX	66610000	66619999	3.39311
chrX	66620000	66629999	3.36084
chrX	66630000	66639999	3.36708
chrX	66640000	66649999	3.37957
chrX	66650000	66659999	3.34811
chrX	66660000	66669999	3.42208
chrX	66670000	66679999	3.47092
chrX	66680000	66689999	3.51331
chrX	66690000	66699999	3.5275
chrX	66700000	66709999	3.64351
chrX	66710000	66719999	3.65202
chrX	66720000	66729999	3.65895
chrX	66730000	66739999	3.72791
chrX	66740000	66749999	3.79194
chrX	66750000	66759999	3.80154
chrX	66760000	66769999	3.85847
chrX	66770000	66779999	3.87576
chrX	66780000	66789999	3.89727
chrX	66790000	66799999	4.33045
chrX	66800000	66809999	4.41902
chrX	66810000	66819999	4.46468
chrX	66820000	66829999	4.61539
chrX	66830000	66839999	4.70343
chrX	66840000	66849999	4.92518
chrX	66850000	66859999	4.94542
chrX	66860000	66869999	4.93102
chrX	66870000	66879999	4.99993
chrX	66880000	66889999	5.04076
chrX	66890000	66899999	5.14583
chrX	66900000	66909999	5.16088
chrX	66910000	66919999	5.15715
chrX	66920000	66929999	5.12899
chrX	66930000	66939999	5.08409
chrX	66940000	66949999	5.06512
chrX	66950000	66959999	5.04303
chrX	66960000	66969999	5.04378
chrX	66970000	66979999	5.03058
chrX	66980000	66989999	5.02745
chrX	66990000	66999999	5.02911
chrX	67000000	67009999	5.03258
chrX	67010000	67019999	5.03221
chrX	67020000	67029999	5.00655
chrX	67030000	67039999	4.89678
chrX	67040000	67049999	4.90022
chrX	67050000	67059999	4.93006
chrX	67060000	67069999	4.88218
chrX	67070000	67079999	4.9071
chrX	67080000	67089999	4.91201
chrX	67090000	67099999	4.90926
chrX	67100000	67109999	4.91181
chrX	67110000	67119999	4.88118
chrX	67120000	67129999	4.89061
chrX	67130000	67139999	4.88986
chrX	67140000	67149999	4.88745
chrX	67150000	67159999	4.88121
chrX	67160000	67169999	4.89025
chrX	67170000	67179999	4.89575
chrX	67180000	67189999	4.89783
chrX	67190000	67199999	4.90059
chrX	67200000	67209999	4.90591
chrX	67210000	67219999	4.91818
chrX	67220000	67229999	4.93923
chrX	67230000	67239999	4.84051
chrX	67240000	67249999	4.81586
chrX	67250000	67259999	4.83185
chrX	67260000	67269999	4.83324
chrX	67270000	67279999	4.83151
chrX	67280000	67289999	4.81801
chrX	67290000	67299999	4.82537
chrX	67300000	67309999	4.81238
chrX	67310000	67319999	4.79482
chrX	67320000	67329999	4.8527
chrX	67330000	67339999	4.94152
chrX	67340000	67349999	4.95038
chrX	67350000	67359999	4.93228
chrX	67360000	67369999	4.92293
chrX	67370000	67379999	4.88775
chrX	67380000	67389999	4.8883
chrX	67390000	67399999	4.897
chrX	67400000	67409999	4.9399
chrX	67410000	67419999	4.94246
chrX	67420000	67429999	4.94387
chrX	67430000	67439999	4.96875
chrX	67440000	67449999	4.97587
chrX	67450000	67459999	4.96859
chrX	67460000	67469999	4.96936
chrX	67470000	67479999	4.99348
chrX	67480000	67489999	4.99632
chrX	67490000	67499999	4.98786
chrX	67500000	67509999	5.00143
chrX	67510000	67519999	4.96529
chrX	67520000	67529999	4.9883
chrX	67530000	67539999	5.03929
chrX	67540000	67549999	4.98907
chrX	67550000	67559999	4.92207
chrX	67560000	67569999	4.96681
chrX	67570000	67579999	4.97102
chrX	67580000	67589999	4.97854
chrX	67590000	67599999	4.98762
chrX	67600000	67609999	5.00588
chrX	67610000	67619999	5.00827
chrX	67620000	67629999	4.95002
chrX	67630000	67639999	4.86514
chrX	67640000	67649999	4.87116
chrX	67650000	67659999	4.86305
chrX	67660000	67669999	4.86559
chrX	67670000	67679999	4.88407
chrX	67680000	67689999	4.89206
chrX	67690000	67699999	4.89324
chrX	67700000	67709999	5.05529
chrX	67710000	67719999	5.06391
chrX	67720000	67729999	5.07206
chrX	67730000	67739999	5.00591
chrX	67740000	67749999	4.95088
chrX	67750000	67759999	4.79564
chrX	67760000	67769999	4.76699
chrX	67770000	67779999	4.73664
chrX	67780000	67789999	4.72305
chrX	67790000	67799999	4.77139
chrX	67800000	67809999	4.7757
chrX	67810000	67819999	4.74753
chrX	67820000	67829999	4.74988
chrX	67830000	67839999	4.74055
chrX	67840000	67849999	4.73714
chrX	67850000	67859999	4.7366
chrX	67860000	67869999	4.66749
chrX	67870000	67879999	4.69481
chrX	67880000	67889999	4.67171
chrX	67890000	67899999	4.68664
chrX	67900000	67909999	4.66214
chrX	67910000	67919999	4.60698
chrX	67920000	67929999	4.6646
chrX	67930000	67939999	4.71401
chrX	67940000	67949999	4.71982
chrX	67950000	67959999	4.70826
chrX	67960000	67969999	4.674
chrX	67970000	67979999	4.67435
chrX	67980000	67989999	4.35033
chrX	67990000	67999999	4.15534
chrX	68000000	68009999	4.15831
chrX	68010000	68019999	4.15831
chrX	68020000	68029999	4.20084
chrX	68030000	68039999	4.21666
chrX	68040000	68049999	4.22243
chrX	68050000	68059999	3.90297
chrX	68060000	68069999	3.89895
chrX	68070000	68079999	3.88959
chrX	68080000	68089999	3.87871
chrX	68090000	68099999	3.86205
chrX	68100000	68109999	3.86098
chrX	68110000	68119999	3.82794
chrX	68120000	68129999	3.81471
chrX	68130000	68139999	3.35982
chrX	68140000	68149999	3.0175
chrX	68150000	68159999	2.99501
chrX	68160000	68169999	2.99648
chrX	68170000	68179999	2.99847
chrX	68180000	68189999	3.00025
chrX	68190000	68199999	2.99514
chrX	68200000	68209999	2.95858
chrX	68210000	68219999	2.95309
chrX	68220000	68229999	2.96041
chrX	68230000	68239999	2.94649
chrX	68240000	68249999	2.9323
chrX	68250000	68259999	2.91406
chrX	68260000	68269999	2.90959
chrX	68270000	68279999	2.91445
chrX	68280000	68289999	2.91699
chrX	68290000	68299999	2.90135
chrX	68300000	68309999	2.89349
chrX	68310000	68319999	2.88218
chrX	68320000	68329999	2.85683
chrX	68330000	68339999	2.85566
chrX	68340000	68349999	2.85011
chrX	68350000	68359999	2.84735
chrX	68360000	68369999	2.82803
chrX	68370000	68379999	2.80895
chrX	68380000	68389999	2.79398
chrX	68390000	68399999	2.72639
chrX	68400000	68409999	2.71335
chrX	68410000	68419999	2.69679
chrX	68420000	68429999	2.67967
chrX	68430000	68439999	2.68773
chrX	68440000	68449999	2.71725
chrX	68450000	68459999	2.70517
chrX	68460000	68469999	2.68082
chrX	68470000	68479999	2.53452
chrX	68480000	68489999	2.50458
chrX	68490000	68499999	2.54019
chrX	68500000	68509999	2.59995
chrX	68510000	68519999	2.58527
chrX	68520000	68529999	2.47759
chrX	68530000	68539999	2.50066
chrX	68540000	68549999	2.50965
chrX	68550000	68559999	2.50908
chrX	68560000	68569999	2.4949
chrX	68570000	68579999	2.44896
chrX	68580000	68589999	2.44788
chrX	68590000	68599999	2.44877
chrX	68600000	68609999	2.45068
chrX	68610000	68619999	2.44878
chrX	68620000	68629999	2.46351
chrX	68630000	68639999	2.22849
chrX	68640000	68649999	2.19461
chrX	68650000	68659999	2.18903
chrX	68660000	68669999	2.18415
chrX	68670000	68679999	2.18075
chrX	68680000	68689999	2.17551
chrX	68690000	68699999	2.17551
chrX	68700000	68709999	1.81241
chrX	68710000	68719999	1.65683
chrX	68720000	68729999	1.6627
chrX	68730000	68739999	1.6805
chrX	68740000	68749999	1.69226
chrX	68750000	68759999	1.70739
chrX	68760000	68769999	1.71037
chrX	68770000	68779999	1.69759
chrX	68780000	68789999	1.69934
chrX	68790000	68799999	1.70066
chrX	68800000	68809999	1.70597
chrX	68810000	68819999	1.69036
chrX	68820000	68829999	1.69993
chrX	68830000	68839999	1.70857
chrX	68840000	68849999	1.55068
chrX	68850000	68859999	1.44876
chrX	68860000	68869999	1.44765
chrX	68870000	68879999	1.44588
chrX	68880000	68889999	1.44588
chrX	68890000	68899999	1.44524
chrX	68900000	68909999	1.44483
chrX	68910000	68919999	1.44529
chrX	68920000	68929999	1.44548
chrX	68930000	68939999	1.44089
chrX	68940000	68949999	1.38749
chrX	68950000	68959999	1.3876
chrX	68960000	68969999	1.3876
chrX	68970000	68979999	1.38859
chrX	68980000	68989999	1.39256
chrX	68990000	68999999	1.39269
chrX	69000000	69009999	1.39063
chrX	69010000	69019999	1.37644
chrX	69020000	69029999	1.37644
chrX	69030000	69039999	1.37644
chrX	69040000	69049999	1.37644
chrX	69050000	69059999	1.36139
chrX	69060000	69069999	1.35744
chrX	69070000	69079999	1.35744
chrX	69080000	69089999	1.35744
chrX	69090000	69099999	1.35744
chrX	69100000	69109999	1.35744
chrX	69110000	69119999	1.35744
chrX	69120000	69129999	1.36219
chrX	69130000	69139999	1.37133
chrX	69140000	69149999	1.37104
chrX	69150000	69159999	1.37505
chrX	69160000	69169999	1.3798
chrX	69170000	69179999	1.39674
chrX	69180000	69189999	1.39707
chrX	69190000	69199999	1.39884
chrX	69200000	69209999	1.39916
chrX	69210000	69219999	1.39916
chrX	69220000	69229999	1.39916
chrX	69230000	69239999	1.39916
chrX	69240000	69249999	1.39916
chrX	69250000	69259999	1.39916
chrX	69260000	69269999	1.39916
chrX	69270000	69279999	1.40418
chrX	69280000	69289999	1.40558
chrX	69290000	69299999	1.37618
chrX	69300000	69309999	1.34321
chrX	69310000	69319999	1.33404
chrX	69320000	69329999	1.33404
chrX	69330000	69339999	1.33408
chrX	69340000	69349999	1.33409
chrX	69350000	69359999	1.33409
chrX	69360000	69369999	1.32301
chrX	69370000	69379999	1.32094
chrX	69380000	69389999	1.32119
chrX	69390000	69399999	1.32009
chrX	69400000	69409999	1.31979
chrX	69410000	69419999	1.31847
chrX	69420000	69429999	1.3173
chrX	69430000	69439999	1.3173
chrX	69440000	69449999	1.3173
chrX	69450000	69459999	1.3173
chrX	69460000	69469999	1.3173
chrX	69470000	69479999	1.3173
chrX	69480000	69489999	1.31702
chrX	69490000	69499999	1.29078
chrX	69500000	69509999	1.26044
chrX	69510000	69519999	1.25776
chrX	69520000	69529999	1.25435
chrX	69530000	69539999	1.25352
chrX	69540000	69549999	1.24888
chrX	69550000	69559999	1.26217
chrX	69560000	69569999	1.27616
chrX	69570000	69579999	1.26915
chrX	69580000	69589999	1.25749
chrX	69590000	69599999	1.24878
chrX	69600000	69609999	1.25166
chrX	69610000	69619999	1.24343
chrX	69620000	69629999	1.18314
chrX	69630000	69639999	1.18101
chrX	69640000	69649999	1.18101
chrX	69650000	69659999	1.18053
chrX	69660000	69669999	1.18254
chrX	69670000	69679999	1.18489
chrX	69680000	69689999	1.18523
chrX	69690000	69699999	1.08104
chrX	69700000	69709999	1.07113
chrX	69710000	69719999	1.06959
chrX	69720000	69729999	1.06959
chrX	69730000	69739999	1.07242
chrX	69740000	69749999	1.07265
chrX	69750000	69759999	1.06843
chrX	69760000	69769999	1.06486
chrX	69770000	69779999	1.00255
chrX	69780000	69789999	0.978667
chrX	69790000	69799999	0.978651
chrX	69800000	69809999	0.978651
chrX	69810000	69819999	0.978651
chrX	69820000	69829999	0.978457
chrX	69830000	69839999	0.929636
chrX	69840000	69849999	0.924164
chrX	69850000	69859999	0.924164
chrX	69860000	69869999	0.924164
chrX	69870000	69879999	0.924164
chrX	69880000	69889999	0.924164
chrX	69890000	69899999	0.924164
chrX	69900000	69909999	0.924164
chrX	69910000	69919999	0.924164
chrX	69920000	69929999	0.924164
chrX	69930000	69939999	0.924164
chrX	69940000	69949999	0.89374
chrX	69950000	69959999	0.752955
chrX	69960000	69969999	0.725336
chrX	69970000	69979999	0.722086
chrX	69980000	69989999	0.72197
chrX	69990000	69999999	0.721649
chrX	70000000	70009999	0.718784
chrX	70010000	70019999	0.705914
chrX	70020000	70029999	0.705914
chrX	70030000	70039999	0.705914
chrX	70040000	70049999	0.706136
chrX	70050000	70059999	0.704491
chrX	70060000	70069999	0.703501
chrX	70070000	70079999	0.703501
chrX	70080000	70089999	0.702354
chrX	70090000	70099999	0.677906
chrX	70100000	70109999	0.67395
chrX	70110000	70119999	0.67395
chrX	70120000	70129999	0.67395
chrX	70130000	70139999	0.67395
chrX	70140000	70149999	0.67395
chrX	70150000	70159999	0.675873
chrX	70160000	70169999	0.680149
chrX	70170000	70179999	0.681152
chrX	70180000	70189999	0.681152
chrX	70190000	70199999	0.681152
chrX	70200000	70209999	0.681148
chrX	70210000	70219999	0.681097
chrX	70220000	70229999	0.681097
chrX	70230000	70239999	0.681097
chrX	70240000	70249999	0.681097
chrX	70250000	70259999	0.681097
chrX	70260000	70269999	0.681097
chrX	70270000	70279999	0.681097
chrX	70280000	70289999	0.681097
chrX	70290000	70299999	0.681097
chrX	70300000	70309999	0.681097
chrX	70310000	70319999	0.681097
chrX	70320000	70329999	0.681097
chrX	70330000	70339999	0.681097
chrX	70340000	70349999	0.681097
chrX	70350000	70359999	0.682186
chrX	70360000	70369999	0.684533
chrX	70370000	70379999	0.684533
chrX	70380000	70389999	0.684533
chrX	70390000	70399999	0.684559
chrX	70400000	70409999	0.687375
chrX	70410000	70419999	0.687372
chrX	70420000	70429999	0.685802
chrX	70430000	70439999	0.684101
chrX	70440000	70449999	0.684101
chrX	70450000	70459999	0.684101
chrX	70460000	70469999	0.684101
chrX	70470000	70479999	0.684101
chrX	70480000	70489999	0.684101
chrX	70490000	70499999	0.683871
chrX	70500000	70509999	0.678774
chrX	70510000	70519999	0.678774
chrX	70520000	70529999	0.678774
chrX	70530000	70539999	0.678774
chrX	70540000	70549999	0.678774
chrX	70550000	70559999	0.678774
chrX	70560000	70569999	0.678774
chrX	70570000	70579999	0.678205
chrX	70580000	70589999	0.672823
chrX	70590000	70599999	0.672823
chrX	70600000	70609999	0.672823
chrX	70610000	70619999	0.672823
chrX	70620000	70629999	0.672823
chrX	70630000	70639999	0.672823
chrX	70640000	70649999	0.672823
chrX	70650000	70659999	0.672823
chrX	70660000	70669999	0.672823
chrX	70670000	70679999	0.673437
chrX	70680000	70689999	0.678802
chrX	70690000	70699999	0.679392
chrX	70700000	70709999	0.679392
chrX	70710000	70719999	0.679392
chrX	70720000	70729999	0.679392

## Sheet: F4_genes
seqnames	start	end	gene	ensembl_id	strand	color
chrX	65512582	65534775	LAS1L	ENSG00000001497.16	0	gray80
chrX	68042344	68433913	OPHN1	ENSG00000079482.12	0	gray80
chrX	70444861	70505490	DLG3	ENSG00000082458.11	1	gray80
chrX	70133449	70166324	IGBP1	ENSG00000089289.15	1	gray80
chrX	66162549	66268867	HEPH	ENSG00000089472.16	1	gray80
chrX	68828997	68842147	EFNB1	ENSG00000090776.5	1	gray80
chrX	70290090	70420832	KIF4A	ENSG00000090889.11	1	gray80
chrX	65366638	65507887	ZC3H12B	ENSG00000102053.12	1	gray80
chrX	70268305	70281840	ARR3	ENSG00000120500.17	1	gray80
chrX	70286595	70290514	PDZD11	ENSG00000120509.10	0	gray80
chrX	64915802	65034713	ZC4H2	ENSG00000126970.15	0	gray80
chrX	68647666	68725842	STARD8	ENSG00000130052.13	1	gray80
chrX	69505241	69532508	FAM155B	ENSG00000130054.4	1	gray80
chrX	70423031	70433390	GDPD2	ENSG00000130055.13	1	gray80
chrX	66595637	66639298	EDA2R	ENSG00000131080.14	0	gray80
chrX	65588377	65741931	MSN	ENSG00000147065.16	1	gray80
chrX	70282093	70285002	RAB41	ENSG00000147127.8	1	gray80
chrX	70040542	70049938	AWAT2	ENSG00000147160.9	0	gray80
chrX	66021738	66040125	VSIG4	ENSG00000155659.14	0	gray80
chrX	69616067	70039469	EDA	ENSG00000158813.17	1	gray80
chrX	67544032	67730619	AR	ENSG00000169083.16	1	blue
chrX	69174124	69174717	RP13-55H22.2	ENSG00000172186.7	1	gray80
chrX	69160851	69165793	PJA1	ENSG00000181191.11	0	gray80
chrX	68498323	68537285	YIPF6	ENSG00000181704.11	1	gray80
chrX	70177483	70205545	DGAT2L6	ENSG00000184210.5	1	gray80
chrX	70258170	70259764	P2RY4	ENSG00000186912.6	0	gray80
chrX	70062491	70064179	OTUD6A	ENSG00000189401.2	1	gray80
chrX	70450879	70451022	RNU4-81P	ENSG00000200431.1	1	gray80
chrX	70396279	70396375	RNY4P23	ENSG00000201377.1	1	gray80
chrX	70163842	70165206	RP13-46G5.5	ENSG00000203588.3	0	gray80
chrX	70234655	70240627	AWAT1	ENSG00000204195.3	1	gray80
chrX	68361075	68361187	RF00019	ENSG00000206646.1	1	gray80
chrX	68539443	68539549	RNU6-245P	ENSG00000206747.1	0	gray80
chrX	70022857	70022923	MIR676	ENSG00000211991.4	1	gray80
chrX	69692956	69693155	RF00012	ENSG00000212434.2	1	gray80
chrX	68783472	68785066	RP13-178D16.2	ENSG00000213740.2	1	gray80
chrX	69179557	69209924	LINC00269	ENSG00000215162.1	1	gray80
chrX	66055587	66056587	RP11-30M20.1	ENSG00000215168.2	0	gray80
chrX	65956289	65957196	RP6-159A1.2	ENSG00000217835.3	0	gray80
chrX	70148582	70149654	RP13-46G5.4	ENSG00000220925.2	0	gray80
chrX	66676258	66676364	RNU6-394P	ENSG00000222667.1	0	gray80
chrX	65270913	65273019	CCT4P2	ENSG00000225569.1	1	gray80
chrX	64697878	64698547	RP13-100A9.1	ENSG00000225814.1	0	gray80
chrX	68474710	68476874	RP13-313G19.2	ENSG00000225925.1	1	gray80
chrX	67373573	67375520	RP6-22P16.1	ENSG00000226280.2	1	gray80
chrX	64623117	64624573	RP13-83C14.2	ENSG00000226502.2	1	gray80
chrX	70120353	70121474	RP11-351K23.3	ENSG00000226579.1	0	gray80
chrX	66437345	66440668	RP11-747I9.1	ENSG00000226820.2	1	gray80
chrX	64612632	64613262	RP13-83C14.1	ENSG00000227261.1	0	gray80
chrX	65469087	65470380	RP3-323B6.1	ENSG00000227534.1	1	gray80
chrX	65550898	65552421	RP3-475B7.3	ENSG00000227942.1	0	gray80
chrX	68132868	68133437	RP11-516A11.3	ENSG00000228125.2	1	gray80
chrX	65408084	65408672	RP3-323B6.2	ENSG00000228158.2	1	gray80
chrX	69569669	69570357	RP13-57D9.3	ENSG00000228160.1	0	gray80
chrX	68070520	68071767	RP11-516A11.1	ENSG00000228328.2	0	gray80
chrX	65821255	65822249	RP11-314A15.2	ENSG00000230039.1	0	gray80
chrX	70672895	70673515	RP11-291O7.1	ENSG00000230187.1	0	gray80
chrX	70361486	70362374	RP13-26D14.2	ENSG00000231053.1	0	gray80
chrX	66360766	66361776	RP13-238N7.2	ENSG00000231356.1	0	gray80
chrX	70452958	70455994	RP11-528B10.4	ENSG00000231651.1	0	gray80
chrX	69485343	69485652	RP11-446J19.1	ENSG00000231706.2	0	gray80
chrX	65772741	65773632	NANOGP9	ENSG00000231809.4	0	gray80
chrX	65327988	65331233	RP11-151G12.1	ENSG00000231857.1	0	gray80
chrX	68771322	68772578	RP13-178D16.1	ENSG00000232267.1	1	gray80
chrX	69937166	69938017	RP11-237F13__B.2	ENSG00000233229.1	0	gray80
chrX	67533163	67533987	RP4-808O4.2	ENSG00000233710.1	1	gray80
chrX	65794345	65795835	RP11-314A15.1	ENSG00000233833.1	1	gray80
chrX	67791955	67792895	RP11-383C12.2	ENSG00000234201.1	0	gray80
chrX	68645326	68645527	RP13-470G3.2	ENSG00000234463.1	0	gray80
chrX	70124972	70129071	RP11-351K23.2	ENSG00000235382.1	0	gray80
chrX	66497748	66499424	RP11-133K18.1	ENSG00000235892.1	1	gray80
chrX	68600099	68600473	RP13-470G3.1	ENSG00000236735.3	1	gray80
chrX	64726748	64727048	RP13-100A9.2	ENSG00000236982.1	0	gray80
chrX	66074835	66076347	RP11-30M20.2	ENSG00000237294.1	0	gray80
chrX	65999751	66001071	RP6-159A1.3	ENSG00000237311.1	1	gray80
chrX	65356890	65357547	RP11-151G12.2	ENSG00000237963.1	0	gray80
chrX	65185018	65187265	RP11-231N9.1	ENSG00000237971.1	0	gray80
chrX	70222006	70222314	RN7SL581P	ENSG00000242657.3	0	gray80
chrX	68102068	68102132	RNU6-1225P	ENSG00000252145.1	0	gray80
chrX	68013470	68014901	RP6-201G10.2	ENSG00000260118.1	0	gray80
chrX	66015461	66020422	RP6-159A1.4	ENSG00000274536.6	1	gray80
chrX	65786763	65787169	RP11-314A15.3	ENSG00000276689.1	1	gray80
chrX	70427450	70435350	RP11-528B10.5	ENSG00000284391.1	0	gray80
chrX	66018870	66018979	MIR223	ENSG00000284567.1	1	gray80

## Sheet: F4_H3K27ac primary
chrom	start	end	value
chr1	9909	10505	0.25
chr1	28676	29849	0.84375
chr1	180648	181002	0.09375
chr1	199147	200370	0.9375
chr1	273205	273583	0.0625
chr1	588208	588783	0.0625
chr1	777941	779860	0.96875
chr1	791366	791773	0.40625
chr1	804486	804792	0.0625
chr1	806275	806661	0.0625
chr1	806846	807739	0.28125
chr1	811469	811892	0.28125
chr1	816749	817188	0.0625
chr1	817343	818355	0.25
chr1	826631	828168	0.96875
chr1	858089	859015	0.28125
chr1	869753	870241	0.09375
chr1	904085	905555	0.65625
chr1	923986	925482	0.40625
chr1	925040	925668	0.28125
chr1	932844	933970	0.4375
chr1	942176	942931	0.25
chr1	958513	959500	0.5
chr1	960217	961186	0.375
chr1	965855	967327	0.8125
chr1	975624	977001	0.625
chr1	998985	999534	0.40625
chr1	999018	1000112	0.6875
chr1	999004	1001986	0.875
chr1	1012765	1014064	0.96875
chr1	1019395	1020734	0.78125
chr1	1024903	1025426	0.28125
chr1	1032560	1033598	0.375
chr1	1040177	1040910	0.21875
chr1	1050447	1051115	0.09375
chr1	1059156	1059709	0.28125
chr1	1059708	1060106	0.125
chr1	1068047	1068828	0.28125
chr1	1068226	1069722	0.375
chr1	1073508	1074586	0.40625
chr1	1074311	1074651	0.15625
chr1	1079287	1080296	0.25
chr1	1079383	1080874	0.3125
chr1	1109968	1110612	0.0625
chr1	1115264	1116881	0.75
chr1	1122288	1122710	0.25
chr1	1124863	1125422	0.1875
chr1	1130295	1130850	0.15625
chr1	1132299	1133777	0.28125
chr1	1136730	1137575	0.53125
chr1	1144064	1145144	0.28125
chr1	1157511	1158945	0.90625
chr1	1162212	1164028	0.59375
chr1	1164036	1164432	0.21875
chr1	1164466	1164934	0.125
chr1	1200789	1201884	0.65625
chr1	1206214	1206792	0.09375
chr1	1207749	1208692	0.34375
chr1	1212557	1213024	0.0625
chr1	1230678	1231568	0.9375
chr1	1230660	1232060	0.96875
chr1	1233236	1233602	0.0625
chr1	1237155	1237933	0.21875
chr1	1237107	1238144	0.21875
chr1	1249857	1250505	0.6875
chr1	1272735	1274507	0.875
chr1	1281481	1282554	0.21875
chr1	1307499	1307881	0.25
chr1	1307603	1308497	0.5
chr1	1308569	1310598	0.78125
chr1	1317567	1319028	0.40625
chr1	1324243	1325237	0.84375
chr1	1348007	1348736	0.6875
chr1	1347776	1349383	0.6875
chr1	1349505	1350060	0.78125
chr1	1357991	1358717	0.15625
chr1	1360079	1360384	0.0625
chr1	1374629	1375419	0.78125
chr1	1374453	1376146	0.96875
chr1	1398615	1400524	0.71875
chr1	1406815	1407316	0.71875
chr1	1406535	1408104	0.84375
chr1	1419546	1420671	0.375
chr1	1429631	1430281	0.0625
chr1	1430291	1431344	0.3125
chr1	1431856	1432439	0.0625
chr1	1432571	1433314	0.25
chr1	1432615	1434997	0.90625
chr1	1434879	1435424	0.15625
chr1	1462026	1462569	0.125
chr1	1462450	1462800	0.125
chr1	1470835	1473092	0.9375
chr1	1504566	1504878	0.125
chr1	1504620	1506297	0.9375
chr1	1511263	1513011	0.875
chr1	1539615	1541171	0.4375
chr1	1573932	1575619	0.9375
chr1	1606808	1607305	0.15625
chr1	1609812	1610265	0.0625
chr1	1614970	1616577	0.84375
chr1	1630540	1631518	0.375
chr1	1631216	1632404	0.25
chr1	1658429	1659966	0.96875
chr1	1678875	1679286	0.0625
chr1	1680440	1681656	0.09375
chr1	1691461	1691674	0.0625
chr1	1691913	1692303	0.4375
chr1	1691746	1693921	0.9375
chr1	1723719	1725221	0.90625
chr1	1745072	1745519	0.25
chr1	1745178	1747194	0.875
chr1	1757586	1759860	0.9375
chr1	1777571	1779308	0.84375
chr1	1781969	1783130	0.4375
chr1	1829124	1829523	0.09375
chr1	1833256	1834214	0.0625
chr1	1840733	1842331	0.40625
chr1	1846822	1847361	0.25
chr1	1846617	1848108	0.3125
chr1	1858313	1858898	0.4375
chr1	1859022	1859914	0.65625
chr1	1889500	1890420	0.53125
chr1	1889912	1892455	0.84375
chr1	1892314	1892737	0.1875
chr1	1908286	1909862	0.875
chr1	1918611	1919973	0.65625
chr1	1955371	1956142	0.0625
chr1	2001482	2002285	0.3125
chr1	2044598	2045022	0.125
chr1	2049615	2050245	0.65625
chr1	2050316	2051494	0.78125
chr1	2081836	2082331	0.125
chr1	2082399	2083367	0.25
chr1	2084469	2085850	0.53125
chr1	2104912	2105614	0.09375
chr1	2111993	2113202	0.09375
chr1	2132477	2133489	0.65625
chr1	2132479	2134381	0.9375
chr1	2134281	2134767	0.21875
chr1	2134681	2135650	0.09375
chr1	2174231	2175087	0.375
chr1	2189163	2189590	0.0625
chr1	2189697	2191078	0.875
chr1	2193993	2194762	0.15625
chr1	2194436	2195772	0.75
chr1	2198765	2199926	0.5
chr1	2204245	2204854	0.375
chr1	2205341	2205761	0.40625
chr1	2212285	2212609	0.28125
chr1	2212192	2214879	0.96875
chr1	2226907	2227742	0.84375
chr1	2228864	2229260	0.15625
chr1	2228876	2230518	0.5
chr1	2230973	2231991	0.21875
chr1	2232671	2232957	0.0625
chr1	2238530	2239001	0.0625
chr1	2240052	2240588	0.0625
chr1	2247673	2248653	0.21875
chr1	2248721	2249816	0.6875
chr1	2255120	2255893	0.21875
chr1	2255832	2256202	0.15625
chr1	2290177	2290858	0.375
chr1	2290568	2291553	0.375
chr1	2300181	2301242	0.28125
chr1	2301483	2301842	0.09375
chr1	2302940	2303480	0.09375
chr1	2311727	2312215	0.1875
chr1	2312873	2313632	0.0625
chr1	2314268	2315572	0.84375
chr1	2321563	2322835	0.40625
chr1	2322286	2323103	0.375
chr1	2331114	2331540	0.09375
chr1	2334506	2335495	0.09375
chr1	2335284	2335700	0.09375
chr1	2352641	2353853	0.4375
chr1	2360488	2361054	0.125
chr1	2361152	2361606	0.15625
chr1	2381574	2382325	0.25
chr1	2390985	2391599	0.5
chr1	2391010	2392873	0.875
chr1	2404267	2404669	0.15625
chr1	2409731	2410821	0.4375
chr1	2411265	2412607	0.78125
chr1	2412723	2413464	0.53125
chr1	2416007	2416377	0.09375
chr1	2416533	2417096	0.125
chr1	2428205	2429458	0.21875
chr1	2437905	2438929	0.40625
chr1	2479884	2481792	0.4375
chr1	2494013	2494280	0.125
chr1	2493866	2495315	0.46875
chr1	2525663	2526657	0.8125
chr1	2530803	2531498	0.09375
chr1	2546416	2547005	0.46875
chr1	2547146	2547616	0.25
chr1	2547737	2548077	0.28125
chr1	2546409	2550194	0.96875
chr1	2555770	2557508	0.96875
chr1	2577078	2577477	0.125
chr1	2577035	2579007	0.90625
chr1	2584162	2584861	0.0625
chr1	2585216	2586630	0.90625
chr1	2586807	2587466	0.09375
chr1	2592522	2593502	0.40625
chr1	2642283	2643380	0.78125
chr1	2653616	2654166	0.0625
chr1	3069611	3070669	0.375
chr1	3126750	3127332	0.125
chr1	3127402	3127935	0.1875
chr1	3170410	3171625	0.5625
chr1	3171274	3171756	0.25
chr1	3175186	3175428	0.0625
chr1	3186385	3187165	0.125
chr1	3187974	3188902	0.125
chr1	3218810	3219918	0.09375
chr1	3312814	3313267	0.375
chr1	3313224	3314389	0.53125
chr1	3323026	3324233	0.25
chr1	3333668	3334045	0.1875
chr1	3333611	3335412	0.5625
chr1	3351876	3352608	0.40625
chr1	3352746	3353233	0.09375
chr1	3359613	3360200	0.0625
chr1	3369215	3369774	0.21875
chr1	3370211	3370629	0.0625
chr1	3393316	3393985	0.09375
chr1	3453990	3455436	0.84375
chr1	3459891	3460582	0.1875
chr1	3465636	3466130	0.09375
chr1	3485427	3486181	0.09375
chr1	3493004	3493549	0.0625
chr1	3501906	3502220	0.0625
chr1	3529073	3529586	0.1875
chr1	3529614	3530181	0.25
chr1	3530085	3531438	0.875
chr1	3539555	3540589	0.1875
chr1	3546941	3548006	0.3125
chr1	3553232	3554025	0.3125
chr1	3624101	3624840	0.59375
chr1	3624050	3625824	0.8125
chr1	3649473	3650164	0.4375
chr1	3668651	3669034	0.15625
chr1	3668693	3669624	0.15625
chr1	3674502	3675009	0.125
chr1	3708783	3709383	0.09375
chr1	3746454	3747685	0.75
chr1	3772089	3772496	0.0625
chr1	3772633	3773510	0.78125
chr1	3780533	3781116	0.3125
chr1	3781304	3781892	0.125
chr1	3782866	3783697	0.1875
chr1	3783913	3784456	0.1875
chr1	3795477	3797087	0.78125
chr1	3856217	3857382	0.84375
chr1	3856594	3858045	0.875
chr1	3891098	3891523	0.0625
chr1	3899757	3900221	0.78125
chr1	3899750	3901384	0.96875
chr1	4410953	4411497	0.21875
chr1	4411011	4412586	0.34375
chr1	4512401	4512804	0.0625
chr1	4596511	4597263	0.25
chr1	4700047	4700396	0.0625
chr1	4729174	4730274	0.21875
chr1	4730368	4730824	0.125
chr1	5108161	5108757	0.09375
chr1	5493839	5494388	0.0625
chr1	5598293	5598708	0.125
chr1	5688031	5689016	0.28125
chr1	5727512	5727958	0.21875
chr1	5728241	5728616	0.15625
chr1	5903277	5903563	0.0625
chr1	5903679	5904182	0.0625
chr1	5949357	5949993	0.34375
chr1	5971738	5972548	0.1875
chr1	5991596	5992901	0.84375
chr1	6025645	6026221	0.21875
chr1	6026537	6026887	0.0625
chr1	6058476	6059102	0.09375
chr1	6157321	6157993	0.21875
chr1	6158052	6158639	0.1875
chr1	6198754	6200267	0.96875
chr1	6205460	6206658	0.78125
chr1	6223056	6223443	0.0625
chr1	6234914	6235717	0.59375
chr1	6235235	6236536	0.6875
chr1	6259897	6261047	0.375
chr1	6261117	6261598	0.28125
chr1	6275947	6276544	0.15625
chr1	6350126	6350589	0.1875
chr1	6359084	6360470	0.65625
chr1	6385171	6385763	0.0625
chr1	6385963	6386341	0.0625
chr1	6392976	6394513	0.9375
chr1	6412494	6412970	0.21875
chr1	6413076	6414233	0.46875
chr1	6419442	6420329	0.34375
chr1	6427355	6428213	0.09375
chr1	6430596	6431577	0.21875
chr1	6447198	6447773	0.0625
chr1	6460688	6461025	0.09375
chr1	6471863	6472200	0.09375
chr1	6472271	6472640	0.09375
chr1	6485051	6485652	0.0625
chr1	6490132	6490531	0.4375
chr1	6490049	6491391	0.90625
chr1	6496875	6497993	0.375
chr1	6519984	6520446	0.0625
chr1	6553648	6554937	0.9375
chr1	6579318	6579902	0.625
chr1	6579323	6581163	0.875
chr1	6600371	6601189	0.21875
chr1	6601259	6602129	0.28125
chr1	6602611	6604418	0.9375
chr1	6612538	6613119	0.75
chr1	6612667	6613533	0.9375
chr1	6613744	6615637	0.78125
chr1	6624816	6625480	0.875
chr1	6624791	6626304	0.90625
chr1	6701058	6702240	0.8125
chr1	6743042	6744023	0.4375
chr1	6744004	6744428	0.21875
chr1	6783974	6785090	0.96875
chr1	6785452	6785770	0.09375
chr1	6785437	6786374	0.375
chr1	6800601	6801506	0.46875
chr1	6918809	6919464	0.09375
chr1	6965358	6965670	0.0625
chr1	6965734	6966183	0.125
chr1	6970824	6971469	0.09375
chr1	6971210	6971645	0.0625
chr1	7299608	7300040	0.125
chr1	7331673	7332256	0.09375
chr1	7379092	7379416	0.0625
chr1	7379498	7380068	0.3125
chr1	7387261	7387658	0.0625
chr1	7478081	7478857	0.25
chr1	7479206	7479597	0.125
chr1	7490817	7491667	0.25
chr1	7491784	7492142	0.0625
chr1	7552257	7552946	0.0625
chr1	7572495	7573073	0.28125
chr1	7572561	7575024	0.5
chr1	7648604	7649115	0.09375
chr1	7667619	7668095	0.09375
chr1	7669682	7670025	0.0625
chr1	7679775	7681129	0.78125
chr1	7703934	7705912	0.4375
chr1	7745373	7746619	0.34375
chr1	7752565	7753065	0.21875
chr1	7760021	7760692	0.09375
chr1	7770646	7771183	0.71875
chr1	7770759	7772149	0.9375
chr1	7783104	7785065	0.90625
chr1	7790123	7790555	0.0625
chr1	7930342	7930887	0.0625
chr1	7942220	7942793	0.125
chr1	7953756	7954637	0.9375
chr1	7960720	7962387	0.96875
chr1	7969922	7971252	0.40625
chr1	7970312	7971937	0.40625
chr1	7982446	7982913	0.3125
chr1	8004134	8006394	0.375
chr1	8015193	8015864	0.4375
chr1	8016015	8016649	0.09375
chr1	8025192	8026307	0.90625
chr1	8025359	8027466	0.90625
chr1	8040234	8040804	0.125
chr1	8040978	8041451	0.125
chr1	8047595	8048102	0.15625
chr1	8047981	8048712	0.1875
chr1	8054359	8054695	0.125
chr1	8061160	8062065	0.3125
chr1	8069900	8070320	0.28125
chr1	8070024	8071064	0.84375
chr1	8071164	8071807	0.375
chr1	8075885	8077003	0.1875
chr1	8076325	8078714	0.84375
chr1	8082642	8084506	0.65625
chr1	8096857	8097715	0.5625
chr1	8097770	8098249	0.125
chr1	8120583	8122050	0.625
chr1	8133143	8133635	0.15625
chr1	8152887	8153175	0.0625
chr1	8169231	8169937	0.875
chr1	8169090	8170863	0.90625
chr1	8174071	8174450	0.09375
chr1	8181127	8182675	0.8125
chr1	8181808	8183641	0.875
chr1	8189579	8190173	0.0625
chr1	8194160	8194800	0.25
chr1	8193987	8195490	0.28125
chr1	8201468	8202261	0.3125
chr1	8202383	8203192	0.15625
chr1	8204008	8204753	0.1875
chr1	8204866	8205166	0.0625
chr1	8216850	8217845	0.4375
chr1	8238487	8238996	0.15625
chr1	8238286	8239612	0.1875
chr1	8241334	8241851	0.15625
chr1	8257685	8259174	0.8125
chr1	8259210	8260329	0.875
chr1	8266286	8267164	0.3125
chr1	8266848	8267709	0.28125
chr1	8274137	8275251	0.21875
chr1	8299675	8300224	0.125
chr1	8311430	8312288	0.375
chr1	8312164	8313016	0.4375
chr1	8317852	8318774	0.5
chr1	8333595	8334437	0.0625
chr1	8342942	8344331	0.84375
chr1	8352737	8353616	0.09375
chr1	8363365	8365212	0.28125
chr1	8372735	8373127	0.0625
chr1	8373335	8373705	0.15625
chr1	8373367	8374344	0.4375
chr1	8374452	8374857	0.125
chr1	8407496	8407971	0.21875
chr1	8408272	8409186	0.28125
chr1	8411797	8412256	0.15625
chr1	8413547	8414492	0.09375
chr1	8421743	8422213	0.0625
chr1	8422316	8422890	0.6875
chr1	8422464	8425103	0.90625
chr1	8438015	8438433	0.09375
chr1	8438361	8438893	0.34375
chr1	8438553	8439442	0.5
chr1	8439324	8439970	0.25
chr1	8448500	8449718	0.5625
chr1	8462302	8463186	0.28125
chr1	8463303	8463983	0.59375
chr1	8464222	8464702	0.15625
chr1	8489684	8490399	0.46875
chr1	8490504	8490930	0.125
chr1	8491080	8491580	0.0625
chr1	8509869	8510350	0.3125
chr1	8510368	8510867	0.1875
chr1	8525229	8526427	0.875
chr1	8571453	8572142	0.21875
chr1	8597994	8598829	0.3125
chr1	8634624	8635104	0.1875
chr1	8644351	8644926	0.125
chr1	8661139	8661710	0.15625
chr1	8661200	8661822	0.15625
chr1	8680507	8681560	0.25
chr1	8701757	8702362	0.21875
chr1	8702469	8703778	0.75
chr1	8712024	8713135	0.5
chr1	8729253	8729947	0.125
chr1	8730235	8730686	0.125
chr1	8816356	8817176	0.875
chr1	8816668	8817740	0.9375
chr1	8816812	8818610	0.96875
chr1	8829477	8829823	0.125
chr1	8848150	8848419	0.34375
chr1	8848026	8849056	0.75
chr1	8878086	8878712	0.59375
chr1	8877688	8879821	0.9375
chr1	8889288	8889873	0.21875
chr1	8889880	8890880	0.53125
chr1	8897432	8898256	0.09375
chr1	8955102	8955514	0.0625
chr1	8985713	8986321	0.34375
chr1	8986027	8987037	0.59375
chr1	8987680	8988092	0.09375
chr1	9000902	9002432	0.65625
chr1	9002521	9003805	0.65625
chr1	9027066	9027450	0.125
chr1	9027817	9028189	0.09375
chr1	9069283	9069835	0.1875
chr1	9070106	9070906	0.1875
chr1	9101367	9101657	0.0625
chr1	9127737	9128305	0.4375
chr1	9127963	9129063	0.71875
chr1	9127799	9129946	0.78125
chr1	9151497	9151937	0.125
chr1	9162975	9164019	0.3125
chr1	9164221	9164622	0.09375
chr1	9164643	9165126	0.125
chr1	9164784	9165562	0.125
chr1	9181527	9182054	0.5625
chr1	9181541	9183148	0.9375
chr1	9196570	9196894	0.09375
chr1	9234191	9234624	0.375
chr1	9234204	9235655	0.9375
chr1	9242030	9243266	0.46875
chr1	9244346	9244780	0.25
chr1	9251197	9252115	0.21875
chr1	9291975	9292816	0.5625
chr1	9292208	9294358	0.875
chr1	9302639	9303358	0.15625
chr1	9317900	9318416	0.09375
chr1	9325844	9326746	0.25
chr1	9338177	9339537	0.46875
chr1	9352166	9352595	0.0625
chr1	9371153	9371691	0.0625
chr1	9376220	9376966	0.34375
chr1	9384103	9385465	0.46875
chr1	9401888	9402313	0.0625
chr1	9412760	9413494	0.25
chr1	9412918	9414081	0.28125
chr1	9428447	9429579	0.96875
chr1	9435432	9436439	0.3125
chr1	9466353	9467501	0.46875
chr1	9467472	9467957	0.125
chr1	9473258	9473886	0.0625
chr1	9495122	9495722	0.125
chr1	9505254	9506051	0.21875
chr1	9512012	9512434	0.1875
chr1	9512508	9513145	0.21875
chr1	9530859	9531654	0.09375
chr1	9537765	9538273	0.34375
chr1	9538290	9538725	0.4375
chr1	9537914	9539277	0.90625
chr1	9539488	9540641	0.875
chr1	9551296	9551579	0.0625
chr1	9553153	9553757	0.4375
chr1	9555149	9556197	0.09375
chr1	9560965	9562127	0.46875
chr1	9588241	9589194	0.375
chr1	9588864	9589943	0.5
chr1	9606729	9607502	0.09375
chr1	9629101	9629484	0.09375
chr1	9629989	9630399	0.0625
chr1	9651729	9652523	0.125
chr1	9687211	9688155	0.15625
chr1	9689113	9690166	0.21875
chr1	9716956	9717731	0.21875
chr1	9717900	9718379	0.09375
chr1	9746348	9747067	0.28125
chr1	9782529	9783047	0.1875
chr1	9804536	9804951	0.0625
chr1	9814764	9815257	0.28125
chr1	9815426	9815951	0.21875
chr1	9822648	9823188	0.28125
chr1	9822866	9824014	0.84375
chr1	9824116	9826018	0.71875
chr1	9835357	9836816	0.3125
chr1	9842682	9844582	0.84375
chr1	9863451	9864033	0.1875
chr1	9863657	9864355	0.1875
chr1	9874890	9875549	0.21875
chr1	9892784	9893701	0.46875
chr1	9900100	9900553	0.28125
chr1	9900112	9901202	0.59375
chr1	9909022	9909512	0.21875
chr1	9909217	9910235	0.59375
chr1	9910618	9911700	0.96875
chr1	9942612	9944121	0.96875
chr1	9950023	9950511	0.21875
chr1	9950213	9951050	0.4375
chr1	9997015	9998201	0.25
chr1	10032292	10032687	0.34375
chr1	10032818	10034005	0.9375
chr1	10045557	10046930	0.375
chr1	10055415	10056276	0.0625
chr1	10056499	10057084	0.21875
chr1	10066600	10067020	0.09375
chr1	10067114	10067701	0.09375
chr1	10107805	10108570	0.125
chr1	10108696	10109552	0.28125
chr1	10116666	10117326	0.1875
chr1	10123027	10123546	0.0625
chr1	10161864	10162260	0.0625
chr1	10209722	10211627	0.9375
chr1	10211706	10212215	0.09375
chr1	10244575	10244977	0.0625
chr1	10253289	10253704	0.09375
chr1	10285974	10286516	0.09375
chr1	10292060	10292517	0.0625
chr1	10298776	10299355	0.09375
chr1	10377383	10377928	0.125
chr1	10377660	10379968	0.21875
chr1	10387643	10388127	0.09375
chr1	10398380	10398904	0.25
chr1	10398382	10400026	0.8125
chr1	10430051	10431348	0.84375
chr1	10438308	10438792	0.0625
chr1	10471893	10472607	0.5625
chr1	10474638	10475786	0.875
chr1	10482045	10482820	0.0625
chr1	10494824	10495163	0.34375
chr1	10494982	10496788	0.78125
chr1	10510404	10510964	0.0625
chr1	10511343	10511868	0.0625
chr1	10515342	10517059	0.5
chr1	10516388	10517440	0.375
chr1	10523230	10523578	0.0625
chr1	10528670	10529143	0.0625
chr1	10530579	10530980	0.0625
chr1	10539885	10540307	0.0625
chr1	10540821	10541242	0.125
chr1	10555656	10556198	0.09375
chr1	10628576	10629488	0.21875
chr1	10634808	10635499	0.46875
chr1	10634980	10636640	0.75
chr1	10637233	10637745	0.3125
chr1	10640641	10641252	0.0625
chr1	10642563	10642939	0.0625
chr1	10643297	10643801	0.125
chr1	10643968	10644393	0.125
chr1	10651975	10653137	0.25
chr1	10658144	10658434	0.0625
chr1	10663334	10664005	0.09375
chr1	10666145	10666871	0.3125
chr1	10668455	10669012	0.09375
chr1	10673671	10674025	0.09375
chr1	10675365	10676058	0.40625
chr1	10679082	10679693	0.125
chr1	10681745	10682399	0.0625
chr1	10685682	10686608	0.1875
chr1	10692638	10693400	0.21875
chr1	10693548	10694373	0.65625
chr1	10694972	10695422	0.28125
chr1	10698690	10700033	0.71875
chr1	10714199	10715515	0.25
chr1	10723492	10724215	0.53125
chr1	10724389	10725360	0.6875
chr1	10725428	10726016	0.09375
chr1	10726180	10726549	0.15625
chr1	10726382	10727298	0.21875
chr1	10737110	10738749	0.375
chr1	10745706	10746064	0.09375
chr1	10761739	10762380	0.125
chr1	10765450	10766605	0.375
chr1	10778523	10779125	0.09375
chr1	10779354	10780419	0.53125
chr1	10788363	10789345	0.1875
chr1	10789970	10790336	0.0625
chr1	10790438	10791632	0.09375
chr1	10793740	10794030	0.15625
chr1	10794248	10796596	0.65625
chr1	10802927	10803626	0.1875
chr1	10803804	10804999	0.6875
chr1	10814769	10816287	0.84375
chr1	10824629	10825225	0.125
chr1	10835456	10836423	0.375
chr1	10848931	10849465	0.0625
chr1	10849472	10849962	0.0625
chr1	10860495	10861185	0.09375
chr1	10866522	10867710	0.59375
chr1	10900806	10901789	0.15625
chr1	10944113	10944601	0.125
chr1	10979813	10980374	0.09375
chr1	10980303	10980918	0.15625
chr1	10988874	10989339	0.09375
chr1	11011901	11012203	0.1875
chr1	11012125	11013345	0.96875
chr1	11059278	11060028	0.5
chr1	11060158	11060937	0.625
chr1	11071355	11072010	0.0625
chr1	11098867	11099500	0.84375
chr1	11099172	11100457	0.9375
chr1	11152302	11152834	0.0625
chr1	11170300	11170897	0.0625
chr1	11207618	11208114	0.0625
chr1	11245655	11246405	0.1875
chr1	11246200	11247310	0.34375
chr1	11252813	11253290	0.0625
chr1	11253507	11254230	0.125
chr1	11255607	11256270	0.09375
chr1	11256654	11257010	0.09375
chr1	11261820	11262161	0.59375
chr1	11261877	11263246	0.96875
chr1	11273130	11274228	0.875
chr1	11281093	11281693	0.1875
chr1	11281441	11281911	0.15625
chr1	11292044	11292591	0.3125
chr1	11292733	11293196	0.15625
chr1	11315204	11315580	0.09375
chr1	11403847	11404336	0.25
chr1	11404552	11405052	0.1875
chr1	11420809	11422149	0.375
chr1	11430346	11430764	0.0625
chr1	11455833	11456351	0.25
chr1	11458655	11459347	0.09375
chr1	11462985	11463504	0.09375
chr1	11478762	11479551	0.46875
chr1	11569254	11570389	0.09375
chr1	11654113	11655431	0.71875
chr1	11663811	11665085	0.90625
chr1	11680455	11682250	0.90625
chr1	11690459	11691005	0.21875
chr1	11690525	11691850	0.34375
chr1	11719113	11720144	0.71875
chr1	11730570	11731008	0.1875
chr1	11731668	11732661	0.34375
chr1	11736027	11737450	0.875
chr1	11737579	11738050	0.15625
chr1	11789932	11791806	0.59375
chr1	11803157	11803511	0.0625
chr1	11804661	11805286	0.875
chr1	11804651	11806005	0.96875
chr1	11806102	11807314	0.90625
chr1	11812091	11812722	0.15625
chr1	11880449	11881150	0.0625
chr1	11907847	11909850	1
chr1	11918680	11919320	0.28125
chr1	11919038	11919530	0.28125
chr1	11925513	11926413	0.21875
chr1	11925947	11927112	0.53125
chr1	11934028	11935203	0.9375
chr1	11960962	11961405	0.125
chr1	11979788	11981031	0.9375
chr1	11991114	11991711	0.15625
chr1	11992157	11992663	0.0625
chr1	12018870	12019716	0.78125
chr1	12018777	12020257	0.8125
chr1	12113181	12113693	0.0625
chr1	12125196	12125929	0.09375
chr1	12132540	12133228	0.125
chr1	12143187	12143435	0.0625
chr1	12143897	12144233	0.0625
chr1	12161376	12162480	0.28125
chr1	12166721	12168227	0.65625
chr1	12168016	12168510	0.25
chr1	12173266	12173767	0.1875
chr1	12183918	12184608	0.5
chr1	12184082	12185192	0.53125
chr1	12229955	12231409	0.96875
chr1	12244188	12244837	0.34375
chr1	12244338	12245291	0.4375
chr1	12309327	12309894	0.1875
chr1	12310103	12310646	0.21875
chr1	12355774	12356495	0.28125
chr1	12356251	12357062	0.25
chr1	12357155	12357538	0.09375
chr1	12368088	12368868	0.46875
chr1	12380282	12381073	0.3125
chr1	12381339	12382519	0.5625
chr1	12406392	12407445	0.4375
chr1	12406390	12408645	0.5625
chr1	12432993	12434331	0.5625
chr1	12448177	12448644	0.0625
chr1	12448893	12449321	0.0625
chr1	12449744	12450096	0.0625
chr1	12453339	12453829	0.09375
chr1	12460824	12461395	0.34375
chr1	12461552	12461983	0.125
chr1	12461784	12462747	0.21875
chr1	12464181	12464591	0.0625
chr1	12464723	12465188	0.09375
chr1	12475050	12475803	0.3125
chr1	12477782	12479230	0.625
chr1	12485765	12486572	0.34375
chr1	12491619	12492090	0.09375
chr1	12495502	12496184	0.46875
chr1	12495480	12497065	0.84375
chr1	12510257	12510631	0.0625
chr1	12510893	12511746	0.1875
chr1	12518601	12519789	0.375
chr1	12528003	12528997	0.4375
chr1	12529226	12529837	0.15625
chr1	12540036	12540950	0.25
chr1	12541016	12541819	0.125
chr1	12548602	12550324	0.4375
chr1	12556199	12557262	0.4375
chr1	12580285	12580897	0.15625
chr1	12594864	12595950	0.375
chr1	12594744	12597043	0.6875
chr1	12597484	12597819	0.09375
chr1	12615569	12616069	0.34375
chr1	12616048	12617574	0.78125
chr1	12618062	12618778	0.65625
chr1	13543854	13544259	0.125
chr1	13583638	13584727	0.5
chr1	13620247	13620553	0.0625
chr1	13699563	13701192	0.96875
chr1	13715159	13715553	0.09375
chr1	13730483	13730729	0.09375
chr1	13730600	13731429	0.09375
chr1	13748508	13749283	0.875
chr1	13748633	13750234	0.9375
chr1	13760760	13761715	0.25
chr1	13775440	13775723	0.0625
chr1	13799056	13799614	0.0625
chr1	13800870	13801568	0.28125
chr1	13801336	13802378	0.53125
chr1	13829010	13829503	0.21875
chr1	13892735	13893231	0.5
chr1	13892606	13894193	0.5625
chr1	13900332	13900992	0.125
chr1	13901034	13902055	0.28125
chr1	13948491	13948863	0.0625
chr1	14142487	14142970	0.0625
chr1	14361153	14361562	0.0625
chr1	14421421	14422132	0.09375
chr1	14497925	14498993	0.46875
chr1	14522907	14523453	0.09375
chr1	14598232	14599327	0.3125
chr1	14614369	14614781	0.0625
chr1	14625265	14625755	0.0625
chr1	14625940	14626297	0.0625
chr1	14737996	14738414	0.0625
chr1	14738443	14738952	0.09375
chr1	14913114	14913829	0.09375
chr1	14923627	14924116	0.1875
chr1	14924035	14924572	0.21875
chr1	14923740	14925342	0.53125
chr1	14929849	14930393	0.1875
chr1	14945016	14946299	0.71875
chr1	14954849	14955505	0.09375
chr1	14955082	14956039	0.1875
chr1	14956193	14956649	0.125
chr1	14968850	14969267	0.0625
chr1	15008119	15008699	0.0625
chr1	15066975	15067562	0.125
chr1	15068218	15068856	0.1875
chr1	15088361	15089026	0.1875
chr1	15088435	15089515	0.1875
chr1	15152482	15154597	0.875
chr1	15172122	15172499	0.0625
chr1	15172576	15173096	0.09375
chr1	15178583	15179178	0.1875
chr1	15178981	15179689	0.1875
chr1	15200312	15200695	0.09375
chr1	15200452	15201207	0.3125
chr1	15201574	15202173	0.0625
chr1	15214247	15214646	0.125
chr1	15214346	15215385	0.1875
chr1	15246872	15247554	0.28125
chr1	15272415	15272808	0.09375
chr1	15284131	15284388	0.125
chr1	15283999	15285182	0.46875
chr1	15284522	15285819	0.59375
chr1	15304652	15304899	0.0625
chr1	15308236	15309421	0.34375
chr1	15322631	15323845	0.375
chr1	15328538	15329062	0.125
chr1	15341608	15342572	0.4375
chr1	15352254	15353026	0.09375
chr1	15370423	15370839	0.125
chr1	15370602	15371819	0.3125
chr1	15371477	15372010	0.25
chr1	15393747	15394358	0.09375
chr1	15394398	15394837	0.125
chr1	15409153	15411069	0.78125
chr1	15416037	15416674	0.09375
chr1	15423808	15424164	0.25
chr1	15423951	15425039	0.46875
chr1	15523627	15524380	0.84375
chr1	15524561	15524909	0.5625
chr1	15525136	15526550	1
chr1	15526784	15527495	0.8125
chr1	15538191	15538860	0.15625
chr1	15558205	15558668	0.125
chr1	15558521	15559356	0.65625
chr1	15558786	15560550	0.84375
chr1	15579306	15579829	0.125
chr1	15579584	15580116	0.125
chr1	15584490	15585330	0.625
chr1	15602539	15604167	0.90625
chr1	15609721	15610219	0.15625
chr1	15610399	15610997	0.59375
chr1	15616224	15617326	0.8125
chr1	15617415	15618757	0.90625
chr1	15618912	15619707	0.09375
chr1	15625585	15626123	0.15625
chr1	15626371	15626913	0.25
chr1	15683656	15685270	0.9375
chr1	15691019	15691897	0.15625
chr1	15702997	15704186	0.65625
chr1	15704640	15704972	0.0625
chr1	15714684	15715203	0.125
chr1	15735885	15736214	0.0625
chr1	15741508	15741887	0.0625
chr1	15756284	15757004	0.125
chr1	15758002	15758572	0.34375
chr1	15757848	15759861	0.8125
chr1	15767867	15768430	0.21875
chr1	15800232	15800633	0.0625
chr1	15821099	15821423	0.0625
chr1	15833593	15834329	0.40625
chr1	15833892	15834932	0.9375
chr1	15834413	15835878	0.96875
chr1	15836073	15836683	0.90625
chr1	15846987	15847626	0.78125
chr1	15847741	15850226	0.96875
chr1	15885607	15887606	0.875
chr1	15905276	15905944	0.0625
chr1	15911528	15912008	0.0625
chr1	15938880	15939863	0.34375
chr1	15949000	15950436	0.5625
chr1	15966134	15966694	0.15625
chr1	15975226	15976440	0.9375
chr1	15994596	15995224	0.1875
chr1	16003656	16004122	0.15625
chr1	16003606	16005174	0.1875
chr1	16012863	16014417	0.59375
chr1	16017488	16018754	0.34375
chr1	16026748	16027309	0.09375
chr1	16048403	16049158	0.25
chr1	16073217	16073981	0.21875
chr1	16078932	16079402	0.125
chr1	16121299	16122085	0.28125
chr1	16144905	16146351	0.59375
chr1	16146542	16146974	0.09375
chr1	16154733	16156131	0.75
chr1	16167278	16168114	0.4375
chr1	16173214	16173608	0.0625
chr1	16175497	16176951	0.75
chr1	16178839	16179166	0.09375
chr1	16181478	16182400	0.40625
chr1	16206110	16206549	0.40625
chr1	16206274	16207514	0.90625
chr1	16216460	16218016	0.46875
chr1	16236307	16238294	1
chr1	16247729	16249277	0.75
chr1	16249172	16249672	0.09375
chr1	16300412	16301108	0.125
chr1	16300700	16301263	0.125
chr1	16313912	16314415	0.15625
chr1	16314547	16314982	0.15625
chr1	16315069	16315610	0.15625
chr1	16315459	16316708	0.25
chr1	16316991	16317439	0.0625
chr1	16334068	16334640	0.09375
chr1	16334804	16335502	0.34375
chr1	16349231	16349902	0.0625
chr1	16351178	16351703	0.59375
chr1	16351108	16353020	0.96875
chr1	16367094	16368451	0.96875
chr1	16387026	16387645	0.3125
chr1	16440218	16440585	0.53125
chr1	16440241	16441715	0.9375
chr1	16498333	16500021	0.875
chr1	16512976	16513426	0.3125
chr1	16513135	16514160	0.9375
chr1	16512936	16515103	0.96875
chr1	16534193	16535589	0.34375
chr1	16607859	16608308	0.09375
chr1	16608437	16608858	0.15625
chr1	16612188	16613077	0.75
chr1	16612411	16614066	0.96875
chr1	16623067	16623813	0.71875
chr1	16623367	16624727	0.75
chr1	16643940	16645446	0.96875
chr1	16666124	16667172	0.96875
chr1	16667277	16667917	0.96875
chr1	16685918	16686292	0.15625
chr1	16707564	16708259	0.125
chr1	16716800	16717212	0.125
chr1	16739614	16741687	0.96875
chr1	16764219	16764887	0.3125
chr1	16764780	16765729	0.46875
chr1	16765029	16766454	0.53125
chr1	16772293	16772855	0.125
chr1	16796244	16796607	0.0625
chr1	16872663	16873707	0.4375
chr1	16888790	16889996	0.875
chr1	16895125	16895599	0.6875
chr1	16895155	16897077	1
chr1	16903807	16904100	0.78125
chr1	16903827	16904849	0.96875
chr1	16903778	16905859	0.96875
chr1	16913566	16914004	0.40625
chr1	16913561	16915121	0.90625
chr1	16925175	16925884	0.15625
chr1	16948081	16949532	0.90625
chr1	16960397	16961424	0.71875
chr1	16979037	16979789	0.15625
chr1	16979945	16980253	0.0625
chr1	17010861	17012306	0.75
chr1	17027799	17028163	0.0625
chr1	17053176	17054634	0.9375
chr1	17054257	17054739	0.40625
chr1	17097952	17098423	0.09375
chr1	17098537	17099097	0.09375
chr1	17128781	17129150	0.09375
chr1	17232808	17233117	0.0625
chr1	17233386	17233848	0.15625
chr1	17423890	17424353	0.125
chr1	17437129	17437475	0.0625
chr1	17437744	17439709	0.90625
chr1	17502317	17503284	0.15625
chr1	17519902	17520820	0.21875
chr1	17527120	17527697	0.15625
chr1	17531576	17532177	0.21875
chr1	17531907	17532860	0.3125
chr1	17539233	17539717	0.28125
chr1	17539379	17541109	0.8125
chr1	17561074	17562221	0.21875
chr1	17568962	17570289	0.59375
chr1	17570032	17570389	0.15625
chr1	17581736	17582326	0.1875
chr1	17581745	17583305	0.59375
chr1	17588127	17588648	0.09375
chr1	17605813	17606385	0.15625
chr1	17618327	17619228	0.1875
chr1	17618472	17619458	0.1875
chr1	17768236	17768796	0.0625
chr1	17903871	17904570	0.09375
chr1	18107778	18108802	0.125
chr1	18108924	18109622	0.09375
chr1	18156015	18156824	0.0625
chr1	18165166	18165695	0.1875
chr1	18165850	18166460	0.1875
chr1	18190537	18191503	0.15625
chr1	18201468	18202023	0.15625
chr1	18202206	18202791	0.25
chr1	18298091	18298866	0.15625
chr1	18299074	18299637	0.15625
chr1	18319581	18320107	0.1875
chr1	18319674	18320603	0.1875
chr1	18365618	18366661	0.09375
chr1	18417062	18417538	0.21875
chr1	18417575	18418218	0.125
chr1	18440811	18441502	0.125
chr1	18463993	18464451	0.5625
chr1	18464005	18465583	0.75
chr1	18479518	18480401	0.3125
chr1	18479769	18481374	0.53125
chr1	18509235	18510030	0.125
chr1	18513705	18514150	0.09375
chr1	18535665	18536546	0.28125
chr1	18599055	18600056	0.21875
chr1	18666417	18666798	0.0625
chr1	18668964	18669423	0.0625
chr1	18870289	18870750	0.0625
chr1	18874984	18875405	0.09375
chr1	18902051	18904095	0.96875
chr1	18913168	18913685	0.25
chr1	18921790	18923033	0.78125
chr1	18926948	18927380	0.09375
chr1	18941066	18941340	0.0625
chr1	18941523	18942475	0.125
chr1	18945128	18945518	0.125
chr1	18948884	18949417	0.09375
chr1	18949643	18950896	0.4375
chr1	18955451	18956132	0.34375
chr1	18955406	18956703	0.5
chr1	18956847	18957368	0.25
chr1	18961967	18963092	0.46875
chr1	18974183	18974843	0.25
chr1	18974652	18975010	0.1875
chr1	18989213	18989546	0.09375
chr1	18998772	18999343	0.34375
chr1	19010119	19012135	0.8125
chr1	19034390	19035023	0.125
chr1	19035786	19036778	0.0625
chr1	19065858	19067562	0.84375
chr1	19073559	19074380	0.125
chr1	19079455	19080895	0.5
chr1	19086451	19087510	0.15625
chr1	19138817	19139359	0.1875
chr1	19139767	19140150	0.09375
chr1	19155139	19155666	0.125
chr1	19156080	19156703	0.09375
chr1	19157146	19157866	0.125
chr1	19178482	19179302	0.1875
chr1	19178557	19179589	0.1875
chr1	19179630	19180434	0.0625
chr1	19189874	19190202	0.0625
chr1	19191035	19191787	0.25
chr1	19191882	19192492	0.0625
chr1	19203144	19203606	0.25
chr1	19209186	19211128	0.96875
chr1	19231938	19232401	0.125
chr1	19240961	19241478	0.125
chr1	19250911	19252458	0.9375
chr1	19269547	19270486	0.0625
chr1	19285589	19286041	0.09375
chr1	19288536	19289269	0.15625
chr1	19311555	19312264	0.6875
chr1	19311583	19313066	0.875
chr1	19354297	19355320	0.1875
chr1	19361975	19362362	0.0625
chr1	19385614	19386003	0.15625
chr1	19385609	19386779	0.15625
chr1	19390381	19391486	0.4375
chr1	19391148	19392101	0.53125
chr1	19413890	19414485	0.0625
chr1	19425810	19426338	0.34375
chr1	19425884	19427196	0.53125
chr1	19427563	19427957	0.09375
chr1	19432858	19433279	0.125
chr1	19436893	19437585	0.09375
chr1	19437670	19438157	0.125
chr1	19443714	19444435	0.09375
chr1	19444764	19445057	0.0625
chr1	19445834	19446354	0.09375
chr1	19452115	19452954	0.125
chr1	19458395	19459202	0.40625
chr1	19459402	19460039	0.28125
chr1	19466429	19466783	0.0625
chr1	19467052	19467720	0.0625
chr1	19468565	19469182	0.09375
chr1	19476891	19477477	0.15625
chr1	19484135	19485581	0.875
chr1	19485678	19486920	0.96875
chr1	19505102	19505898	0.1875
chr1	19514036	19514755	0.4375
chr1	19514790	19515352	0.28125
chr1	19561565	19562043	0.09375
chr1	19563594	19564229	0.28125
chr1	19591361	19591834	0.3125
chr1	19591987	19592450	0.15625
chr1	19596364	19596889	0.6875
chr1	19596336	19598264	0.9375
chr1	19606399	19606708	0.0625
chr1	19628707	19629469	0.09375
chr1	19643423	19644224	0.78125
chr1	19643710	19645366	0.875
chr1	19664540	19665312	0.125
chr1	19703409	19705011	0.6875
chr1	19715044	19716081	0.0625
chr1	19735285	19735848	0.21875
chr1	19736133	19736676	0.09375
chr1	19753925	19754613	0.4375
chr1	19753976	19755716	0.71875
chr1	19762349	19762893	0.09375
chr1	19769853	19771410	0.78125
chr1	19775765	19776444	0.46875
chr1	19775962	19777264	0.625
chr1	19786485	19787549	0.65625
chr1	19798235	19798793	0.25
chr1	19798331	19800770	0.96875
chr1	19815283	19816172	0.34375
chr1	19871881	19872344	0.09375
chr1	19872429	19873063	0.15625
chr1	19877671	19878834	0.34375
chr1	19881802	19882235	0.21875
chr1	19881939	19883185	0.90625
chr1	19979935	19980425	0.1875
chr1	19980561	19982581	0.6875
chr1	19987922	19988516	0.0625
chr1	20008956	20009624	0.34375
chr1	20009555	20010144	0.125
chr1	20010021	20010696	0.15625
chr1	20021875	20022398	0.0625
chr1	20031186	20031540	0.28125
chr1	20030923	20032468	0.84375
chr1	20032805	20033826	0.40625
chr1	20069989	20070775	0.1875
chr1	20137307	20137679	0.15625
chr1	20139699	20140418	0.125
chr1	20151959	20153188	0.75
chr1	20152080	20153645	0.75
chr1	20172038	20173108	0.1875
chr1	20178820	20179668	0.25
chr1	20179937	20180458	0.15625
chr1	20185618	20186070	0.1875
chr1	20185660	20186654	0.375
chr1	20186597	20187651	0.40625
chr1	20195044	20195304	0.125
chr1	20212832	20213574	0.3125
chr1	20325314	20325916	0.09375
chr1	20341128	20341628	0.125
chr1	20341825	20342255	0.28125
chr1	20342166	20342977	0.25
chr1	20356269	20356945	0.375
chr1	20357123	20357615	0.15625
chr1	20358885	20359636	0.1875
chr1	20366414	20367045	0.15625
chr1	20366482	20367513	0.1875
chr1	20476066	20476879	0.375
chr1	20484029	20484801	0.21875
chr1	20484752	20485456	0.34375
chr1	20484269	20486947	0.8125
chr1	20493639	20493889	0.0625
chr1	20507434	20508622	0.90625
chr1	20588798	20589908	0.09375
chr1	20613354	20614499	0.4375
chr1	20618470	20618883	0.0625
chr1	20633230	20634505	0.90625
chr1	20634070	20634628	0.5625
chr1	20660637	20661530	0.34375
chr1	20660714	20662277	0.8125
chr1	20684442	20685260	0.09375
chr1	20696406	20697477	0.78125
chr1	20717317	20718473	0.375
chr1	20732158	20733191	0.59375
chr1	20732350	20733845	0.71875
chr1	20785962	20787294	0.875
chr1	20787418	20788295	0.78125
chr1	20964663	20964969	0.125
chr1	20964798	20965438	0.15625
chr1	21021525	21022397	0.71875
chr1	21021529	21023681	0.9375
chr1	21148440	21149507	0.1875
chr1	21149563	21150256	0.28125
chr1	21174536	21175139	0.09375
chr1	21175219	21176126	0.84375
chr1	21175252	21177366	0.90625
chr1	21251264	21252885	0.8125
chr1	21261587	21262936	0.46875
chr1	21263043	21263619	0.125
chr1	21268076	21269149	0.28125
chr1	21275939	21276460	0.125
chr1	21276739	21277469	0.15625
chr1	21278029	21278392	0.125
chr1	21284157	21284721	0.3125
chr1	21284082	21285889	0.40625
chr1	21289614	21290087	0.5
chr1	21289379	21290894	0.65625
chr1	21318861	21319882	0.21875
chr1	21324180	21324894	0.28125
chr1	21324781	21325480	0.125
chr1	21331972	21332268	0.0625
chr1	21334365	21334771	0.0625
chr1	21337752	21338288	0.3125
chr1	21338420	21339535	0.25
chr1	21342936	21343243	0.0625
chr1	21344271	21345913	0.875
chr1	21368344	21368734	0.1875
chr1	21436614	21437222	0.125
chr1	21439657	21440942	0.8125
chr1	21516759	21517184	0.0625
chr1	21574422	21575168	0.28125
chr1	21622713	21623656	0.6875
chr1	21624074	21624595	0.125
chr1	21624477	21625239	0.1875
chr1	21626105	21626906	0.09375
chr1	21632411	21633026	0.09375
chr1	21633094	21635743	0.6875
chr1	21638918	21639413	0.125
chr1	21651130	21652405	0.375
chr1	21668776	21669906	0.46875
chr1	21676153	21676557	0.21875
chr1	21760779	21761144	0.0625
chr1	21765245	21765751	0.09375
chr1	21775304	21775678	0.0625
chr1	21781824	21782600	0.65625
chr1	21781950	21783144	0.6875
chr1	21781860	21784433	1
chr1	21788321	21788846	0.21875
chr1	21811795	21812713	0.09375
chr1	21869872	21870293	0.0625
chr1	21896255	21897144	0.09375
chr1	21909475	21909861	0.125
chr1	21910099	21910491	0.09375
chr1	21913200	21913795	0.09375
chr1	21927018	21927501	0.15625
chr1	21936660	21937251	0.21875
chr1	21937489	21938014	0.28125
chr1	21944016	21945055	0.15625
chr1	21956575	21956962	0.375
chr1	21956539	21958219	0.65625
chr1	21974418	21975286	0.09375
chr1	21999822	22000170	0.0625
chr1	22024767	22025406	0.625
chr1	22024825	22026540	0.96875
chr1	22031172	22032304	0.6875
chr1	22039518	22039834	0.125
chr1	22040105	22040527	0.125
chr1	22042910	22043719	0.09375
chr1	22052288	22054112	0.96875
chr1	22069422	22070212	0.1875
chr1	22070442	22070942	0.09375
chr1	22076074	22076498	0.09375
chr1	22114522	22115031	0.09375
chr1	22142003	22142988	0.53125
chr1	22143239	22143918	0.5
chr1	22257496	22258858	0.5625
chr1	22259027	22259937	0.1875
chr1	22341808	22342679	0.375
chr1	22347850	22349090	0.78125
chr1	22359377	22360289	0.09375
chr1	22387462	22388923	0.3125
chr1	22399001	22399431	0.09375
chr1	22403747	22404325	0.0625
chr1	22412055	22412686	0.1875
chr1	22412928	22413546	0.375
chr1	22412948	22415264	0.9375
chr1	22451371	22451807	0.5
chr1	22451358	22453252	0.96875
chr1	22471898	22473140	0.3125
chr1	22499008	22499653	0.15625
chr1	22499781	22500258	0.15625
chr1	22509202	22509959	0.3125
chr1	22510063	22510452	0.09375
chr1	22529853	22530368	0.09375
chr1	22530469	22531049	0.15625
chr1	22710497	22711119	0.15625
chr1	22711211	22711875	0.125
chr1	22717214	22717833	0.125
chr1	22717794	22718173	0.09375
chr1	22750008	22750513	0.15625
chr1	22750523	22750922	0.28125
chr1	22750729	22751473	0.28125
chr1	22774122	22774467	0.0625
chr1	22778677	22779124	0.125
chr1	22814460	22815198	0.3125
chr1	22814464	22815538	0.34375
chr1	22826095	22827584	0.6875
chr1	22870282	22870815	0.125
chr1	22969473	22969931	0.1875
chr1	23003507	23004084	0.09375
chr1	23004158	23004486	0.0625
chr1	23018802	23019312	0.65625
chr1	23018837	23020471	0.96875
chr1	23083896	23084531	0.21875
chr1	23103005	23103467	0.09375
chr1	23149499	23149868	0.0625
chr1	23167382	23168804	0.90625
chr1	23177212	23178606	0.84375
chr1	23184509	23184921	0.25
chr1	23216983	23217760	0.15625
chr1	23302886	23303339	0.125
chr1	23303800	23304250	0.09375
chr1	23343270	23343623	0.6875
chr1	23343348	23345261	0.9375
chr1	23367569	23368330	0.6875
chr1	23368446	23370065	0.96875
chr1	23370014	23370464	0.09375
chr1	23376810	23378308	0.625
chr1	23395143	23395684	0.1875
chr1	23403182	23404543	0.4375
chr1	23422598	23423185	0.25
chr1	23423397	23424140	0.5625
chr1	23423432	23425164	0.71875
chr1	23451154	23452780	0.59375
chr1	23474790	23475224	0.0625
chr1	23478896	23479364	0.0625
chr1	23483118	23484761	0.84375
chr1	23497174	23497643	0.21875
chr1	23524300	23524689	0.0625
chr1	23528429	23528845	0.0625
chr1	23539448	23540223	0.40625
chr1	23547054	23547504	0.09375
chr1	23554229	23554959	0.8125
chr1	23555088	23555446	0.09375
chr1	23558655	23559412	0.3125
chr1	23559610	23560083	0.4375
chr1	23561975	23562397	0.09375
chr1	23567944	23569110	0.53125
chr1	23576649	23577487	0.28125
chr1	23577314	23577782	0.15625
chr1	23619294	23620217	0.4375
chr1	23635035	23635642	0.46875
chr1	23691287	23692893	0.90625
chr1	23704701	23705341	0.125
chr1	23726781	23727708	0.375
chr1	23727921	23728743	0.53125
chr1	23742968	23744342	0.875
chr1	23744195	23744822	0.375
chr1	23777503	23779094	0.96875
chr1	23784000	23784958	0.4375
chr1	23785068	23785982	0.4375
chr1	23790604	23791303	0.71875
chr1	23790766	23791972	0.84375
chr1	23799612	23801529	0.84375
chr1	23809737	23810282	0.09375
chr1	23824773	23826055	0.9375
chr1	23867524	23869014	0.90625
chr1	23919800	23920607	0.3125
chr1	23931061	23931298	0.0625
chr1	23958747	23959093	0.375
chr1	23958823	23959687	0.71875
chr1	23958781	23960950	0.9375
chr1	23979539	23980944	0.9375
chr1	23983662	23984288	0.0625
chr1	24018487	24019297	0.78125
chr1	24018487	24019959	0.84375
chr1	24110964	24111467	0.0625
chr1	24119561	24120910	0.28125
chr1	24142489	24143398	0.21875
chr1	24150404	24151457	0.4375
chr1	24151522	24152082	0.09375
chr1	24186415	24188093	0.875
chr1	24195597	24196007	0.09375
chr1	24202148	24203975	0.59375
chr1	24205885	24206675	0.15625
chr1	24216133	24217021	0.125
chr1	24283375	24283878	0.09375
chr1	24284047	24284948	0.15625
chr1	24294201	24295430	0.59375
chr1	24294189	24295923	0.59375
chr1	24311428	24312551	0.125
chr1	24312900	24313597	0.0625
chr1	24319150	24320233	0.3125
chr1	24321587	24322887	0.21875
chr1	24343152	24344314	0.40625
chr1	24345299	24345882	0.21875
chr1	24374451	24374934	0.09375
chr1	24375203	24376153	0.0625
chr1	24384905	24385562	0.1875
chr1	24389932	24390533	0.1875
chr1	24391424	24392639	0.8125
chr1	24413189	24413789	0.625
chr1	24415812	24417335	0.4375
chr1	24475863	24476397	0.125
chr1	24501789	24502210	0.40625
chr1	24501790	24503733	0.90625
chr1	24515512	24516441	0.0625
chr1	24535171	24535498	0.09375
chr1	24541380	24541976	0.0625
chr1	24555601	24556514	0.375
chr1	24567678	24568763	0.53125
chr1	24593968	24594751	0.3125
chr1	24641732	24643022	0.90625
chr1	24643236	24644304	0.78125
chr1	24655768	24656274	0.0625
chr1	24683002	24683412	0.0625
chr1	24704976	24706238	0.84375
chr1	24724456	24725255	0.125
chr1	24727209	24727682	0.125
chr1	24744776	24745142	0.125
chr1	24745312	24746997	0.96875
chr1	24768776	24769549	0.0625
chr1	24769664	24770314	0.8125
chr1	24770480	24771366	0.78125
chr1	24794118	24794490	0.0625
chr1	24828402	24828874	0.0625
chr1	24847888	24848956	0.65625
chr1	24853149	24853854	0.21875
chr1	24861956	24862900	0.15625
chr1	24893634	24894138	0.09375
chr1	24910574	24911188	0.21875
chr1	24928785	24929231	0.15625
chr1	24929053	24930049	0.28125
chr1	24930533	24930803	0.0625
chr1	24992248	24992764	0.09375
chr1	25012513	25012797	0.09375
chr1	25021921	25022512	0.21875
chr1	25022591	25023313	0.375
chr1	25022995	25023560	0.21875
chr1	25031753	25032207	0.0625
chr1	25032568	25033285	0.34375
chr1	25198016	25199387	0.53125
chr1	25231904	25233279	1
chr1	25238962	25240703	0.96875
chr1	25246373	25248134	0.96875
chr1	25252573	25253332	0.09375
chr1	25259563	25259862	0.0625
chr1	25267110	25267346	0.5625
chr1	25266690	25268247	0.90625
chr1	25337374	25337716	0.5
chr1	25337013	25339037	0.9375
chr1	25338955	25339364	0.21875
chr1	25422588	25424026	0.59375
chr1	25429790	25430744	0.6875
chr1	25430797	25431945	0.75
chr1	25458172	25459186	0.34375
chr1	25459343	25460368	0.1875
chr1	25477891	25478690	0.21875
chr1	25478329	25478865	0.125
chr1	25483690	25484330	0.4375
chr1	25494510	25495579	0.15625
chr1	25500178	25500708	0.09375
chr1	25501343	25501944	0.3125
chr1	25543241	25544926	0.875
chr1	25565640	25566168	0.15625
chr1	25566494	25569152	0.875
chr1	25588133	25589152	0.3125
chr1	25589522	25590586	0.5
chr1	25609924	25610756	0.1875
chr1	25616025	25616606	0.46875
chr1	25616820	25618208	0.65625
chr1	25631768	25632210	0.09375
chr1	25632919	25633398	0.09375
chr1	25633593	25633881	0.0625
chr1	25634268	25634750	0.15625
chr1	25642183	25642499	0.0625
chr1	25642559	25642819	0.09375
chr1	25658921	25659298	0.09375
chr1	25661116	25661889	0.21875
chr1	25682019	25682718	0.0625
chr1	25695311	25695633	0.0625
chr1	25727422	25728218	0.125
chr1	25727451	25728478	0.125
chr1	25742983	25744687	0.8125
chr1	25754658	25755216	0.0625
chr1	25766457	25767305	0.25
chr1	25770983	25771425	0.125
chr1	25771332	25771955	0.125
chr1	25773222	25773565	0.09375
chr1	25773692	25774625	0.25
chr1	25779156	25779494	0.21875
chr1	25779033	25780144	0.53125
chr1	25795949	25797075	0.5625
chr1	25799639	25800877	0.78125
chr1	25808450	25809719	0.40625
chr1	25819477	25820684	0.90625
chr1	25836798	25837289	0.09375
chr1	25837480	25838024	0.125
chr1	25859098	25860192	0.8125
chr1	25866823	25867453	0.34375
chr1	25867544	25868483	0.21875
chr1	25874625	25875085	0.34375
chr1	25874769	25876275	0.8125
chr1	25889536	25890034	0.09375
chr1	25890081	25890581	0.09375
chr1	25905121	25905494	0.3125
chr1	25905392	25906545	0.53125
chr1	25906614	25907038	0.09375
chr1	25922551	25923552	0.53125
chr1	25990099	25990556	0.0625
chr1	25997343	25998751	0.9375
chr1	26035151	26036484	0.90625
chr1	26110608	26111699	0.84375
chr1	26110768	26112867	0.9375
chr1	26126056	26126507	0.15625
chr1	26126197	26127412	0.40625
chr1	26161463	26162040	0.28125
chr1	26161486	26162351	0.28125
chr1	26164195	26164637	0.25
chr1	26169431	26169785	0.4375
chr1	26169459	26170646	0.875
chr1	26177163	26178445	0.71875
chr1	26234104	26235338	0.96875
chr1	26275759	26276444	0.4375
chr1	26279123	26280532	0.875
chr1	26305911	26307142	0.46875
chr1	26336032	26336489	0.25
chr1	26335985	26337132	0.28125
chr1	26431659	26432919	0.875
chr1	26471999	26472317	0.25
chr1	26471944	26473176	0.84375
chr1	26500332	26501626	0.96875
chr1	26529380	26532469	0.84375
chr1	26541623	26542154	0.0625
chr1	26619476	26622031	0.96875
chr1	26677201	26678041	0.59375
chr1	26692335	26693527	0.53125
chr1	26693533	26694065	0.09375
chr1	26695233	26695527	0.0625
chr1	26695726	26698160	0.84375
chr1	26706148	26706808	0.125
chr1	26723125	26723765	0.25
chr1	26728435	26728781	0.0625
chr1	26744182	26744816	0.21875
chr1	26786981	26789224	0.96875
chr1	26799062	26800572	0.75
chr1	26800683	26801222	0.28125
chr1	26810234	26810603	0.0625
chr1	26826039	26827766	0.75
chr1	26833207	26833626	0.09375
chr1	26855315	26855629	0.125
chr1	26855367	26856198	0.1875
chr1	26863146	26864107	0.375
chr1	26864402	26865068	0.5
chr1	26865280	26866307	0.9375
chr1	26867387	26867941	0.25
chr1	26877708	26878194	0.15625
chr1	26889534	26890788	0.90625
chr1	26899752	26901083	0.96875
chr1	26920782	26922446	1
chr1	26947751	26948368	0.125
chr1	26948242	26948827	0.125
chr1	26959536	26961082	0.875
chr1	26993642	26994794	0.3125
chr1	26999055	26999501	0.09375
chr1	27012457	27012864	0.09375
chr1	27012910	27013633	0.34375
chr1	27027249	27028046	0.3125
chr1	27031083	27032230	0.5
chr1	27044722	27045065	0.0625
chr1	27098957	27099465	0.15625
chr1	27099036	27100378	0.28125
chr1	27115485	27115827	0.09375
chr1	27115885	27116513	0.34375
chr1	27136594	27137667	0.25
chr1	27136811	27137902	0.25
chr1	27144271	27145006	0.125
chr1	27144680	27145913	0.28125
chr1	27154528	27156034	1
chr1	27161294	27161751	0.0625
chr1	27161990	27162313	0.0625
chr1	27234010	27234304	0.0625
chr1	27234430	27235805	0.84375
chr1	27298758	27299460	0.375
chr1	27299648	27300508	0.40625
chr1	27300498	27301303	0.15625
chr1	27321814	27322089	0.375
chr1	27321775	27323006	0.875
chr1	27341589	27342488	0.84375
chr1	27342856	27343516	0.84375
chr1	27348864	27350428	0.78125
chr1	27356690	27357925	0.53125
chr1	27365649	27367477	0.96875
chr1	27382890	27383659	0.15625
chr1	27391869	27392494	0.25
chr1	27391777	27393131	0.625
chr1	27402094	27402909	0.28125
chr1	27402894	27403169	0.21875
chr1	27402701	27403837	0.28125
chr1	27417971	27419228	0.625
chr1	27436712	27437307	0.3125
chr1	27469630	27470056	0.15625
chr1	27488701	27489243	0.21875
chr1	27488957	27491017	1
chr1	27503863	27504479	0.3125
chr1	27503805	27505569	0.53125
chr1	27505263	27505857	0.15625
chr1	27522543	27523462	0.25
chr1	27527411	27529400	0.625
chr1	27537038	27537486	0.09375
chr1	27542613	27543345	0.1875
chr1	27545065	27545374	0.0625
chr1	27545578	27545987	0.0625
chr1	27554484	27555235	0.25
chr1	27556885	27557672	0.34375
chr1	27568633	27569167	0.4375
chr1	27574888	27576321	0.59375
chr1	27601633	27603131	0.625
chr1	27601687	27604273	0.8125
chr1	27631380	27631678	0.09375
chr1	27633929	27635241	0.40625
chr1	27650302	27650854	0.0625
chr1	27659099	27659626	0.4375
chr1	27659136	27660664	0.84375
chr1	27662823	27663245	0.125
chr1	27669366	27669712	0.0625
chr1	27671639	27672948	0.78125
chr1	27724798	27725706	0.5625
chr1	27725882	27726924	0.9375
chr1	27755535	27756602	0.0625
chr1	27772373	27773112	0.4375
chr1	27772638	27774337	0.90625
chr1	27789563	27790769	0.375
chr1	27830132	27831466	0.9375
chr1	27862515	27863156	0.0625
chr1	27872530	27873784	0.4375
chr1	27874776	27875294	0.21875
chr1	27891849	27892203	0.0625
chr1	27913857	27915167	0.90625
chr1	27934742	27935703	0.46875
chr1	27959147	27960977	0.90625
chr1	27971949	27972485	0.125
chr1	28056089	28056623	0.15625
chr1	28059116	28059475	0.0625
chr1	28073314	28073795	0.15625
chr1	28074277	28075457	0.0625
chr1	28087764	28089414	0.875
chr1	28090497	28090912	0.0625
chr1	28104843	28105321	0.125
chr1	28148251	28148627	0.0625
chr1	28172298	28172878	0.09375
chr1	28209090	28210150	0.21875
chr1	28232452	28233107	0.78125
chr1	28235519	28235982	0.5625
chr1	28235590	28236980	0.84375
chr1	28246360	28248541	0.90625
chr1	28259405	28260752	0.8125
chr1	28328524	28328903	0.65625
chr1	28328334	28329888	0.96875
chr1	28369256	28370648	0.9375
chr1	28409931	28410322	0.15625
chr1	28437097	28438711	0.75
chr1	28505353	28507132	0.90625
chr1	28506881	28507404	0.34375
chr1	28507461	28507961	0.0625
chr1	28517815	28518913	0.78125
chr1	28552236	28553827	0.9375
chr1	28580769	28581861	0.875
chr1	28580979	28583011	0.90625
chr1	28592127	28592883	0.3125
chr1	28642272	28643094	0.75
chr1	28642343	28644074	0.9375
chr1	28647635	28649326	0.96875
chr1	28667944	28668810	0.9375
chr1	28668274	28669907	0.96875
chr1	28736251	28736810	0.53125
chr1	28736317	28738064	0.90625
chr1	28747730	28748254	0.125
chr1	28774987	28775905	0.6875
chr1	28785254	28785743	0.21875
chr1	28886556	28888029	0.875
chr1	28887903	28888182	0.375
chr1	28913931	28915563	0.59375
chr1	28927590	28928705	0.4375
chr1	28927935	28928930	0.4375
chr1	29082621	29083320	0.09375
chr1	29122322	29122891	0.09375
chr1	29122839	29123366	0.1875
chr1	29123319	29123956	0.21875
chr1	29123004	29125514	0.53125
chr1	29180573	29181399	0.90625
chr1	29180731	29182863	0.96875
chr1	29202008	29202677	0.78125
chr1	29202119	29203036	0.78125
chr1	29230495	29231368	0.875
chr1	29236455	29237801	0.78125
chr1	29238229	29238652	0.09375
chr1	29259467	29260345	0.1875
chr1	29416808	29417295	0.125
chr1	29682438	29682891	0.09375
chr1	29709099	29710028	0.0625
chr1	29850969	29852541	0.28125
chr1	30083497	30084010	0.09375
chr1	30461858	30462292	0.0625
chr1	30637212	30637546	0.0625
chr1	30650445	30651398	0.15625
chr1	30663994	30664690	0.21875
chr1	30668265	30668559	0.0625
chr1	30675255	30675810	0.25
chr1	30684973	30685515	0.15625
chr1	30685595	30686006	0.09375
chr1	30695762	30696224	0.21875
chr1	30717755	30718427	0.3125
chr1	30718699	30719496	0.90625
chr1	30719469	30719751	0.15625
chr1	30756861	30757727	0.21875
chr1	30782473	30783043	0.125
chr1	30809315	30809707	0.0625
chr1	30823528	30824861	0.96875
chr1	30847237	30847567	0.09375
chr1	30852244	30852706	0.0625
chr1	30877172	30877645	0.25
chr1	30877787	30878223	0.1875
chr1	30888119	30888588	0.125
chr1	30888651	30889156	0.3125
chr1	30901861	30902823	0.1875
chr1	30907827	30908487	0.3125
chr1	30908782	30909393	0.625
chr1	30927990	30928360	0.0625
chr1	30928518	30928903	0.09375
chr1	30984776	30985290	0.0625
chr1	31024827	31025474	0.3125
chr1	31063856	31064626	0.3125
chr1	31064313	31064703	0.34375
chr1	31064351	31066271	0.96875
chr1	31154346	31155774	0.96875
chr1	31162383	31162936	0.3125
chr1	31170429	31171559	0.3125
chr1	31215645	31216357	0.09375
chr1	31238978	31240151	0.15625
chr1	31261188	31261666	0.0625
chr1	31262188	31262510	0.0625
chr1	31277596	31278038	0.0625
chr1	31296106	31296843	0.90625
chr1	31296198	31297635	0.9375
chr1	31372615	31373534	0.5625
chr1	31389571	31390268	0.3125
chr1	31390208	31390828	0.28125
chr1	31394553	31395423	0.21875
chr1	31412763	31413168	0.5
chr1	31412733	31414369	0.84375
chr1	31422002	31423030	0.21875
chr1	31431752	31432282	0.1875
chr1	31471147	31472874	0.34375
chr1	31482683	31483296	0.1875
chr1	31483033	31483530	0.1875
chr1	31510792	31511284	0.15625
chr1	31510699	31511853	0.1875
chr1	31549018	31549928	0.3125
chr1	31576590	31577285	0.1875
chr1	31588411	31589484	0.5625
chr1	31617761	31618384	0.09375
chr1	31627089	31627718	0.25
chr1	31627367	31628715	0.25
chr1	31644030	31645654	0.96875
chr1	31669333	31670784	0.5625
chr1	31688484	31689043	0.15625
chr1	31703656	31704986	0.4375
chr1	31704840	31705376	0.25
chr1	31712207	31712762	0.0625
chr1	31714195	31714629	0.25
chr1	31714343	31715769	0.46875
chr1	31736428	31736933	0.0625
chr1	31760417	31761308	0.59375
chr1	31788056	31789377	0.96875
chr1	31837917	31838460	0.09375
chr1	31889140	31889943	0.21875
chr1	31897244	31897599	0.0625
chr1	31897855	31898516	0.15625
chr1	31932742	31933211	0.09375
chr1	31937024	31938432	0.78125
chr1	31938488	31938852	0.28125
chr1	31944110	31945415	0.8125
chr1	31954295	31954828	0.15625
chr1	31954509	31955991	0.4375
chr1	31956152	31956818	0.375
chr1	32013086	32013677	0.875
chr1	32013149	32015112	0.96875
chr1	32014940	32015452	0.375
chr1	32062360	32063147	0.15625
chr1	32066793	32067155	0.09375
chr1	32072403	32072853	0.78125
chr1	32072392	32073764	0.9375
chr1	32107511	32107966	0.59375
chr1	32107507	32109447	0.96875
chr1	32142020	32142795	0.15625
chr1	32142933	32143488	0.09375
chr1	32179020	32179596	0.90625
chr1	32179057	32180826	0.96875
chr1	32200042	32201237	0.59375
chr1	32205252	32205784	0.53125
chr1	32205102	32206361	0.6875
chr1	32215258	32216615	0.75
chr1	32221863	32222299	0.59375
chr1	32221743	32224380	0.96875
chr1	32240006	32240435	0.40625
chr1	32239731	32241755	0.8125
chr1	32240468	32242037	0.8125
chr1	32250367	32250788	0.0625
chr1	32275136	32275823	0.21875
chr1	32290770	32291153	0.0625
chr1	32291434	32292914	0.90625
chr1	32300409	32301598	0.09375
chr1	32310180	32310777	0.25
chr1	32315467	32316614	0.75
chr1	32316722	32317031	0.0625
chr1	32321501	32321930	0.125
chr1	32321698	32323375	0.46875
chr1	32334862	32335297	0.4375
chr1	32334935	32336466	0.8125
chr1	32351128	32351534	0.75
chr1	32350965	32352524	0.90625
chr1	32361427	32362671	0.84375
chr1	32393665	32395369	0.96875
chr1	32400992	32401484	0.3125
chr1	32405889	32406655	0.125
chr1	32406727	32407790	0.0625
chr1	32426659	32427219	0.15625
chr1	32464682	32465534	0.25
chr1	32475224	32475659	0.0625
chr1	32500080	32502009	0.9375
chr1	32502201	32502814	0.375
chr1	32520652	32520966	0.0625
chr1	32538926	32540315	0.875
chr1	32611857	32612846	0.5
chr1	32649883	32651889	1
chr1	32693229	32693605	0.09375
chr1	32694760	32695848	0.09375
chr1	32702122	32703660	0.6875
chr1	32712191	32712737	0.375
chr1	32716068	32717445	0.65625
chr1	32729047	32729712	0.0625
chr1	32741165	32741886	0.78125
chr1	32741359	32743939	0.9375
chr1	32753587	32753853	0.0625
chr1	32753960	32755766	0.96875
chr1	32759124	32759417	0.0625
chr1	32759606	32761620	0.5625
chr1	32766030	32767304	0.625
chr1	32767519	32768089	0.125
chr1	32772787	32773044	0.0625
chr1	32786697	32787256	0.0625
chr1	32816673	32817422	0.8125
chr1	32816686	32818756	0.96875
chr1	32870326	32870766	0.125
chr1	32870872	32871355	0.09375
chr1	32892991	32894037	0.375
chr1	32900652	32902083	0.84375
chr1	32933601	32934703	0.75
chr1	32948513	32948908	0.0625
chr1	32949206	32950218	0.3125
chr1	32962058	32962331	0.0625
chr1	32963372	32965262	0.90625
chr1	32972588	32973423	0.90625
chr1	32980645	32981307	0.59375
chr1	32980734	32982487	0.9375
chr1	32991879	32992500	0.0625
chr1	33010541	33011968	0.59375
chr1	33012319	33012833	0.0625
chr1	33036088	33037320	0.90625
chr1	33048467	33049170	0.09375
chr1	33054897	33055601	0.5625
chr1	33054943	33055869	0.5625
chr1	33080548	33081754	0.78125
chr1	33126670	33128465	0.96875
chr1	33148916	33149967	0.5625
chr1	33150130	33151137	0.65625
chr1	33180376	33180808	0.0625
chr1	33181172	33181671	0.46875
chr1	33181041	33182478	0.75
chr1	33255305	33255811	0.875
chr1	33255339	33257830	0.9375
chr1	33257530	33258332	0.375
chr1	33295463	33295975	0.125
chr1	33338693	33339049	0.09375
chr1	33341970	33342343	0.09375
chr1	33348517	33348830	0.40625
chr1	33348434	33349826	0.96875
chr1	33349999	33350610	0.65625
chr1	33363601	33364188	0.0625
chr1	33364521	33364960	0.0625
chr1	33365291	33365677	0.0625
chr1	33374736	33375096	0.0625
chr1	33376449	33377068	0.25
chr1	33377258	33377842	0.21875
chr1	33430134	33431097	0.6875
chr1	33443486	33444005	0.0625
chr1	33460243	33460969	0.0625
chr1	33470287	33471072	0.09375
chr1	33472031	33472417	0.0625
chr1	33472490	33473092	0.25
chr1	33512274	33512702	0.125
chr1	33574923	33575687	0.0625
chr1	33659973	33661095	0.6875
chr1	33686530	33687052	0.1875
chr1	33696516	33697142	0.1875
chr1	33696838	33697554	0.1875
chr1	33844549	33844938	0.09375
chr1	34015026	34015503	0.0625
chr1	34164680	34165356	0.09375
chr1	34754320	34755399	0.125
chr1	34781129	34782093	0.15625
chr1	34858904	34860158	0.8125
chr1	34865771	34866775	0.84375
chr1	34984284	34985025	0.9375
chr1	34984345	34985763	0.96875
chr1	35031047	35032016	0.96875
chr1	35078850	35080146	0.96875
chr1	35145996	35146747	0.0625
chr1	35191335	35191595	0.09375
chr1	35191418	35192051	0.46875
chr1	35191810	35193208	0.90625
chr1	35268484	35269637	0.90625
chr1	35288156	35288729	0.1875
chr1	35499857	35500411	0.15625
chr1	35505755	35506221	0.125
chr1	35506124	35507291	0.25
chr1	35514317	35515231	0.0625
chr1	35539031	35539389	0.0625
chr1	35556719	35558144	0.875
chr1	35573063	35573720	0.0625
chr1	35598840	35599283	0.0625
chr1	35637274	35637720	0.09375
chr1	35640713	35642216	0.9375
chr1	35707603	35708361	0.09375
chr1	35718126	35719511	0.90625
chr1	35768925	35770275	0.84375
chr1	35807572	35807960	0.5625
chr1	35807734	35809324	0.96875
chr1	35854728	35855395	0.21875
chr1	35855520	35855957	0.0625
chr1	35882856	35884175	0.875
chr1	35901168	35902157	0.15625
chr1	35930067	35930636	0.90625
chr1	35930144	35931932	0.9375
chr1	35931808	35932230	0.3125
chr1	36022616	36024395	0.21875
chr1	36088385	36089554	0.96875
chr1	36089326	36090028	0.84375
chr1	36099788	36100077	0.09375
chr1	36108929	36109578	0.15625
chr1	36114823	36115403	0.09375
chr1	36124811	36125797	0.15625
chr1	36136181	36137163	0.09375
chr1	36148860	36149612	0.75
chr1	36149861	36150806	0.90625
chr1	36151092	36151458	0.125
chr1	36155269	36157485	0.875
chr1	36160670	36161577	0.84375
chr1	36161881	36163232	0.5
chr1	36178092	36179268	0.15625
chr1	36187481	36188495	0.84375
chr1	36199688	36200202	0.21875
chr1	36200379	36201185	0.53125
chr1	36203407	36204797	0.0625
chr1	36207182	36207985	0.28125
chr1	36207206	36208318	0.28125
chr1	36217805	36218231	0.09375
chr1	36223230	36224113	0.9375
chr1	36224364	36225668	0.90625
chr1	36226170	36226614	0.0625
chr1	36231589	36232446	0.5625
chr1	36232731	36233664	0.5625
chr1	36239098	36239773	0.21875
chr1	36240138	36240704	0.65625
chr1	36247936	36248746	0.09375
chr1	36248928	36249540	0.15625
chr1	36257482	36258844	0.59375
chr1	36268363	36269413	0.75
chr1	36269788	36270449	0.25
chr1	36283881	36284297	0.09375
chr1	36285621	36286030	0.0625
chr1	36296059	36296588	0.34375
chr1	36296037	36297140	0.46875
chr1	36297392	36298016	0.5
chr1	36299607	36300263	0.09375
chr1	36300320	36300907	0.0625
chr1	36305978	36306448	0.59375
chr1	36305675	36307397	0.84375
chr1	36322779	36324346	0.9375
chr1	36350562	36351354	0.21875
chr1	36351324	36351700	0.09375
chr1	36373267	36373836	0.1875
chr1	36373706	36375496	0.875
chr1	36384572	36385102	0.46875
chr1	36384731	36385983	0.875
chr1	36386079	36387262	0.9375
chr1	36397037	36398463	0.96875
chr1	36408165	36408788	0.09375
chr1	36420481	36421069	0.15625
chr1	36420828	36421224	0.125
chr1	36450120	36450410	0.3125
chr1	36449934	36451341	0.9375
chr1	36463690	36464381	0.84375
chr1	36463609	36465086	0.96875
chr1	36486345	36487780	0.1875
chr1	37449545	37449993	0.0625
chr1	37454838	37455432	0.09375
chr1	37462150	37462523	0.0625
chr1	37464643	37465192	0.1875
chr1	37465283	37465836	0.34375
chr1	37466061	37466681	0.125
chr1	37473799	37474489	0.28125
chr1	37474579	37475399	0.71875
chr1	37476859	37477284	0.15625
chr1	37479132	37479738	0.78125
chr1	37479977	37480463	0.125
chr1	37484885	37485289	0.0625
chr1	37498859	37499229	0.0625
chr1	37499486	37500299	0.25
chr1	37506861	37507322	0.0625
[truncated: 74,352 more rows]

## Sheet: F4_H3K27me3
chrom	start	end	value
chr1	29080	29978	0.285714
chr1	34679	35095	0.571429
chr1	35737	36330	0.857143
chr1	37519	38049	0.571429
chr1	37902	38215	0.428571
chr1	39554	40510	0.857143
chr1	39638	40739	0.857143
chr1	51347	52047	0.857143
chr1	61754	62207	1
chr1	76830	77206	0.428571
chr1	79112	79816	0.428571
chr1	80697	81281	1
chr1	88537	89039	0.428571
chr1	93644	94347	0.857143
chr1	94187	94603	0.428571
chr1	95815	96204	0.571429
chr1	99111	99461	0.428571
chr1	102968	103330	0.714286
chr1	103634	104097	0.571429
chr1	110990	111445	0.857143
chr1	121196	121644	0.857143
chr1	131095	131434	0.285714
chr1	175185	175516	0.428571
chr1	180257	180783	0.285714
chr1	186305	186623	0.285714
chr1	199524	200470	0.571429
chr1	202525	202759	0.428571
chr1	205202	205649	0.714286
chr1	206236	206942	0.857143
chr1	207041	207542	0.428571
chr1	258799	259065	0.285714
chr1	259777	260319	0.714286
chr1	264525	264761	0.285714
chr1	266668	267151	0.571429
chr1	267235	267847	0.857143
chr1	270285	270752	0.714286
chr1	272482	272732	0.428571
chr1	278321	278674	0.285714
chr1	279534	279957	0.571429
chr1	280177	280662	0.714286
chr1	287531	287940	0.857143
chr1	297718	298027	0.428571
chr1	348130	348478	0.571429
chr1	349172	349752	1
chr1	356047	356492	0.571429
chr1	356713	357199	0.857143
chr1	361575	361882	0.285714
chr1	364519	364838	0.285714
chr1	373560	374101	0.571429
chr1	375904	376421	0.428571
chr1	381088	382125	0.428571
chr1	402518	402832	0.428571
chr1	404027	404421	0.428571
chr1	405207	405452	0.285714
chr1	413458	413789	0.714286
chr1	414174	414541	0.428571
chr1	430191	430424	0.285714
chr1	430644	431413	0.714286
chr1	439758	440139	0.285714
chr1	440791	442133	0.571429
chr1	458600	459079	0.285714
chr1	464147	464462	0.714286
chr1	464024	464829	0.714286
chr1	467073	467415	0.428571
chr1	477200	477678	0.857143
chr1	486928	487482	0.285714
chr1	525854	526414	0.285714
chr1	531166	531526	0.285714
chr1	533794	534103	0.285714
chr1	587637	588052	0.428571
chr1	588239	588468	0.285714
chr1	601752	602287	0.571429
chr1	605243	605625	0.428571
chr1	609326	611026	0.285714
chr1	639797	640209	0.285714
chr1	647196	647528	0.428571
chr1	649249	649557	0.428571
chr1	649869	650347	0.571429
chr1	665933	667092	0.714286
chr1	668286	668781	0.428571
chr1	668676	669883	0.428571
chr1	674768	675158	0.285714
chr1	675856	677099	0.571429
chr1	699138	699817	0.571429
chr1	701999	702379	0.714286
chr1	712155	712569	0.857143
chr1	767972	768254	0.428571
chr1	791295	791792	0.714286
chr1	827594	828257	1
chr1	837741	838158	0.285714
chr1	841991	842323	0.285714
chr1	860311	860882	0.428571
chr1	866229	867281	0.857143
chr1	869652	870341	0.571429
chr1	872595	873278	0.428571
chr1	873558	874030	0.571429
chr1	882829	883361	0.857143
chr1	885959	887126	0.571429
chr1	888290	888858	0.285714
chr1	890011	890358	0.285714
chr1	894924	895391	0.714286
chr1	898060	898341	0.428571
chr1	898774	899557	0.714286
chr1	899753	900133	0.428571
chr1	909664	910782	0.857143
chr1	919171	919977	0.285714
chr1	924015	926119	0.714286
chr1	935115	936779	0.857143
chr1	940745	941571	0.571429
chr1	941660	943172	0.857143
chr1	959375	960085	0.571429
chr1	970269	972465	0.714286
chr1	981483	982668	0.571429
chr1	981554	983398	0.714286
chr1	983563	984043	0.428571
chr1	990076	990577	0.285714
chr1	996259	996756	0.428571
chr1	998030	998813	0.714286
chr1	1005772	1006480	0.428571
chr1	1006678	1007096	0.428571
chr1	1020257	1021623	0.714286
chr1	1032515	1035070	0.857143
chr1	1058310	1059202	0.428571
chr1	1059709	1060125	0.285714
chr1	1060316	1061018	0.714286
chr1	1068342	1068926	0.285714
chr1	1075101	1075615	0.571429
chr1	1078482	1079675	0.857143
chr1	1117477	1118590	0.714286
chr1	1119549	1119972	0.285714
chr1	1136567	1137581	0.714286
chr1	1137717	1138269	0.571429
chr1	1162450	1163056	0.571429
chr1	1162612	1163585	0.714286
chr1	1173504	1174297	0.428571
chr1	1200524	1201948	0.428571
chr1	1202828	1203129	0.285714
chr1	1205806	1206774	0.571429
chr1	1206601	1207453	0.571429
chr1	1237896	1238378	0.428571
chr1	1237535	1238984	0.571429
chr1	1238611	1240138	0.714286
chr1	1245585	1247886	0.857143
chr1	1248309	1248842	0.571429
chr1	1248546	1249677	0.714286
chr1	1284779	1288254	0.857143
chr1	1330456	1332348	0.714286
chr1	1353213	1353816	0.571429
chr1	1354061	1355716	0.857143
chr1	1359962	1360419	0.428571
chr1	1361303	1361722	0.428571
chr1	1385282	1385651	0.285714
chr1	1416769	1417044	0.285714
chr1	1420340	1421050	0.428571
chr1	1426086	1426544	0.285714
chr1	1426725	1427482	0.428571
chr1	1427562	1427967	0.428571
chr1	1435244	1436087	0.285714
chr1	1450498	1450960	0.285714
chr1	1460343	1461085	0.285714
chr1	1486531	1486959	0.285714
chr1	1524011	1524632	0.285714
chr1	1539812	1541349	0.428571
chr1	1578366	1578930	0.571429
chr1	1583496	1583983	0.428571
chr1	1586973	1587727	0.571429
chr1	1596920	1597286	0.571429
chr1	1598040	1599823	0.714286
chr1	1600356	1601141	0.571429
chr1	1600314	1601690	0.571429
chr1	1605286	1606274	0.285714
chr1	1630359	1631602	0.714286
chr1	1630509	1633896	0.857143
chr1	1699560	1701891	1
chr1	1778699	1779202	0.428571
chr1	1895321	1895836	0.285714
chr1	1899449	1900073	0.571429
chr1	1901314	1902238	0.571429
chr1	1914189	1914721	0.571429
chr1	1915836	1916395	0.285714
chr1	1927707	1928619	0.285714
chr1	1928706	1929136	0.285714
chr1	1936176	1936791	0.571429
chr1	1939909	1940448	0.285714
chr1	1942424	1943710	0.428571
chr1	1951874	1952185	0.285714
chr1	1957122	1958000	0.571429
chr1	1959292	1959689	0.285714
chr1	1964278	1964557	0.714286
chr1	1964298	1965370	0.714286
chr1	1965503	1965867	0.428571
chr1	1966032	1966584	0.285714
chr1	1973037	1973633	0.571429
chr1	1972976	1974709	0.571429
chr1	1975981	1976366	0.428571
chr1	1985489	1986072	0.285714
chr1	1986362	1986794	0.714286
chr1	1986255	1987997	0.857143
chr1	1988155	1988603	0.714286
chr1	1997119	1997431	0.428571
chr1	2003503	2004313	0.857143
chr1	2004786	2005380	0.571429
chr1	2009065	2009710	0.571429
chr1	2019457	2020407	0.857143
chr1	2020963	2021405	0.428571
chr1	2021414	2021904	0.714286
chr1	2022124	2022526	0.285714
chr1	2032126	2032802	0.285714
chr1	2049769	2051674	0.714286
chr1	2061511	2062038	0.285714
chr1	2085455	2085870	0.428571
chr1	2115002	2115483	0.571429
chr1	2115948	2116280	0.285714
chr1	2125800	2127101	0.428571
chr1	2143845	2144146	0.428571
chr1	2215923	2216662	0.285714
chr1	2324490	2325031	0.285714
chr1	2336866	2337628	0.285714
chr1	2375213	2376738	0.428571
chr1	2417456	2418002	0.285714
chr1	2418676	2419631	0.571429
chr1	2418517	2419792	0.571429
chr1	2426459	2428970	0.285714
chr1	2440218	2440726	0.571429
chr1	2442860	2443569	0.857143
chr1	2442617	2444577	0.857143
chr1	2466094	2466777	0.285714
chr1	2467135	2468083	0.428571
chr1	2502038	2502750	0.571429
chr1	2504017	2505290	0.428571
chr1	2529640	2531157	0.714286
chr1	2532302	2532957	0.428571
chr1	2540126	2541237	0.857143
chr1	2546120	2547340	0.428571
chr1	2552466	2552935	0.571429
chr1	2553271	2554399	0.571429
chr1	2566360	2566789	0.285714
chr1	2567302	2568037	0.571429
chr1	2568805	2569798	0.285714
chr1	2577458	2578553	0.571429
chr1	2602978	2603560	0.571429
chr1	2603644	2604450	0.571429
chr1	2611033	2611424	0.428571
chr1	2611637	2612895	0.571429
chr1	2617063	2617582	0.285714
chr1	2620976	2621277	0.285714
chr1	2627776	2630157	1
chr1	2633759	2634210	0.428571
chr1	2635335	2635858	0.428571
chr1	2652224	2652585	0.857143
chr1	2652169	2655200	1
chr1	2655441	2656104	0.285714
chr1	2657355	2657725	0.285714
chr1	2671790	2672307	0.428571
chr1	2677489	2677784	0.285714
chr1	2680173	2680720	0.428571
chr1	2682137	2683086	0.571429
chr1	2683669	2684506	0.428571
chr1	2687299	2687705	0.285714
chr1	2687938	2688475	0.714286
chr1	2689955	2690776	0.285714
chr1	2695590	2696134	0.571429
chr1	2696535	2697995	1
chr1	2699220	2699726	0.285714
chr1	2702127	2702842	1
chr1	2746315	2747812	0.857143
chr1	2747101	2749430	0.857143
chr1	2749684	2749959	0.428571
chr1	2752848	2753238	0.285714
chr1	2756539	2757106	1
chr1	2757492	2758308	0.714286
chr1	2757490	2758939	1
chr1	2763501	2763944	1
chr1	2764253	2764676	0.285714
chr1	2767025	2767557	0.714286
chr1	2769166	2769882	0.714286
chr1	2770705	2771139	0.714286
chr1	2772735	2773527	0.571429
chr1	2774423	2774983	0.714286
chr1	2776795	2777432	0.857143
chr1	2783457	2784073	0.428571
chr1	2787327	2787882	0.571429
chr1	2787449	2788013	0.571429
chr1	2789324	2790778	0.857143
chr1	2791133	2791672	0.285714
chr1	2797022	2797417	0.285714
chr1	2799953	2800941	0.571429
chr1	2801720	2802300	0.428571
chr1	2805767	2806266	0.571429
chr1	2813054	2813768	0.714286
chr1	2814559	2815008	0.428571
chr1	2815443	2815914	0.428571
chr1	2821210	2822908	0.285714
chr1	2826326	2826978	0.285714
chr1	2830767	2831310	0.285714
chr1	2832677	2833523	0.571429
chr1	2834057	2834430	0.285714
chr1	2834901	2835526	0.285714
chr1	2840491	2840808	0.714286
chr1	2847503	2848544	0.857143
chr1	2848773	2849729	0.857143
chr1	2853787	2854471	0.571429
chr1	2854389	2855111	0.428571
chr1	2855213	2855764	0.714286
chr1	2855875	2856454	0.571429
chr1	2856574	2857261	0.571429
chr1	2863759	2864309	0.428571
chr1	2864397	2864863	0.428571
chr1	2866449	2866869	0.285714
chr1	2867891	2868831	0.285714
chr1	2874795	2875129	0.428571
chr1	2880068	2880690	0.285714
chr1	2882763	2883986	0.428571
chr1	2888281	2888606	0.285714
chr1	2889241	2889719	0.285714
chr1	2891243	2892249	0.714286
chr1	2904048	2904594	0.428571
chr1	2904764	2905844	0.714286
chr1	2920272	2920731	0.428571
chr1	2920933	2922188	0.857143
chr1	2923401	2923787	0.285714
chr1	2930363	2930795	0.285714
chr1	2930910	2931673	0.571429
chr1	2932782	2933368	0.571429
chr1	2934766	2935454	0.285714
chr1	2942511	2942906	0.285714
chr1	2943774	2944464	0.714286
chr1	2945874	2946539	0.428571
chr1	2948560	2949228	0.571429
chr1	2948553	2950472	0.857143
chr1	2950979	2951604	0.285714
chr1	2959839	2960374	0.428571
chr1	2960626	2961458	0.571429
chr1	2961645	2962341	0.571429
chr1	2962992	2963390	0.285714
chr1	2966494	2966840	0.285714
chr1	2966933	2967759	0.714286
chr1	2968672	2969268	0.285714
chr1	2973845	2974519	0.285714
chr1	2979738	2980079	0.428571
chr1	2980257	2980834	0.571429
chr1	2982032	2983140	0.428571
chr1	2987625	2988079	0.428571
chr1	2989997	2991013	0.714286
chr1	2992200	2992682	0.571429
chr1	2999665	2999982	0.428571
chr1	2999897	3000402	0.571429
chr1	3001099	3002304	0.428571
chr1	3002981	3004136	0.428571
chr1	3004589	3005131	0.285714
chr1	3011479	3012082	0.714286
chr1	3012534	3013421	0.428571
chr1	3015038	3015524	0.428571
chr1	3022010	3022717	0.428571
chr1	3028034	3028544	0.571429
chr1	3028624	3030550	0.714286
chr1	3031445	3032115	0.285714
chr1	3037046	3037964	0.714286
chr1	3038386	3039312	0.714286
chr1	3042477	3042869	0.285714
chr1	3043907	3044603	0.571429
chr1	3049112	3049550	0.714286
chr1	3052446	3053096	0.571429
chr1	3053641	3053910	0.571429
chr1	3053615	3054844	0.571429
chr1	3061708	3062378	0.285714
chr1	3062629	3064386	0.714286
chr1	3067332	3067629	0.571429
chr1	3067270	3068714	0.714286
chr1	3070456	3071396	0.285714
chr1	3072596	3074186	1
chr1	3079037	3079438	0.428571
chr1	3090155	3090618	0.285714
chr1	3106138	3107001	0.428571
chr1	3109975	3110262	0.428571
chr1	3110868	3111381	0.857143
chr1	3112382	3112901	0.428571
chr1	3119001	3119525	0.285714
chr1	3119779	3120123	0.285714
chr1	3134837	3136422	0.571429
chr1	3139339	3139699	0.285714
chr1	3145228	3145585	0.428571
chr1	3154058	3154800	0.714286
chr1	3155016	3155761	0.714286
chr1	3156730	3157323	0.571429
chr1	3160697	3161071	0.285714
chr1	3161544	3162211	0.285714
chr1	3162444	3163489	0.714286
chr1	3164585	3165161	0.285714
chr1	3171706	3172131	0.285714
chr1	3173341	3173899	0.285714
chr1	3179255	3179854	0.428571
chr1	3184565	3185089	0.714286
chr1	3185480	3186476	0.714286
chr1	3190713	3191074	0.285714
chr1	3200108	3200589	0.285714
chr1	3201424	3201800	0.285714
chr1	3207893	3208475	0.428571
chr1	3212266	3213084	0.428571
chr1	3215348	3215838	0.428571
chr1	3220021	3220621	0.285714
chr1	3222066	3222775	0.285714
chr1	3227130	3227783	0.571429
chr1	3233045	3233527	0.428571
chr1	3234277	3234770	0.285714
chr1	3240907	3241990	0.428571
chr1	3246248	3246730	0.714286
chr1	3247297	3248020	0.857143
chr1	3249970	3250439	0.571429
chr1	3251217	3251680	0.571429
chr1	3255374	3256073	0.285714
chr1	3256559	3256858	0.285714
chr1	3257197	3257465	0.285714
chr1	3262787	3263868	0.571429
chr1	3264254	3265309	0.285714
chr1	3275839	3276829	0.428571
chr1	3277119	3277510	0.428571
chr1	3278879	3279704	0.428571
chr1	3283819	3284170	0.285714
chr1	3284621	3285684	0.428571
chr1	3287034	3288153	0.428571
chr1	3296155	3296708	0.285714
chr1	3303885	3304271	0.285714
chr1	3304440	3305407	0.571429
chr1	3311694	3312709	0.428571
chr1	3317080	3317921	0.714286
chr1	3323959	3324482	0.428571
chr1	3324842	3325431	0.285714
chr1	3340820	3341528	0.571429
chr1	3347811	3348303	0.428571
chr1	3349120	3350021	0.714286
chr1	3350356	3350953	0.428571
chr1	3356912	3358290	0.428571
chr1	3360609	3361051	0.285714
chr1	3364613	3365395	0.285714
chr1	3368176	3368475	0.285714
chr1	3373626	3373960	0.428571
chr1	3373512	3375102	0.428571
chr1	3375412	3375710	0.428571
chr1	3376428	3376903	0.285714
chr1	3381851	3382442	0.428571
chr1	3388706	3389298	0.714286
chr1	3389123	3389780	0.714286
chr1	3390285	3390777	0.571429
chr1	3391708	3392048	0.285714
chr1	3393539	3394740	0.714286
chr1	3395139	3396148	0.857143
chr1	3397434	3397747	0.571429
chr1	3404246	3404679	0.428571
chr1	3404887	3406263	0.714286
chr1	3408649	3409176	0.285714
chr1	3411489	3413024	0.714286
chr1	3415120	3416041	0.285714
chr1	3425268	3426149	0.428571
chr1	3433196	3434063	0.428571
chr1	3434581	3435101	0.428571
chr1	3439599	3440159	0.428571
chr1	3440271	3441101	0.428571
chr1	3442014	3442822	0.714286
chr1	3452006	3452989	0.714286
chr1	3453335	3454396	0.714286
chr1	3453354	3455143	0.714286
chr1	3482506	3483043	0.428571
chr1	3501787	3502215	0.428571
chr1	3557328	3557807	0.428571
chr1	3583157	3584095	0.285714
chr1	3597918	3598402	0.285714
chr1	3608741	3610549	0.714286
chr1	3610824	3612090	0.714286
chr1	3617801	3618505	0.428571
chr1	3650591	3653259	1
chr1	3657670	3658247	0.571429
chr1	3662597	3662935	0.428571
chr1	3663864	3664565	0.714286
chr1	3668864	3669752	0.285714
chr1	3670968	3671721	0.571429
chr1	3681060	3681620	0.285714
chr1	3683910	3684667	0.428571
chr1	3689250	3689679	0.285714
chr1	3689842	3690347	0.428571
chr1	3696938	3697650	0.571429
chr1	3698316	3699024	0.714286
chr1	3707610	3708066	0.285714
chr1	3708726	3709275	0.285714
chr1	3717085	3717458	0.571429
chr1	3717697	3718732	0.714286
chr1	3726341	3727431	0.428571
chr1	3729778	3730373	0.571429
chr1	3730626	3731343	0.428571
chr1	3732602	3733360	0.428571
chr1	3752166	3752896	0.714286
chr1	3755426	3755810	0.285714
chr1	3756244	3756652	0.285714
chr1	3760910	3761592	0.571429
chr1	3762190	3764100	0.857143
chr1	3767279	3767601	0.285714
chr1	3799861	3800655	0.571429
chr1	3803053	3803450	0.714286
chr1	3807458	3807750	0.285714
chr1	3809084	3809488	0.285714
chr1	3810947	3811223	0.285714
chr1	3910300	3910699	0.285714
chr1	3911094	3911772	0.571429
chr1	3911879	3912169	0.428571
chr1	3912047	3913045	0.571429
chr1	3917871	3918175	0.571429
chr1	3919030	3919523	0.428571
chr1	3919546	3920010	0.428571
chr1	3923505	3923981	0.285714
chr1	3924377	3925085	0.428571
chr1	3925161	3926101	0.571429
chr1	3930839	3931681	0.571429
chr1	3932673	3933515	0.571429
chr1	3933940	3934356	0.428571
chr1	3935045	3935459	0.428571
chr1	3939449	3940626	0.714286
chr1	3943829	3944550	0.285714
chr1	3945036	3945583	0.285714
chr1	3945656	3946739	0.714286
chr1	3947705	3948235	0.428571
chr1	3953747	3953987	0.285714
chr1	3954229	3955084	0.857143
chr1	3955136	3955675	0.714286
chr1	3956640	3956946	0.285714
chr1	3958159	3958536	0.285714
chr1	3965949	3966504	0.428571
chr1	3966760	3967165	0.428571
chr1	3970533	3970871	0.285714
chr1	3973401	3973830	0.285714
chr1	3976776	3978109	0.571429
chr1	3981847	3982607	0.714286
chr1	3983261	3983495	0.285714
chr1	3987532	3988218	0.714286
chr1	3992495	3993095	0.428571
chr1	3994959	3995896	0.428571
chr1	3999221	4000132	0.857143
chr1	4010816	4011628	0.857143
chr1	4011283	4011766	0.571429
chr1	4018828	4019483	0.714286
chr1	4020870	4021608	0.714286
chr1	4026328	4027243	0.857143
chr1	4027527	4028111	0.571429
chr1	4032528	4032942	0.714286
chr1	4033093	4033681	0.714286
chr1	4033856	4034863	0.714286
chr1	4039954	4040963	0.714286
chr1	4043766	4044220	0.285714
chr1	4046815	4047358	0.571429
chr1	4047851	4048582	0.428571
chr1	4049462	4050287	0.428571
chr1	4051013	4051307	0.285714
chr1	4053734	4054090	0.285714
chr1	4062922	4063525	0.285714
chr1	4071755	4072054	0.428571
chr1	4072158	4072638	0.571429
chr1	4072839	4073161	0.571429
chr1	4073661	4074066	0.714286
chr1	4077695	4078829	0.714286
chr1	4081755	4082501	0.571429
chr1	4088651	4089105	0.285714
chr1	4090366	4090765	0.285714
chr1	4094969	4095430	0.285714
chr1	4101054	4101862	0.571429
chr1	4102083	4102462	0.428571
chr1	4105154	4105711	0.428571
chr1	4106911	4107513	0.428571
chr1	4107550	4107933	0.428571
chr1	4108639	4109350	0.714286
chr1	4109489	4110033	0.428571
chr1	4115608	4115854	0.285714
chr1	4116334	4116823	0.571429
chr1	4116647	4117021	0.571429
chr1	4118609	4119063	0.285714
chr1	4122339	4122857	0.571429
chr1	4128634	4129120	0.428571
chr1	4129756	4130092	0.285714
chr1	4132468	4133869	0.714286
chr1	4140273	4141307	0.714286
chr1	4142108	4142736	0.571429
chr1	4147854	4148126	0.714286
chr1	4148420	4148922	0.571429
chr1	4149218	4149701	0.285714
chr1	4160019	4160551	0.571429
chr1	4161037	4161849	0.571429
chr1	4165003	4165293	0.285714
chr1	4166261	4166795	0.714286
chr1	4171690	4172588	0.857143
chr1	4173255	4173609	0.428571
chr1	4180112	4180533	0.428571
chr1	4186375	4186858	0.571429
chr1	4187162	4187501	0.428571
chr1	4189278	4189634	0.428571
chr1	4195812	4196219	1
chr1	4201794	4202090	0.285714
chr1	4203036	4203293	0.285714
chr1	4204006	4204499	0.285714
chr1	4207837	4208121	0.285714
chr1	4215754	4216442	0.285714
chr1	4217757	4218319	0.428571
chr1	4218430	4218832	0.285714
chr1	4219187	4219739	0.285714
chr1	4222497	4222779	0.428571
chr1	4225331	4225793	0.285714
chr1	4228580	4228955	0.428571
chr1	4230022	4230522	0.857143
chr1	4231008	4231305	0.285714
chr1	4232393	4232769	0.571429
chr1	4235813	4236111	0.428571
chr1	4241156	4241477	0.285714
chr1	4251564	4252011	0.285714
chr1	4254049	4254318	0.285714
chr1	4255497	4256127	0.428571
chr1	4258233	4258779	0.428571
chr1	4258537	4258838	0.428571
chr1	4263677	4264028	0.571429
chr1	4267787	4268207	0.428571
chr1	4268497	4269297	0.428571
chr1	4271697	4272130	0.285714
chr1	4273970	4274566	0.285714
chr1	4275209	4275569	0.714286
chr1	4280660	4281449	0.571429
chr1	4283115	4283381	0.285714
chr1	4291342	4291709	0.571429
chr1	4293651	4293970	0.571429
chr1	4294873	4295411	0.285714
chr1	4296003	4296576	0.285714
chr1	4301243	4301883	0.571429
chr1	4302942	4303635	0.285714
chr1	4309798	4310823	0.571429
chr1	4316748	4317113	0.285714
chr1	4318536	4319525	0.714286
chr1	4328423	4329043	0.428571
chr1	4333894	4334469	0.428571
chr1	4345195	4345772	0.428571
chr1	4350543	4350826	0.285714
chr1	4351062	4351735	0.285714
chr1	4352004	4352539	0.285714
chr1	4356334	4357094	0.428571
chr1	4361260	4361507	0.285714
chr1	4367063	4367643	0.285714
chr1	4372637	4373331	0.285714
chr1	4376722	4378253	0.571429
chr1	4387630	4388207	0.285714
chr1	4388994	4389314	0.285714
chr1	4389889	4390500	0.714286
chr1	4390962	4391467	0.285714
chr1	4394433	4394870	0.428571
chr1	4400318	4400854	0.428571
chr1	4401210	4401696	0.428571
chr1	4406275	4406502	0.285714
chr1	4406708	4407169	0.285714
chr1	4407440	4407744	0.285714
chr1	4408546	4409192	0.714286
chr1	4415168	4415574	0.571429
chr1	4415779	4416084	0.571429
chr1	4422741	4423332	0.714286
chr1	4424090	4424586	0.571429
chr1	4424754	4425160	0.571429
chr1	4425763	4426223	0.428571
chr1	4430620	4430895	0.285714
chr1	4433123	4433422	0.428571
chr1	4434441	4435139	0.571429
chr1	4439050	4439419	0.571429
chr1	4442511	4442945	0.428571
chr1	4443152	4443654	0.857143
chr1	4444449	4445172	0.428571
chr1	4447842	4448086	0.285714
chr1	4449450	4449892	0.571429
chr1	4451004	4451393	0.571429
chr1	4453986	4454344	0.714286
chr1	4453956	4455085	0.714286
chr1	4456780	4457110	0.428571
chr1	4461700	4462100	0.428571
chr1	4465633	4466115	0.285714
chr1	4467256	4467642	0.428571
chr1	4471140	4471561	0.428571
chr1	4475103	4475692	0.571429
chr1	4481395	4481972	0.571429
chr1	4482395	4483071	0.571429
chr1	4486400	4486908	0.428571
chr1	4488132	4488455	0.285714
chr1	4489471	4489803	0.285714
chr1	4494028	4494984	0.571429
chr1	4499839	4500761	0.428571
chr1	4503145	4503552	0.714286
chr1	4509343	4509816	0.428571
chr1	4511342	4511818	0.714286
chr1	4517395	4517781	0.428571
chr1	4519242	4519780	0.428571
chr1	4520157	4520415	0.571429
chr1	4520230	4521257	0.571429
chr1	4527821	4528232	0.571429
chr1	4528592	4529196	0.857143
chr1	4529512	4529906	0.571429
chr1	4531082	4531335	0.285714
chr1	4532972	4533296	0.571429
chr1	4537447	4537854	0.571429
chr1	4539882	4540208	0.428571
chr1	4540752	4541086	0.571429
chr1	4543203	4543520	0.428571
chr1	4544295	4545068	0.285714
chr1	4545427	4546215	0.571429
chr1	4547732	4548259	0.285714
chr1	4552436	4552745	0.428571
chr1	4553443	4554000	0.571429
chr1	4554412	4554783	0.428571
chr1	4555335	4555986	0.571429
chr1	4561221	4561607	0.571429
chr1	4564288	4564779	0.857143
chr1	4565688	4565984	0.428571
chr1	4571867	4572424	0.857143
chr1	4573690	4574438	0.857143
chr1	4575919	4576375	0.428571
chr1	4581068	4581447	0.571429
chr1	4585097	4585667	1
chr1	4585733	4586077	0.714286
chr1	4586628	4586937	0.428571
chr1	4592061	4592526	0.571429
chr1	4593182	4593477	0.428571
chr1	4594376	4594852	0.571429
chr1	4599077	4599501	0.428571
chr1	4599740	4601306	0.857143
chr1	4605625	4606245	0.571429
chr1	4608862	4609134	0.285714
chr1	4611281	4611908	0.285714
chr1	4611999	4612305	0.285714
chr1	4623002	4623522	0.285714
chr1	4626037	4626410	0.428571
chr1	4625957	4626992	0.571429
chr1	4633092	4633781	0.285714
chr1	4636236	4636750	0.285714
chr1	4637730	4638511	0.571429
chr1	4639142	4639686	0.428571
chr1	4644243	4644714	0.571429
chr1	4646201	4646528	0.285714
chr1	4652715	4653645	0.714286
chr1	4653819	4655890	0.857143
chr1	4655330	4656465	0.857143
chr1	4658116	4658511	0.285714
chr1	4665504	4665878	0.571429
chr1	4665981	4666414	0.714286
chr1	4665589	4667101	0.857143
chr1	4675888	4676205	0.428571
chr1	4676809	4677356	0.571429
chr1	4681231	4681623	0.428571
chr1	4687898	4688321	0.571429
chr1	4697654	4698071	0.285714
chr1	4700486	4701465	0.428571
chr1	4702542	4702999	0.428571
chr1	4708194	4708492	0.285714
chr1	4711324	4712607	0.857143
chr1	4723292	4723808	0.285714
chr1	4726699	4727395	0.285714
chr1	4734770	4735267	0.428571
chr1	4735569	4735920	0.285714
chr1	4738322	4738914	0.428571
chr1	4747608	4748401	0.428571
chr1	4750921	4751375	0.428571
chr1	4756174	4756527	0.285714
chr1	4756866	4757582	0.571429
chr1	4758683	4759116	0.285714
chr1	4760125	4760805	0.428571
chr1	4769400	4769931	0.428571
chr1	4769990	4770659	0.285714
chr1	4771233	4771666	0.428571
chr1	4772234	4772706	0.285714
chr1	4780953	4781524	0.285714
chr1	4781578	4782500	0.571429
chr1	4784710	4785096	0.428571
chr1	4787491	4787903	0.571429
chr1	4793072	4793856	0.571429
chr1	4793301	4794047	0.571429
chr1	4800279	4800892	0.428571
chr1	4801368	4802216	0.428571
chr1	4806828	4807195	0.571429
chr1	4815766	4816168	0.285714
chr1	4820748	4821169	0.571429
chr1	4825114	4825388	0.285714
chr1	4827757	4828390	0.571429
chr1	4832954	4833355	0.285714
chr1	4836539	4836846	0.428571
chr1	4837586	4838206	0.571429
chr1	4845498	4845771	0.285714
chr1	4851537	4852355	0.571429
chr1	4855143	4855520	0.285714
chr1	4858390	4859099	0.571429
chr1	4864051	4864470	0.714286
chr1	4866351	4867168	0.428571
chr1	4869114	4870007	0.428571
chr1	4870562	4871028	0.285714
chr1	4873408	4873775	0.285714
chr1	4879128	4879419	0.285714
chr1	4879570	4880101	0.428571
chr1	4880616	4880888	0.285714
chr1	4881621	4881996	0.428571
chr1	4885248	4885541	0.285714
chr1	4892836	4893375	0.285714
chr1	4893933	4894254	0.285714
chr1	4895626	4895933	0.428571
chr1	4896997	4897604	0.428571
chr1	4899796	4900160	0.428571
chr1	4901594	4901986	0.428571
chr1	4908505	4908782	0.285714
chr1	4912308	4912639	0.428571
chr1	4913368	4913838	0.428571
chr1	4914332	4914733	0.428571
chr1	4918738	4919396	0.571429
chr1	4928084	4928806	0.571429
chr1	4929292	4929578	0.285714
chr1	4933757	4934249	0.285714
chr1	4941293	4941603	0.285714
chr1	4944908	4945293	0.428571
chr1	4949000	4949507	0.571429
chr1	4960383	4960769	0.285714
chr1	4960874	4961235	0.571429
chr1	4964811	4965309	0.285714
chr1	4966992	4967416	0.285714
chr1	4974470	4974850	0.428571
chr1	4976935	4977712	0.571429
chr1	4978662	4979241	0.428571
chr1	4979936	4980598	0.571429
chr1	4984459	4985360	0.714286
chr1	4985950	4986396	0.714286
chr1	4988563	4988889	0.428571
chr1	4991725	4992149	0.571429
chr1	4996267	4996688	0.714286
chr1	4997248	4997638	0.285714
chr1	5000266	5000884	0.571429
chr1	5003010	5003567	0.285714
chr1	5006671	5006950	0.285714
chr1	5008175	5009012	0.285714
chr1	5009292	5009995	0.571429
chr1	5010731	5011229	0.714286
chr1	5013656	5014184	0.571429
chr1	5016570	5017014	0.571429
chr1	5017642	5017979	0.428571
chr1	5020795	5021281	0.571429
chr1	5021639	5021917	0.285714
chr1	5023434	5023971	0.857143
chr1	5024381	5024691	0.428571
chr1	5027240	5027679	0.428571
chr1	5031952	5032628	0.571429
chr1	5034507	5034936	0.285714
chr1	5041617	5041927	0.428571
chr1	5042570	5042839	0.428571
chr1	5045142	5045365	0.285714
chr1	5045552	5045978	0.857143
chr1	5046986	5047412	0.428571
chr1	5052576	5052956	0.285714
chr1	5063290	5063632	0.571429
chr1	5070556	5071089	0.714286
chr1	5073410	5073893	0.857143
chr1	5080550	5081115	0.714286
chr1	5086811	5087267	0.714286
chr1	5088014	5088418	0.714286
chr1	5095733	5096124	0.285714
chr1	5097343	5097703	0.428571
chr1	5098078	5098757	0.571429
chr1	5103525	5103837	0.428571
chr1	5112148	5112784	0.857143
chr1	5114679	5114989	0.285714
chr1	5115289	5115684	0.285714
chr1	5120519	5121113	0.285714
chr1	5124047	5124430	0.428571
chr1	5127595	5127881	0.285714
chr1	5129098	5129336	0.285714
chr1	5130275	5130835	0.714286
chr1	5130754	5131185	0.857143
chr1	5131384	5131731	0.285714
chr1	5132782	5133048	0.428571
chr1	5141544	5141830	0.285714
chr1	5142781	5143427	0.571429
chr1	5144304	5144865	0.428571
chr1	5145769	5146402	0.571429
chr1	5150140	5150533	0.285714
chr1	5151309	5151794	0.428571
chr1	5154639	5154941	0.285714
chr1	5156974	5157216	0.285714
chr1	5157365	5157966	0.571429
chr1	5162254	5162500	0.285714
chr1	5162793	5163480	0.857143
chr1	5164288	5164979	0.571429
chr1	5170349	5171050	0.428571
chr1	5178297	5178714	0.571429
chr1	5184768	5185287	0.857143
chr1	5190321	5190594	0.285714
chr1	5195403	5196051	0.571429
chr1	5196431	5196910	0.428571
chr1	5201017	5201341	0.428571
chr1	5203294	5203826	0.285714
chr1	5210370	5210842	0.857143
chr1	5217233	5217750	0.857143
chr1	5217533	5218245	0.714286
chr1	5218386	5218737	0.571429
chr1	5219553	5219902	0.428571
chr1	5222641	5223149	0.714286
chr1	5224327	5224575	0.428571
chr1	5226165	5226828	0.428571
chr1	5227665	5228008	0.285714
chr1	5234210	5234643	0.714286
chr1	5235196	5236071	0.571429
chr1	5241415	5241681	0.285714
chr1	5244009	5244524	0.285714
chr1	5244739	5245324	0.428571
chr1	5245915	5246662	0.285714
chr1	5251581	5252028	0.571429
chr1	5252994	5253365	0.428571
chr1	5254304	5254650	0.285714
chr1	5260014	5260548	0.571429
chr1	5260243	5260815	0.571429
chr1	5262596	5263035	0.714286
chr1	5265411	5265806	0.428571
chr1	5275204	5275590	0.428571
chr1	5275197	5276318	0.571429
chr1	5282781	5283192	0.571429
chr1	5283540	5283955	0.571429
chr1	5285288	5285955	0.285714
chr1	5289593	5290062	0.285714
chr1	5293449	5293922	0.571429
chr1	5295157	5295742	0.428571
chr1	5296946	5297274	0.428571
chr1	5297353	5297800	0.285714
chr1	5302012	5302435	0.428571
chr1	5308696	5309066	0.285714
chr1	5312901	5313334	0.428571
chr1	5316046	5316472	0.857143
chr1	5316818	5317128	0.428571
chr1	5321575	5322062	0.571429
chr1	5324335	5324825	0.428571
chr1	5326212	5326523	0.285714
chr1	5330922	5331580	0.857143
chr1	5331631	5332146	0.571429
chr1	5331870	5332290	0.571429
chr1	5332850	5333186	0.428571
chr1	5341464	5342298	0.428571
chr1	5342868	5343570	0.428571
chr1	5345063	5345406	0.285714
chr1	5349545	5350213	0.285714
chr1	5358846	5359322	0.714286
chr1	5364254	5365017	0.571429
chr1	5365790	5366141	0.428571
chr1	5367372	5367696	0.285714
chr1	5373170	5373545	0.428571
chr1	5377443	5378118	0.571429
chr1	5379921	5380473	0.285714
chr1	5382099	5382661	0.285714
chr1	5382993	5383507	0.428571
chr1	5386978	5387813	0.285714
chr1	5389682	5390276	0.428571
chr1	5390694	5391559	0.428571
chr1	5403761	5404419	0.571429
chr1	5414703	5414942	0.285714
chr1	5420732	5421051	0.285714
chr1	5422883	5424028	0.571429
chr1	5427304	5427576	0.285714
chr1	5429633	5430381	0.285714
chr1	5431905	5432760	0.428571
chr1	5435423	5435855	0.285714
chr1	5440166	5440442	0.285714
chr1	5441487	5442145	0.285714
chr1	5443262	5443874	0.428571
chr1	5449247	5449489	0.285714
chr1	5450889	5451347	0.428571
chr1	5451655	5451941	0.285714
chr1	5454438	5455291	0.571429
chr1	5458243	5458701	0.428571
chr1	5464745	5465268	0.571429
chr1	5470032	5470562	0.285714
chr1	5472921	5473575	0.285714
chr1	5479669	5480315	0.428571
chr1	5482032	5482570	0.571429
chr1	5487963	5488339	0.285714
chr1	5497490	5497927	0.285714
chr1	5500258	5500658	0.428571
chr1	5507399	5508114	0.428571
chr1	5510884	5511368	0.428571
chr1	5513183	5513479	0.285714
chr1	5519404	5519712	0.285714
chr1	5524862	5525232	0.571429
chr1	5526054	5527050	0.428571
chr1	5527161	5527555	0.285714
chr1	5528045	5528410	0.285714
chr1	5536819	5537094	0.285714
chr1	5537293	5537921	0.571429
chr1	5538548	5539015	0.428571
chr1	5543266	5543702	0.285714
chr1	5552318	5553180	0.571429
chr1	5554125	5554511	0.571429
chr1	5557703	5558155	0.571429
chr1	5562492	5563136	0.428571
chr1	5563872	5564302	0.428571
chr1	5564347	5565110	0.571429
chr1	5566920	5567385	0.428571
chr1	5571356	5572260	0.571429
chr1	5574707	5575300	0.428571
chr1	5575506	5576420	0.428571
chr1	5577675	5578040	0.571429
chr1	5577985	5578550	0.571429
chr1	5581555	5581829	0.285714
chr1	5583147	5583428	0.285714
chr1	5583789	5584124	0.285714
chr1	5584887	5585142	0.285714
chr1	5592938	5593497	0.571429
chr1	5594093	5594791	0.428571
chr1	5594483	5594939	0.428571
chr1	5601479	5602031	0.571429
chr1	5603469	5604439	0.285714
chr1	5605454	5605835	0.571429
chr1	5615607	5615932	0.428571
chr1	5616782	5618003	0.428571
chr1	5623418	5623867	0.571429
chr1	5625463	5625704	0.285714
chr1	5632260	5632978	0.714286
chr1	5635487	5635934	0.428571
chr1	5639432	5639904	0.428571
chr1	5640529	5640867	0.285714
chr1	5643570	5644083	0.428571
chr1	5650345	5650944	0.714286
chr1	5650326	5651481	0.714286
chr1	5652156	5652793	0.428571
chr1	5661298	5661981	0.428571
chr1	5662508	5663011	0.285714
chr1	5667476	5668401	0.285714
chr1	5671107	5671672	0.571429
chr1	5673441	5673787	0.285714
chr1	5674339	5674957	0.571429
chr1	5678644	5679305	0.285714
chr1	5682812	5683221	0.285714
chr1	5684322	5684744	0.285714
chr1	5691779	5692067	0.285714
chr1	5697828	5698237	0.571429
chr1	5703996	5704469	0.428571
chr1	5705168	5705873	0.285714
chr1	5711854	5712606	0.428571
chr1	5713350	5713815	0.285714
chr1	5718082	5718453	0.285714
chr1	5718844	5719629	0.571429
chr1	5726217	5726697	0.285714
chr1	5733542	5734158	0.428571
chr1	5734488	5735371	0.571429
chr1	5742836	5743767	0.428571
chr1	5744939	5745223	0.571429
chr1	5745980	5747178	0.428571
chr1	5748909	5749388	0.428571
chr1	5758057	5758735	0.571429
chr1	5758845	5759937	0.428571
chr1	5763875	5764265	0.428571
chr1	5764715	5765319	0.428571
chr1	5766137	5766864	0.571429
chr1	5767816	5768682	0.571429
chr1	5770909	5771337	0.285714
chr1	5773724	5774021	0.285714
chr1	5779604	5780121	0.571429
chr1	5779650	5780318	0.571429
chr1	5784676	5785070	0.285714
chr1	5786337	5787318	0.428571
chr1	5790437	5790724	0.285714
chr1	5793088	5793734	0.428571
chr1	5798188	5798878	0.571429
chr1	5799234	5799582	0.428571
chr1	5799870	5800361	0.428571
chr1	5801510	5801960	0.428571
chr1	5801950	5802308	0.428571
chr1	5803871	5804560	0.285714
chr1	5808614	5809244	0.285714
chr1	5811547	5812235	0.857143
chr1	5814007	5814664	0.714286
chr1	5814819	5815163	0.428571
chr1	5819693	5820355	0.285714
chr1	5820981	5821292	0.285714
chr1	5822337	5822976	0.428571
chr1	5830616	5831154	0.571429
chr1	5831340	5831970	0.285714
chr1	5837094	5837357	0.285714
chr1	5840856	5841659	0.285714
chr1	5845696	5846135	0.285714
chr1	5846974	5847518	0.285714
chr1	5852637	5853240	0.285714
chr1	5887214	5887636	0.285714
chr1	5922607	5922939	0.285714
chr1	5937871	5938420	0.285714
chr1	5992804	5994005	0.857143
chr1	5994198	5994553	0.428571
chr1	6002925	6003500	0.285714
chr1	6005563	6005857	0.285714
chr1	6011165	6011637	0.285714
chr1	6025244	6025682	0.571429
chr1	6025268	6027079	0.571429
chr1	6038916	6039411	0.285714
chr1	6065021	6065635	0.428571
chr1	6065891	6066353	0.428571
chr1	6071455	6072335	0.285714
chr1	6077485	6078202	0.285714
chr1	6082839	6083816	0.285714
chr1	6089043	6089601	0.285714
chr1	6090338	6090743	0.285714
chr1	6099335	6100729	0.428571
chr1	6102378	6102830	0.428571
chr1	6103187	6103557	0.285714
chr1	6109002	6109414	0.428571
chr1	6109574	6110529	0.714286
chr1	6111669	6111941	0.285714
chr1	6124604	6125272	0.285714
chr1	6125366	6125838	0.285714
chr1	6126103	6126788	0.714286
chr1	6133903	6134675	0.285714
chr1	6146426	6147099	0.571429
chr1	6147226	6147612	0.428571
chr1	6148569	6149207	0.714286
chr1	6159630	6160082	0.285714
chr1	6162814	6163162	0.428571
chr1	6170127	6171116	0.714286
chr1	6177536	6178367	0.714286
chr1	6178564	6179055	0.714286
chr1	6178619	6179766	1
chr1	6179110	6180940	1
chr1	6205652	6206780	0.428571
chr1	6208783	6209532	0.285714
chr1	6241582	6242861	0.857143
chr1	6243081	6243814	0.714286
chr1	6244014	6244399	0.571429
chr1	6245441	6246223	0.571429
chr1	6248931	6250520	0.857143
chr1	6251250	6251752	0.428571
chr1	6261113	6261784	0.285714
chr1	6304813	6306093	0.428571
chr1	6339958	6340282	0.285714
chr1	6418380	6420341	0.857143
chr1	6423963	6425559	0.857143
chr1	6439947	6441220	0.714286
chr1	6447093	6448592	0.857143
chr1	6453872	6456425	0.857143
chr1	6461276	6461900	0.428571
chr1	6465958	6466400	0.428571
chr1	6484869	6486604	1
chr1	6496980	6497418	0.285714
chr1	6505817	6506385	0.285714
chr1	6562212	6562502	0.428571
chr1	6573094	6573488	0.571429
chr1	6573529	6573993	0.285714
chr1	6574771	6575189	0.428571
chr1	6706413	6706774	0.285714
chr1	6712083	6712389	0.285714
chr1	6713036	6713475	0.285714
chr1	6715055	6715655	0.714286
chr1	6714954	6716283	0.714286
chr1	6725510	6725804	0.285714
chr1	6726209	6726843	0.428571
chr1	6732406	6732728	0.285714
chr1	6735326	6735964	0.571429
chr1	6745541	6745902	0.285714
chr1	6747166	6747637	0.428571
chr1	6750965	6751494	0.428571
chr1	6758048	6758728	0.714286
chr1	6768336	6769030	0.428571
chr1	6769694	6770479	0.571429
chr1	6770699	6770994	0.285714
chr1	6776999	6777481	0.571429
chr1	6907348	6908110	0.285714
chr1	6912575	6912992	0.285714
chr1	6913205	6913731	0.571429
chr1	6915640	6916398	0.428571
chr1	6916952	6917477	0.285714
chr1	6924246	6924618	0.428571
chr1	6930639	6931040	0.285714
chr1	6934031	6934743	0.571429
chr1	6936677	6937025	0.857143
chr1	6936882	6937522	0.857143
chr1	6938210	6938615	0.285714
chr1	6941464	6941959	0.285714
chr1	6942725	6943108	0.285714
chr1	6944404	6944670	0.285714
chr1	6949794	6950250	0.285714
chr1	6951651	6952340	0.285714
chr1	6961812	6962968	0.857143
chr1	6962443	6963264	0.714286
chr1	6963089	6964217	0.857143
chr1	6968064	6968321	0.285714
chr1	6968891	6969616	0.571429
chr1	6982337	6982916	0.285714
chr1	6983843	6984272	0.285714
chr1	6984441	6985362	0.285714
chr1	6991843	6992283	0.285714
chr1	6997665	6998590	0.571429
chr1	6999922	7000414	0.428571
chr1	7009373	7009957	0.285714
chr1	7010851	7011116	0.285714
chr1	7018890	7019208	0.428571
chr1	7019759	7019994	0.285714
chr1	7020628	7021489	0.714286
chr1	7026090	7026392	0.285714
chr1	7034206	7034491	0.285714
chr1	7040695	7041338	0.428571
chr1	7042252	7042734	0.571429
chr1	7043979	7044792	0.714286
chr1	7049936	7050405	0.285714
chr1	7052067	7052624	0.571429
chr1	7052569	7053223	0.714286
chr1	7061128	7061533	0.428571
chr1	7062321	7062929	0.571429
chr1	7064480	7064838	0.285714
chr1	7068799	7069119	0.285714
chr1	7069496	7069773	0.285714
chr1	7069840	7070331	0.714286
chr1	7072657	7073330	0.571429
chr1	7075626	7075970	0.285714
chr1	7084350	7084873	0.714286
chr1	7085478	7086110	0.571429
chr1	7087923	7088200	0.285714
chr1	7092726	7093036	0.285714
chr1	7095631	7095889	0.285714
chr1	7097101	7097493	0.571429
chr1	7098729	7099310	0.285714
chr1	7100536	7101053	0.285714
chr1	7107490	7108084	0.571429
chr1	7113187	7113420	0.285714
chr1	7116932	7117262	0.571429
chr1	7123574	7124346	0.285714
chr1	7130929	7131304	0.571429
chr1	7131733	7132050	0.285714
chr1	7137347	7138231	0.857143
chr1	7143022	7143306	0.285714
chr1	7148560	7149893	0.428571
chr1	7149547	7150352	0.428571
chr1	7155073	7155496	0.285714
chr1	7163350	7163580	0.285714
chr1	7165423	7165754	0.285714
chr1	7166048	7166418	0.285714
chr1	7172490	7173406	0.714286
chr1	7174511	7174912	0.285714
chr1	7175563	7175914	0.285714
chr1	7177078	7177906	0.571429
chr1	7182220	7182520	0.428571
chr1	7186916	7187229	0.571429
chr1	7192200	7192856	0.571429
chr1	7192930	7193343	0.571429
chr1	7195191	7195713	0.428571
chr1	7198260	7199755	0.714286
chr1	7203724	7204164	0.571429
chr1	7204811	7205415	1
chr1	7207965	7208251	0.285714
chr1	7214367	7214736	0.571429
chr1	7215309	7215755	0.571429
chr1	7216464	7216741	0.428571
chr1	7220751	7221168	0.285714
chr1	7231938	7232458	0.285714
chr1	7234192	7234575	0.285714
chr1	7238583	7239039	0.428571
chr1	7245810	7246286	0.428571
chr1	7246562	7247030	0.428571
chr1	7248179	7248618	0.428571
chr1	7256224	7256689	0.571429
chr1	7258749	7259235	0.285714
chr1	7262196	7262929	0.571429
chr1	7264919	7265281	0.285714
chr1	7266605	7266956	0.428571
chr1	7270345	7270614	0.285714
chr1	7274912	7275141	0.285714
chr1	7278919	7279229	0.428571
chr1	7279376	7280312	0.571429
chr1	7286034	7286431	0.428571
chr1	7292846	7293373	0.571429
chr1	7293811	7294572	0.571429
chr1	7294673	7295034	0.285714
chr1	7300309	7300718	0.285714
chr1	7301393	7302102	0.714286
chr1	7309190	7309714	0.571429
chr1	7316694	7317348	0.285714
chr1	7324609	7324856	0.285714
chr1	7325842	7326156	0.285714
chr1	7327081	7327496	0.571429
chr1	7336059	7336851	0.428571
chr1	7344686	7345071	0.285714
chr1	7347996	7348578	0.428571
chr1	7351015	7351481	0.285714
chr1	7358374	7358782	0.285714
chr1	7358841	7359169	0.285714
chr1	7362323	7363020	0.285714
chr1	7370975	7371486	0.285714
chr1	7373270	7373549	0.285714
chr1	7390758	7391172	0.285714
chr1	7392460	7392925	0.428571
chr1	7394965	7395235	0.428571
chr1	7403612	7404007	0.285714
chr1	7408011	7408675	0.285714
chr1	7409338	7409672	0.285714
chr1	7417066	7417528	0.571429
chr1	7417434	7417932	0.571429
chr1	7427817	7428165	0.428571
chr1	7456650	7457077	0.285714
chr1	7457678	7458112	0.285714
chr1	7462813	7463387	0.714286
chr1	7476851	7477191	0.285714
chr1	7483399	7484419	0.571429
chr1	7494402	7494700	0.285714
chr1	7495853	7496283	0.571429
chr1	7503788	7504094	0.428571
chr1	7505276	7505683	0.285714
chr1	7507605	7508396	0.285714
chr1	7514906	7515340	0.571429
chr1	7518365	7519035	0.428571
chr1	7524848	7525373	0.571429
chr1	7525682	7526060	0.428571
chr1	7526314	7526879	0.285714
chr1	7533009	7533425	0.571429
chr1	7534469	7535437	0.571429
chr1	7536375	7537609	0.571429
chr1	7548293	7548700	0.285714
chr1	7548865	7549309	0.428571
chr1	7550396	7550918	0.285714
chr1	7557868	7558515	0.428571
chr1	7559017	7559446	0.285714
chr1	7578242	7578687	0.285714
chr1	7580502	7580762	0.285714
chr1	7586083	7586830	0.428571
chr1	7588027	7588744	0.285714
chr1	7595954	7596735	0.428571
chr1	7600958	7601908	0.857143
chr1	7605029	7605691	0.571429
chr1	7606057	7606327	0.285714
chr1	7606981	7607731	0.285714
chr1	7611531	7612036	0.571429
chr1	7613509	7614228	0.285714
chr1	7620763	7621489	0.714286
chr1	7625005	7625900	0.571429
chr1	7631590	7632036	0.428571
chr1	7632623	7633052	0.285714
chr1	7640243	7640721	0.285714
chr1	7641856	7642708	0.428571
chr1	7652294	7652836	0.428571
chr1	7656824	7657209	0.285714
chr1	7661530	7662258	0.571429
chr1	7669777	7670370	0.714286
chr1	7672642	7673134	0.285714
chr1	7680378	7681018	0.285714
chr1	7684841	7685268	0.285714
chr1	7694564	7694808	0.285714
chr1	7701953	7702319	0.285714
chr1	7703762	7704256	0.857143
chr1	7705046	7705962	0.714286
chr1	7708186	7708430	0.285714
chr1	7718479	7718840	0.285714
chr1	7728122	7728524	0.428571
chr1	7732308	7732794	0.571429
chr1	7741338	7741841	0.285714
chr1	7743818	7744189	0.285714
chr1	7758639	7758979	0.285714
chr1	7765702	7766048	0.428571
chr1	7853951	7854382	0.285714
chr1	7855310	7855640	0.285714
chr1	7865873	7866506	0.428571
chr1	7869124	7869427	0.285714
chr1	7874225	7874746	0.428571
chr1	7875038	7875585	0.428571
chr1	7875854	7876430	0.428571
chr1	7884636	7885145	0.285714
chr1	7885374	7885883	0.857143
chr1	7886008	7886289	0.428571
chr1	7886681	7887051	0.428571
chr1	7889620	7890071	0.285714
chr1	7891967	7892275	0.285714
chr1	7901832	7902236	0.428571
chr1	7913071	7913328	0.285714
chr1	7913662	7914283	0.714286
chr1	7915131	7915661	0.714286
chr1	7916963	7917243	0.285714
chr1	7925765	7926187	0.571429
chr1	7928584	7928896	0.571429
chr1	7933618	7934058	0.571429
chr1	7933489	7934718	0.714286
chr1	7936096	7936405	0.571429
chr1	7939043	7939327	0.285714
chr1	7941311	7941542	0.285714
chr1	7942288	7942883	0.571429
chr1	7950180	7950523	0.428571
chr1	7951013	7951348	0.428571
chr1	7952110	7953455	0.714286
chr1	8025558	8026339	0.571429
chr1	8026421	8026938	0.285714
chr1	8211126	8211564	0.428571
chr1	8216944	8217948	0.714286
chr1	8281912	8282504	0.428571
chr1	8303587	8303854	0.285714
chr1	8304287	8304641	0.285714
chr1	8305001	8305722	0.285714
chr1	8314603	8315162	0.571429
chr1	8317647	8318660	0.285714
chr1	8323179	8323404	0.285714
chr1	8329405	8329880	0.428571
chr1	8433516	8433846	0.285714
chr1	8500402	8501495	0.857143
chr1	8501542	8502568	0.428571
chr1	8512049	8512339	0.285714
chr1	8530677	8530943	0.285714
chr1	8702844	8703649	0.571429
chr1	8895313	8895841	0.285714
chr1	8906458	8907242	0.285714
chr1	8911948	8912430	0.428571
chr1	8913875	8914368	0.285714
chr1	8937289	8937781	0.428571
chr1	8959740	8960090	0.285714
chr1	9014571	9015229	0.285714
chr1	9024746	9025321	0.285714
chr1	9031395	9032495	0.571429
chr1	9038850	9040456	0.714286
chr1	9063505	9064015	0.285714
chr1	9071461	9072322	0.285714
chr1	9087229	9087544	0.428571
chr1	9088385	9088781	0.428571
chr1	9089597	9089839	0.285714
chr1	9137202	9137538	0.285714
chr1	9181978	9183562	0.857143
chr1	9197286	9197843	0.714286
chr1	9197423	9198235	0.714286
chr1	9198395	9199097	0.857143
chr1	9199593	9199920	0.285714
chr1	9203621	9204054	0.714286
chr1	9209209	9210301	0.714286
chr1	9280969	9281318	0.428571
chr1	9281382	9282237	0.714286
chr1	9304924	9305404	0.285714
chr1	9319660	9320136	0.285714
chr1	9324751	9325251	0.285714
chr1	9361468	9361847	0.285714
chr1	9382095	9382658	0.428571
chr1	9416949	9417468	0.285714
chr1	9422293	9422745	0.571429
chr1	9423036	9423276	0.285714
chr1	9441446	9441893	0.428571
chr1	9449828	9450117	0.285714
chr1	9450425	9450774	0.285714
chr1	9473127	9473570	0.428571
chr1	9475059	9475709	0.428571
chr1	9494891	9495372	0.571429
chr1	9495108	9495731	0.571429
chr1	9519333	9519950	0.571429
chr1	9619152	9619831	0.571429
chr1	9620374	9620905	0.428571
chr1	9625644	9626106	0.428571
chr1	9626277	9626727	0.428571
chr1	9627678	9628068	0.285714
chr1	9651368	9653154	1
chr1	9659849	9660301	0.285714
chr1	9661679	9662035	0.285714
chr1	9665775	9666426	0.857143
chr1	9666704	9667191	0.428571
chr1	9674695	9675537	0.285714
chr1	9676007	9676311	0.285714
chr1	9919089	9919383	0.428571
chr1	9962204	9962477	0.285714
chr1	9996957	9998454	0.857143
chr1	9998412	9998703	0.571429
chr1	10026101	10026603	0.428571
chr1	10028467	10029322	0.571429
chr1	10199381	10199796	0.285714
chr1	10426135	10426955	0.428571
chr1	10450034	10450629	0.714286
chr1	10638210	10638870	0.714286
chr1	10639393	10640003	0.571429
chr1	10704342	10705191	0.571429
chr1	10727771	10728129	0.285714
chr1	10742773	10743329	0.285714
chr1	10751592	10752644	0.571429
chr1	10761840	10762239	0.285714
chr1	10781078	10781582	0.285714
chr1	10787280	10787652	0.428571
chr1	10788311	10789237	0.571429
chr1	10789893	10790240	0.428571
chr1	10793764	10794181	0.714286
chr1	10794285	10794952	0.714286
chr1	10794347	10795185	0.714286
chr1	10795319	10796570	0.857143
chr1	10804140	10804839	0.428571
chr1	10819687	10820108	0.285714
chr1	10824782	10825200	0.428571
chr1	10827370	10828226	0.571429
chr1	10835249	10836309	0.571429
chr1	10849305	10849962	0.285714
chr1	10866102	10866694	0.428571
chr1	10866869	10867555	0.285714
chr1	10888282	10889387	0.857143
chr1	10889565	10889860	0.285714
chr1	10898329	10898837	0.428571
chr1	10899940	10900415	0.285714
chr1	10904642	10905083	0.285714
chr1	10905985	10906673	0.428571
chr1	10912390	10912759	0.285714
chr1	10918910	10919267	0.285714
chr1	10919785	10920430	0.428571
chr1	10921266	10921675	0.285714
chr1	10927940	10928265	0.571429
chr1	10934265	10934672	0.285714
chr1	10953974	10954541	0.571429
chr1	10973499	10974440	0.571429
chr1	11036223	11036582	0.285714
chr1	11038508	11038911	0.428571
chr1	11039356	11040144	0.285714
chr1	11052793	11053203	0.428571
chr1	11249864	11250422	0.428571
chr1	11305529	11306477	0.571429
chr1	11320026	11320431	0.571429
chr1	11338754	11339085	0.571429
chr1	11339827	11340273	0.714286
chr1	11346233	11346511	0.285714
chr1	11350035	11350424	0.285714
chr1	11355450	11356180	0.571429
chr1	11356321	11356683	0.571429
chr1	11356485	11357330	0.571429
chr1	11357408	11357742	0.285714
chr1	11362400	11363164	0.285714
chr1	11363740	11364215	0.714286
chr1	11369883	11370371	0.285714
chr1	11372905	11373146	0.285714
chr1	11381559	11381912	0.285714
chr1	11385715	11386275	0.285714
chr1	11386427	11386752	0.428571
chr1	11389533	11389861	0.285714
chr1	11391737	11392163	0.285714
chr1	11395605	11395980	0.428571
chr1	11396938	11397832	0.714286
chr1	11406777	11407049	0.428571
chr1	11414937	11415286	0.428571
chr1	11416367	11416833	0.428571
chr1	11420913	11421327	0.428571
chr1	11421496	11422126	0.428571
chr1	11434339	11435188	0.428571
chr1	11444760	11445315	0.428571
chr1	11445076	11445650	0.428571
chr1	11450531	11451014	0.428571
chr1	11453891	11454324	0.285714
chr1	11458693	11459006	0.428571
chr1	11471690	11472064	0.285714
chr1	11478295	11480325	0.857143
chr1	11480195	11480846	0.857143
chr1	11489136	11489673	0.285714
chr1	11490336	11490723	0.285714
chr1	11499931	11500343	0.428571
chr1	11500959	11502320	0.857143
chr1	11511497	11512184	0.571429
chr1	11517133	11517666	0.428571
chr1	11519420	11519930	0.285714
chr1	11529385	11530016	0.285714
chr1	11536169	11537298	0.428571
chr1	11538867	11539249	0.285714
chr1	11545773	11546189	0.428571
chr1	11547334	11547772	0.285714
chr1	11548097	11548554	0.428571
chr1	11553335	11553992	0.428571
chr1	11556991	11557430	0.714286
chr1	11558488	11559045	0.285714
chr1	11559686	11560148	0.714286
chr1	11559747	11560259	0.714286
chr1	11560878	11561291	0.428571
chr1	11563388	11564083	0.428571
chr1	11570831	11571372	0.428571
chr1	11576452	11577131	0.714286
chr1	11578456	11578995	0.428571
chr1	11579574	11579936	0.285714
chr1	11585662	11586172	0.571429
chr1	11586823	11587246	0.571429
chr1	11592962	11593565	0.428571
chr1	11598018	11598334	0.285714
chr1	11598710	11599018	0.285714
chr1	11608370	11609237	0.857143
chr1	11616747	11617355	0.428571
chr1	11619607	11619987	0.285714
chr1	11625792	11626305	0.571429
chr1	11632028	11632433	0.285714
chr1	11634210	11634629	0.285714
chr1	11635210	11636014	0.428571
chr1	11637146	11637886	0.285714
chr1	11648621	11649377	0.571429
chr1	11649578	11650019	0.428571
chr1	11650022	11650333	0.571429
chr1	11650269	11650918	0.714286
chr1	11690707	11692667	0.857143
chr1	11700714	11701344	0.714286
chr1	11706216	11706696	0.285714
chr1	11714826	11715310	0.285714
chr1	11761540	11762719	0.857143
chr1	11765871	11766818	0.285714
chr1	11767998	11768338	0.285714
chr1	11776337	11776885	0.285714
chr1	11778497	11779140	0.285714
chr1	11784285	11784709	0.285714
chr1	11784900	11785431	0.285714
chr1	11858115	11859651	0.857143
chr1	11859835	11860207	0.714286
chr1	11865203	11865500	0.285714
chr1	11869734	11870112	0.285714
chr1	11870452	11870887	0.285714
chr1	11877556	11879055	0.571429
chr1	11887007	11887446	0.285714
chr1	11897747	11899287	1
chr1	11899330	11899768	0.285714
chr1	12008492	12009100	0.285714
chr1	12037005	12037383	0.428571
chr1	12038144	12038616	0.428571
chr1	12047481	12048045	0.428571
chr1	12063020	12064521	0.857143
chr1	12078298	12078728	0.428571
chr1	12079359	12079739	0.571429
chr1	12089786	12090597	0.285714
chr1	12092516	12093117	0.428571
chr1	12106819	12107316	0.571429
chr1	12122978	12124000	0.857143
chr1	12141293	12141620	0.428571
chr1	12142171	12142789	0.285714
chr1	12152908	12153346	0.285714
chr1	12155088	12155371	0.285714
chr1	12166634	12167858	0.857143
chr1	12178423	12179394	0.714286
chr1	12178671	12179586	0.714286
chr1	12191032	12192002	0.714286
chr1	12199387	12199835	0.285714
chr1	12206957	12207315	0.285714
chr1	12214951	12215477	0.285714
chr1	12217056	12217433	0.285714
chr1	12220134	12220525	0.285714
chr1	12226075	12226768	0.285714
chr1	12540144	12540785	0.428571
chr1	12541349	12541722	0.285714
chr1	12630151	12630968	0.714286
chr1	12631564	12631878	0.285714
chr1	12635998	12636840	0.285714
chr1	12644716	12645450	0.428571
chr1	12645404	12645806	0.428571
chr1	12651756	12652200	0.285714
chr1	12658068	12658934	0.714286
chr1	12664936	12665519	0.428571
chr1	12673647	12674032	0.571429
chr1	12678354	12678668	0.285714
chr1	12679365	12679740	0.285714
chr1	12683191	12683620	0.571429
chr1	12686763	12687089	0.428571
chr1	12690718	12691109	0.285714
chr1	12693596	12694147	0.428571
chr1	12694562	12694888	0.428571
chr1	12696169	12696535	0.571429
chr1	12701650	12702117	0.857143
chr1	12714039	12714653	0.857143
chr1	12715839	12716279	0.285714
chr1	12719036	12719367	0.285714
chr1	12720942	12721426	0.285714
chr1	12721731	12722227	0.571429
chr1	12723613	12724104	0.428571
chr1	12726265	12726705	0.285714
chr1	12727570	12728055	0.571429
chr1	12740545	12741308	0.571429
chr1	12744773	12745178	0.571429
chr1	12746972	12747384	0.571429
chr1	12749357	12749619	0.428571
chr1	12751252	12751613	0.571429
chr1	12755108	12755603	0.857143
chr1	12756414	12756637	0.285714
chr1	12759245	12759727	0.285714
chr1	12760415	12761062	0.428571
chr1	12761356	12762042	0.428571
chr1	12768655	12769298	0.571429
chr1	12770123	12770951	0.857143
chr1	12774908	12775402	0.428571
chr1	12776916	12777565	0.714286
chr1	12783267	12783537	0.285714
chr1	12787018	12787868	0.571429
chr1	12788111	12788388	0.285714
chr1	12793208	12793561	0.285714
chr1	12795576	12795886	0.428571
chr1	12796992	12798010	0.571429
chr1	12798866	12799184	0.428571
chr1	12806547	12806951	0.571429
chr1	12807381	12807849	0.428571
chr1	12809998	12810603	0.428571
chr1	12818922	12819746	0.571429
chr1	12821053	12821438	0.571429
chr1	12822092	12822637	0.857143
chr1	12828238	12829040	0.428571
chr1	12830627	12831027	0.285714
chr1	12838339	12838810	0.428571
chr1	12840852	12841389	0.428571
chr1	12844113	12844413	0.428571
chr1	12847904	12848211	0.428571
chr1	12849034	12849374	0.571429
chr1	12852114	12852469	0.428571
chr1	12854293	12854590	0.428571
chr1	12854987	12855256	0.285714
chr1	12861354	12861688	0.285714
chr1	12862690	12863957	0.285714
chr1	12864609	12864971	0.428571
chr1	12873481	12874387	0.714286
chr1	12882811	12883577	0.571429
chr1	12885138	12885770	0.428571
chr1	12892380	12892710	0.285714
chr1	12893006	12893365	0.428571
chr1	12895369	12895817	0.428571
chr1	12902405	12903216	0.857143
chr1	12905124	12905988	0.714286
chr1	12911238	12911840	0.571429
chr1	12911270	12912525	0.571429
chr1	12913187	12913808	0.714286
chr1	12913356	12914351	0.714286
chr1	12917690	12918212	0.428571
chr1	12919701	12920471	0.571429
chr1	12927791	12928193	0.285714
chr1	12929226	12929800	0.428571
chr1	12929965	12930469	0.285714
chr1	12935880	12936327	0.285714
chr1	12941922	12942759	0.428571
chr1	12946736	12947163	0.571429
chr1	12952355	12953471	0.857143
chr1	13004466	13005619	0.571429
chr1	13006320	13006767	0.428571
chr1	13009796	13010285	0.428571
chr1	13023063	13023881	0.571429
chr1	13024123	13024663	0.285714
chr1	13031727	13032029	0.285714
chr1	13033060	13034333	0.571429
chr1	13035002	13035353	0.428571
chr1	13043665	13044554	0.714286
chr1	13046536	13047387	0.571429
chr1	13052998	13053858	0.285714
chr1	13061476	13061811	0.428571
chr1	13062943	13063413	0.571429
chr1	13063655	13064036	0.571429
chr1	13069082	13069508	0.428571
chr1	13073543	13074154	0.285714
chr1	13079883	13080886	0.714286
chr1	13089335	13089653	0.285714
chr1	13091637	13092961	0.428571
chr1	13097562	13098025	0.571429
chr1	13100865	13101427	0.285714
chr1	13105090	13105662	0.428571
chr1	13111872	13112123	0.285714
chr1	13112819	13113204	0.571429
chr1	13114469	13114773	0.285714
chr1	13115921	13116297	0.571429
chr1	13121991	13122352	0.428571
chr1	13128793	13129215	0.285714
chr1	13132678	13133317	0.285714
chr1	13133801	13135107	0.571429
chr1	13141193	13141461	0.285714
chr1	13145913	13146828	0.714286
chr1	13152633	13153235	0.428571
chr1	13157115	13157705	0.428571
chr1	13162751	13163092	0.285714
chr1	13163383	13163868	0.571429
chr1	13170668	13171479	0.285714
chr1	13175050	13175827	0.428571
chr1	13182025	13182388	0.285714
chr1	13182715	13183139	0.428571
chr1	13184302	13185153	0.571429
chr1	13193576	13193938	0.285714
chr1	13194558	13195564	0.714286
chr1	13194585	13195898	0.714286
chr1	13196949	13197277	0.428571
chr1	13199291	13199608	0.285714
chr1	13204973	13205841	0.571429
chr1	13216988	13217556	0.428571
chr1	13218648	13219205	0.285714
chr1	13223452	13223843	0.285714
chr1	13224717	13224986	0.285714
chr1	13225557	13226158	0.571429
chr1	13229431	13230087	0.428571
chr1	13229792	13230454	0.428571
chr1	13236356	13236817	0.714286
chr1	13238171	13238482	0.428571
chr1	13238681	13239090	0.285714
chr1	13241936	13242416	0.428571
chr1	13243008	13243759	0.571429
chr1	13245227	13245509	0.285714
chr1	13245860	13246549	0.571429
chr1	13254655	13255307	0.285714
chr1	13258395	13258713	0.285714
chr1	13259071	13259858	0.285714
chr1	13271281	13271846	0.285714
chr1	13272055	13272507	0.428571
chr1	13273639	13274004	0.428571
chr1	13281318	13282022	0.571429
chr1	13283648	13284124	0.285714
chr1	13287424	13288465	0.857143
chr1	13289196	13289743	0.571429
chr1	13290198	13290544	0.285714
chr1	13295805	13296635	0.714286
chr1	13298519	13299464	0.714286
chr1	13305868	13306486	0.428571
chr1	13308505	13308823	0.285714
chr1	13310861	13311203	0.285714
chr1	13316007	13316490	0.285714
chr1	13318383	13318952	0.571429
chr1	13324631	13325126	0.428571
chr1	13325255	13325504	0.285714
chr1	13328519	13329614	0.428571
chr1	13330162	13331051	0.714286
chr1	13339293	13339661	0.428571
chr1	13340361	13340810	0.428571
chr1	13340433	13341612	0.571429
chr1	13342526	13342907	0.285714
chr1	13349892	13350576	0.428571
chr1	13350775	13351566	0.571429
chr1	13364356	13364887	0.285714
chr1	13365358	13365744	0.285714
chr1	13369088	13369580	0.571429
chr1	13371107	13371896	0.428571
chr1	13372134	13372385	0.285714
chr1	13373630	13374118	0.285714
chr1	13380784	13381163	0.428571
chr1	13383532	13383931	0.285714
chr1	13389674	13390145	0.285714
chr1	13392761	13393173	0.285714
chr1	13394650	13395755	0.714286
chr1	13401904	13402433	0.428571
chr1	13416285	13416882	0.285714
chr1	13421455	13421756	0.285714
chr1	13422270	13422533	0.285714
chr1	13426865	13427165	0.285714
chr1	13427521	13427828	0.285714
chr1	13428791	13429092	0.428571
chr1	13430388	13431015	0.571429
chr1	13433666	13434519	0.714286
chr1	13436111	13436966	0.714286
chr1	13439003	13439823	0.714286
chr1	13446061	13446622	0.571429
chr1	13447118	13447492	0.285714
chr1	13454693	13455091	0.571429
chr1	13456080	13456761	0.714286
chr1	13456987	13457237	0.428571
chr1	13457943	13458449	0.285714
chr1	13462413	13462984	0.571429
chr1	13464079	13464446	0.428571
chr1	13472610	13472920	0.285714
chr1	13473145	13473468	0.285714
chr1	13475741	13476143	0.285714
chr1	13476355	13476639	0.285714
chr1	13482931	13483704	0.285714
chr1	13491726	13492064	0.285714
chr1	13501502	13502098	0.571429
chr1	13503356	13503996	0.285714
chr1	13505148	13505620	0.428571
chr1	13512021	13512339	0.571429
chr1	13512795	13514499	0.857143
chr1	13517980	13518484	0.428571
chr1	13523579	13524030	0.285714
chr1	13525717	13526114	0.285714
chr1	13527297	13527791	0.428571
chr1	13529994	13530602	0.285714
chr1	13536247	13536658	0.285714
chr1	13538296	13538803	0.285714
chr1	13546564	13547074	0.285714
chr1	13548674	13548957	0.285714
chr1	13552588	13553026	0.428571
chr1	13554686	13555485	0.571429
chr1	13560411	13560887	0.714286
chr1	13561780	13562325	0.571429
chr1	13567379	13567861	0.571429
chr1	13568020	13568925	0.714286
chr1	13574147	13574402	0.285714
chr1	13574612	13574948	0.428571
chr1	13575809	13576206	0.571429
chr1	13576931	13577364	0.571429
chr1	13578183	13578592	0.285714
chr1	13583026	13583465	0.571429
chr1	13582966	13584740	1
chr1	13589788	13590103	0.285714
chr1	13590422	13591181	0.428571
chr1	13594703	13595043	0.428571
chr1	13605659	13606035	0.428571
chr1	13610850	13611274	0.571429
chr1	13615210	13615602	0.285714
chr1	13618224	13618836	0.571429
chr1	13630278	13630673	0.285714
chr1	13634315	13634778	0.428571
chr1	13640359	13640798	0.428571
chr1	13643498	13643771	0.285714
chr1	13648960	13649361	0.714286
chr1	13654377	13654906	0.571429
chr1	13657392	13658665	0.857143
chr1	13668275	13668712	0.428571
chr1	13673147	13673680	0.428571
chr1	13674241	13674610	0.285714
chr1	13680043	13680488	0.428571
chr1	13680801	13681178	0.285714
chr1	13690461	13690848	0.428571
chr1	13694338	13695077	0.571429
chr1	13828486	13829419	0.428571
chr1	13835295	13835720	0.285714
chr1	13838956	13839396	0.714286
chr1	13845538	13845857	0.428571
chr1	13848396	13848940	0.428571
chr1	13850346	13850979	0.285714
chr1	13855615	13856353	0.571429
chr1	13875449	13875851	0.285714
chr1	13876293	13877264	0.714286
chr1	13884751	13885288	0.714286
chr1	13891185	13891523	0.428571
chr1	13892646	13893476	0.857143
chr1	13897974	13898720	0.285714
chr1	13921630	13921948	0.428571
chr1	13923275	13923870	0.571429
chr1	13932175	13932631	0.285714
chr1	13938603	13939004	0.285714
chr1	13942211	13942684	0.571429
chr1	13949909	13950320	0.285714
chr1	13958308	13958630	0.285714
chr1	13962002	13962367	0.285714
chr1	13964918	13965214	0.428571
chr1	13966107	13966609	0.571429
chr1	13967697	13968173	0.428571
chr1	13977854	13978223	0.428571
chr1	13979702	13979936	0.285714
chr1	13982991	13983800	0.571429
chr1	13983995	13984356	0.285714
chr1	13996002	13996944	0.571429
chr1	14000693	14001148	0.571429
chr1	14032860	14033159	0.285714
chr1	14036783	14037079	0.285714
chr1	14040390	14040755	0.285714
chr1	14047456	14047857	0.571429
chr1	14049840	14050123	0.285714
chr1	14052838	14053136	0.285714
chr1	14060010	14060462	0.428571
chr1	14064543	14064986	0.285714
chr1	14069771	14070217	0.428571
chr1	14075963	14076394	0.714286
chr1	14090794	14091117	0.285714
chr1	14092110	14092383	0.285714
chr1	14093010	14093272	0.285714
chr1	14102224	14103277	0.571429
chr1	14104122	14104373	0.285714
chr1	14111661	14112147	0.428571
chr1	14116245	14116815	0.285714
chr1	14129406	14129688	0.285714
chr1	14140894	14141471	0.285714
chr1	14147557	14147998	0.428571
chr1	14148997	14149618	0.714286
chr1	14153389	14153775	0.285714
chr1	14159354	14159618	0.285714
chr1	14162542	14162894	0.428571
chr1	14170786	14171014	0.285714
chr1	14172599	14173024	0.285714
chr1	14175077	14175543	0.571429
chr1	14176868	14177124	0.285714
chr1	14201347	14201995	0.428571
chr1	14202740	14203056	0.285714
chr1	14211217	14211569	0.285714
chr1	14236477	14236873	0.285714
chr1	14239490	14239792	0.428571
chr1	14240222	14240587	0.285714
chr1	14244944	14245319	0.428571
chr1	14254734	14255074	0.428571
chr1	14258127	14258588	0.428571
chr1	14259015	14259651	0.571429
chr1	14260334	14260909	0.428571
chr1	14272503	14272856	0.285714
chr1	14277370	14277717	0.428571
chr1	14278353	14278600	0.285714
chr1	14282539	14282943	0.428571
chr1	14290956	14291602	0.571429
chr1	14292339	14292856	0.428571
chr1	14301401	14301703	0.285714
chr1	14303220	14303640	0.428571
chr1	14326449	14326774	0.285714
chr1	14328435	14328716	0.285714
chr1	14335265	14335580	0.285714
chr1	14337565	14337841	0.285714
chr1	14340910	14341240	0.285714
chr1	14341318	14341744	0.714286
chr1	14344900	14345270	0.428571
chr1	14349769	14350207	0.571429
chr1	14350684	14351169	0.428571
chr1	14350975	14351600	0.571429
chr1	14353188	14353552	0.285714
chr1	14360698	14361675	0.571429
chr1	14364896	14365430	0.714286
chr1	14366538	14367282	0.714286
chr1	14370128	14370536	0.571429
chr1	14387372	14388314	0.857143
chr1	14392355	14392639	0.285714
chr1	14395354	14395819	0.285714
chr1	14395876	14396188	0.285714
chr1	14397464	14398010	0.428571
chr1	14398841	14399239	0.428571
chr1	14413264	14413702	0.428571
chr1	14419579	14419917	0.285714
chr1	14420276	14421172	0.714286
chr1	14437538	14437836	0.285714
chr1	14445081	14445374	0.285714
chr1	14451946	14452216	0.285714
chr1	14457760	14458061	0.285714
chr1	14460169	14460593	0.428571
chr1	14465073	14465437	0.285714
chr1	14466614	14467081	0.428571
chr1	14473408	14473726	0.285714
chr1	14477558	14477948	0.285714
chr1	14479034	14479402	0.428571
chr1	14481821	14482223	0.285714
chr1	14484556	14484873	0.285714
chr1	14485392	14485974	0.714286
chr1	14490452	14490735	0.285714
chr1	14492069	14492467	0.428571
chr1	14492833	14493180	0.714286
[truncated: 270,758+ more rows]

## Sheet: F4_H3K27me3 met
chrom	start	end	value
chr1	29080	29978	0.285714
chr1	34679	35095	0.571429
chr1	35737	36330	0.857143
chr1	37519	38049	0.571429
chr1	37902	38215	0.428571
chr1	39554	40510	0.857143
chr1	39638	40739	0.857143
chr1	51347	52047	0.857143
chr1	61754	62207	1
chr1	76830	77206	0.428571
chr1	79112	79816	0.428571
chr1	80697	81281	1
chr1	88537	89039	0.428571
chr1	93644	94347	0.857143
chr1	94187	94603	0.428571
chr1	95815	96204	0.571429
chr1	99111	99461	0.428571
chr1	102968	103330	0.714286
chr1	103634	104097	0.571429
chr1	110990	111445	0.857143
chr1	121196	121644	0.857143
chr1	131095	131434	0.285714
chr1	175185	175516	0.428571
chr1	180257	180783	0.285714
chr1	186305	186623	0.285714
chr1	199524	200470	0.571429
chr1	202525	202759	0.428571
chr1	205202	205649	0.714286
chr1	206236	206942	0.857143
chr1	207041	207542	0.428571
chr1	258799	259065	0.285714
chr1	259777	260319	0.714286
chr1	264525	264761	0.285714
chr1	266668	267151	0.571429
chr1	267235	267847	0.857143
chr1	270285	270752	0.714286
chr1	272482	272732	0.428571
chr1	278321	278674	0.285714
chr1	279534	279957	0.571429
chr1	280177	280662	0.714286
chr1	287531	287940	0.857143
chr1	297718	298027	0.428571
chr1	348130	348478	0.571429
chr1	349172	349752	1
chr1	356047	356492	0.571429
chr1	356713	357199	0.857143
chr1	361575	361882	0.285714
chr1	364519	364838	0.285714
chr1	373560	374101	0.571429
chr1	375904	376421	0.428571
chr1	381088	382125	0.428571
chr1	402518	402832	0.428571
chr1	404027	404421	0.428571
chr1	405207	405452	0.285714
chr1	413458	413789	0.714286
chr1	414174	414541	0.428571
chr1	430191	430424	0.285714
chr1	430644	431413	0.714286
chr1	439758	440139	0.285714
chr1	440791	442133	0.571429
chr1	458600	459079	0.285714
chr1	464147	464462	0.714286
chr1	464024	464829	0.714286
chr1	467073	467415	0.428571
chr1	477200	477678	0.857143
chr1	486928	487482	0.285714
chr1	525854	526414	0.285714
chr1	531166	531526	0.285714
chr1	533794	534103	0.285714
chr1	587637	588052	0.428571
chr1	588239	588468	0.285714
chr1	601752	602287	0.571429
chr1	605243	605625	0.428571
chr1	609326	611026	0.285714
chr1	639797	640209	0.285714
chr1	647196	647528	0.428571
chr1	649249	649557	0.428571
chr1	649869	650347	0.571429
chr1	665933	667092	0.714286
chr1	668286	668781	0.428571
chr1	668676	669883	0.428571
chr1	674768	675158	0.285714
chr1	675856	677099	0.571429
chr1	699138	699817	0.571429
chr1	701999	702379	0.714286
chr1	712155	712569	0.857143
chr1	767972	768254	0.428571
chr1	791295	791792	0.714286
chr1	827594	828257	1
chr1	837741	838158	0.285714
chr1	841991	842323	0.285714
chr1	860311	860882	0.428571
chr1	866229	867281	0.857143
chr1	869652	870341	0.571429
chr1	872595	873278	0.428571
chr1	873558	874030	0.571429
chr1	882829	883361	0.857143
chr1	885959	887126	0.571429
chr1	888290	888858	0.285714
chr1	890011	890358	0.285714
chr1	894924	895391	0.714286
chr1	898060	898341	0.428571
chr1	898774	899557	0.714286
chr1	899753	900133	0.428571
chr1	909664	910782	0.857143
chr1	919171	919977	0.285714
chr1	924015	926119	0.714286
chr1	935115	936779	0.857143
chr1	940745	941571	0.571429
chr1	941660	943172	0.857143
chr1	959375	960085	0.571429
chr1	970269	972465	0.714286
chr1	981483	982668	0.571429
chr1	981554	983398	0.714286
chr1	983563	984043	0.428571
chr1	990076	990577	0.285714
chr1	996259	996756	0.428571
chr1	998030	998813	0.714286
chr1	1005772	1006480	0.428571
chr1	1006678	1007096	0.428571
chr1	1020257	1021623	0.714286
chr1	1032515	1035070	0.857143
chr1	1058310	1059202	0.428571
chr1	1059709	1060125	0.285714
chr1	1060316	1061018	0.714286
chr1	1068342	1068926	0.285714
chr1	1075101	1075615	0.571429
chr1	1078482	1079675	0.857143
chr1	1117477	1118590	0.714286
chr1	1119549	1119972	0.285714
chr1	1136567	1137581	0.714286
chr1	1137717	1138269	0.571429
chr1	1162450	1163056	0.571429
chr1	1162612	1163585	0.714286
chr1	1173504	1174297	0.428571
chr1	1200524	1201948	0.428571
chr1	1202828	1203129	0.285714
chr1	1205806	1206774	0.571429
chr1	1206601	1207453	0.571429
chr1	1237896	1238378	0.428571
chr1	1237535	1238984	0.571429
chr1	1238611	1240138	0.714286
chr1	1245585	1247886	0.857143
chr1	1248309	1248842	0.571429
chr1	1248546	1249677	0.714286
chr1	1284779	1288254	0.857143
chr1	1330456	1332348	0.714286
chr1	1353213	1353816	0.571429
chr1	1354061	1355716	0.857143
chr1	1359962	1360419	0.428571
chr1	1361303	1361722	0.428571
chr1	1385282	1385651	0.285714
chr1	1416769	1417044	0.285714
chr1	1420340	1421050	0.428571
chr1	1426086	1426544	0.285714
chr1	1426725	1427482	0.428571
chr1	1427562	1427967	0.428571
chr1	1435244	1436087	0.285714
chr1	1450498	1450960	0.285714
chr1	1460343	1461085	0.285714
chr1	1486531	1486959	0.285714
chr1	1524011	1524632	0.285714
chr1	1539812	1541349	0.428571
chr1	1578366	1578930	0.571429
chr1	1583496	1583983	0.428571
chr1	1586973	1587727	0.571429
chr1	1596920	1597286	0.571429
chr1	1598040	1599823	0.714286
chr1	1600356	1601141	0.571429
chr1	1600314	1601690	0.571429
chr1	1605286	1606274	0.285714
chr1	1630359	1631602	0.714286
chr1	1630509	1633896	0.857143
chr1	1699560	1701891	1
chr1	1778699	1779202	0.428571
chr1	1895321	1895836	0.285714
chr1	1899449	1900073	0.571429
chr1	1901314	1902238	0.571429
chr1	1914189	1914721	0.571429
chr1	1915836	1916395	0.285714
chr1	1927707	1928619	0.285714
chr1	1928706	1929136	0.285714
chr1	1936176	1936791	0.571429
chr1	1939909	1940448	0.285714
chr1	1942424	1943710	0.428571
chr1	1951874	1952185	0.285714
chr1	1957122	1958000	0.571429
chr1	1959292	1959689	0.285714
chr1	1964278	1964557	0.714286
chr1	1964298	1965370	0.714286
chr1	1965503	1965867	0.428571
chr1	1966032	1966584	0.285714
chr1	1973037	1973633	0.571429
chr1	1972976	1974709	0.571429
chr1	1975981	1976366	0.428571
chr1	1985489	1986072	0.285714
chr1	1986362	1986794	0.714286
chr1	1986255	1987997	0.857143
chr1	1988155	1988603	0.714286
chr1	1997119	1997431	0.428571
chr1	2003503	2004313	0.857143
chr1	2004786	2005380	0.571429
chr1	2009065	2009710	0.571429
chr1	2019457	2020407	0.857143
chr1	2020963	2021405	0.428571
chr1	2021414	2021904	0.714286
chr1	2022124	2022526	0.285714
chr1	2032126	2032802	0.285714
chr1	2049769	2051674	0.714286
chr1	2061511	2062038	0.285714
chr1	2085455	2085870	0.428571
chr1	2115002	2115483	0.571429
chr1	2115948	2116280	0.285714
chr1	2125800	2127101	0.428571
chr1	2143845	2144146	0.428571
chr1	2215923	2216662	0.285714
chr1	2324490	2325031	0.285714
chr1	2336866	2337628	0.285714
chr1	2375213	2376738	0.428571
chr1	2417456	2418002	0.285714
chr1	2418676	2419631	0.571429
chr1	2418517	2419792	0.571429
chr1	2426459	2428970	0.285714
chr1	2440218	2440726	0.571429
chr1	2442860	2443569	0.857143
chr1	2442617	2444577	0.857143
chr1	2466094	2466777	0.285714
chr1	2467135	2468083	0.428571
chr1	2502038	2502750	0.571429
chr1	2504017	2505290	0.428571
chr1	2529640	2531157	0.714286
chr1	2532302	2532957	0.428571
chr1	2540126	2541237	0.857143
chr1	2546120	2547340	0.428571
chr1	2552466	2552935	0.571429
chr1	2553271	2554399	0.571429
chr1	2566360	2566789	0.285714
chr1	2567302	2568037	0.571429
chr1	2568805	2569798	0.285714
chr1	2577458	2578553	0.571429
chr1	2602978	2603560	0.571429
chr1	2603644	2604450	0.571429
chr1	2611033	2611424	0.428571
chr1	2611637	2612895	0.571429
chr1	2617063	2617582	0.285714
chr1	2620976	2621277	0.285714
chr1	2627776	2630157	1
chr1	2633759	2634210	0.428571
chr1	2635335	2635858	0.428571
chr1	2652224	2652585	0.857143
chr1	2652169	2655200	1
chr1	2655441	2656104	0.285714
chr1	2657355	2657725	0.285714
chr1	2671790	2672307	0.428571
chr1	2677489	2677784	0.285714
chr1	2680173	2680720	0.428571
chr1	2682137	2683086	0.571429
chr1	2683669	2684506	0.428571
chr1	2687299	2687705	0.285714
chr1	2687938	2688475	0.714286
chr1	2689955	2690776	0.285714
chr1	2695590	2696134	0.571429
chr1	2696535	2697995	1
chr1	2699220	2699726	0.285714
chr1	2702127	2702842	1
chr1	2746315	2747812	0.857143
chr1	2747101	2749430	0.857143
chr1	2749684	2749959	0.428571
chr1	2752848	2753238	0.285714
chr1	2756539	2757106	1
chr1	2757492	2758308	0.714286
chr1	2757490	2758939	1
chr1	2763501	2763944	1
chr1	2764253	2764676	0.285714
chr1	2767025	2767557	0.714286
chr1	2769166	2769882	0.714286
chr1	2770705	2771139	0.714286
chr1	2772735	2773527	0.571429
chr1	2774423	2774983	0.714286
chr1	2776795	2777432	0.857143
chr1	2783457	2784073	0.428571
chr1	2787327	2787882	0.571429
chr1	2787449	2788013	0.571429
chr1	2789324	2790778	0.857143
chr1	2791133	2791672	0.285714
chr1	2797022	2797417	0.285714
chr1	2799953	2800941	0.571429
chr1	2801720	2802300	0.428571
chr1	2805767	2806266	0.571429
chr1	2813054	2813768	0.714286
chr1	2814559	2815008	0.428571
chr1	2815443	2815914	0.428571
chr1	2821210	2822908	0.285714
chr1	2826326	2826978	0.285714
chr1	2830767	2831310	0.285714
chr1	2832677	2833523	0.571429
chr1	2834057	2834430	0.285714
chr1	2834901	2835526	0.285714
chr1	2840491	2840808	0.714286
chr1	2847503	2848544	0.857143
chr1	2848773	2849729	0.857143
chr1	2853787	2854471	0.571429
chr1	2854389	2855111	0.428571
chr1	2855213	2855764	0.714286
chr1	2855875	2856454	0.571429
chr1	2856574	2857261	0.571429
chr1	2863759	2864309	0.428571
chr1	2864397	2864863	0.428571
chr1	2866449	2866869	0.285714
chr1	2867891	2868831	0.285714
chr1	2874795	2875129	0.428571
chr1	2880068	2880690	0.285714
chr1	2882763	2883986	0.428571
chr1	2888281	2888606	0.285714
chr1	2889241	2889719	0.285714
chr1	2891243	2892249	0.714286
chr1	2904048	2904594	0.428571
chr1	2904764	2905844	0.714286
chr1	2920272	2920731	0.428571
chr1	2920933	2922188	0.857143
chr1	2923401	2923787	0.285714
chr1	2930363	2930795	0.285714
chr1	2930910	2931673	0.571429
chr1	2932782	2933368	0.571429
chr1	2934766	2935454	0.285714
chr1	2942511	2942906	0.285714
chr1	2943774	2944464	0.714286
chr1	2945874	2946539	0.428571
chr1	2948560	2949228	0.571429
chr1	2948553	2950472	0.857143
chr1	2950979	2951604	0.285714
chr1	2959839	2960374	0.428571
chr1	2960626	2961458	0.571429
chr1	2961645	2962341	0.571429
chr1	2962992	2963390	0.285714
chr1	2966494	2966840	0.285714
chr1	2966933	2967759	0.714286
chr1	2968672	2969268	0.285714
chr1	2973845	2974519	0.285714
chr1	2979738	2980079	0.428571
chr1	2980257	2980834	0.571429
chr1	2982032	2983140	0.428571
chr1	2987625	2988079	0.428571
chr1	2989997	2991013	0.714286
chr1	2992200	2992682	0.571429
chr1	2999665	2999982	0.428571
chr1	2999897	3000402	0.571429
chr1	3001099	3002304	0.428571
chr1	3002981	3004136	0.428571
chr1	3004589	3005131	0.285714
chr1	3011479	3012082	0.714286
chr1	3012534	3013421	0.428571
chr1	3015038	3015524	0.428571
chr1	3022010	3022717	0.428571
chr1	3028034	3028544	0.571429
chr1	3028624	3030550	0.714286
chr1	3031445	3032115	0.285714
chr1	3037046	3037964	0.714286
chr1	3038386	3039312	0.714286
chr1	3042477	3042869	0.285714
chr1	3043907	3044603	0.571429
chr1	3049112	3049550	0.714286
chr1	3052446	3053096	0.571429
chr1	3053641	3053910	0.571429
chr1	3053615	3054844	0.571429
chr1	3061708	3062378	0.285714
chr1	3062629	3064386	0.714286
chr1	3067332	3067629	0.571429
chr1	3067270	3068714	0.714286
chr1	3070456	3071396	0.285714
chr1	3072596	3074186	1
chr1	3079037	3079438	0.428571
chr1	3090155	3090618	0.285714
chr1	3106138	3107001	0.428571
chr1	3109975	3110262	0.428571
chr1	3110868	3111381	0.857143
chr1	3112382	3112901	0.428571
chr1	3119001	3119525	0.285714
chr1	3119779	3120123	0.285714
chr1	3134837	3136422	0.571429
chr1	3139339	3139699	0.285714
chr1	3145228	3145585	0.428571
chr1	3154058	3154800	0.714286
chr1	3155016	3155761	0.714286
chr1	3156730	3157323	0.571429
chr1	3160697	3161071	0.285714
chr1	3161544	3162211	0.285714
chr1	3162444	3163489	0.714286
chr1	3164585	3165161	0.285714
chr1	3171706	3172131	0.285714
chr1	3173341	3173899	0.285714
chr1	3179255	3179854	0.428571
chr1	3184565	3185089	0.714286
chr1	3185480	3186476	0.714286
chr1	3190713	3191074	0.285714
chr1	3200108	3200589	0.285714
chr1	3201424	3201800	0.285714
chr1	3207893	3208475	0.428571
chr1	3212266	3213084	0.428571
chr1	3215348	3215838	0.428571
chr1	3220021	3220621	0.285714
chr1	3222066	3222775	0.285714
chr1	3227130	3227783	0.571429
chr1	3233045	3233527	0.428571
chr1	3234277	3234770	0.285714
chr1	3240907	3241990	0.428571
chr1	3246248	3246730	0.714286
chr1	3247297	3248020	0.857143
chr1	3249970	3250439	0.571429
chr1	3251217	3251680	0.571429
chr1	3255374	3256073	0.285714
chr1	3256559	3256858	0.285714
chr1	3257197	3257465	0.285714
chr1	3262787	3263868	0.571429
chr1	3264254	3265309	0.285714
chr1	3275839	3276829	0.428571
chr1	3277119	3277510	0.428571
chr1	3278879	3279704	0.428571
chr1	3283819	3284170	0.285714
chr1	3284621	3285684	0.428571
chr1	3287034	3288153	0.428571
chr1	3296155	3296708	0.285714
chr1	3303885	3304271	0.285714
chr1	3304440	3305407	0.571429
chr1	3311694	3312709	0.428571
chr1	3317080	3317921	0.714286
chr1	3323959	3324482	0.428571
chr1	3324842	3325431	0.285714
chr1	3340820	3341528	0.571429
chr1	3347811	3348303	0.428571
chr1	3349120	3350021	0.714286
chr1	3350356	3350953	0.428571
chr1	3356912	3358290	0.428571
chr1	3360609	3361051	0.285714
chr1	3364613	3365395	0.285714
chr1	3368176	3368475	0.285714
chr1	3373626	3373960	0.428571
chr1	3373512	3375102	0.428571
chr1	3375412	3375710	0.428571
chr1	3376428	3376903	0.285714
chr1	3381851	3382442	0.428571
chr1	3388706	3389298	0.714286
chr1	3389123	3389780	0.714286
chr1	3390285	3390777	0.571429
chr1	3391708	3392048	0.285714
chr1	3393539	3394740	0.714286
chr1	3395139	3396148	0.857143
chr1	3397434	3397747	0.571429
chr1	3404246	3404679	0.428571
chr1	3404887	3406263	0.714286
chr1	3408649	3409176	0.285714
chr1	3411489	3413024	0.714286
chr1	3415120	3416041	0.285714
chr1	3425268	3426149	0.428571
chr1	3433196	3434063	0.428571
chr1	3434581	3435101	0.428571
chr1	3439599	3440159	0.428571
chr1	3440271	3441101	0.428571
chr1	3442014	3442822	0.714286
chr1	3452006	3452989	0.714286
chr1	3453335	3454396	0.714286
chr1	3453354	3455143	0.714286
chr1	3482506	3483043	0.428571
chr1	3501787	3502215	0.428571
chr1	3557328	3557807	0.428571
chr1	3583157	3584095	0.285714
chr1	3597918	3598402	0.285714
chr1	3608741	3610549	0.714286
chr1	3610824	3612090	0.714286
chr1	3617801	3618505	0.428571
chr1	3650591	3653259	1
chr1	3657670	3658247	0.571429
chr1	3662597	3662935	0.428571
chr1	3663864	3664565	0.714286
chr1	3668864	3669752	0.285714
chr1	3670968	3671721	0.571429
chr1	3681060	3681620	0.285714
chr1	3683910	3684667	0.428571
chr1	3689250	3689679	0.285714
chr1	3689842	3690347	0.428571
chr1	3696938	3697650	0.571429
chr1	3698316	3699024	0.714286
chr1	3707610	3708066	0.285714
chr1	3708726	3709275	0.285714
chr1	3717085	3717458	0.571429
chr1	3717697	3718732	0.714286
chr1	3726341	3727431	0.428571
chr1	3729778	3730373	0.571429
chr1	3730626	3731343	0.428571
chr1	3732602	3733360	0.428571
chr1	3752166	3752896	0.714286
chr1	3755426	3755810	0.285714
chr1	3756244	3756652	0.285714
chr1	3760910	3761592	0.571429
chr1	3762190	3764100	0.857143
chr1	3767279	3767601	0.285714
chr1	3799861	3800655	0.571429
chr1	3803053	3803450	0.714286
chr1	3807458	3807750	0.285714
chr1	3809084	3809488	0.285714
chr1	3810947	3811223	0.285714
chr1	3910300	3910699	0.285714
chr1	3911094	3911772	0.571429
chr1	3911879	3912169	0.428571
chr1	3912047	3913045	0.571429
chr1	3917871	3918175	0.571429
chr1	3919030	3919523	0.428571
chr1	3919546	3920010	0.428571
chr1	3923505	3923981	0.285714
chr1	3924377	3925085	0.428571
chr1	3925161	3926101	0.571429
chr1	3930839	3931681	0.571429
chr1	3932673	3933515	0.571429
chr1	3933940	3934356	0.428571
chr1	3935045	3935459	0.428571
chr1	3939449	3940626	0.714286
chr1	3943829	3944550	0.285714
chr1	3945036	3945583	0.285714
chr1	3945656	3946739	0.714286
chr1	3947705	3948235	0.428571
chr1	3953747	3953987	0.285714
chr1	3954229	3955084	0.857143
chr1	3955136	3955675	0.714286
chr1	3956640	3956946	0.285714
chr1	3958159	3958536	0.285714
chr1	3965949	3966504	0.428571
chr1	3966760	3967165	0.428571
chr1	3970533	3970871	0.285714
chr1	3973401	3973830	0.285714
chr1	3976776	3978109	0.571429
chr1	3981847	3982607	0.714286
chr1	3983261	3983495	0.285714
chr1	3987532	3988218	0.714286
chr1	3992495	3993095	0.428571
chr1	3994959	3995896	0.428571
chr1	3999221	4000132	0.857143
chr1	4010816	4011628	0.857143
chr1	4011283	4011766	0.571429
chr1	4018828	4019483	0.714286
chr1	4020870	4021608	0.714286
chr1	4026328	4027243	0.857143
chr1	4027527	4028111	0.571429
chr1	4032528	4032942	0.714286
chr1	4033093	4033681	0.714286
chr1	4033856	4034863	0.714286
chr1	4039954	4040963	0.714286
chr1	4043766	4044220	0.285714
chr1	4046815	4047358	0.571429
chr1	4047851	4048582	0.428571
chr1	4049462	4050287	0.428571
chr1	4051013	4051307	0.285714
chr1	4053734	4054090	0.285714
chr1	4062922	4063525	0.285714
chr1	4071755	4072054	0.428571
chr1	4072158	4072638	0.571429
chr1	4072839	4073161	0.571429
chr1	4073661	4074066	0.714286
chr1	4077695	4078829	0.714286
chr1	4081755	4082501	0.571429
chr1	4088651	4089105	0.285714
chr1	4090366	4090765	0.285714
chr1	4094969	4095430	0.285714
chr1	4101054	4101862	0.571429
chr1	4102083	4102462	0.428571
chr1	4105154	4105711	0.428571
chr1	4106911	4107513	0.428571
chr1	4107550	4107933	0.428571
chr1	4108639	4109350	0.714286
chr1	4109489	4110033	0.428571
chr1	4115608	4115854	0.285714
chr1	4116334	4116823	0.571429
chr1	4116647	4117021	0.571429
chr1	4118609	4119063	0.285714
chr1	4122339	4122857	0.571429
chr1	4128634	4129120	0.428571
chr1	4129756	4130092	0.285714
chr1	4132468	4133869	0.714286
chr1	4140273	4141307	0.714286
chr1	4142108	4142736	0.571429
chr1	4147854	4148126	0.714286
chr1	4148420	4148922	0.571429
chr1	4149218	4149701	0.285714
chr1	4160019	4160551	0.571429
chr1	4161037	4161849	0.571429
chr1	4165003	4165293	0.285714
chr1	4166261	4166795	0.714286
chr1	4171690	4172588	0.857143
chr1	4173255	4173609	0.428571
chr1	4180112	4180533	0.428571
chr1	4186375	4186858	0.571429
chr1	4187162	4187501	0.428571
chr1	4189278	4189634	0.428571
chr1	4195812	4196219	1
chr1	4201794	4202090	0.285714
chr1	4203036	4203293	0.285714
chr1	4204006	4204499	0.285714
chr1	4207837	4208121	0.285714
chr1	4215754	4216442	0.285714
chr1	4217757	4218319	0.428571
chr1	4218430	4218832	0.285714
chr1	4219187	4219739	0.285714
chr1	4222497	4222779	0.428571
chr1	4225331	4225793	0.285714
chr1	4228580	4228955	0.428571
chr1	4230022	4230522	0.857143
chr1	4231008	4231305	0.285714
chr1	4232393	4232769	0.571429
chr1	4235813	4236111	0.428571
chr1	4241156	4241477	0.285714
chr1	4251564	4252011	0.285714
chr1	4254049	4254318	0.285714
chr1	4255497	4256127	0.428571
chr1	4258233	4258779	0.428571
chr1	4258537	4258838	0.428571
chr1	4263677	4264028	0.571429
chr1	4267787	4268207	0.428571
chr1	4268497	4269297	0.428571
chr1	4271697	4272130	0.285714
chr1	4273970	4274566	0.285714
chr1	4275209	4275569	0.714286
chr1	4280660	4281449	0.571429
chr1	4283115	4283381	0.285714
chr1	4291342	4291709	0.571429
chr1	4293651	4293970	0.571429
chr1	4294873	4295411	0.285714
chr1	4296003	4296576	0.285714
chr1	4301243	4301883	0.571429
chr1	4302942	4303635	0.285714
chr1	4309798	4310823	0.571429
chr1	4316748	4317113	0.285714
chr1	4318536	4319525	0.714286
chr1	4328423	4329043	0.428571
chr1	4333894	4334469	0.428571
chr1	4345195	4345772	0.428571
chr1	4350543	4350826	0.285714
chr1	4351062	4351735	0.285714
chr1	4352004	4352539	0.285714
chr1	4356334	4357094	0.428571
chr1	4361260	4361507	0.285714
chr1	4367063	4367643	0.285714
chr1	4372637	4373331	0.285714
chr1	4376722	4378253	0.571429
chr1	4387630	4388207	0.285714
chr1	4388994	4389314	0.285714
chr1	4389889	4390500	0.714286
chr1	4390962	4391467	0.285714
chr1	4394433	4394870	0.428571
chr1	4400318	4400854	0.428571
chr1	4401210	4401696	0.428571
chr1	4406275	4406502	0.285714
chr1	4406708	4407169	0.285714
chr1	4407440	4407744	0.285714
chr1	4408546	4409192	0.714286
chr1	4415168	4415574	0.571429
chr1	4415779	4416084	0.571429
chr1	4422741	4423332	0.714286
chr1	4424090	4424586	0.571429
chr1	4424754	4425160	0.571429
chr1	4425763	4426223	0.428571
chr1	4430620	4430895	0.285714
chr1	4433123	4433422	0.428571
chr1	4434441	4435139	0.571429
chr1	4439050	4439419	0.571429
chr1	4442511	4442945	0.428571
chr1	4443152	4443654	0.857143
chr1	4444449	4445172	0.428571
chr1	4447842	4448086	0.285714
chr1	4449450	4449892	0.571429
chr1	4451004	4451393	0.571429
chr1	4453986	4454344	0.714286
chr1	4453956	4455085	0.714286
chr1	4456780	4457110	0.428571
chr1	4461700	4462100	0.428571
chr1	4465633	4466115	0.285714
chr1	4467256	4467642	0.428571
chr1	4471140	4471561	0.428571
chr1	4475103	4475692	0.571429
chr1	4481395	4481972	0.571429
chr1	4482395	4483071	0.571429
chr1	4486400	4486908	0.428571
chr1	4488132	4488455	0.285714
chr1	4489471	4489803	0.285714
chr1	4494028	4494984	0.571429
chr1	4499839	4500761	0.428571
chr1	4503145	4503552	0.714286
chr1	4509343	4509816	0.428571
chr1	4511342	4511818	0.714286
chr1	4517395	4517781	0.428571
chr1	4519242	4519780	0.428571
chr1	4520157	4520415	0.571429
chr1	4520230	4521257	0.571429
chr1	4527821	4528232	0.571429
chr1	4528592	4529196	0.857143
chr1	4529512	4529906	0.571429
chr1	4531082	4531335	0.285714
chr1	4532972	4533296	0.571429
chr1	4537447	4537854	0.571429
chr1	4539882	4540208	0.428571
chr1	4540752	4541086	0.571429
chr1	4543203	4543520	0.428571
chr1	4544295	4545068	0.285714
chr1	4545427	4546215	0.571429
chr1	4547732	4548259	0.285714
chr1	4552436	4552745	0.428571
chr1	4553443	4554000	0.571429
chr1	4554412	4554783	0.428571
chr1	4555335	4555986	0.571429
chr1	4561221	4561607	0.571429
chr1	4564288	4564779	0.857143
chr1	4565688	4565984	0.428571
chr1	4571867	4572424	0.857143
chr1	4573690	4574438	0.857143
chr1	4575919	4576375	0.428571
chr1	4581068	4581447	0.571429
chr1	4585097	4585667	1
chr1	4585733	4586077	0.714286
chr1	4586628	4586937	0.428571
chr1	4592061	4592526	0.571429
chr1	4593182	4593477	0.428571
chr1	4594376	4594852	0.571429
chr1	4599077	4599501	0.428571
chr1	4599740	4601306	0.857143
chr1	4605625	4606245	0.571429
chr1	4608862	4609134	0.285714
chr1	4611281	4611908	0.285714
chr1	4611999	4612305	0.285714
chr1	4623002	4623522	0.285714
chr1	4626037	4626410	0.428571
chr1	4625957	4626992	0.571429
chr1	4633092	4633781	0.285714
chr1	4636236	4636750	0.285714
chr1	4637730	4638511	0.571429
chr1	4639142	4639686	0.428571
chr1	4644243	4644714	0.571429
chr1	4646201	4646528	0.285714
chr1	4652715	4653645	0.714286
chr1	4653819	4655890	0.857143
chr1	4655330	4656465	0.857143
chr1	4658116	4658511	0.285714
chr1	4665504	4665878	0.571429
chr1	4665981	4666414	0.714286
chr1	4665589	4667101	0.857143
chr1	4675888	4676205	0.428571
chr1	4676809	4677356	0.571429
chr1	4681231	4681623	0.428571
chr1	4687898	4688321	0.571429
chr1	4697654	4698071	0.285714
chr1	4700486	4701465	0.428571
chr1	4702542	4702999	0.428571
chr1	4708194	4708492	0.285714
chr1	4711324	4712607	0.857143
chr1	4723292	4723808	0.285714
chr1	4726699	4727395	0.285714
chr1	4734770	4735267	0.428571
chr1	4735569	4735920	0.285714
chr1	4738322	4738914	0.428571
chr1	4747608	4748401	0.428571
chr1	4750921	4751375	0.428571
chr1	4756174	4756527	0.285714
chr1	4756866	4757582	0.571429
chr1	4758683	4759116	0.285714
chr1	4760125	4760805	0.428571
chr1	4769400	4769931	0.428571
chr1	4769990	4770659	0.285714
chr1	4771233	4771666	0.428571
chr1	4772234	4772706	0.285714
chr1	4780953	4781524	0.285714
chr1	4781578	4782500	0.571429
chr1	4784710	4785096	0.428571
chr1	4787491	4787903	0.571429
chr1	4793072	4793856	0.571429
chr1	4793301	4794047	0.571429
chr1	4800279	4800892	0.428571
chr1	4801368	4802216	0.428571
chr1	4806828	4807195	0.571429
chr1	4815766	4816168	0.285714
chr1	4820748	4821169	0.571429
chr1	4825114	4825388	0.285714
chr1	4827757	4828390	0.571429
chr1	4832954	4833355	0.285714
chr1	4836539	4836846	0.428571
chr1	4837586	4838206	0.571429
chr1	4845498	4845771	0.285714
chr1	4851537	4852355	0.571429
chr1	4855143	4855520	0.285714
chr1	4858390	4859099	0.571429
chr1	4864051	4864470	0.714286
chr1	4866351	4867168	0.428571
chr1	4869114	4870007	0.428571
chr1	4870562	4871028	0.285714
chr1	4873408	4873775	0.285714
chr1	4879128	4879419	0.285714
chr1	4879570	4880101	0.428571
chr1	4880616	4880888	0.285714
chr1	4881621	4881996	0.428571
chr1	4885248	4885541	0.285714
chr1	4892836	4893375	0.285714
chr1	4893933	4894254	0.285714
chr1	4895626	4895933	0.428571
chr1	4896997	4897604	0.428571
chr1	4899796	4900160	0.428571
chr1	4901594	4901986	0.428571
chr1	4908505	4908782	0.285714
chr1	4912308	4912639	0.428571
chr1	4913368	4913838	0.428571
chr1	4914332	4914733	0.428571
chr1	4918738	4919396	0.571429
chr1	4928084	4928806	0.571429
chr1	4929292	4929578	0.285714
chr1	4933757	4934249	0.285714
chr1	4941293	4941603	0.285714
chr1	4944908	4945293	0.428571
chr1	4949000	4949507	0.571429
chr1	4960383	4960769	0.285714
chr1	4960874	4961235	0.571429
chr1	4964811	4965309	0.285714
chr1	4966992	4967416	0.285714
chr1	4974470	4974850	0.428571
chr1	4976935	4977712	0.571429
chr1	4978662	4979241	0.428571
chr1	4979936	4980598	0.571429
chr1	4984459	4985360	0.714286
chr1	4985950	4986396	0.714286
chr1	4988563	4988889	0.428571
chr1	4991725	4992149	0.571429
chr1	4996267	4996688	0.714286
chr1	4997248	4997638	0.285714
chr1	5000266	5000884	0.571429
chr1	5003010	5003567	0.285714
chr1	5006671	5006950	0.285714
chr1	5008175	5009012	0.285714
chr1	5009292	5009995	0.571429
chr1	5010731	5011229	0.714286
chr1	5013656	5014184	0.571429
chr1	5016570	5017014	0.571429
chr1	5017642	5017979	0.428571
chr1	5020795	5021281	0.571429
chr1	5021639	5021917	0.285714
chr1	5023434	5023971	0.857143
chr1	5024381	5024691	0.428571
chr1	5027240	5027679	0.428571
chr1	5031952	5032628	0.571429
chr1	5034507	5034936	0.285714
chr1	5041617	5041927	0.428571
chr1	5042570	5042839	0.428571
chr1	5045142	5045365	0.285714
chr1	5045552	5045978	0.857143
chr1	5046986	5047412	0.428571
chr1	5052576	5052956	0.285714
chr1	5063290	5063632	0.571429
chr1	5070556	5071089	0.714286
chr1	5073410	5073893	0.857143
chr1	5080550	5081115	0.714286
chr1	5086811	5087267	0.714286
chr1	5088014	5088418	0.714286
chr1	5095733	5096124	0.285714
chr1	5097343	5097703	0.428571
chr1	5098078	5098757	0.571429
chr1	5103525	5103837	0.428571
chr1	5112148	5112784	0.857143
chr1	5114679	5114989	0.285714
chr1	5115289	5115684	0.285714
chr1	5120519	5121113	0.285714
chr1	5124047	5124430	0.428571
chr1	5127595	5127881	0.285714
chr1	5129098	5129336	0.285714
chr1	5130275	5130835	0.714286
chr1	5130754	5131185	0.857143
chr1	5131384	5131731	0.285714
chr1	5132782	5133048	0.428571
chr1	5141544	5141830	0.285714
chr1	5142781	5143427	0.571429
chr1	5144304	5144865	0.428571
chr1	5145769	5146402	0.571429
chr1	5150140	5150533	0.285714
chr1	5151309	5151794	0.428571
chr1	5154639	5154941	0.285714
chr1	5156974	5157216	0.285714
chr1	5157365	5157966	0.571429
chr1	5162254	5162500	0.285714
chr1	5162793	5163480	0.857143
chr1	5164288	5164979	0.571429
chr1	5170349	5171050	0.428571
chr1	5178297	5178714	0.571429
chr1	5184768	5185287	0.857143
chr1	5190321	5190594	0.285714
chr1	5195403	5196051	0.571429
chr1	5196431	5196910	0.428571
chr1	5201017	5201341	0.428571
chr1	5203294	5203826	0.285714
chr1	5210370	5210842	0.857143
chr1	5217233	5217750	0.857143
chr1	5217533	5218245	0.714286
chr1	5218386	5218737	0.571429
chr1	5219553	5219902	0.428571
chr1	5222641	5223149	0.714286
chr1	5224327	5224575	0.428571
chr1	5226165	5226828	0.428571
chr1	5227665	5228008	0.285714
chr1	5234210	5234643	0.714286
chr1	5235196	5236071	0.571429
chr1	5241415	5241681	0.285714
chr1	5244009	5244524	0.285714
chr1	5244739	5245324	0.428571
chr1	5245915	5246662	0.285714
chr1	5251581	5252028	0.571429
chr1	5252994	5253365	0.428571
chr1	5254304	5254650	0.285714
chr1	5260014	5260548	0.571429
chr1	5260243	5260815	0.571429
chr1	5262596	5263035	0.714286
chr1	5265411	5265806	0.428571
chr1	5275204	5275590	0.428571
chr1	5275197	5276318	0.571429
chr1	5282781	5283192	0.571429
chr1	5283540	5283955	0.571429
chr1	5285288	5285955	0.285714
chr1	5289593	5290062	0.285714
chr1	5293449	5293922	0.571429
chr1	5295157	5295742	0.428571
chr1	5296946	5297274	0.428571
chr1	5297353	5297800	0.285714
chr1	5302012	5302435	0.428571
chr1	5308696	5309066	0.285714
chr1	5312901	5313334	0.428571
chr1	5316046	5316472	0.857143
chr1	5316818	5317128	0.428571
chr1	5321575	5322062	0.571429
chr1	5324335	5324825	0.428571
chr1	5326212	5326523	0.285714
chr1	5330922	5331580	0.857143
chr1	5331631	5332146	0.571429
chr1	5331870	5332290	0.571429
chr1	5332850	5333186	0.428571
chr1	5341464	5342298	0.428571
chr1	5342868	5343570	0.428571
chr1	5345063	5345406	0.285714
chr1	5349545	5350213	0.285714
chr1	5358846	5359322	0.714286
chr1	5364254	5365017	0.571429
chr1	5365790	5366141	0.428571
chr1	5367372	5367696	0.285714
chr1	5373170	5373545	0.428571
chr1	5377443	5378118	0.571429
chr1	5379921	5380473	0.285714
chr1	5382099	5382661	0.285714
chr1	5382993	5383507	0.428571
chr1	5386978	5387813	0.285714
chr1	5389682	5390276	0.428571
chr1	5390694	5391559	0.428571
chr1	5403761	5404419	0.571429
chr1	5414703	5414942	0.285714
chr1	5420732	5421051	0.285714
chr1	5422883	5424028	0.571429
chr1	5427304	5427576	0.285714
chr1	5429633	5430381	0.285714
chr1	5431905	5432760	0.428571
chr1	5435423	5435855	0.285714
chr1	5440166	5440442	0.285714
chr1	5441487	5442145	0.285714
chr1	5443262	5443874	0.428571
chr1	5449247	5449489	0.285714
chr1	5450889	5451347	0.428571
chr1	5451655	5451941	0.285714
chr1	5454438	5455291	0.571429
chr1	5458243	5458701	0.428571
chr1	5464745	5465268	0.571429
chr1	5470032	5470562	0.285714
chr1	5472921	5473575	0.285714
chr1	5479669	5480315	0.428571
chr1	5482032	5482570	0.571429
chr1	5487963	5488339	0.285714
chr1	5497490	5497927	0.285714
chr1	5500258	5500658	0.428571
chr1	5507399	5508114	0.428571
chr1	5510884	5511368	0.428571
chr1	5513183	5513479	0.285714
chr1	5519404	5519712	0.285714
chr1	5524862	5525232	0.571429
chr1	5526054	5527050	0.428571
chr1	5527161	5527555	0.285714
chr1	5528045	5528410	0.285714
chr1	5536819	5537094	0.285714
chr1	5537293	5537921	0.571429
chr1	5538548	5539015	0.428571
chr1	5543266	5543702	0.285714
chr1	5552318	5553180	0.571429
chr1	5554125	5554511	0.571429
chr1	5557703	5558155	0.571429
chr1	5562492	5563136	0.428571
chr1	5563872	5564302	0.428571
chr1	5564347	5565110	0.571429
chr1	5566920	5567385	0.428571
chr1	5571356	5572260	0.571429
chr1	5574707	5575300	0.428571
chr1	5575506	5576420	0.428571
chr1	5577675	5578040	0.571429
chr1	5577985	5578550	0.571429
chr1	5581555	5581829	0.285714
chr1	5583147	5583428	0.285714
chr1	5583789	5584124	0.285714
chr1	5584887	5585142	0.285714
chr1	5592938	5593497	0.571429
chr1	5594093	5594791	0.428571
chr1	5594483	5594939	0.428571
chr1	5601479	5602031	0.571429
chr1	5603469	5604439	0.285714
chr1	5605454	5605835	0.571429
chr1	5615607	5615932	0.428571
chr1	5616782	5618003	0.428571
chr1	5623418	5623867	0.571429
chr1	5625463	5625704	0.285714
chr1	5632260	5632978	0.714286
chr1	5635487	5635934	0.428571
chr1	5639432	5639904	0.428571
chr1	5640529	5640867	0.285714
chr1	5643570	5644083	0.428571
chr1	5650345	5650944	0.714286
chr1	5650326	5651481	0.714286
chr1	5652156	5652793	0.428571
chr1	5661298	5661981	0.428571
chr1	5662508	5663011	0.285714
chr1	5667476	5668401	0.285714
chr1	5671107	5671672	0.571429
chr1	5673441	5673787	0.285714
chr1	5674339	5674957	0.571429
chr1	5678644	5679305	0.285714
chr1	5682812	5683221	0.285714
chr1	5684322	5684744	0.285714
chr1	5691779	5692067	0.285714
chr1	5697828	5698237	0.571429
chr1	5703996	5704469	0.428571
chr1	5705168	5705873	0.285714
chr1	5711854	5712606	0.428571
chr1	5713350	5713815	0.285714
chr1	5718082	5718453	0.285714
chr1	5718844	5719629	0.571429
chr1	5726217	5726697	0.285714
chr1	5733542	5734158	0.428571
chr1	5734488	5735371	0.571429
chr1	5742836	5743767	0.428571
chr1	5744939	5745223	0.571429
chr1	5745980	5747178	0.428571
chr1	5748909	5749388	0.428571
chr1	5758057	5758735	0.571429
chr1	5758845	5759937	0.428571
chr1	5763875	5764265	0.428571
chr1	5764715	5765319	0.428571
chr1	5766137	5766864	0.571429
chr1	5767816	5768682	0.571429
chr1	5770909	5771337	0.285714
chr1	5773724	5774021	0.285714
chr1	5779604	5780121	0.571429
chr1	5779650	5780318	0.571429
chr1	5784676	5785070	0.285714
chr1	5786337	5787318	0.428571
chr1	5790437	5790724	0.285714
chr1	5793088	5793734	0.428571
chr1	5798188	5798878	0.571429
chr1	5799234	5799582	0.428571
chr1	5799870	5800361	0.428571
chr1	5801510	5801960	0.428571
chr1	5801950	5802308	0.428571
chr1	5803871	5804560	0.285714
chr1	5808614	5809244	0.285714
chr1	5811547	5812235	0.857143
chr1	5814007	5814664	0.714286
chr1	5814819	5815163	0.428571
chr1	5819693	5820355	0.285714
chr1	5820981	5821292	0.285714
chr1	5822337	5822976	0.428571
chr1	5830616	5831154	0.571429
chr1	5831340	5831970	0.285714
chr1	5837094	5837357	0.285714
chr1	5840856	5841659	0.285714
chr1	5845696	5846135	0.285714
chr1	5846974	5847518	0.285714
chr1	5852637	5853240	0.285714
chr1	5887214	5887636	0.285714
chr1	5922607	5922939	0.285714
chr1	5937871	5938420	0.285714
chr1	5992804	5994005	0.857143
chr1	5994198	5994553	0.428571
chr1	6002925	6003500	0.285714
chr1	6005563	6005857	0.285714
chr1	6011165	6011637	0.285714
chr1	6025244	6025682	0.571429
chr1	6025268	6027079	0.571429
chr1	6038916	6039411	0.285714
chr1	6065021	6065635	0.428571
chr1	6065891	6066353	0.428571
chr1	6071455	6072335	0.285714
chr1	6077485	6078202	0.285714
chr1	6082839	6083816	0.285714
chr1	6089043	6089601	0.285714
chr1	6090338	6090743	0.285714
chr1	6099335	6100729	0.428571
chr1	6102378	6102830	0.428571
chr1	6103187	6103557	0.285714
chr1	6109002	6109414	0.428571
chr1	6109574	6110529	0.714286
chr1	6111669	6111941	0.285714
chr1	6124604	6125272	0.285714
chr1	6125366	6125838	0.285714
chr1	6126103	6126788	0.714286
chr1	6133903	6134675	0.285714
chr1	6146426	6147099	0.571429
chr1	6147226	6147612	0.428571
chr1	6148569	6149207	0.714286
chr1	6159630	6160082	0.285714
chr1	6162814	6163162	0.428571
chr1	6170127	6171116	0.714286
chr1	6177536	6178367	0.714286
chr1	6178564	6179055	0.714286
chr1	6178619	6179766	1
chr1	6179110	6180940	1
chr1	6205652	6206780	0.428571
chr1	6208783	6209532	0.285714
chr1	6241582	6242861	0.857143
chr1	6243081	6243814	0.714286
chr1	6244014	6244399	0.571429
chr1	6245441	6246223	0.571429
chr1	6248931	6250520	0.857143
chr1	6251250	6251752	0.428571
chr1	6261113	6261784	0.285714
chr1	6304813	6306093	0.428571
chr1	6339958	6340282	0.285714
chr1	6418380	6420341	0.857143
chr1	6423963	6425559	0.857143
chr1	6439947	6441220	0.714286
chr1	6447093	6448592	0.857143
chr1	6453872	6456425	0.857143
chr1	6461276	6461900	0.428571
chr1	6465958	6466400	0.428571
chr1	6484869	6486604	1
chr1	6496980	6497418	0.285714
chr1	6505817	6506385	0.285714
chr1	6562212	6562502	0.428571
chr1	6573094	6573488	0.571429
chr1	6573529	6573993	0.285714
chr1	6574771	6575189	0.428571
chr1	6706413	6706774	0.285714
chr1	6712083	6712389	0.285714
chr1	6713036	6713475	0.285714
chr1	6715055	6715655	0.714286
chr1	6714954	6716283	0.714286
chr1	6725510	6725804	0.285714
chr1	6726209	6726843	0.428571
chr1	6732406	6732728	0.285714
chr1	6735326	6735964	0.571429
chr1	6745541	6745902	0.285714
chr1	6747166	6747637	0.428571
chr1	6750965	6751494	0.428571
chr1	6758048	6758728	0.714286
chr1	6768336	6769030	0.428571
chr1	6769694	6770479	0.571429
chr1	6770699	6770994	0.285714
chr1	6776999	6777481	0.571429
chr1	6907348	6908110	0.285714
chr1	6912575	6912992	0.285714
chr1	6913205	6913731	0.571429
chr1	6915640	6916398	0.428571
chr1	6916952	6917477	0.285714
chr1	6924246	6924618	0.428571
chr1	6930639	6931040	0.285714
chr1	6934031	6934743	0.571429
chr1	6936677	6937025	0.857143
chr1	6936882	6937522	0.857143
chr1	6938210	6938615	0.285714
chr1	6941464	6941959	0.285714
chr1	6942725	6943108	0.285714
chr1	6944404	6944670	0.285714
chr1	6949794	6950250	0.285714
chr1	6951651	6952340	0.285714
chr1	6961812	6962968	0.857143
chr1	6962443	6963264	0.714286
chr1	6963089	6964217	0.857143
chr1	6968064	6968321	0.285714
chr1	6968891	6969616	0.571429
chr1	6982337	6982916	0.285714
chr1	6983843	6984272	0.285714
chr1	6984441	6985362	0.285714
chr1	6991843	6992283	0.285714
chr1	6997665	6998590	0.571429
chr1	6999922	7000414	0.428571
chr1	7009373	7009957	0.285714
chr1	7010851	7011116	0.285714
chr1	7018890	7019208	0.428571
chr1	7019759	7019994	0.285714
chr1	7020628	7021489	0.714286
chr1	7026090	7026392	0.285714
chr1	7034206	7034491	0.285714
chr1	7040695	7041338	0.428571
chr1	7042252	7042734	0.571429
chr1	7043979	7044792	0.714286
chr1	7049936	7050405	0.285714
chr1	7052067	7052624	0.571429
chr1	7052569	7053223	0.714286
chr1	7061128	7061533	0.428571
chr1	7062321	7062929	0.571429
chr1	7064480	7064838	0.285714
chr1	7068799	7069119	0.285714
chr1	7069496	7069773	0.285714
chr1	7069840	7070331	0.714286
chr1	7072657	7073330	0.571429
chr1	7075626	7075970	0.285714
chr1	7084350	7084873	0.714286
chr1	7085478	7086110	0.571429
chr1	7087923	7088200	0.285714
chr1	7092726	7093036	0.285714
chr1	7095631	7095889	0.285714
chr1	7097101	7097493	0.571429
chr1	7098729	7099310	0.285714
chr1	7100536	7101053	0.285714
chr1	7107490	7108084	0.571429
chr1	7113187	7113420	0.285714
chr1	7116932	7117262	0.571429
chr1	7123574	7124346	0.285714
chr1	7130929	7131304	0.571429
chr1	7131733	7132050	0.285714
chr1	7137347	7138231	0.857143
chr1	7143022	7143306	0.285714
chr1	7148560	7149893	0.428571
chr1	7149547	7150352	0.428571
chr1	7155073	7155496	0.285714
chr1	7163350	7163580	0.285714
chr1	7165423	7165754	0.285714
chr1	7166048	7166418	0.285714
chr1	7172490	7173406	0.714286
chr1	7174511	7174912	0.285714
chr1	7175563	7175914	0.285714
chr1	7177078	7177906	0.571429
chr1	7182220	7182520	0.428571
chr1	7186916	7187229	0.571429
chr1	7192200	7192856	0.571429
chr1	7192930	7193343	0.571429
chr1	7195191	7195713	0.428571
chr1	7198260	7199755	0.714286
chr1	7203724	7204164	0.571429
chr1	7204811	7205415	1
chr1	7207965	7208251	0.285714
chr1	7214367	7214736	0.571429
chr1	7215309	7215755	0.571429
chr1	7216464	7216741	0.428571
chr1	7220751	7221168	0.285714
chr1	7231938	7232458	0.285714
chr1	7234192	7234575	0.285714
chr1	7238583	7239039	0.428571
chr1	7245810	7246286	0.428571
chr1	7246562	7247030	0.428571
chr1	7248179	7248618	0.428571
chr1	7256224	7256689	0.571429
chr1	7258749	7259235	0.285714
chr1	7262196	7262929	0.571429
chr1	7264919	7265281	0.285714
chr1	7266605	7266956	0.428571
chr1	7270345	7270614	0.285714
chr1	7274912	7275141	0.285714
chr1	7278919	7279229	0.428571
chr1	7279376	7280312	0.571429
chr1	7286034	7286431	0.428571
chr1	7292846	7293373	0.571429
chr1	7293811	7294572	0.571429
chr1	7294673	7295034	0.285714
chr1	7300309	7300718	0.285714
chr1	7301393	7302102	0.714286
chr1	7309190	7309714	0.571429
chr1	7316694	7317348	0.285714
chr1	7324609	7324856	0.285714
chr1	7325842	7326156	0.285714
chr1	7327081	7327496	0.571429
chr1	7336059	7336851	0.428571
chr1	7344686	7345071	0.285714
chr1	7347996	7348578	0.428571
chr1	7351015	7351481	0.285714
chr1	7358374	7358782	0.285714
chr1	7358841	7359169	0.285714
chr1	7362323	7363020	0.285714
chr1	7370975	7371486	0.285714
chr1	7373270	7373549	0.285714
chr1	7390758	7391172	0.285714
chr1	7392460	7392925	0.428571
chr1	7394965	7395235	0.428571
chr1	7403612	7404007	0.285714
chr1	7408011	7408675	0.285714
chr1	7409338	7409672	0.285714
chr1	7417066	7417528	0.571429
chr1	7417434	7417932	0.571429
chr1	7427817	7428165	0.428571
chr1	7456650	7457077	0.285714
chr1	7457678	7458112	0.285714
chr1	7462813	7463387	0.714286
chr1	7476851	7477191	0.285714
chr1	7483399	7484419	0.571429
chr1	7494402	7494700	0.285714
chr1	7495853	7496283	0.571429
chr1	7503788	7504094	0.428571
chr1	7505276	7505683	0.285714
chr1	7507605	7508396	0.285714
chr1	7514906	7515340	0.571429
chr1	7518365	7519035	0.428571
chr1	7524848	7525373	0.571429
chr1	7525682	7526060	0.428571
chr1	7526314	7526879	0.285714
chr1	7533009	7533425	0.571429
chr1	7534469	7535437	0.571429
chr1	7536375	7537609	0.571429
chr1	7548293	7548700	0.285714
chr1	7548865	7549309	0.428571
chr1	7550396	7550918	0.285714
chr1	7557868	7558515	0.428571
chr1	7559017	7559446	0.285714
chr1	7578242	7578687	0.285714
chr1	7580502	7580762	0.285714
chr1	7586083	7586830	0.428571
chr1	7588027	7588744	0.285714
chr1	7595954	7596735	0.428571
chr1	7600958	7601908	0.857143
chr1	7605029	7605691	0.571429
chr1	7606057	7606327	0.285714
chr1	7606981	7607731	0.285714
chr1	7611531	7612036	0.571429
chr1	7613509	7614228	0.285714
chr1	7620763	7621489	0.714286
chr1	7625005	7625900	0.571429
chr1	7631590	7632036	0.428571
chr1	7632623	7633052	0.285714
chr1	7640243	7640721	0.285714
chr1	7641856	7642708	0.428571
chr1	7652294	7652836	0.428571
chr1	7656824	7657209	0.285714
chr1	7661530	7662258	0.571429
chr1	7669777	7670370	0.714286
chr1	7672642	7673134	0.285714
chr1	7680378	7681018	0.285714
chr1	7684841	7685268	0.285714
chr1	7694564	7694808	0.285714
chr1	7701953	7702319	0.285714
chr1	7703762	7704256	0.857143
chr1	7705046	7705962	0.714286
chr1	7708186	7708430	0.285714
chr1	7718479	7718840	0.285714
chr1	7728122	7728524	0.428571
chr1	7732308	7732794	0.571429
chr1	7741338	7741841	0.285714
chr1	7743818	7744189	0.285714
chr1	7758639	7758979	0.285714
chr1	7765702	7766048	0.428571
chr1	7853951	7854382	0.285714
chr1	7855310	7855640	0.285714
chr1	7865873	7866506	0.428571
chr1	7869124	7869427	0.285714
chr1	7874225	7874746	0.428571
chr1	7875038	7875585	0.428571
chr1	7875854	7876430	0.428571
chr1	7884636	7885145	0.285714
chr1	7885374	7885883	0.857143
chr1	7886008	7886289	0.428571
chr1	7886681	7887051	0.428571
chr1	7889620	7890071	0.285714
chr1	7891967	7892275	0.285714
chr1	7901832	7902236	0.428571
chr1	7913071	7913328	0.285714
chr1	7913662	7914283	0.714286
chr1	7915131	7915661	0.714286
chr1	7916963	7917243	0.285714
chr1	7925765	7926187	0.571429
chr1	7928584	7928896	0.571429
chr1	7933618	7934058	0.571429
chr1	7933489	7934718	0.714286
chr1	7936096	7936405	0.571429
chr1	7939043	7939327	0.285714
chr1	7941311	7941542	0.285714
chr1	7942288	7942883	0.571429
chr1	7950180	7950523	0.428571
chr1	7951013	7951348	0.428571
chr1	7952110	7953455	0.714286
chr1	8025558	8026339	0.571429
chr1	8026421	8026938	0.285714
chr1	8211126	8211564	0.428571
chr1	8216944	8217948	0.714286
chr1	8281912	8282504	0.428571
chr1	8303587	8303854	0.285714
chr1	8304287	8304641	0.285714
chr1	8305001	8305722	0.285714
chr1	8314603	8315162	0.571429
chr1	8317647	8318660	0.285714
chr1	8323179	8323404	0.285714
chr1	8329405	8329880	0.428571
chr1	8433516	8433846	0.285714
chr1	8500402	8501495	0.857143
chr1	8501542	8502568	0.428571
chr1	8512049	8512339	0.285714
chr1	8530677	8530943	0.285714
chr1	8702844	8703649	0.571429
chr1	8895313	8895841	0.285714
chr1	8906458	8907242	0.285714
chr1	8911948	8912430	0.428571
chr1	8913875	8914368	0.285714
chr1	8937289	8937781	0.428571
chr1	8959740	8960090	0.285714
chr1	9014571	9015229	0.285714
chr1	9024746	9025321	0.285714
chr1	9031395	9032495	0.571429
chr1	9038850	9040456	0.714286
chr1	9063505	9064015	0.285714
chr1	9071461	9072322	0.285714
chr1	9087229	9087544	0.428571
chr1	9088385	9088781	0.428571
chr1	9089597	9089839	0.285714
chr1	9137202	9137538	0.285714
chr1	9181978	9183562	0.857143
chr1	9197286	9197843	0.714286
chr1	9197423	9198235	0.714286
chr1	9198395	9199097	0.857143
chr1	9199593	9199920	0.285714
chr1	9203621	9204054	0.714286
chr1	9209209	9210301	0.714286
chr1	9280969	9281318	0.428571
chr1	9281382	9282237	0.714286
chr1	9304924	9305404	0.285714
chr1	9319660	9320136	0.285714
chr1	9324751	9325251	0.285714
chr1	9361468	9361847	0.285714
chr1	9382095	9382658	0.428571
chr1	9416949	9417468	0.285714
chr1	9422293	9422745	0.571429
chr1	9423036	9423276	0.285714
chr1	9441446	9441893	0.428571
chr1	9449828	9450117	0.285714
chr1	9450425	9450774	0.285714
chr1	9473127	9473570	0.428571
chr1	9475059	9475709	0.428571
chr1	9494891	9495372	0.571429
chr1	9495108	9495731	0.571429
chr1	9519333	9519950	0.571429
chr1	9619152	9619831	0.571429
chr1	9620374	9620905	0.428571
chr1	9625644	9626106	0.428571
chr1	9626277	9626727	0.428571
chr1	9627678	9628068	0.285714
chr1	9651368	9653154	1
chr1	9659849	9660301	0.285714
chr1	9661679	9662035	0.285714
chr1	9665775	9666426	0.857143
chr1	9666704	9667191	0.428571
chr1	9674695	9675537	0.285714
chr1	9676007	9676311	0.285714
chr1	9919089	9919383	0.428571
chr1	9962204	9962477	0.285714
chr1	9996957	9998454	0.857143
chr1	9998412	9998703	0.571429
chr1	10026101	10026603	0.428571
chr1	10028467	10029322	0.571429
chr1	10199381	10199796	0.285714
chr1	10426135	10426955	0.428571
chr1	10450034	10450629	0.714286
chr1	10638210	10638870	0.714286
chr1	10639393	10640003	0.571429
chr1	10704342	10705191	0.571429
chr1	10727771	10728129	0.285714
chr1	10742773	10743329	0.285714
chr1	10751592	10752644	0.571429
chr1	10761840	10762239	0.285714
chr1	10781078	10781582	0.285714
chr1	10787280	10787652	0.428571
chr1	10788311	10789237	0.571429
chr1	10789893	10790240	0.428571
chr1	10793764	10794181	0.714286
chr1	10794285	10794952	0.714286
chr1	10794347	10795185	0.714286
chr1	10795319	10796570	0.857143
chr1	10804140	10804839	0.428571
chr1	10819687	10820108	0.285714
chr1	10824782	10825200	0.428571
chr1	10827370	10828226	0.571429
chr1	10835249	10836309	0.571429
chr1	10849305	10849962	0.285714
chr1	10866102	10866694	0.428571
chr1	10866869	10867555	0.285714
chr1	10888282	10889387	0.857143
chr1	10889565	10889860	0.285714
chr1	10898329	10898837	0.428571
chr1	10899940	10900415	0.285714
chr1	10904642	10905083	0.285714
chr1	10905985	10906673	0.428571
chr1	10912390	10912759	0.285714
chr1	10918910	10919267	0.285714
chr1	10919785	10920430	0.428571
chr1	10921266	10921675	0.285714
chr1	10927940	10928265	0.571429
chr1	10934265	10934672	0.285714
chr1	10953974	10954541	0.571429
chr1	10973499	10974440	0.571429
chr1	11036223	11036582	0.285714
chr1	11038508	11038911	0.428571
chr1	11039356	11040144	0.285714
chr1	11052793	11053203	0.428571
chr1	11249864	11250422	0.428571
chr1	11305529	11306477	0.571429
chr1	11320026	11320431	0.571429
chr1	11338754	11339085	0.571429
chr1	11339827	11340273	0.714286
chr1	11346233	11346511	0.285714
chr1	11350035	11350424	0.285714
chr1	11355450	11356180	0.571429
chr1	11356321	11356683	0.571429
chr1	11356485	11357330	0.571429
chr1	11357408	11357742	0.285714
chr1	11362400	11363164	0.285714
chr1	11363740	11364215	0.714286
chr1	11369883	11370371	0.285714
chr1	11372905	11373146	0.285714
chr1	11381559	11381912	0.285714
chr1	11385715	11386275	0.285714
chr1	11386427	11386752	0.428571
chr1	11389533	11389861	0.285714
chr1	11391737	11392163	0.285714
chr1	11395605	11395980	0.428571
chr1	11396938	11397832	0.714286
chr1	11406777	11407049	0.428571
chr1	11414937	11415286	0.428571
chr1	11416367	11416833	0.428571
chr1	11420913	11421327	0.428571
chr1	11421496	11422126	0.428571
chr1	11434339	11435188	0.428571
chr1	11444760	11445315	0.428571
chr1	11445076	11445650	0.428571
chr1	11450531	11451014	0.428571
chr1	11453891	11454324	0.285714
chr1	11458693	11459006	0.428571
chr1	11471690	11472064	0.285714
chr1	11478295	11480325	0.857143
chr1	11480195	11480846	0.857143
chr1	11489136	11489673	0.285714
chr1	11490336	11490723	0.285714
chr1	11499931	11500343	0.428571
chr1	11500959	11502320	0.857143
chr1	11511497	11512184	0.571429
chr1	11517133	11517666	0.428571
chr1	11519420	11519930	0.285714
chr1	11529385	11530016	0.285714
chr1	11536169	11537298	0.428571
chr1	11538867	11539249	0.285714
chr1	11545773	11546189	0.428571
chr1	11547334	11547772	0.285714
chr1	11548097	11548554	0.428571
chr1	11553335	11553992	0.428571
chr1	11556991	11557430	0.714286
chr1	11558488	11559045	0.285714
chr1	11559686	11560148	0.714286
chr1	11559747	11560259	0.714286
chr1	11560878	11561291	0.428571
chr1	11563388	11564083	0.428571
chr1	11570831	11571372	0.428571
chr1	11576452	11577131	0.714286
chr1	11578456	11578995	0.428571
chr1	11579574	11579936	0.285714
chr1	11585662	11586172	0.571429
chr1	11586823	11587246	0.571429
chr1	11592962	11593565	0.428571
chr1	11598018	11598334	0.285714
chr1	11598710	11599018	0.285714
chr1	11608370	11609237	0.857143
chr1	11616747	11617355	0.428571
chr1	11619607	11619987	0.285714
chr1	11625792	11626305	0.571429
chr1	11632028	11632433	0.285714
chr1	11634210	11634629	0.285714
chr1	11635210	11636014	0.428571
chr1	11637146	11637886	0.285714
chr1	11648621	11649377	0.571429
chr1	11649578	11650019	0.428571
chr1	11650022	11650333	0.571429
chr1	11650269	11650918	0.714286
chr1	11690707	11692667	0.857143
chr1	11700714	11701344	0.714286
chr1	11706216	11706696	0.285714
chr1	11714826	11715310	0.285714
chr1	11761540	11762719	0.857143
chr1	11765871	11766818	0.285714
chr1	11767998	11768338	0.285714
chr1	11776337	11776885	0.285714
chr1	11778497	11779140	0.285714
chr1	11784285	11784709	0.285714
chr1	11784900	11785431	0.285714
chr1	11858115	11859651	0.857143
chr1	11859835	11860207	0.714286
chr1	11865203	11865500	0.285714
chr1	11869734	11870112	0.285714
chr1	11870452	11870887	0.285714
chr1	11877556	11879055	0.571429
chr1	11887007	11887446	0.285714
chr1	11897747	11899287	1
chr1	11899330	11899768	0.285714
chr1	12008492	12009100	0.285714
chr1	12037005	12037383	0.428571
chr1	12038144	12038616	0.428571
chr1	12047481	12048045	0.428571
chr1	12063020	12064521	0.857143
chr1	12078298	12078728	0.428571
chr1	12079359	12079739	0.571429
chr1	12089786	12090597	0.285714
chr1	12092516	12093117	0.428571
chr1	12106819	12107316	0.571429
chr1	12122978	12124000	0.857143
chr1	12141293	12141620	0.428571
chr1	12142171	12142789	0.285714
chr1	12152908	12153346	0.285714
chr1	12155088	12155371	0.285714
chr1	12166634	12167858	0.857143
chr1	12178423	12179394	0.714286
chr1	12178671	12179586	0.714286
chr1	12191032	12192002	0.714286
chr1	12199387	12199835	0.285714
chr1	12206957	12207315	0.285714
chr1	12214951	12215477	0.285714
chr1	12217056	12217433	0.285714
chr1	12220134	12220525	0.285714
chr1	12226075	12226768	0.285714
chr1	12540144	12540785	0.428571
chr1	12541349	12541722	0.285714
chr1	12630151	12630968	0.714286
chr1	12631564	12631878	0.285714
chr1	12635998	12636840	0.285714
chr1	12644716	12645450	0.428571
chr1	12645404	12645806	0.428571
chr1	12651756	12652200	0.285714
chr1	12658068	12658934	0.714286
chr1	12664936	12665519	0.428571
chr1	12673647	12674032	0.571429
chr1	12678354	12678668	0.285714
chr1	12679365	12679740	0.285714
chr1	12683191	12683620	0.571429
chr1	12686763	12687089	0.428571
chr1	12690718	12691109	0.285714
chr1	12693596	12694147	0.428571
chr1	12694562	12694888	0.428571
chr1	12696169	12696535	0.571429
chr1	12701650	12702117	0.857143
chr1	12714039	12714653	0.857143
chr1	12715839	12716279	0.285714
chr1	12719036	12719367	0.285714
chr1	12720942	12721426	0.285714
chr1	12721731	12722227	0.571429
chr1	12723613	12724104	0.428571
chr1	12726265	12726705	0.285714
chr1	12727570	12728055	0.571429
chr1	12740545	12741308	0.571429
chr1	12744773	12745178	0.571429
chr1	12746972	12747384	0.571429
chr1	12749357	12749619	0.428571
chr1	12751252	12751613	0.571429
chr1	12755108	12755603	0.857143
chr1	12756414	12756637	0.285714
chr1	12759245	12759727	0.285714
chr1	12760415	12761062	0.428571
chr1	12761356	12762042	0.428571
chr1	12768655	12769298	0.571429
chr1	12770123	12770951	0.857143
chr1	12774908	12775402	0.428571
chr1	12776916	12777565	0.714286
chr1	12783267	12783537	0.285714
chr1	12787018	12787868	0.571429
chr1	12788111	12788388	0.285714
chr1	12793208	12793561	0.285714
chr1	12795576	12795886	0.428571
chr1	12796992	12798010	0.571429
chr1	12798866	12799184	0.428571
chr1	12806547	12806951	0.571429
chr1	12807381	12807849	0.428571
chr1	12809998	12810603	0.428571
chr1	12818922	12819746	0.571429
chr1	12821053	12821438	0.571429
chr1	12822092	12822637	0.857143
chr1	12828238	12829040	0.428571
chr1	12830627	12831027	0.285714
chr1	12838339	12838810	0.428571
chr1	12840852	12841389	0.428571
chr1	12844113	12844413	0.428571
chr1	12847904	12848211	0.428571
chr1	12849034	12849374	0.571429
chr1	12852114	12852469	0.428571
chr1	12854293	12854590	0.428571
chr1	12854987	12855256	0.285714
chr1	12861354	12861688	0.285714
chr1	12862690	12863957	0.285714
chr1	12864609	12864971	0.428571
chr1	12873481	12874387	0.714286
chr1	12882811	12883577	0.571429
chr1	12885138	12885770	0.428571
chr1	12892380	12892710	0.285714
chr1	12893006	12893365	0.428571
chr1	12895369	12895817	0.428571
chr1	12902405	12903216	0.857143
chr1	12905124	12905988	0.714286
chr1	12911238	12911840	0.571429
chr1	12911270	12912525	0.571429
chr1	12913187	12913808	0.714286
chr1	12913356	12914351	0.714286
chr1	12917690	12918212	0.428571
chr1	12919701	12920471	0.571429
chr1	12927791	12928193	0.285714
chr1	12929226	12929800	0.428571
chr1	12929965	12930469	0.285714
chr1	12935880	12936327	0.285714
chr1	12941922	12942759	0.428571
chr1	12946736	12947163	0.571429
chr1	12952355	12953471	0.857143
chr1	13004466	13005619	0.571429
chr1	13006320	13006767	0.428571
chr1	13009796	13010285	0.428571
chr1	13023063	13023881	0.571429
chr1	13024123	13024663	0.285714
chr1	13031727	13032029	0.285714
chr1	13033060	13034333	0.571429
chr1	13035002	13035353	0.428571
chr1	13043665	13044554	0.714286
chr1	13046536	13047387	0.571429
chr1	13052998	13053858	0.285714
chr1	13061476	13061811	0.428571
chr1	13062943	13063413	0.571429
chr1	13063655	13064036	0.571429
chr1	13069082	13069508	0.428571
chr1	13073543	13074154	0.285714
chr1	13079883	13080886	0.714286
chr1	13089335	13089653	0.285714
chr1	13091637	13092961	0.428571
chr1	13097562	13098025	0.571429
chr1	13100865	13101427	0.285714
chr1	13105090	13105662	0.428571
chr1	13111872	13112123	0.285714
chr1	13112819	13113204	0.571429
chr1	13114469	13114773	0.285714
chr1	13115921	13116297	0.571429
chr1	13121991	13122352	0.428571
chr1	13128793	13129215	0.285714
chr1	13132678	13133317	0.285714
chr1	13133801	13135107	0.571429
chr1	13141193	13141461	0.285714
chr1	13145913	13146828	0.714286
chr1	13152633	13153235	0.428571
chr1	13157115	13157705	0.428571
chr1	13162751	13163092	0.285714
chr1	13163383	13163868	0.571429
chr1	13170668	13171479	0.285714
chr1	13175050	13175827	0.428571
chr1	13182025	13182388	0.285714
chr1	13182715	13183139	0.428571
chr1	13184302	13185153	0.571429
chr1	13193576	13193938	0.285714
chr1	13194558	13195564	0.714286
chr1	13194585	13195898	0.714286
chr1	13196949	13197277	0.428571
chr1	13199291	13199608	0.285714
chr1	13204973	13205841	0.571429
chr1	13216988	13217556	0.428571
chr1	13218648	13219205	0.285714
chr1	13223452	13223843	0.285714
chr1	13224717	13224986	0.285714
chr1	13225557	13226158	0.571429
chr1	13229431	13230087	0.428571
chr1	13229792	13230454	0.428571
chr1	13236356	13236817	0.714286
chr1	13238171	13238482	0.428571
chr1	13238681	13239090	0.285714
chr1	13241936	13242416	0.428571
chr1	13243008	13243759	0.571429
chr1	13245227	13245509	0.285714
chr1	13245860	13246549	0.571429
chr1	13254655	13255307	0.285714
chr1	13258395	13258713	0.285714
chr1	13259071	13259858	0.285714
chr1	13271281	13271846	0.285714
chr1	13272055	13272507	0.428571
chr1	13273639	13274004	0.428571
chr1	13281318	13282022	0.571429
chr1	13283648	13284124	0.285714
chr1	13287424	13288465	0.857143
chr1	13289196	13289743	0.571429
chr1	13290198	13290544	0.285714
chr1	13295805	13296635	0.714286
chr1	13298519	13299464	0.714286
chr1	13305868	13306486	0.428571
chr1	13308505	13308823	0.285714
chr1	13310861	13311203	0.285714
chr1	13316007	13316490	0.285714
chr1	13318383	13318952	0.571429
chr1	13324631	13325126	0.428571
chr1	13325255	13325504	0.285714
chr1	13328519	13329614	0.428571
chr1	13330162	13331051	0.714286
chr1	13339293	13339661	0.428571
chr1	13340361	13340810	0.428571
chr1	13340433	13341612	0.571429
chr1	13342526	13342907	0.285714
chr1	13349892	13350576	0.428571
chr1	13350775	13351566	0.571429
chr1	13364356	13364887	0.285714
chr1	13365358	13365744	0.285714
chr1	13369088	13369580	0.571429
chr1	13371107	13371896	0.428571
chr1	13372134	13372385	0.285714
chr1	13373630	13374118	0.285714
chr1	13380784	13381163	0.428571
chr1	13383532	13383931	0.285714
chr1	13389674	13390145	0.285714
chr1	13392761	13393173	0.285714
chr1	13394650	13395755	0.714286
chr1	13401904	13402433	0.428571
chr1	13416285	13416882	0.285714
chr1	13421455	13421756	0.285714
chr1	13422270	13422533	0.285714
chr1	13426865	13427165	0.285714
chr1	13427521	13427828	0.285714
chr1	13428791	13429092	0.428571
chr1	13430388	13431015	0.571429
chr1	13433666	13434519	0.714286
chr1	13436111	13436966	0.714286
chr1	13439003	13439823	0.714286
chr1	13446061	13446622	0.571429
chr1	13447118	13447492	0.285714
chr1	13454693	13455091	0.571429
chr1	13456080	13456761	0.714286
chr1	13456987	13457237	0.428571
chr1	13457943	13458449	0.285714
chr1	13462413	13462984	0.571429
chr1	13464079	13464446	0.428571
chr1	13472610	13472920	0.285714
chr1	13473145	13473468	0.285714
chr1	13475741	13476143	0.285714
chr1	13476355	13476639	0.285714
chr1	13482931	13483704	0.285714
chr1	13491726	13492064	0.285714
chr1	13501502	13502098	0.571429
chr1	13503356	13503996	0.285714
chr1	13505148	13505620	0.428571
chr1	13512021	13512339	0.571429
chr1	13512795	13514499	0.857143
chr1	13517980	13518484	0.428571
chr1	13523579	13524030	0.285714
chr1	13525717	13526114	0.285714
chr1	13527297	13527791	0.428571
chr1	13529994	13530602	0.285714
chr1	13536247	13536658	0.285714
chr1	13538296	13538803	0.285714
chr1	13546564	13547074	0.285714
chr1	13548674	13548957	0.285714
chr1	13552588	13553026	0.428571
chr1	13554686	13555485	0.571429
chr1	13560411	13560887	0.714286
chr1	13561780	13562325	0.571429
chr1	13567379	13567861	0.571429
chr1	13568020	13568925	0.714286
chr1	13574147	13574402	0.285714
chr1	13574612	13574948	0.428571
chr1	13575809	13576206	0.571429
chr1	13576931	13577364	0.571429
chr1	13578183	13578592	0.285714
chr1	13583026	13583465	0.571429
chr1	13582966	13584740	1
chr1	13589788	13590103	0.285714
chr1	13590422	13591181	0.428571
chr1	13594703	13595043	0.428571
chr1	13605659	13606035	0.428571
chr1	13610850	13611274	0.571429
chr1	13615210	13615602	0.285714
chr1	13618224	13618836	0.571429
chr1	13630278	13630673	0.285714
chr1	13634315	13634778	0.428571
chr1	13640359	13640798	0.428571
chr1	13643498	13643771	0.285714
chr1	13648960	13649361	0.714286
chr1	13654377	13654906	0.571429
chr1	13657392	13658665	0.857143
chr1	13668275	13668712	0.428571
chr1	13673147	13673680	0.428571
chr1	13674241	13674610	0.285714
chr1	13680043	13680488	0.428571
chr1	13680801	13681178	0.285714
chr1	13690461	13690848	0.428571
chr1	13694338	13695077	0.571429
chr1	13828486	13829419	0.428571
chr1	13835295	13835720	0.285714
chr1	13838956	13839396	0.714286
chr1	13845538	13845857	0.428571
chr1	13848396	13848940	0.428571
chr1	13850346	13850979	0.285714
chr1	13855615	13856353	0.571429
chr1	13875449	13875851	0.285714
chr1	13876293	13877264	0.714286
chr1	13884751	13885288	0.714286
chr1	13891185	13891523	0.428571
chr1	13892646	13893476	0.857143
chr1	13897974	13898720	0.285714
chr1	13921630	13921948	0.428571
chr1	13923275	13923870	0.571429
chr1	13932175	13932631	0.285714
chr1	13938603	13939004	0.285714
chr1	13942211	13942684	0.571429
chr1	13949909	13950320	0.285714
chr1	13958308	13958630	0.285714
chr1	13962002	13962367	0.285714
chr1	13964918	13965214	0.428571
chr1	13966107	13966609	0.571429
chr1	13967697	13968173	0.428571
chr1	13977854	13978223	0.428571
chr1	13979702	13979936	0.285714
chr1	13982991	13983800	0.571429
chr1	13983995	13984356	0.285714
chr1	13996002	13996944	0.571429
chr1	14000693	14001148	0.571429
chr1	14032860	14033159	0.285714
chr1	14036783	14037079	0.285714
chr1	14040390	14040755	0.285714
chr1	14047456	14047857	0.571429
chr1	14049840	14050123	0.285714
chr1	14052838	14053136	0.285714
chr1	14060010	14060462	0.428571
chr1	14064543	14064986	0.285714
chr1	14069771	14070217	0.428571
chr1	14075963	14076394	0.714286
chr1	14090794	14091117	0.285714
chr1	14092110	14092383	0.285714
chr1	14093010	14093272	0.285714
chr1	14102224	14103277	0.571429
chr1	14104122	14104373	0.285714
chr1	14111661	14112147	0.428571
chr1	14116245	14116815	0.285714
chr1	14129406	14129688	0.285714
chr1	14140894	14141471	0.285714
chr1	14147557	14147998	0.428571
chr1	14148997	14149618	0.714286
chr1	14153389	14153775	0.285714
chr1	14159354	14159618	0.285714
chr1	14162542	14162894	0.428571
chr1	14170786	14171014	0.285714
chr1	14172599	14173024	0.285714
chr1	14175077	14175543	0.571429
chr1	14176868	14177124	0.285714
chr1	14201347	14201995	0.428571
chr1	14202740	14203056	0.285714
chr1	14211217	14211569	0.285714
chr1	14236477	14236873	0.285714
chr1	14239490	14239792	0.428571
chr1	14240222	14240587	0.285714
chr1	14244944	14245319	0.428571
chr1	14254734	14255074	0.428571
chr1	14258127	14258588	0.428571
chr1	14259015	14259651	0.571429
chr1	14260334	14260909	0.428571
chr1	14272503	14272856	0.285714
chr1	14277370	14277717	0.428571
chr1	14278353	14278600	0.285714
chr1	14282539	14282943	0.428571
chr1	14290956	14291602	0.571429
chr1	14292339	14292856	0.428571
chr1	14301401	14301703	0.285714
chr1	14303220	14303640	0.428571
chr1	14326449	14326774	0.285714
chr1	14328435	14328716	0.285714
chr1	14335265	14335580	0.285714
chr1	14337565	14337841	0.285714
chr1	14340910	14341240	0.285714
chr1	14341318	14341744	0.714286
chr1	14344900	14345270	0.428571
chr1	14349769	14350207	0.571429
chr1	14350684	14351169	0.428571
chr1	14350975	14351600	0.571429
chr1	14353188	14353552	0.285714
chr1	14360698	14361675	0.571429
chr1	14364896	14365430	0.714286
chr1	14366538	14367282	0.714286
chr1	14370128	14370536	0.571429
chr1	14387372	14388314	0.857143
chr1	14392355	14392639	0.285714
chr1	14395354	14395819	0.285714
chr1	14395876	14396188	0.285714
chr1	14397464	14398010	0.428571
chr1	14398841	14399239	0.428571
chr1	14413264	14413702	0.428571
chr1	14419579	14419917	0.285714
chr1	14420276	14421172	0.714286
chr1	14437538	14437836	0.285714
chr1	14445081	14445374	0.285714
chr1	14451946	14452216	0.285714
chr1	14457760	14458061	0.285714
chr1	14460169	14460593	0.428571
chr1	14465073	14465437	0.285714
chr1	14466614	14467081	0.428571
chr1	14473408	14473726	0.285714
chr1	14477558	14477948	0.285714
chr1	14479034	14479402	0.428571
chr1	14481821	14482223	0.285714
chr1	14484556	14484873	0.285714
chr1	14485392	14485974	0.714286
chr1	14490452	14490735	0.285714
chr1	14492069	14492467	0.428571
chr1	14492833	14493180	0.714286
[truncated: 270,758+ more rows]

## Sheet: F4_HiC
Column1	Column2	Column3	Column4	Column5	Column6	Column7	Column8	Column9	Column10	Column11	Column12	Column13	Column14	Column15	Column16	Column17	Column18	Column19	Column20	Column21	Column22	Column23	Column24	Column25	Column26	Column27	Column28	Column29	Column30	Column31	Column32	Column33	Column34	Column35	Column36	Column37	Column38	Column39	Column40	Column41	Column42	Column43	Column44	Column45	Column46	Column47	Column48	Column49	Column50
	64540000	64550000	64560000	64570000	64580000	64590000	64600000	64610000	64620000	64630000	64640000	64650000	64660000	64670000	64680000	64690000	64700000	64710000	64720000	64730000	64740000	64750000	64760000	64770000	64780000	64790000	64800000	64810000	64820000	64830000	64840000	64850000	64860000	64870000	64880000	64890000	64900000	64910000	64920000	64930000	64940000	64950000	64960000	64970000	64980000	64990000	65000000	65010000	65020000
64540000	1073.91	1371.55	902.727	670.141	522.943	419.152	384.24	319.832	274.847	273.616	265.31	203.956	194.591	249.354	198.174	164.324	155.966	179.709	182.56	155.123	170.208	131.254	145.675	150.204	121.249	119.469	155.701	122.708	131.882	95.5496	99.2683	138.855	106.812	122.707	114.165	114.092	119.724	85.7525	96.3537	85.12	80.2652	66.9567	96.2406	88.2067	91.8338	70.4478	83.4218	59.7966	80.8405
64550000	1371.55	1049.54	1261.85	797.827	602.616	494.932	386.273	306.38	344.948	322.861	266.771	259.171	237.21	251.066	216.716	205.574	148.434	183.208	195.216	155.085	189.436	171.635	169.143	141.644	184.806	118.854	122.92	108.908	137.819	150.227	129.083	138.805	117.741	130.795	126.311	100.787	132.544	103.833	102.299	108.265	96.6332	80.6119	79.1863	74.9967	85.861	103.921	82.373	69.3981	93.7947
64560000	902.727	1261.85	1130.61	1266.05	824.646	606.097	454.157	435.543	367.294	270.068	307.076	251.876	228.56	227.184	213.152	212.107	207.633	160.742	166.271	203.695	144.734	170.138	176.093	168.578	189.43	153.46	164.91	121.546	181.182	152.783	119.336	152.073	158.509	131.834	127.752	139.607	126.421	92.0723	101.478	83.4454	106.33	68.9271	84.4601	77.6904	105.152	86.7993	99.4015	111.119	87.8435
64570000	670.141	797.827	1266.05	1158.78	1346.21	828.107	567.322	472.943	454.063	354.793	337.011	348.253	289.685	261.638	275.769	213.761	224.981	216.258	160.826	191.267	184.31	166.369	167.737	144.498	157.596	155.743	157.239	148.673	147.644	138.78	119.914	144.218	157.573	131.481	131.187	108.633	111.403	100.579	96.4152	133.718	93.0622	79.1881	97.8057	72.7301	82.9055	96.1442	107.15	62.037	86.058
64580000	522.943	602.616	824.646	1346.21	1584.28	1400.37	786.757	577.883	501.967	384.967	331.107	371.33	327.967	272.546	255.085	268.706	199.834	201.653	213.783	218.803	185.929	165.396	175.865	188.114	182.915	155.105	145.092	129.661	133.685	167.374	154.483	144.197	126.529	117.932	129.284	126.217	105.081	95.1278	106.181	94.819	100.266	75.2387	106.856	109.705	87.6558	82.2402	96.6127	96.9825	90.3392
64590000	419.152	494.932	606.097	828.107	1400.37	1120.51	1389.27	863.167	669.426	444.093	438.069	394.106	354.336	317.602	265.44	233.09	235.188	250.45	203.774	237.195	196.458	159.846	197.792	171.34	195.835	171.378	152.15	159.484	136.247	117.3	138.046	110.91	144.656	148.758	128.112	112.738	107.244	130.827	88.5653	106.459	95.2717	106.351	86.7809	107.261	82.9799	99.6571	119.027	107.366	110.866
64600000	384.24	386.273	454.157	567.322	786.757	1389.27	1091.65	1297.3	819.073	601.237	533.558	394.267	445.903	334.604	305.615	228.606	312.54	262.288	212.609	201.01	169.43	215.164	190.991	207.359	169.7	169.279	196.345	149.43	144.051	143.502	156.166	130.021	99.5764	136.084	109.935	94.3777	89.5209	88.2384	110.319	94.873	110.255	94.9718	71.8836	85.0927	85.4945	79.7342	87.7263	84.1107	80.5878
64610000	319.832	306.38	435.543	472.943	577.883	863.167	1297.3	1199.15	1349.52	840.098	615.812	525.062	507.607	341.503	315.521	292.431	264.512	268.697	237.376	185.674	216.375	187.365	182.912	146.36	179.2	151.344	159.161	163.091	175.935	127.51	131.387	158.206	124.22	141.857	120.938	97.0804	113.911	119.914	95.2459	106.683	88.0936	86.4453	89.4378	93.2618	97.2216	115.081	92.3177	107.524	110.182
64620000	274.847	344.948	367.294	454.063	501.967	669.426	819.073	1349.52	1169.74	1423.25	836.138	643.129	483.648	386.967	348.564	382.559	311.97	243.48	265.783	263.173	224.415	222.65	212.644	231.967	165.83	165.391	193.428	173.043	192.433	152.081	161.259	154.421	138.826	148.925	110.046	123.961	128.072	118.7	114.322	123.004	100.752	88.3769	108.589	73.0667	89.2846	96.3564	100.34	86.5584	103.36
64630000	273.616	322.861	270.068	354.793	384.967	444.093	601.237	840.098	1423.25	951.448	1264.21	908.387	511.223	424.936	409.611	339.901	329.353	293.592	275.198	246.78	258.668	215.622	202.631	210.706	178.728	187.803	151.142	183.925	154.327	182.403	139.817	145.814	149.484	157.776	154.124	123.703	106.834	89.0794	84.0632	110.209	102.129	111.009	78.4834	105.396	107.014	95.912	64.7127	74.5289	90.2026
64640000	265.31	266.771	307.076	337.011	331.107	438.069	533.558	615.812	836.138	1264.21	707.635	1300.27	715.144	581.591	473.565	384.975	360.024	327.906	283.494	253.222	234.13	251.597	192.152	184.253	156.267	172.861	191.616	130.657	162.385	146.288	196.857	143.467	132.507	159.215	137.789	91.0339	131.153	110.663	99.588	122.313	89.4947	148.603	109.706	93.0197	109.184	101.472	90.1641	69.9685	128.555
64650000	203.956	259.171	251.876	348.253	371.33	394.106	394.267	525.062	643.129	908.387	1300.27	1126.44	1493.9	916.092	640.22	514.007	412.303	395.662	304.457	296.154	272.701	239.726	239.095	207.275	200.2	212.621	199.741	173.099	204.471	157.255	162.529	143.452	167.593	150.774	153.823	159.127	129.762	118.879	96.2454	115.91	105.687	91.9724	111.09	93.2874	90.9347	103.549	102.734	76.782	96.4847
64660000	194.591	237.21	228.56	289.685	327.967	354.336	445.903	507.607	483.648	511.223	715.144	1493.9	1047.21	1380.21	855.241	634.114	507.127	424.262	336.871	297.873	254.633	268.355	224.631	193.329	206.125	204.36	211.774	221.331	190.763	181.63	173.114	174.865	131.999	131.706	142.275	149.135	126.232	119.585	79.5775	118.493	101.537	123.48	102.165	90.9559	100.017	109.404	107.835	129.846	82.0701
64670000	249.354	251.066	227.184	261.638	272.546	317.602	334.604	341.503	386.967	424.936	581.591	916.092	1380.21	973.493	1305.82	814.269	605.222	464.944	442.297	366.094	330.836	276.403	254.847	241.98	237.845	216.37	220.747	220.586	196.901	168.713	168.769	176.018	154.107	159.851	144.305	134.01	107.878	105.692	118.414	108.398	130.973	112.797	102.73	96.4533	85.6624	93.5282	120.134	85.1619	87.0222
64680000	198.174	216.716	213.152	275.769	255.085	265.44	305.615	315.521	348.564	409.611	473.565	640.22	855.241	1305.82	1036.47	1365.11	834.999	692.757	463.961	463.459	316.264	314.741	331.714	275.152	239.732	247.292	217.641	195.445	192.965	181.905	173.925	142.274	177.301	144.769	181.801	134.572	124.386	115.128	130.01	119.759	119.808	96.2781	100.272	90.2493	74.8924	87.6263	97.6898	123.127	114.237
64690000	164.324	205.574	212.107	213.761	268.706	233.09	228.606	292.431	382.559	339.901	384.975	514.007	634.114	814.269	1365.11	1109.77	1484.43	778.418	570.4	533.826	409.594	369.279	328.356	297.034	270.885	226.951	265.779	241.132	185.036	180.769	178.235	176.061	188.029	142.31	143.373	135.002	133.481	125.184	132.113	113.992	96.716	120.226	136.925	75.2873	125.874	120.752	69.3215	81.9785	110.032
64700000	155.966	148.434	207.633	224.981	199.834	235.188	312.54	264.512	311.97	329.353	360.024	412.303	507.127	605.222	834.999	1484.43	1421.02	1195.71	764.332	610.851	479.731	403.204	389.851	340.347	263.434	294.805	284.491	218.278	207.037	179.146	216.416	164.025	185.804	152.748	173.494	169.254	138.978	131.922	131.187	102.682	126.295	115.582	108.193	88.6377	109.604	118.822	133.203	105.108	106.102
64710000	179.709	183.208	160.742	216.258	201.653	250.45	262.288	268.697	243.48	293.592	327.906	395.662	424.262	464.944	692.757	778.418	1195.71	802.092	1185.77	831.744	578.422	403.381	436.515	353.62	330.838	311.488	288.685	265.799	196.432	241.535	213.748	165.698	203.423	162.517	160.943	193.056	149.599	129.458	155.646	132.677	144.441	135.593	108.734	103.475	85.6996	110.955	117.574	96.5167	119.026
64720000	182.56	195.216	166.271	160.826	213.783	203.774	212.609	237.376	265.783	275.198	283.494	304.457	336.871	442.297	463.961	570.4	764.332	1185.77	1237.37	1422.95	787.931	654.267	438.967	449.158	401.652	314.523	286.93	299.081	209.226	185.062	209.751	169.982	216.104	192.39	197.785	172.805	132.146	159.592	137.28	100.967	129.727	108.987	88.9129	95.2206	96.3923	114.563	99.1721	134.802	112.495
64730000	155.123	155.085	203.695	191.267	218.803	237.195	201.01	185.674	263.173	246.78	253.222	296.154	297.873	366.094	463.459	533.826	610.851	831.744	1422.95	999.441	1244.82	784.239	635.762	537.612	420.698	372.597	340.79	333.239	288.847	270.81	228.003	212.249	224.414	191.884	167.505	144.417	158.574	150.814	125.859	149.029	141.543	158.134	139.685	95.2149	125.428	130.492	124.289	139.615	136.173
64740000	170.208	189.436	144.734	184.31	185.929	196.458	169.43	216.375	224.415	258.668	234.13	272.701	254.633	330.836	316.264	409.594	479.731	578.422	787.931	1244.82	717.331	1242.01	815.397	672.183	495.728	388.219	369.066	408.195	290.887	255.203	217.939	226.504	229.283	173.586	198.185	185.702	169.668	156.684	152.756	113.081	153.725	156.745	137.744	89.1429	121.778	118.731	136.288	81.9165	105.515
64750000	131.254	171.635	170.138	166.369	165.396	159.846	215.164	187.365	222.65	215.622	251.597	239.726	268.355	276.403	314.741	369.279	403.204	403.381	654.267	784.239	1242.01	971.534	1321.69	801.694	554.226	440.92	384.891	420.168	309.193	246.799	251.247	267.132	232.064	233.198	207.621	200.659	153.647	181.75	148.009	143.857	166.379	106.2	129.425	114.039	136.883	115.439	113.832	104.378	114.181
64760000	145.675	169.143	176.093	167.737	175.865	197.792	190.991	182.912	212.644	202.631	192.152	239.095	224.631	254.847	331.714	328.356	389.851	436.515	438.967	635.762	815.397	1321.69	1065.46	1349.14	822.071	608.937	517.922	397.27	358.848	331.567	255.546	262.461	243.082	224.984	188.777	179.314	183.359	158.034	165.79	135.292	140.09	132.312	148.515	141.527	107.042	111.844	107.65	142.259	95.8118
64770000	150.204	141.644	168.578	144.498	188.114	171.34	207.359	146.36	231.967	210.706	184.253	207.275	193.329	241.98	275.152	297.034	340.347	353.62	449.158	537.612	672.183	801.694	1349.14	1134.04	1259.12	851.325	621.246	510.297	413.821	348.955	299.185	299.089	248.194	238.091	178.355	193.856	176.773	153.562	158.663	148.068	163.464	151.521	147.494	131.333	138.33	120.269	118.484	119.739	112.273
64780000	121.249	184.806	189.43	157.596	182.915	195.835	169.7	179.2	165.83	178.728	156.267	200.2	206.125	237.845	239.732	270.885	263.434	330.838	401.652	420.698	495.728	554.226	822.071	1259.12	808.12	1348.58	873.744	710.768	428.17	415.931	368.728	354.457	262.606	280.657	218.208	187.79	187.953	186.202	151.049	186.449	190.45	168.607	148.272	139.407	156.952	128.394	127.915	123.879	106.989
64790000	119.469	118.854	153.46	155.743	155.105	171.378	169.279	151.344	165.391	187.803	172.861	212.621	204.36	216.37	247.292	226.951	294.805	311.488	314.523	372.597	388.219	440.92	608.937	851.325	1348.58	1192.06	1311.79	781.016	555.955	533.99	425.417	336.237	329.843	300.404	257.311	195.62	255.499	199.533	165.851	165.876	172.008	145.941	138.136	127.327	120.775	166.731	146.699	120.633	131.954
64800000	155.701	122.92	164.91	157.239	145.092	152.15	196.345	159.161	193.428	151.142	191.616	199.741	211.774	220.747	217.641	265.779	284.491	288.685	286.93	340.79	369.066	384.891	517.922	621.246	873.744	1311.79	1157.21	1393.59	865.711	605.83	523.683	387.326	387.037	320.163	294.577	244.381	192.668	194.579	182.296	156.488	163.833	165.224	150.417	137.29	125.806	154.895	96.9663	123.406	154.864
64810000	122.708	108.908	121.546	148.673	129.661	159.484	149.43	163.091	173.043	183.925	130.657	173.099	221.331	220.586	195.445	241.132	218.278	265.799	299.081	333.239	408.195	420.168	397.27	510.297	710.768	781.016	1393.59	1010.45	1255.31	777.791	588.43	478.808	390.038	337.861	314.611	272.804	212.579	212.175	186.895	191.269	164.656	144.238	161.09	159.439	148.125	125.149	138.158	154.625	132.139
64820000	131.882	137.819	181.182	147.644	133.685	136.247	144.051	175.935	192.433	154.327	162.385	204.471	190.763	196.901	192.965	185.036	207.037	196.432	209.226	288.847	290.887	309.193	358.848	413.821	428.17	555.955	865.711	1255.31	1144.02	1155.04	823.069	606.806	461.343	423.715	367.913	302.876	266.398	216.581	185.715	215.679	156.167	203.034	190.286	141.994	154.1	128.174	145.511	118.955	144.219
64830000	95.5496	150.227	152.783	138.78	167.374	117.3	143.502	127.51	152.081	182.403	146.288	157.255	181.63	168.713	181.905	180.769	179.146	241.535	185.062	270.81	255.203	246.799	331.567	348.955	415.931	533.99	605.83	777.791	1155.04	822.07	1297.81	764.922	486.084	458.721	382.677	302.984	294.236	218.243	231.145	218.434	171.314	168.644	165.577	180.545	171.339	150.79	179.29	128.272	154.043
64840000	99.2683	129.083	119.336	119.914	154.483	138.046	156.166	131.387	161.259	139.817	196.857	162.529	173.114	168.769	173.925	178.235	216.416	213.748	209.751	228.003	217.939	251.247	255.546	299.185	368.728	425.417	523.683	588.43	823.069	1297.81	931.274	1283.35	774.213	486.713	514.606	358.345	270.948	267.647	274.984	234.173	245.436	206.174	188.221	188.042	178.144	188.698	185.784	149.7	169.355
64850000	138.855	138.805	152.073	144.218	144.197	110.91	130.021	158.206	154.421	145.814	143.467	143.452	174.865	176.018	142.274	176.061	164.025	165.698	169.982	212.249	226.504	267.132	262.461	299.089	354.457	336.237	387.326	478.808	606.806	764.922	1283.35	1105.57	1334.64	812.556	582.499	443.756	322.684	350.574	289.223	255.042	228.962	222.176	183.361	177.102	156.151	161.922	165.12	169.221	141.126
64860000	106.812	117.741	158.509	157.573	126.529	144.656	99.5764	124.22	138.826	149.484	132.507	167.593	131.999	154.107	177.301	188.029	185.804	203.423	216.104	224.414	229.283	232.064	243.082	248.194	262.606	329.843	387.037	390.038	461.343	486.084	774.213	1334.64	900.425	970.265	782.434	607.027	406.348	356.439	327.84	280.13	224.949	220.309	211.461	147.96	200.864	168.439	187.709	181.692	167.7
64870000	122.707	130.795	131.834	131.481	117.932	148.758	136.084	141.857	148.925	157.776	159.215	150.774	131.706	159.851	144.769	142.31	152.748	162.517	192.39	191.884	173.586	233.198	224.984	238.091	280.657	300.404	320.163	337.861	423.715	458.721	486.713	812.556	970.265	799.42	1397.37	850.346	519.264	375.464	382.172	298.946	266.613	260.861	205.001	215.179	198.792	192.806	176.431	159.85	192.827
64880000	114.165	126.311	127.752	131.187	129.284	128.112	109.935	120.938	110.046	154.124	137.789	153.823	142.275	144.305	181.801	143.373	173.494	160.943	197.785	167.505	198.185	207.621	188.777	178.355	218.208	257.311	294.577	314.611	367.913	382.677	514.606	582.499	782.434	1397.37	1036.44	1153.56	706.315	467.761	361.108	357.857	319.725	233.663	247.403	189.269	227.344	216.487	204.6	218.984	194.002
64890000	114.092	100.787	139.607	108.633	126.217	112.738	94.3777	97.0804	123.961	123.703	91.0339	159.127	149.135	134.01	134.572	135.002	169.254	193.056	172.805	144.417	185.702	200.659	179.314	193.856	187.79	195.62	244.381	272.804	302.876	302.984	358.345	443.756	607.027	850.346	1153.56	970.991	1228.22	697.337	551.721	445.181	384.782	352.505	324.965	269.387	246.313	228.098	207.47	183.122	214.45
64900000	119.724	132.544	126.421	111.403	105.081	107.244	89.5209	113.911	128.072	106.834	131.153	129.762	126.232	107.878	124.386	133.481	138.978	149.599	132.146	158.574	169.668	153.647	183.359	176.773	187.953	255.499	192.668	212.579	266.398	294.236	270.948	322.684	406.348	519.264	706.315	1228.22	891.702	1173.14	815.106	526.597	463.506	370.989	337.06	320.348	297.207	264.108	258.389	225.805	210.2
64910000	85.7525	103.833	92.0723	100.579	95.1278	130.827	88.2384	119.914	118.7	89.0794	110.663	118.879	119.585	105.692	115.128	125.184	131.922	129.458	159.592	150.814	156.684	181.75	158.034	153.562	186.202	199.533	194.579	212.175	216.581	218.243	267.647	350.574	356.439	375.464	467.761	697.337	1173.14	1030.39	1297.03	768.423	503.296	451.442	378.419	295.124	289.162	259.7	257.65	262.862	248.237
64920000	96.3537	102.299	101.478	96.4152	106.181	88.5653	110.319	95.2459	114.322	84.0632	99.588	96.2454	79.5775	118.414	130.01	132.113	131.187	155.646	137.28	125.859	152.756	148.009	165.79	158.663	151.049	165.851	182.296	186.895	185.715	231.145	274.984	289.223	327.84	382.172	361.108	551.721	815.106	1297.03	1043.77	1185.67	786.373	573.929	479.129	336.069	317.373	324.978	278.476	268.197	269.424
64930000	85.12	108.265	83.4454	133.718	94.819	106.459	94.873	106.683	123.004	110.209	122.313	115.91	118.493	108.398	119.759	113.992	102.682	132.677	100.967	149.029	113.081	143.857	135.292	148.068	186.449	165.876	156.488	191.269	215.679	218.434	234.173	255.042	280.13	298.946	357.857	445.181	526.597	768.423	1185.67	948.63	1345.68	770.611	562.838	452.449	378.283	357.634	323.262	287.451	240.109
64940000	80.2652	96.6332	106.33	93.0622	100.266	95.2717	110.255	88.0936	100.752	102.129	89.4947	105.687	101.537	130.973	119.808	96.716	126.295	144.441	129.727	141.543	153.725	166.379	140.09	163.464	190.45	172.008	163.833	164.656	156.167	171.314	245.436	228.962	224.949	266.613	319.725	384.782	463.506	503.296	786.373	1345.68	1039.91	1247.89	697.437	505.724	438.601	380.431	354.291	297.998	283.056
64950000	66.9567	80.6119	68.9271	79.1881	75.2387	106.351	94.9718	86.4453	88.3769	111.009	148.603	91.9724	123.48	112.797	96.2781	120.226	115.582	135.593	108.987	158.134	156.745	106.2	132.312	151.521	168.607	145.941	165.224	144.238	203.034	168.644	206.174	222.176	220.309	260.861	233.663	352.505	370.989	451.442	573.929	770.611	1247.89	1015.19	1214.96	702.203	508.365	447.293	464.079	356.912	314.041
64960000	96.2406	79.1863	84.4601	97.8057	106.856	86.7809	71.8836	89.4378	108.589	78.4834	109.706	111.09	102.165	102.73	100.272	136.925	108.193	108.734	88.9129	139.685	137.744	129.425	148.515	147.494	148.272	138.136	150.417	161.09	190.286	165.577	188.221	183.361	211.461	205.001	247.403	324.965	337.06	378.419	479.129	562.838	697.437	1214.96	923.058	1052.07	730.861	542.582	451.623	372.141	327.652
64970000	88.2067	74.9967	77.6904	72.7301	109.705	107.261	85.0927	93.2618	73.0667	105.396	93.0197	93.2874	90.9559	96.4533	90.2493	75.2873	88.6377	103.475	95.2206	95.2149	89.1429	114.039	141.527	131.333	139.407	127.327	137.29	159.439	141.994	180.545	188.042	177.102	147.96	215.179	189.269	269.387	320.348	295.124	336.069	452.449	505.724	702.203	1052.07	776.294	1273.83	715.454	656.289	438.77	411.237
64980000	91.8338	85.861	105.152	82.9055	87.6558	82.9799	85.4945	97.2216	89.2846	107.014	109.184	90.9347	100.017	85.6624	74.8924	125.874	109.604	85.6996	96.3923	125.428	121.778	136.883	107.042	138.33	156.952	120.775	125.806	148.125	154.1	171.339	178.144	156.151	200.864	198.792	227.344	246.313	297.207	289.162	317.373	378.283	438.601	508.365	730.861	1273.83	883.171	1167.58	738.568	513.88	489.414
64990000	70.4478	103.921	86.7993	96.1442	82.2402	99.6571	79.7342	115.081	96.3564	95.912	101.472	103.549	109.404	93.5282	87.6263	120.752	118.822	110.955	114.563	130.492	118.731	115.439	111.844	120.269	128.394	166.731	154.895	125.149	128.174	150.79	188.698	161.922	168.439	192.806	216.487	228.098	264.108	259.7	324.978	357.634	380.431	447.293	542.582	715.454	1167.58	1048.05	1334.99	766.632	582.452
65000000	83.4218	82.373	99.4015	107.15	96.6127	119.027	87.7263	92.3177	100.34	64.7127	90.1641	102.734	107.835	120.134	97.6898	69.3215	133.203	117.574	99.1721	124.289	136.288	113.832	107.65	118.484	127.915	146.699	96.9663	138.158	145.511	179.29	185.784	165.12	187.709	176.431	204.6	207.47	258.389	257.65	278.476	323.262	354.291	464.079	451.623	656.289	738.568	1334.99	910.333	1157.55	801.356
65010000	59.7966	69.3981	111.119	62.037	96.9825	107.366	84.1107	107.524	86.5584	74.5289	69.9685	76.782	129.846	85.1619	123.127	81.9785	105.108	96.5167	134.802	139.615	81.9165	104.378	142.259	119.739	123.879	120.633	123.406	154.625	118.955	128.272	149.7	169.221	181.692	159.85	218.984	183.122	225.805	262.862	268.197	287.451	297.998	356.912	372.141	438.77	513.88	766.632	1157.55	964.873	1338.24
65020000	80.8405	93.7947	87.8435	86.058	90.3392	110.866	80.5878	110.182	103.36	90.2026	128.555	96.4847	82.0701	87.0222	114.237	110.032	106.102	119.026	112.495	136.173	105.515	114.181	95.8118	112.273	106.989	131.954	154.864	132.139	144.219	154.043	169.355	141.126	167.7	192.827	194.002	214.45	210.2	248.237	269.424	240.109	283.056	314.041	327.652	411.237	489.414	582.452	801.356	1338.24	1019.77
65030000	72.7961	91.6119	85.3069	75.8277	73.0277	81.6063	63.4112	90.3457	92.767	95.6239	104.61	100.591	86.809	90.3632	59.949	109.505	129.564	134.754	116.477	142.397	113.89	156.558	105.124	106.669	107.591	102.34	120.853	126.026	134.518	126.478	134.423	127.847	161.258	237.172	175.269	181.071	252.21	193.473	211.049	210.286	271.44	302.951	380.538	385.254	379.394	460.325	607.846	749.699	1292.49
65040000	82.4678	82.6781	58.3399	103.999	63.5151	84.524	69.5666	67.8329	77.4529	94.2573	88.8603	93.3169	91.6908	104.416	96.0236	94.8614	102.705	137.784	118.781	99.6699	84.8242	104.042	116.991	116.777	134.722	131.938	154.857	136.058	113.673	114.825	167.513	143.007	175.203	177.022	153.761	207.247	229.183	219.924	212.113	228.867	240.887	226.168	261.774	258.162	371.25	416.117	430.121	506.946	729.999
65050000	64.814	87.0321	67.7769	72.116	90.8919	84.7593	84.9899	82.0222	101.956	107.382	77.2581	99.0778	87.1804	102.073	113.338	92.6053	88.0332	88.3544	109.124	122.887	111.408	124.44	127.547	99.7612	155.86	129.703	120.515	152.853	153.736	155.346	166.7	157.379	168.285	180.895	166.755	183.831	173.496	230.2	231.97	269.759	218.16	265.375	223.612	293.618	314.336	344.292	340.478	442.466	537.633
65060000	77.2276	76.5686	90.3021	85.2765	72.3422	96.8219	111.837	95.1448	88.6	79.4051	118.139	85.0924	102.803	90.6607	124.224	113.553	116.275	82.1772	118.654	115.377	136.417	122.378	125.656	137.841	132.242	136.284	151.846	141.558	131.609	157.548	146.703	157.193	170.467	195.432	163.085	157.517	213.998	185.049	209.805	232.951	251.093	217.457	204.41	265.71	280.233	260.498	346.319	419.655	457.035
65070000	84.7775	87.8191	97.7681	82.0651	86.2245	88.0247	106.211	87.5618	101.294	108.084	80.0429	105.129	87.2664	87.2572	87.5047	113.798	100.57	111.799	128.342	96.9851	102.469	117.337	125.994	131.883	124.281	118.329	128.583	161.18	138.739	114.183	130.972	167.21	119.577	156.833	175.291	189.629	164.327	208.449	201.374	224.068	203.944	246.227	236.523	214.819	222.94	302.93	337.478	339.529	383.336
65080000	99.1965	77.1574	78.1971	99.8392	103.971	97.6049	80.2714	101.655	80.3876	78.2716	92.9401	103.363	102.726	70.4467	93.2673	117.086	89.5114	88.0744	94.0583	88.2755	121.908	116.595	114.857	120.787	126.094	123.24	130.58	122.214	112.821	117.365	172.542	157.247	131.829	123.275	159.825	188.218	185.834	197.603	212.37	179.748	202.429	185.151	209.445	231.449	226.439	249.68	317.712	314.239	301.293
65090000	80.7316	101.531	85.6746	85.653	86.1938	121.364	80.2392	106.202	112.078	92.9505	102.458	84.6209	113.554	95.8832	99.78	100.209	92.9611	105.579	104.558	117.361	84.9525	108.897	132.011	128.319	148.838	174.863	138.753	142.848	147.478	129.071	139.448	141.464	169.514	125.847	153.944	142.271	178.121	180.741	219.429	202.956	180.449	221.467	195.449	232.244	208.623	228.76	225.086	262.092	317.92
65100000	119.077	106.548	90.6842	82.977	83.9607	102.575	80.0945	76.7657	99.6914	89.612	106.848	108.08	82.0697	118.347	113.03	68.1728	125.783	103.848	93.7708	128.503	106.825	129.257	98.7768	112.049	134.362	105.322	143.276	118.36	125.89	135.853	140.625	154.128	162.495	179.891	151.987	166.262	155.777	158.255	182.699	210.019	177.993	201.987	167.516	201.27	204.169	229.16	203.916	281.184	291.012
65110000	84.0775	92.5543	68.0922	68.2493	91.393	82.764	73.1069	83.4572	77.1146	90.2613	106.031	116.89	88.7343	89.9855	121.836	115.174	77.6686	96.2741	97.3625	115.318	87.3206	101.794	124.621	120.964	111.563	172.059	127.514	130.258	142.234	159.496	152.653	159.264	166.547	161.262	195.155	166.205	140.694	149.047	188.665	203.575	198.524	183.364	194.388	222.917	246.155	204	238.884	275.721	259.356
65120000	69.6658	62.9276	74.3954	70.5441	101.721	67.3162	87.9256	75.7062	76.9618	104.549	79.4398	112.069	112.543	120.934	106.314	110.784	116.344	75.5573	118.758	135.091	109.208	144.908	98.7414	80.1816	110.945	129.724	123.278	131.537	123.174	131.158	128.56	133.817	134.52	173.543	147.268	168.313	159.99	203.291	157.439	178.084	166.543	211.845	183.155	217.609	196.945	208.709	206.344	243.439	254.453
65130000	85.4818	96.249	85.2158	76.3364	85.1677	82.0987	86.1343	119.15	80.6984	101.957	88.6691	63.1458	89.6402	110.997	94.912	110.248	92.993	143.961	72.2549	78.0378	140.535	138.092	93.0883	120.775	132.893	110.53	112.133	121.539	111.5	141.582	119.06	126.307	166.402	148.059	132.502	158.67	148.786	188.362	180.212	155.605	175.93	166.363	136.912	204.62	176.586	207.567	235.634	245.482	248.868
65140000	68.5653	87.6146	77.1625	106.57	91.5487	78.6364	85.2782	92.9554	94.7557	83.0821	96.9584	109.854	94.8569	83.7102	95.5349	95.5179	115.413	117.601	105.779	106.602	120.438	116.366	116.004	105.667	136.717	125.884	132.838	142.009	140.052	149.569	141.734	120.099	196.122	132.896	195.17	156.027	151.192	202.902	179.904	158.507	152.181	175.627	126.527	190.027	179.473	194.442	187.968	252.505	210.781
65150000	72.7662	88.6162	94.4429	110.709	82.7763	78.9966	95.9594	71.7241	93.9922	73.8691	77.0624	91.0117	94.4782	87.8201	100.872	100.025	114.954	86.4846	104.8	72.1908	103.327	85.3807	114.46	125.822	116.992	126.947	142.727	112.765	127.613	157.561	160.685	134.627	121.753	157.917	132.855	160.874	139.977	197.863	140.814	182.215	161.476	174.454	160.461	157.219	137.718	201.255	219.152	192.384	196.693
65160000	71.771	70.2684	71.6211	89.9565	74.7614	73.9184	77.8699	83.045	100.688	105.799	109.045	95.2643	112.769	97.6973	68.1091	108.24	105.32	110.264	83.6841	109.046	122.57	94.8229	101.28	102.732	124.015	114.671	101.51	84.2801	142.525	153.49	135.785	139.167	126.096	147.313	147.601	170.067	168.087	162.319	149.507	157.862	157.585	146.253	162.99	174.612	168.197	208.385	188.077	178.6	173.734
65170000	78.6905	80.1014	73.4005	87.2855	86.9582	79.6984	78.3041	77.9044	73.6485	105.047	96.305	85.5361	102.95	83.4054	87.0316	86.6941	96.7527	96.0807	111.094	94.3627	120.03	105.299	98.0688	113.05	150.299	111.041	137.49	143.071	122.837	132.505	148.624	151.744	146.807	133.946	155.121	166.728	134.333	166.174	145.513	153.021	167.018	179.982	141.28	173.13	198.66	187.3	157.803	195.87	196.584
65180000	94.652	91.8139	65.5006	104.648	68.4209	92.6153	84.9387	99.7319	83.217	87.8957	83.6288	91.2697	93.7221	67.6556	105.65	115.909	87.4233	100.356	92.3816	102.84	79.3281	72.6836	93.684	125.397	130.403	107.076	110.602	93.7566	114.463	108.816	133.875	141.936	120.413	153.885	129.64	157.778	128.005	150.54	148.923	138.585	167.286	182.341	133.936	185.597	164.857	175.861	172.819	205.389	201.441
65190000	96.882	68.5395	71.925	85.0906	60.3896	74.5655	74.7063	70.0449	66.2081	65.8332	102.066	76.4467	68.5475	96.1617	89.4842	109.618	86.886	71.9437	90.3198	105.422	88.4338	90.7913	84.1201	88.2803	121.635	131.376	135.739	103.304	117.347	127.317	116.607	115.205	139.918	121.101	149.491	176.085	153.101	134.285	164.465	124.15	142.695	157.715	154.994	164.455	189.214	148.804	214.193	193.488	154.443
65200000	88.0079	71.7023	92.6184	77.6492	78.2911	79.4518	113.361	95.2677	84.941	82.3654	116.627	83.4395	88.6423	94.3082	107.735	92.9463	95.0808	60.3873	104.661	89.8152	100.312	90.6859	90.8719	92.4201	100.721	102.185	95.2903	125.619	140.084	142.008	79.0796	122.094	138.348	116.165	125.249	143.578	194.064	156.629	126.513	159.49	150.601	162.129	127.02	180.369	156.477	172.839	158.793	158.669	193.417
65210000	83.1666	59.5969	75.0569	107.141	87.4797	71.4565	97.0224	91.3362	84.8352	106.78	77.3333	93.1074	87.0653	74.4858	98.0567	86.3054	96.831	89.0601	79.2945	95.1753	101.473	113.889	75.8075	120.196	118.775	95.7666	117.456	117.59	118.339	125.044	133.424	117.705	134.206	136.049	155.49	164.213	154.271	157.073	116.422	134.229	166.668	156.646	135.687	187.974	153.591	168.291	138.122	179.566	185.036
65220000	91.7982	74.0532	70.3472	79.8899	94.0797	85.4636	78.189	89.5696	85.1657	76.926	71.4854	90.6398	91.3419	85.6834	78.9652	83.6222	93.3554	111.569	95.6768	124.794	113.955	98.108	81.1631	79.8409	106.608	113.489	96.9432	97.7542	119.797	123.683	115.996	112.643	124.209	145.748	134.238	164.365	185.771	122.999	147.917	155.5	135.051	157.215	118.082	171.743	160.819	178.753	157.545	160.468	169.724
65230000	85.2899	110.942	79.495	82.0925	89.0032	89.0232	69.2683	92.0272	64.8604	80.593	99.8116	98.9863	75.1369	102.677	85.2768	107.743	86.0262	107.794	86.4105	92.1739	117.698	118.419	104.428	99.78	119.928	113.593	117.744	98.5594	120.378	163.962	125.525	127.852	141.935	115.663	116.566	153.728	120.701	126.999	131.89	157.855	140.887	159.451	155.777	123.879	142.584	149.881	137.362	164.899	155.407
65240000	86.3342	86.778	77.144	84.8777	72.7377	84.083	67.3934	69.8696	78.7016	82.165	110.724	98.0304	83.8089	87.9921	100.156	99.0251	123.622	105.485	85.9718	91.1229	116.227	89.6724	91.7158	106.605	100.497	105.119	122.808	114.149	93.059	149.17	106.558	122.197	148.591	157.779	152.322	166.361	155.138	128.405	154.039	144.356	161.703	134.468	139.395	147.027	136.845	121.428	115.784	164.115	161.115
65250000	76.0508	65.1196	114.136	60.7284	81.6335	87.6354	79.0418	81.7262	78.9353	90.6437	89.4518	76.4618	78.2548	100.41	86.5399	83.9816	103.769	76.3604	98.1751	110.908	115.916	99.4634	99.2854	102.455	85.7238	137.824	116.946	126.908	109.322	121.73	139.981	153.696	120.867	155.854	121.053	134.547	132.876	144.964	154.224	149.662	113.079	109.323	110.195	160.215	163.233	170.848	167.386	171.074	137.985
65260000	97.567	61.3578	88.326	83.1079	76.6174	102.21	75.8275	95.7648	67.442	111.461	82.8194	109.081	104.3	91.1704	109.741	95.3321	98.1101	86.5352	117.735	111.468	90.5745	99.2941	85.8402	103.877	120.147	125.695	137.959	96.8703	109.048	114.916	149.942	116.974	139.474	150.154	147.11	119.655	173.163	154.217	124.966	117.036	149.1	143.159	136.258	125.668	166.197	154.667	116.564	157.44	136.105
65270000	66.3924	66.5756	96.2563	77.8312	78.975	99.6086	72.2204	81.4105	87.7642	97.3142	68.0992	88.2759	89.4011	75.7399	91.0286	106.956	93.2543	88.1216	119.142	107.103	118.201	80.8946	121.275	74.758	99.0733	94.5711	119.38	149.625	151.113	124.209	82.4611	138.69	128.921	160.096	132.145	136.61	132.587	120.832	131.701	157.668	122.848	132.9	151.105	153.173	153.967	151.031	109.02	168.709	147.048
65280000	78.7973	88.8009	70.3953	76.3773	82.217	63.1776	101.11	97.3975	95.3681	119.566	90.893	81.9286	96.2059	82.8016	88.0868	105.476	102.094	84.7761	96.7897	113.443	117.274	81.6222	109.088	116.988	74.2312	107.262	98.7832	116.021	150.827	120.56	148.595	159.027	133.931	100.947	112.698	131.489	165.735	129.397	115.119	130.019	128.382	109.928	148.827	144.221	157.233	134.111	133.997	119.4	139.257
65290000	43.2559	78.8456	90.4794	86.5641	104.625	85.8521	113.945	90.0695	83.7947	76.952	71.3708	90.7069	66.4393	83.4779	75.5393	86.1917	78.8986	103.88	109.211	101.168	68.7911	120.522	107.491	117.491	104.74	103.951	114.31	150.241	133.226	94.3067	120.781	130.907	149.941	130.875	132.521	141.264	134.193	149.331	137.852	145.542	127.432	143.081	131.94	142.12	141.559	132.151	98.6102	138.874	151.175
65300000	91.3592	82.1001	70.0263	70.1959	88.7783	92.9177	111.578	81.6755	92.912	75.6184	75.1865	89.7054	105.299	97.9755	83.1488	104.181	89.9729	94.4643	111.865	105.104	120.276	124.193	86.9302	100.33	128.294	95.2259	88.3654	119.525	90.9961	124.503	113.528	155.056	109.296	126.973	160.664	144.417	133.654	148.417	145.356	132.744	127.201	109.632	123.84	105.109	118.114	142.814	121.762	159.802	113.941
65310000	63.4751	119.877	82.6818	76.0898	86.4866	75.5792	109.14	72.3605	80.606	94.4604	101.383	104.31	97.5406	82.8071	86.396	81.8253	116.744	78.0146	92.5441	98.8195	83.1065	94.3331	118.249	103.599	100.904	87.9135	125.945	96.7336	103.537	103.124	120.56	187.931	152.881	134.267	140.239	118.452	135.22	130.235	139.401	143.906	114.363	121.694	134.704	148.166	123.459	136.094	153.708	100.166	149.116
65320000	78.9465	99.9856	87.5156	99.807	91.6106	89.8688	63.728	93.7526	85.0461	75.8026	80.6944	77.4406	84.2357	88.374	84.3052	109.414	107.623	105.296	102.945	134.635	100.143	107.664	93.0428	123.018	121.844	104.814	98.8639	103.441	117.005	97.7281	121.066	128.518	114.329	136.096	126.515	149.303	133.186	157.146	125.131	136.945	165.455	133.851	129.291	126.96	114.731	136.033	145.396	123.44	132.066
65330000	70.6733	124.994	69.1618	95.3632	81.7961	95.7431	87.7753	92.8385	101.453	96.2566	96.5381	93.2449	103.15	88.327	83.1666	88.7444	106.628	106.381	92.1489	96.9985	121.134	89.0414	74.5629	110.608	115.636	103.204	109.816	108.721	102.968	119.199	123.004	119.27	142.439	154.666	125.755	151.332	132.984	130.204	130.99	157.386	133.286	128.111	119.817	131.875	119.295	125.845	123.682	118.41	133.853
65340000	80.4814	83.4574	100.198	81.9858	73.1198	84.882	88.8956	90.6425	84.8672	95.5012	82.2532	89.9711	97.7719	110.929	82.7235	114.371	85.4229	88.8668	87.0965	106.265	119.073	107.033	90.0032	107.036	104.961	109.226	127.88	94.6293	115.161	121.749	123.189	115.114	148.837	115.407	116.857	120.164	149.958	133.204	132.655	146.165	156.899	141.297	127.113	135.64	143.19	109.03	154.212	145.601	129.749
65350000	76.8036	120.939	71.7954	90.0439	102.185	84.6119	89.4532	111.968	92.8361	89.5507	88.9335	97.6114	98.0759	102.732	113.392	95.153	129.095	73.6262	85.865	100.257	117.717	115.962	102.047	100.191	86.4488	81.9517	159.328	94.2278	108.036	106.01	115.215	136.845	159.671	119.212	146.343	136.628	120.845	149.981	161.085	147.071	151.542	129.454	109.041	129.356	162.63	107.667	128.577	155.88	142.259
65360000	79.7707	79.0699	75.6067	86.847	88.2782	94.7489	89.3807	98.6271	88.2979	109.811	95.8757	72.6819	110.915	88.4651	134.042	87.0584	86.6351	87.9593	85.6543	89.1529	83.1839	59.9592	97.685	105.833	95.1285	118.421	116.241	91.87	105.218	112.959	117.615	101.727	169.774	139.208	152.074	146.612	152.025	159.981	138.069	102.676	119.448	111.679	147.568	95.6607	129.342	134.776	146.129	136.411	137.698
65370000	81.4937	93.9756	78.7855	97.3535	80.8046	75.4373	125.89	67.0661	79.7978	81.9011	79.7774	82.8123	83.956	117.013	118.593	81.269	93.9649	101.073	77.308	115.051	109.49	102.146	82.4079	99.8455	88.4431	143.28	111.926	108.708	102.471	119.643	111.741	141.583	122.103	141.322	130.071	147.327	164.443	127.013	124.715	139.842	119.551	131.558	158.378	120.574	127.653	134.376	130.627	150.522	102.684
65380000	78.1206	84.9277	80.546	63.6163	71.5932	101.429	69.1488	92.9155	92.8083	85.6089	48.7909	83.5159	91.3292	91.8477	94.5306	87.8309	84.2222	105.706	88.7591	115.459	109.753	76.5271	113.705	81.7544	74.9495	97.9292	101.324	98.4299	89.2171	112.636	113.266	128.404	114.212	106.024	122.746	135.084	139.699	142.448	144.198	124.658	139.638	128.946	136.632	133.045	108.643	128.202	122.59	153.499	122.146
65390000	108.147	68.8592	70.7855	76.422	70.7906	77.7183	90.33	81.1098	87.1268	75.5745	84.8663	79.9168	103.327	74.6873	92.2709	97.4068	75.4024	85.0961	82.1131	100.654	109.159	127.271	93.254	75.0454	119.864	80.1785	124.076	106.653	127.638	126.998	96.1752	121.339	111.868	154.514	168.651	138.941	143.794	137.551	116.162	118.579	139.456	113.502	146.36	106.904	115.226	111.01	140.202	131.583	107.315
65400000	75.9434	63.6361	61.4188	85.1245	104.138	62.2031	93.2464	82.6469	78.7413	80.5449	90.1837	92.3155	79.6606	91.0892	85.2389	67.0649	112.146	86.9438	109.023	92.1596	67.808	110.03	73.9233	72.8006	111.653	85.7635	122.177	109.173	110.523	126.151	110.243	121.111	105.933	130.739	115.965	171.02	144.283	150.435	134.333	117.694	135.807	92.7248	115.025	98.6739	129.222	158.378	129.419	137.937	132.184
65410000	91.8874	66.0622	78.8252	71.8704	85.2584	70.4846	73.9708	70.9666	71.1673	82.9148	95.9127	62.8731	88.1119	88.8556	92.4356	116.202	82.848	103.362	94.9649	81.3809	88.1081	92.7729	87.41	77.6228	102.221	90.1205	97.5988	91.0042	106.227	113.544	120.694	118.357	114.335	117.64	128.126	163.335	142.726	139.435	155.262	121.38	126.875	130.892	115.865	135.853	133.406	104.145	112.016	107.554	113.046
65420000	87.2263	63.2677	100.239	76.7296	82.9544	84.3476	73.5979	85.1589	81.4014	94.9288	66.5041	89.0551	121.044	95.0215	92.3828	92.6578	99.4177	82.8686	84.6577	107.419	110.977	72.9265	96.0764	112.068	95.2797	126.494	100.715	91.132	92.9645	104.187	148.136	122.991	111.918	139.704	157.503	139.033	161.907	147.671	159.704	133.33	121.993	118.713	118.672	111.067	120.669	137.75	134.229	124.26	116.535
65430000	78.2444	93.0008	85.2256	85.5116	92.5779	66.9224	61.3583	86.2801	85.2376	93.4654	82.3262	68.7119	79.6134	66.0466	78.177	98.7139	87.3509	88.2306	102.573	76.5791	76.5345	103.266	96.9442	68.6879	116.263	98.6804	117.472	124.283	127.45	97.8546	130.776	134.875	149.376	136.486	153.175	159.835	148.811	171.134	138.91	131.535	157.051	122.136	110.939	117.216	125.696	129.553	142.768	130.08	136.843
65440000	77.7992	83.7011	99.3014	88.3254	86.5935	89.4971	71.5339	63.3083	83.3852	84.0742	105.259	89.4822	78.1121	98.8557	75.231	62.9887	92.359	83.1622	76.3003	76.4685	81.5642	98.6614	108.028	99.421	100.048	103.452	125.572	136.158	114.587	72.5449	114.721	145.496	182.452	187.061	179.364	231.798	174.964	168.589	143.913	137.64	160.89	90.5069	111.421	134.299	135.256	119.476	113.006	117.131	101.462
65450000	79.9817	95.6513	103.09	100.989	73.2949	93.8891	94.9241	71.0906	82.881	83.7035	75.5815	85.3532	100.377	99.1342	81.8457	95.8875	81.1641	86.842	103.017	100.132	91.669	86.5322	84.4249	99.1679	113.158	96.2958	102.971	110.62	82.4293	113.918	105.775	102.378	128.162	151.934	181.504	191.481	177.389	156.165	167.851	140.698	132.343	170.204	117.573	107.618	124.032	128.606	102.369	99.7153	135.525
65460000	99.969	84.1819	91.8959	74.8438	71.261	81.5543	75.7697	91.1315	80.1838	108.427	76.9053	74.9064	81.4622	54.653	110.696	80.7677	84.1636	72.3997	103.441	103.436	81.1056	86.8356	90.9606	81.08	93.0123	81.5457	94.8554	116.777	106.831	97.8708	106.368	129.635	127.124	130.813	129.231	173.701	140.374	144.44	138.933	101.551	112.164	124.917	123.811	121.599	151.666	91.3201	93.4752	109.827	105.974
65470000	69.2881	74.1648	80.8881	61.3329	90.2376	105.538	80.9814	75.4359	84.514	71.6999	69.7488	67.8876	54.6707	94.8826	76.3859	91.2305	100.816	79.0051	96.6625	70.0948	86.2629	92.7488	93.043	83.1983	80.1829	82.0639	110.963	95.1225	102.976	96.7101	92.9051	74.7089	109.146	114.282	111.964	144.941	122.765	115.264	123.053	123.186	116.868	88.4755	89.5532	117.47	101.566	111.718	102.894	130.752	108.036
65480000	65.9396	91.401	90.9755	65.4881	63.6171	70.1141	58.5608	85.1398	64.2647	60.0576	60.4896	61.0539	101.702	95.7377	76.0622	52.6727	57.5234	67.9231	77.3231	69.634	74.198	66.7113	86.1597	77.3451	79.1633	73.8199	72.0368	91.8136	120.486	97.8253	90.5038	98.2371	100.953	135.977	114.355	147.051	121.874	92.2598	99.5286	116.863	113.476	126.288	113.546	105.7	115.274	98.7209	100.412	87.166	136.867
65490000	62.9173	69.5962	86.4568	76.8923	51.6505	55.7354	62.7329	82.9392	64.51	57.1757	58.1581	72.9533	83.8861	87.2477	75.4242	93.2748	86.8508	78.9964	100.077	71.3132	79.06	77.0542	97.8718	62.853	80.3531	61.1955	61.918	76.5026	74.7887	85.4364	101.541	84.2894	85.1793	99.4747	123.219	111.343	115.94	114.504	125.112	86.5955	105.717	101.143	82.1169	90.4283	94.3858	98.3416	91.0534	79.622	90.5229
65500000	56.8368	64.1303	54.1	58.9676	59.3306	56.0577	66.9559	36.5899	64.6503	70.9361	65.6166	84.4368	61.2149	87.3723	77.0902	74.679	62.6485	60.3091	52.2102	58.3677	52.755	58.3564	65.6352	67.2683	95.7151	61.3365	67.1867	61.5608	83.4942	80.8554	94.8007	60.3907	75.5988	103.193	114.179	138.947	89.7431	123.108	83.3231	95.7733	84.9817	79.4238	78.2154	98.7379	87.8719	77.8177	83.5268	88.804	84.4254
65510000	55.2306	53.1933	71.8404	57.6796	50.2905	49.9553	54.0689	59.6241	72.7821	70.5332	44.8847	45.8037	76.4002	58.5825	72.6413	66.28	60.9403	44.4398	71.84	48.368	57.8157	79.5789	85.2884	69.8419	56.517	68.437	55.6875	71.9411	59.1323	89.6253	91.5357	102.184	81.3938	91.9062	102.427	133.419	103.315	106.991	88.248	107.094	97.0811	77.1115	96.7142	94.1975	75.7289	69.4301	95.7192	94.5519	83.1195
65520000	53.3408	50.9979	56.897	57.7662	49.8596	40.7663	66.5316	52.8598	53.4977	49.9672	51.8603	82.0102	38.8405	44.2629	58.0451	66.1647	72.4119	42.0291	38.4673	61.9746	50.1065	55.2245	51.188	68.0696	55.3048	63.7467	48.29	49.4303	86.9435	65.9736	82.8845	77.4744	77.1027	100.308	92.9519	110.025	115.023	94.7782	85.8341	86.0736	104.493	93.9206	86.0506	68.3435	79.7652	88.9541	77.7885	99.6965	85.7672
65530000	41.5398	56.4586	63.3789	48.5915	40.1329	46.782	49.7261	43.3517	55.9948	50.7705	62.9061	59.7908	50.3885	42.857	34.7013	43.839	63.1137	53.6845	43.4961	44.6554	46.4127	58.9418	42.0789	55.2255	57.0244	63.2096	41.9075	54.226	62.8703	66.9063	60.304	71.0799	69.1268	85.1225	76.8061	93.5517	102.678	76.3159	73.6493	65.9883	70.6981	58.2356	74.8581	82.8809	73.4263	90.0936	62.2409	52.6492	61.3889
65540000	41.929	49.7189	52.6146	46.225	47.353	35.4694	45.9244	67.4234	36.8727	47.7436	61.508	37.8511	54.8479	50.3617	41.9789	51.0311	39.829	37.3924	44.5354	36.8816	48.036	41.9476	42.2558	52.0567	39.0898	49.1773	49.8851	56.887	77.0929	68.0031	55.7259	51.2073	71.5481	59.3558	61.1448	74.4732	83.1958	73.5493	53.402	63.3842	54.9804	100.625	60.5755	60.6523	72.3835	59.5953	65.0969	61.8015	88.6316
65550000	44.2823	59.6408	50.9781	47.0969	46.0438	40.7147	36.0902	41.0389	61.7183	42.9076	41.4109	51.7332	38.2131	46.4559	31.3768	40.3362	45.3701	47.3513	33.5446	51.5546	45.2004	48.8371	38.0996	44.3743	44.5495	48.5012	45.5323	51.2055	57.4966	62.5202	55.1438	58.8272	43.616	59.3416	58.2424	72.2793	77.7638	81.3792	65.0836	69.7836	75.396	66.0049	65.4971	53.4329	59.5525	55.9008	51.2801	53.4363	59.7381
65560000	31.2976	40.8375	31.3022	47.2795	42.3915	42.2824	52.7846	34.1284	39.0294	46.5283	42.9384	40.8003	28.1464	46.1372	25.7661	47.981	36.4025	37.6348	47.7059	28.5687	34.3967	42.423	33.3668	37.6226	59.1987	44.8619	54.1788	33.8922	49.3852	52.5452	43.1361	40.855	54.5602	51.4564	57.3379	70.7628	47.4732	54.1513	67.0538	37.2321	50.3619	55.4607	73.9589	54.74	65.8172	60.5416	54.8173	50.3194	73.9626
65570000	34.7657	31.441	36.4117	34.1633	26.834	32.8297	27.3184	33.6865	20.6941	29.6339	48.852	27.197	35.3395	45.843	31.121	36.4608	32.138	25.07	32.0461	37.9767	32.6281	29.8189	36.3542	36.1308	57.6737	42.9553	44.4543	45.6068	52.1228	51.8191	29.8298	35.9914	58.8788	57.7859	43.357	44.9227	62.8024	50.1444	40.8567	45.8696	49.4497	51.7014	56.3725	40.3613	66.2223	52.4664	54.0446	56.268	48.528
65580000	36.3761	25.5846	32.8486	35.3266	25.6099	25.7123	27.9734	17.205	30.3828	37.2704	28.6816	30.4089	31.8262	19.6455	25.4623	25.0685	31.821	32.3451	18.8186	34.3364	44.861	29.741	33.6125	43.843	30.1043	31.7002	27.3868	42.9967	47.8321	33.7836	39.6932	40.8606	32.0136	44.41	63.8853	46.4974	44.1787	54.1241	34.8364	25.714	36.5758	51.1376	44.1367	32.6217	54.313	35.4163	22.7707	48.0121	33.0608
65590000	34.1383	31.5612	18.8559	20.5276	30.269	34.911	41.3567	26.402	32.617	22.8178	21.6578	21.4931	34.2847	36.1773	31.5044	25.4229	40.7537	24.5988	36.3327	30.7243	32.3657	26.8111	19.2148	43.0849	36.1587	30.9424	21.6769	25.0308	35.3553	28.3254	27.3297	30.4432	43.1832	31.4033	47.1028	39.3215	39.0595	31.6384	41.2883	30.615	43.6521	40.7978	33.2024	49.5348	34.4715	40.7382	41.1492	39.5376	37.6186
65600000	26.6884	27.3387	20.301	24.5897	25.7525	22.9223	27.2927	38.9911	20.205	22.8219	38.1439	26.0853	17.2665	19.5255	24.2164	14.8299	17.1125	27.6788	23.7946	25.5447	31.9436	35.6524	27.8956	29.0298	24.8638	27.2215	31.4578	36.4616	39.1254	28.2055	32.2502	35.503	24.5599	47.1361	30.7958	44.6404	32.0509	44.7281	29.3543	31.2504	34.6118	50.0871	33.6272	50.8938	39.8278	33.0231	29.0247	44.5489	33.7722
65610000	22.2802	30.0914	38.39	27.8686	28.1669	31.4005	18.4261	19.6862	22.1446	17.9411	23.4391	29.5138	24.4667	26.1265	29.0471	18.4879	27.6452	12.7893	19.9301	47.3578	30.7062	32.7541	36.1947	24.0385	32.2536	26.8334	30.9389	24.4245	22.6054	33.9927	29.2335	25.9772	26.3954	39.4392	48.0922	37.292	27.0502	44.9264	42.9644	30.3433	28.183	37.5809	37.6341	27.4386	43.3899	45.1533	59.3173	27.9423	24.4352
65620000	30.3845	22.8907	33.8612	32.0606	36.9077	33.6019	29.0286	23.3925	32.5093	33.1117	35.1806	17.2624	37.2214	22.4017	12.0215	30.8554	33.5983	31.3158	40.126	21.2011	19.3679	44.1892	21.0153	20.2721	40.1635	26.9656	28.4611	24.7415	38.5408	36.8118	31.1588	27.5722	34.7006	28.2221	57.609	24.0822	30.7737	34.7526	30.3725	37.5733	60.954	62.0333	33.964	51.8465	39.0453	42.3227	40.3935	48.8515	36.6282
65630000	24.5206	26.406	31.3596	30.6276	44.7883	32.5149	28.9327	27.0284	25.5359	33.131	26.7509	32.471	29.2375	22.2477	29.0622	28.5835	22.4784	25.5559	29.4085	19.0795	22.4579	26.1793	26.0531	30.5056	28.9665	24.6762	36.1292	30.2629	40.2095	24.6442	28.7988	46.5353	38.572	33.0409	33.2603	35.7462	35.3481	27.313	23.799	28.7265	34.7175	28.0092	41.2006	33.1932	39.6476	40.7741	30.3949	39.7888	38.5394
65640000	29.8369	22.6302	16.2934	23.088	23.9304	30.9028	27.5619	30.5266	23.3907	25.2481	22.2889	27.6994	46.6505	34.8879	26.4439	36.6679	21.0004	30.8187	14.4767	25.0222	25.3184	38.8091	29.6667	33.6569	32.6068	28.9512	24.8532	23.0284	25.5529	25.1066	36.8311	23.8351	28.4881	48.447	45.0707	45.6975	39.4681	40.054	41.5838	30.5873	37.1916	37.7911	34.344	47.4691	34.4823	47.6316	39.435	42.5652	54.951
65650000	32.118	24.7666	29.5218	20.7744	20.8153	25.9872	15.3998	24.4159	35.6885	44.8009	26.2632	20.5547	24.7266	37.8863	27.7536	29.9131	27.2868	29.9855	30.5666	32.7913	26.7888	27.4794	27.6517	24.1398	38.6046	25.7462	18.7853	28.4291	29.8189	22.4219	29.7492	40.8235	39.3979	32.3668	30.951	28.6021	53.308	35.3596	31.6273	24.7242	45.5454	42.1702	42.092	62.7789	34.724	33.6023	39.0162	41.7934	33.5736
65660000	29.2077	26.6204	23.2947	28.6382	0	20.6481	34.8079	25.2042	32.5914	27.8349	29.797	43.1453	22.9856	34.065	33.2596	21.525	28.9689	28.851	32.2208	25.8174	20.2969	41.5384	20.3678	28.9819	34.6122	19.5263	32.8212	27.343	35.8685	25.769	35.3845	36.9337	46.4981	41.9666	43.2822	26.5261	22.3654	28.8133	41.4318	41.2065	37.1536	26.1617	31.0534	34.359	28.7771	39.6668	38.8663	42.3045	40.1967
65670000	30.2976	28.1887	16.9692	24.258	31.728	21.2414	38.1643	19.5853	33.8247	40.6338	21.0882	32.5538	45.8122	32.4491	20.4963	30.1693	28.8116	41.5363	37.8563	38.8593	34.3634	27.5942	23.4638	23.9988	22.976	30.3102	28.72	38.7209	53.056	31.8199	23.0896	29.3132	36.998	43.6425	34.0307	38.8895	36.6138	38.8234	34.5537	30.3808	44.6506	29.6727	43.5687	34.206	36.3508	30.8976	31.624	47.0149	34.4645
65680000	33.8924	21.5926	28.0576	45.4772	28.9506	19.0376	17.2116	24.9468	30.7784	28.7536	47.7185	24.6147	36.3572	13.4801	34.0329	31.3022	21.6535	51.0899	37.163	25.6051	39.0479	40.2339	31.4871	32.1778	29.5333	33.6978	25.189	24.7347	45.6927	31.7949	38.4549	32.2172	34.7967	32.4697	36.0882	36.7365	39.3361	36.7019	36.2408	38.1265	39.8905	44.0891	36.22	32.7947	47.8363	28.4016	48.8732	24.762	40.1177
65690000	24.7218	40.7303	29.6828	33.1416	31.0165	25.2318	35.7117	16.3636	26.95	22.4807	25.0502	36.7662	23.3294	16.6083	23.1814	30.0351	24.6258	27.57	37.3572	52.56	29.574	24.5444	28.0771	21.6629	30.2698	32.9507	36.1084	21.5887	29.0747	22.2735	28.1036	28.6597	28.9087	35.6311	30.1151	42.209	47.6194	43.5825	38.7535	30.1335	32.1277	33.0873	46.5928	46.8694	33.444	30.3362	43.5419	35.8551	30.2178
65700000	36.1001	30.2371	24.3037	27.6837	19.5269	23.1255	25.2975	37.0953	37.1901	33.7889	21.1024	19.9917	36.3435	25.7377	43.1309	26.3481	35.4342	36.8903	23.0427	21.7304	33.1065	30.8916	27.7933	33.6191	41.6795	26.7175	27.1038	36.5372	26.0795	24.6741	31.3297	25.7802	41.0861	38.9742	36.0217	35.5561	34.5884	44.6742	16.5241	22.2407	36.5498	28.9839	39.5094	32.2887	51.4246	29.6314	41.6019	35.3899	30.4448
65710000	19.3222	29.6789	26.2993	23.4579	26.9653	29.7995	24.1325	19.7183	23.9241	23.5471	38.6094	19.5353	33.0553	22.0218	18.2562	19.8362	24.9318	16.2642	33.7158	34.8151	18.4235	20.6013	32.273	34.2914	33.9731	37.7629	28.9434	20.7789	37.2738	18.5762	30.1146	37.4681	40.9184	47.6361	35.2443	34.6124	29.0198	26.4648	43.4379	33.5946	53.1498	44.411	39.2957	33.6469	29.6014	28.0794	36.1767	28.7081	40.3366
65720000	23.1186	33.0114	37.2063	16.8148	25.2364	30.3477	23.0298	20.2201	21.9508	30.3003	21.2021	33.9524	23.3464	29.8348	40.6049	17.9192	25.3096	46.5689	27.6112	39.9565	18.0182	31.2619	30.2529	34.2867	23.6956	33.4209	34.7053	33.5859	28.3976	20.4259	26.9295	36.9356	42.8049	38.0947	36.8902	29.1579	45.1002	41.1367	31.7685	24.0469	41.4768	35.2352	29.4639	49.9384	27.8697	30.3138	28.595	34.1041	29.3411
65730000	22.7123	37.5502	33.9685	29.795	20.8437	34.1943	29.6518	27.4009	28.8704	25.1728	28.5426	52.3906	34.1155	14.9701	20.2668	24.8947	17.4468	27.5249	32.737	24.863	36.9771	32.4802	22.847	43.4558	33.265	33.7078	33.3442	23.1368	24.5264	41.5617	26.2258	34.6522	44.8534	26.6776	29.3698	36.2308	35.1505	43.672	45.2793	39.1138	42.0573	31.2545	29.7986	42.3641	39.7457	42.8504	32.019	39.1893	45.4156
65740000	21.8969	28.7653	21.9533	31.3923	33.1879	21.5307	31.6973	17.2878	20.141	35.0946	21.7368	22.3933	22.3971	25.9823	36.509	24.709	26.4989	31.3177	30.3033	23.4928	35.5972	22.4989	30.1156	27.9606	32.1967	55.5173	23.5417	23.7227	38.0079	34.2844	27.5257	22.318	35.4449	33.0216	24.4062	30.0788	38.7256	46.9177	30.7498	15.2375	35.6065	33.3839	45.058	51.0542	49.4153	30.0557	28.9346	34.9612	35.9415
65750000	16.0582	25.7551	13.0957	26.7536	28.1213	31.0993	20.5958	19.7102	30.6133	29.4492	24.3348	23.0847	35.2335	33.7491	29.9453	20.2905	27.4603	36.7525	34.3253	24.8247	22.8286	53.0271	27.5261	20.2587	26.0501	15.9256	36.9182	23.9969	22.659	22.7735	46.8148	35.2262	36.9858	31.284	29.3315	30.7228	27.9556	41.9798	47.7926	43.3663	46.9388	34.5758	42.8204	36.8945	47.1317	24.2045	38.211	36.8187	27.5983
65760000	17.9743	30.6599	35.5055	27.8905	19.9771	21.6182	37.0033	30.3915	22.0324	30.6341	29.2421	24.0721	25.4095	28.8562	22.5607	30.2181	29.1558	33.9006	18.2735	15.8608	26.016	25.2358	28.6408	35.2569	41.7598	36.0843	22.0873	30.0327	32.8173	29.3902	35.6944	35.1893	33.5213	39.6271	48.5097	40.7966	46.7782	45.4407	46.6441	48.0102	30.5212	39.3621	23.8428	34.1588	39.6288	28.4863	34.8214	22.3779	31.8574
65770000	17.7194	20.854	22.1684	41.9505	24.6547	39.2377	30.2558	28.1679	22.8533	23.9297	49.1066	41.2737	42.5201	24.0383	30.827	26.6219	18.4702	44.7792	43.2943	35.2052	20.5468	26.3295	40.5196	44.7763	20.8583	29.5221	29.6184	30.5947	24.1205	44.1586	33.7094	32.7891	26.767	27.7687	42.6866	43.1468	28.8482	31.5505	34.5816	31.0584	42.3826	29.9609	42.5932	48.2705	31.9422	23.7543	36.864	30.7065	36.631
65780000	22.4314	35.9162	23.8971	24.9451	28.8523	29.4404	33.6548	19.6036	24.6611	28.8119	24.232	24.061	28.2829	28.334	22.1806	25.4105	34.9634	42.3995	30.1597	39.7658	39.546	50.4929	27.0491	23.1385	33.1082	22.7684	32.0369	30.2474	32.4101	42.227	47.2214	45.3503	44.6581	38.113	31.6288	49.8105	35.2311	35.5528	38.9108	38.1071	28.4212	38.041	17.6264	40.2836	27.5275	16.6844	25.9342	15.983	41.0057
65790000	17.682	32.0212	15.3705	26.2032	35.2305	24.671	22.7754	23.6659	16.4851	24.7694	46.434	30.2795	26.1147	28.9712	44.401	27.7476	41.1028	20.7054	29.4309	29.2986	48.175	28.1734	26.3309	26.4434	26.1519	32.042	35.215	45.2032	37.1985	30.5516	42.3995	34.4211	27.1363	45.6069	26.8255	40.2601	30.6727	33.9065	31.0254	30.0671	37.7182	34.5538	37.6202	44.0713	33.4366	31.6496	46.3858	31.5888	35.8048
65800000	25.9552	35.4681	36.766	27.3387	38.7698	31.0523	28.0332	26.8631	30.516	22.6659	31.1699	23.7621	25.0426	29.8254	30.4506	44.1832	18.7361	37.2458	22.7586	15.8859	35.6514	20.577	18.3569	28.1545	36.0141	21.9463	28.398	21.7314	44.201	28.8307	35.1132	48.772	42.2669	59.2123	39.1118	35.2237	42.9871	34.8335	34.5569	45.3468	30.6634	24.9174	31.7444	26.5116	35.6243	33.5966	36.1607	42.9756	45.3852
65810000	26.902	31.9134	43.2821	28.7021	34.4458	27.2309	24.0231	19.665	32.4444	35.5813	30.3829	30.3467	42.8336	25.9682	30.6305	26.8373	22.9956	37.2012	37.3763	30.7193	23.9845	32.4353	28.793	35.6052	38.8575	30.1631	26.7457	23.349	28.3266	38.2111	33.5951	36.4129	50.4409	51.1855	45.8346	31.8451	27.5651	32.3851	37.1163	26.1264	39.2877	23.8935	29.3162	34.4116	24.6297	44.7394	30.6292	19.0255	27.2606
65820000	42.3453	26.5414	21.7544	34.0503	22.5181	22.8567	24.9713	25.2433	30.4397	25.8003	28.3211	35.3657	29.5569	30.433	27.6828	24.8512	38.5684	25.3779	33.9679	29.9791	24.4572	22.122	29.7006	28.6572	24.708	24.1347	46.0498	40.1338	44.0449	26.7078	48.9796	38.8936	28.4888	36.7445	28.0952	26.2868	39.8686	37.8104	28.6019	30.0453	35.931	31.8049	29.7213	23.0901	31.062	25.3292	24.5679	39.8009	28.602
65830000	47.5876	23.5681	23.2392	28.5116	20.7175	32.3089	44.642	27.2221	32.6448	28.6981	32.8624	29.7095	43.0169	30.8801	39.915	26.6058	23.1695	36.2096	19.6614	20.8111	27.2825	31.5718	27.6098	33.2309	27.298	32.6939	23.1388	32.3338	26.8047	42.8863	26.8525	48.0131	33.8708	34.8798	46.1348	21.8704	45.4824	21.6332	41.6867	21.8203	37.813	25.7616	24.0196	35.6575	46.7381	43.1537	28.6996	32.4763	53.2444
65840000	28.1097	42.0944	36.9975	33.0904	35.2271	29.3827	30.4889	15.7234	36.4073	34.9508	34.8251	37.3088	27.1073	29.6705	24.5443	38.1636	41.1867	28.5177	24.2106	44.8417	30.5801	32.4177	22.562	32.0352	33.0574	28.9162	40.9674	29.742	33.4826	22.2644	25.7542	30.2313	29.8781	26.4903	38.7997	37.4765	36.5151	45.282	32.8545	39.8171	39.3107	44.4704	50.3831	38.4694	25.1127	29.5904	27.1329	46.652	30.3291
65850000	22.3752	19.6244	16.7194	40.4618	25.5429	27.8133	35.2948	22.0428	29.6523	26.8168	32.7401	26.2858	37.9187	25.4035	25.3906	27.109	30.9919	43.4931	21.7956	30.313	33.1767	44.0604	25.547	30.9971	36.4375	39.6553	28.0419	49.1676	34.6738	29.3411	34.4239	23.0335	30.5593	28.3584	24.0402	39.6367	50.0765	41.0407	45.8911	26.9213	37.1516	36.3013	32.8046	38.7618	43.1072	35.742	30.1468	42.2775	29.2049
65860000	48.1296	27.2578	27.434	17.4627	24.5403	35.1287	21.2868	32.1123	23.317	42.4558	36.0839	27.8113	38.2197	38.9449	27.5055	21.2117	34.2274	29.6504	35.6794	19.1822	28.0089	38.6519	33.6697	26.2337	23.3748	33.2449	42.812	34.8144	35.6476	37.3191	31.0657	37.8088	36.0151	33.8904	36.5014	35.1191	40.9627	31.3542	35.1997	23.5706	26.3461	28.2745	35.6278	27.0365	27.5443	39.1111	20.5716	50.6978	42.8829
65870000	42.2795	20.0065	17.6365	29.9803	28.2275	38.7273	22.196	31.0563	31.2199	35.2795	34.9721	29.1331	25.8686	24.3237	25.8844	38.2436	23.3045	35.0107	19.1849	37.3154	35.2623	36.5177	43.6632	36.9355	32.1828	29.8838	26.8154	35.1533	18.5903	65.9188	46.1473	42.2431	52.2375	46.4264	40.7234	30.5225	49.822	35.8646	33.1557	32.6119	42.3324	29.2453	36.6598	37.1715	38.039	43.8494	38.9241	24.1714	38.1049
65880000	41.6855	28.8326	19.4729	31.6645	27.4372	37.7754	32.2282	30.6072	20.6852	26.2722	25.8455	32.3071	24.1953	37.3913	38.9834	27.3362	35.7563	19.4942	31.7956	33.4814	33.9995	33.608	22.8483	36.4162	26.4892	44.1176	45.0558	34.0905	37.6179	56.4445	51.0834	47.32	47.986	42.9927	33.7825	33.7992	35.6546	44.6804	29.0734	48.282	30.389	30.3005	38.6947	34.4366	30.7089	30.894	42.5889	26.3525	35.9938
65890000	31.3921	43.3327	14.1222	20.8576	39.0667	23.395	39.6789	31.7645	34.0334	41.2474	33.4685	30.516	27.1493	21.5847	20.6556	37.5822	37.5815	29.3357	41.6759	25.1137	30.4267	34.429	54.984	20.7491	26.5637	38.1515	37.0417	38.6312	52.6777	73.6996	28.1649	30.1631	43.6856	40.4687	29.5703	48.8003	50.2448	34.8985	45.5898	37.5963	44.1394	53.0125	34.8788	37.3894	45.7699	35.7915	23.2501	21.8655	29.9537
65900000	30.1826	36.5795	24.7842	30.4661	33.3113	24.6813	32.4456	34.0633	31.8863	33.8823	17.5653	30.2322	23.175	35.6018	34.8255	17.6927	34.1298	36.7186	35.9253	38.6621	44.1003	21.4759	21.673	37.2329	37.7044	40.6111	35.2935	41.3615	29.9025	38.3259	40.5671	31.3932	37.1477	50.1671	49.7032	31.7322	56.8714	38.6495	35.0895	28.1569	45.7264	34.661	52.1427	38.0741	55.4296	46.4022	21.7408	22.2935	41.7223
65910000	27.5461	27.6433	21.9775	22.4375	34.8933	24.9307	40.3808	21.8937	41.8125	27.182	22.8718	40.4115	20.8553	24.1789	39.5122	37.5884	31.3504	37.4578	26.5424	40.2915	39.8852	35.4949	27.8185	30.5521	30.3541	26.1092	38.7406	33.426	47.3816	40.3315	34.3699	33.5868	23.2595	33.8496	34.1489	29.1877	30.1543	36.1388	30.0669	40.3802	36.9811	55.2186	34.9958	52.5725	33.3585	34.6954	46.3438	26.7256	37.4483
65920000	32.1645	24.2557	32.2979	27.7782	28.7591	31.224	36.747	25.2555	24.719	28.8161	25.1301	42.8819	32.879	27.5925	33.4405	39.7097	24.9288	56.7256	25.7135	37.6297	38.1703	48.6981	39.0239	31.4198	45.1918	37.1424	54.8737	37.1313	35.7051	34.1352	38.0619	36.4801	32.0152	29.8101	30.0548	35.5584	43.931	35.5885	49.6635	36.5117	27.0487	38.0382	34.2609	25.549	15.5778	31.1496	41.5443	29.9707	27.5902
65930000	29.6861	37.3977	21.2421	41.4461	34.5242	33.7667	28.6883	22.2371	30.4632	44.1251	33.8688	19.9902	25.6589	19.7555	26.3372	30.1907	24.4653	37.0317	38.9033	41.8811	29.6053	27.242	41.6839	31.599	36.0172	37.5678	26.1952	24.9045	36.4899	30.9223	32.2334	35.4793	40.451	22.149	37.0369	32.8401	40.313	13.302	27.2375	44.8186	38.0945	14.6966	31.3456	41.9979	15.2235	33.7427	37.7491	44.5251	33.6554
65940000	20.8597	26.266	28.2851	22.9628	28.337	29.4254	29.4103	40.5169	27.3505	37.3439	24.9091	45.5726	41.1797	23.306	28.1565	27.7562	51.2407	42.6288	26.4416	24.5421	29.6366	29.6604	29.7628	31.405	25.5825	37.6432	32.7441	42.736	36.7134	17.469	45.7411	28.036	39.206	40.2668	28.9278	51.1572	25.8348	29.0811	29.2686	35.3049	26.7718	28.8835	42.1007	18.9667	27.1264	34.7945	41.6243	35.4842	32.4621
65950000	34.3113	31.1541	20.172	34.951	29.8079	37.696	26.4354	44.0237	25.4531	37.1367	43.3814	24.9452	51.194	32.1461	27.1848	30.0868	29.655	26.6353	22.2491	22.6611	34.4635	32.4814	37.0645	31.4792	32.9126	41.6769	17.9942	33.9768	34.2889	39.133	34.7757	39.1996	39.7409	34.5233	33.8308	43.1548	34.9658	40.6133	36.6961	58.4542	35.0164	44.3967	30.7791	34.3142	24.8491	44.1188	28.5236	27.2328	45.335
65960000	21.017	22.5301	43.3882	26.6523	37.3713	36.9551	24.7069	38.3657	29.959	25.2889	13.8024	22.3505	19.5937	31.5374	27.2253	31.5308	28.6742	12.9255	34.8718	36.7343	13.9628	12.1016	25.8252	31.2632	39.7075	35.5862	35.3959	22.2021	37.2047	41.2896	30.988	34.4712	24.9761	32.5669	40.2997	53.2246	35.4959	27.73	33.1366	41.762	32.3147	44.2104	51.0336	51.308	30.3104	31.1732	42.624	39.405	37.7837
65970000	35.3344	22.9449	18.3404	35.8563	28.2885	18.5102	20.6265	36.9638	30.938	32.3555	28.7412	34.2911	43.0819	34.3696	30.8488	30.8798	22.5492	21.4641	26.9659	25.9256	23.5352	29.6318	33.1336	24.2291	22.5023	31.3336	33.9521	32.3621	17.7328	30.0348	32.0045	34.3467	22.7383	54.6437	44.5365	29.8886	25.39	45.8088	26.568	29.1966	24.5818	30.7762	38.9567	34.8261	25.6936	41.6273	23.6846	37.0187	41.6928
65980000	23.5913	20.6095	24.3935	32.0912	22.254	39.3171	31.0591	12.5968	23.0574	26.819	0	25.9165	23.9891	19.4523	26.2093	20.229	32.2168	24.7512	20.1353	22.2036	32.8809	36.378	23.7402	26.1467	24.7754	44.6329	29.7859	25.3876	30.7079	45.6266	15.8493	27.428	39.1455	38.4316	43.0734	36.9546	40.5594	23.3401	37.5738	24.7904	43.4961	49.9336	19.4697	38.6694	34.2375	27.4419	37.9179	27.9254	41.0631
65990000	21.49	30.7112	31.9091	24.1514	24.8261	27.7567	22.1317	33.0431	23.6134	14.5621	26.6043	29.9339	34.8038	25.5803	19.0278	26.7867	16.6175	26.1536	14.0754	27.4599	21.4904	35.5198	29.1564	24.1001	25.7138	21.0775	15.9791	27.6948	46.4761	31.4206	42.3003	20.9787	23.0145	33.2684	42.9572	24.9451	39.8175	35.7216	33.8	21.936	42.2135	43.4938	31.85	50.8836	49.8629	21.7098	29.4506	20.6429	25.2246
66000000	18.4726	17.2387	18.8731	19.6401	12.8684	13.4102	24.1524	21.5764	30.0034	29.1667	37.4993	25.7608	31.5333	24.7662	25.8064	28.7442	35.0909	29.5808	34.6479	21.2314	19.1006	22.4409	21.643	25.6453	33.5184	24.0377	31.9785	43.2052	14.9404	23.3844	27.8977	34.8363	32.4826	25.7992	32.9392	33.6967	34.2449	39.0028	36.6273	42.5928	43.3074	40.563	36.9012	43.7497	30.7832	31.1726	49.7599	31.5881	32.7611
66010000	17.6868	28.3449	28.7107	33.6511	19.9638	26.341	39.9764	15.1094	24.7817	23.2046	0	15.072	35.5057	18.8871	45.0509	13.3376	13.5237	31.5506	38.1169	31.3507	28.7996	32.1293	32.0476	28.7251	24.841	36.2122	33.5315	36.0427	41.7792	29.8103	35.1244	36.2631	37.4386	24.0183	33.2189	37.5187	26.5432	17.1491	34.833	42.0874	40.713	28.8744	29.1491	30.6695	36.9298	28.3964	38.1472	20.8599	32.5399
66020000	17.7235	24.8989	25.3462	23.3867	18.2843	39.651	20.7603	41.1093	40.8677	26.1376	26.2358	30.4323	36.4759	0	26.5703	11.7934	25.9069	27.3669	15.1716	27.8559	17.778	18.5845	28.8925	31.237	29.4399	20.8359	29.9944	28.8755	26.1734	26.4843	17.4402	21.8635	35.809	30.8478	34.4063	46.7743	32.173	32.4727	32.2713	31.388	28.1136	45.9933	28.9815	30.8496	18.1899	31.5879	26.0127	34.9729	31.9753
66030000	23.377	21.8242	23.7711	21.4191	28.2238	22.7659	26.9106	18.131	33.6644	20.8801	14.1663	16.2589	21.6007	25.3801	25.4251	37.522	21.0608	20.0467	18.6452	32.776	32.5307	21.6716	26.644	23.6521	29.547	30.0769	27.614	32.0164	42.1703	31.617	26.2367	29.7132	38.7352	50.6385	22.1171	31.7992	37.534	37.3535	27.0653	30.0536	31.428	31.8575	41.0426	22.1085	43.7135	28.2578	53.7713	18.9188	27.4124
66040000	13.8938	16.6004	24.1498	30.4513	12.8631	20.5385	17.7559	19.4652	21.9185	16.2955	35.0453	26.7818	11.7759	15.9392	33.3168	27.6355	27.3872	33.0367	26.9064	23.8537	15.5134	25.9848	25.1031	21.6778	23.3177	0	36.5771	27.872	35.2727	25.0949	34.7058	26.3613	38.914	25.5501	62.0864	30.6323	33.7807	40.1258	32.9507	45.1665	21.1939	26.6851	26.7202	23.6447	39.0739	39.1741	32.2044	42.4376	32.6437
66050000	21.3709	50.0617	35.5464	17.9751	42.7736	29.852	20.4225	24.6143	20.2688	32.8552	18.5101	25.8968	33.8641	26.4029	39.2087	29.5362	37.4071	35.0929	39.7776	33.5942	24.1392	23.8143	31.9802	29.0966	40.4592	23.3352	24.9989	40.5779	29.4801	41.8537	33.3669	35.8035	34.7513	31.9362	33.0638	34.2229	37.7542	35.0697	26.1223	30.9694	27.3603	37.2656	20.3205	23.4166	43.6109	37.3643	37.0285	21.0591	46.828
66060000	28.4384	17.9118	0	24.9952	28.7321	26.9743	21.8199	28.4676	32.8244	17.424	37.7209	29.7567	32.41	27.4001	23.4926	18.7378	17.6344	27.4843	24.4731	26.4846	30.9704	18.4245	33.7141	27.5719	40.6353	30.7929	29.468	19.1442	23.2367	30.8213	18.4759	25.2144	26.5302	21.3226	27.211	30.3657	39.8308	24.4265	35.2165	29.4743	31.7067	23.2917	20.2091	17.5923	34.8313	29.9261	32.279	24.2021	28.7017
66070000	26.9921	29.566	31.0435	20.468	13.2454	29.893	22.5313	19.2212	22.4649	22.4682	36.7266	23.9812	26.4519	16.9537	31.8596	41.7825	30.0988	35.4879	32.644	34.2571	36.2416	26.3921	22.9299	40.7304	23.9718	15.5632	30.1281	26.9078	18.7673	30.3812	26.888	29.5166	34.9296	28.8713	34.1964	31.1895	27.2677	22.589	31.4411	28.5975	19.98	40.134	29.4788	37.7902	34.6726	25.6932	25.3158	33.1052	27.5602
66080000	23.0704	23.0136	20.8756	30.6128	16.7629	30.08	24.2234	23.4009	38.0416	31.087	17.4094	38.0323	31.9215	22.695	23.3526	22.1978	37.5288	40.5904	34.395	27.8309	21.0281	25.937	43.6544	31.9702	26.2332	30.086	21.183	21.927	15.2707	27.8882	29.3849	18.6829	35.7184	38.6997	34.8815	36.9751	24.2689	27.342	35.4682	40.9298	39.2396	26.1556	36.0951	30.4892	25.0977	31.869	17.9547	23.2401	29.5782
66090000	16.9976	30.672	17.2953	27.9398	30.4547	35.0378	30.9736	18.1105	27.9502	26.3152	24.4062	33.7382	28.2331	24.6983	33.2553	30.1698	15.4149	34.794	20.3432	32.1824	18.4841	26.1184	22.1756	11.7437	25.6478	32.5048	16.6813	37.9641	50.5349	35.5979	32.5836	34.6697	28.9512	27.0322	46.9106	41.1775	34.4193	47.7174	30.4143	27.7417	28.4601	36.7038	24.4719	20.3741	33.6236	26.4638	34.7098	36.8429	37.9219
66100000	16.8016	26.9074	24.1839	23.6641	17.7127	0	18.3053	19.0144	28.4916	27.6095	25.2165	21.7516	26.4925	33.411	30.3503	23.736	35.9369	21.4631	13.7641	32.3916	26.3996	21.4215	35.9844	30.0493	26.195	23.9325	17.618	26.101	24.4369	37.399	33.7353	29.4044	29.4506	24.7043	32.781	27.9505	23.6379	34.6655	33.9379	28.1878	23.1883	41.8102	31.843	27.4017	37.6527	25.8105	32.708	29.6963	33.3495
66110000	23.3904	36.1667	15.484	16.5413	22.8144	24.6218	18.282	0	34.9356	23.6757	15.6156	26.1219	0	20.9542	23.712	14.6384	18.1355	19.6029	34.3577	20.6067	41.0637	21.3946	19.5468	29.2044	26.2326	51.6517	22.7425	30.5663	23.7543	31.969	43.7645	14.5231	27.3733	48.8912	27.2625	29.4432	35.7124	30.8789	31.4424	27.5466	29.3593	35.269	31.9714	29.1334	28.8782	37.807	28.7246	38.945	30.0889
66120000	24.6419	20.4784	37.363	23.0459	16.2813	18.192	17.882	20.9053	26.7286	15.5941	20.7941	15.1427	23.3052	28.721	30.5039	34.9696	19.0196	16.5662	23.4137	32.2249	26.1045	37.9239	24.7863	34.4346	32.4291	40.5021	28.0051	28.2211	43.478	19.4792	33.0626	36.3196	29.189	27.1382	26.0516	28.567	24.1533	34.7982	38.8812	17.5788	45.3847	31.7629	32.1643	28.0095	28.1216	24.9641	35.3913	25.9772	37.479
66130000	27.7396	34.3197	28.2585	30.0319	23.0358	38.7672	28.609	27.1176	19.2865	34.9925	22.8598	23.7567	19.198	32.2446	18.6204	36.0338	25.6264	26.102	20.6305	32.1234	19.0242	19.8341	18.3612	18.0075	27.6926	17.0799	37.6791	25.9989	23.1103	18.0556	41.2683	24.113	31.028	21.1142	13.8441	42.3086	40.8924	24.9836	39.9301	33.9574	24.954	49.171	25.5082	41.7053	44.0144	25.8022	14.8384	29.5487	25.1599
66140000	40.3227	23.5737	31.128	26.6181	32.1397	43.5946	14.2723	28.6318	23.0939	40.7619	58.3827	22.4378	29.7499	22.4228	14.0006	28.67	35.5075	22.8732	25.3633	31.2625	42.945	33.6525	22.7929	38.8614	39.1878	28.6096	27.1917	24.8612	22.6071	37.74	34.2831	36.4416	33.5496	25.8717	19.4366	39.8773	39.9781	39.0307	33.4346	26.413	26.6306	30.5908	28.4548	29.4776	40.2579	23.1868	48.3005	26.8058	23.6817
66150000	21.2044	27.3794	26.4783	19.7899	15.4472	14.3341	25.4901	23.3174	19.7278	31.3626	15.6039	18.2361	30.4264	17.125	17.4333	26.1285	23.1931	26.9215	22.0298	24.6928	12.9346	21.3293	33.0202	22.4595	39.0363	25.4407	36.4909	29.2147	18.4749	25.4334	20.8278	20.6712	24.4347	25.037	36.1569	23.3433	24.1266	18.766	28.223	27.432	31.4615	27.6049	38.7913	30.1712	35.9931	15.2082	29.5558	19.9758	47.4248
66160000	27.5099	30.7392	39.8802	30.5495	14.6377	24.9658	17.5276	34.7735	27.1394	19.8741	20.554	40.6228	31.5024	18.3115	24.8276	20.2806	22.0518	15.9063	13.9191	17.063	39.2873	19.7796	21.3935	17.5522	26.9096	38.1801	27.1766	13.855	29.3058	41.4024	34.789	15.4836	33.6787	39.7506	32.1229	31.8694	31.5035	25.4172	30.4649	17.8225	27.4758	33.8366	11.3887	24.4902	28.4069	50.509	28.9535	23.779	24.9786
66170000	24.9168	24.1128	28.973	13.8127	24.9584	19.3163	20.7264	17.7707	21.8145	26.6536	14.4492	12.834	15.1122	24.1149	17.3744	11.6431	22.7493	16.866	19.1314	12.8557	25.4769	23.5062	18.4556	30.6559	34.7257	22.7549	26.4955	28.6512	19.3941	26.8038	38.9043	19.375	32.6888	27.4033	22.1351	24.9272	32.4809	23.5421	32.1352	18.5324	38.6207	23.7931	39.5744	19.8073	29.0452	26.565	21.72	26.2566	26.8866
66180000	24.0593	14.9546	22.2151	16.0444	20.097	23.5239	29.1962	15.3996	27.393	26.5227	35.66	25.4139	12.5194	25.8677	22.6601	16.8311	20.7732	26.9695	14.678	0	38.0933	28.6103	14.5551	23.2727	15.7869	35.3908	35.2132	18.8177	15.9221	30.9294	41.8002	35.1858	30.5122	0	38.1542	41.3559	27.8651	14.48	14.2158	19.0024	11.9012	16.8112	32.5102	49.127	13.3447	26.6732	26.1242	49.7841	21.9231
66190000	19.6995	30.5137	25.6462	11.3957	23.4312	32.8694	36.3086	17.5404	23.8434	21.8606	23.7514	17.831	29.5263	14.3704	20.3068	18.7495	29.1089	20.8767	30.1558	31.743	24.6687	17.1663	17.3199	18.3078	38.3586	31.4815	22.9055	26.7551	22.833	26.9942	40.2606	18.4454	27.6647	26.3385	27.8492	24.4742	30.6549	35.9075	31.813	34.7486	28.7757	30.9367	14.0276	27.3462	39.143	28.4817	23.087	22.5653	22.1681
66200000	18.9938	18.6433	29.0643	17.1989	29.1524	23.8233	22.7967	20.3591	20.5082	20.3851	23.1122	22.2891	16.0508	19.9941	35.6399	0	17.7476	21.6839	35.7959	29.7216	16.8151	21.6152	29.8662	20.1003	26.798	18.3842	15.7701	14.0131	15.9725	33.3765	24.6477	33.933	29.5606	32.2703	28.9362	35.8445	17.772	27.0342	35.5877	21.5343	28.5842	14.2451	32.6405	40.5359	22.4257	31.7221	18.9716	36.2421	23.2701
66210000	13.0905	30.7686	26.8885	22.895	25.2596	28.9469	12.7264	27.4053	17.4243	24.8382	19.0919	27.2746	36.165	18.9504	36.1655	21.3386	28.8994	31.0423	21.9608	27.7185	27.3708	34.5243	22.5534	23.499	23.8219	0	23.8501	20.3648	22.2691	24.1607	18.2185	39.8719	21.4903	13.7872	24.3328	20.8162	26.5165	28.4963	18.984	16.792	23.8595	23.0185	27.6161	36.1686	32.3321	23.6998	32.4854	26.2931	24.005
66220000	24.3781	17.2711	23.1837	15.1179	27.0529	34.5627	19.3225	15.5344	23.2502	21.6992	25.243	19.911	22.4876	24.7087	32.2245	20.3764	24.3245	19.4193	32.639	21.6466	17.3085	26.1963	18.7641	24.3829	17.9082	21.6922	28.742	35.0707	23.9981	16.8674	36.6072	31.0289	25.9475	32.4192	42.2611	26.6603	20.7237	26.6993	27.7901	23.8837	32.8022	30.9039	20.7258	26.6359	29.0264	22.6309	27.1202	30.4956	20.301
66230000	27.0555	15.2197	15.0649	19.0122	37.2256	25.9255	15.8165	15.8543	17.02	31.9879	18.0707	23.4039	31.6398	26.4619	27.1665	29.9973	23.0835	26.2314	27.8017	28.671	19.4039	30.3554	26.0842	26.4344	35.7172	30.5643	28.5874	26.647	14.5074	27.5568	29.6679	37.566	24.8589	37.592	29.7961	43.4102	26.0876	31.8242	30.82	22.7623	36.0561	26.2883	20.1515	26.0628	32.7347	17.5146	29.8468	28.7292	31.9652
66240000	22.5912	26.4679	37.4306	20.1374	26.0499	29.9458	17.4922	18.7092	27.9479	20.8142	28.5388	19.7944	26.0241	30.173	13.0936	37.3559	29.4389	32.0988	20.364	24.9838	16.4422	34.3544	22.2722	11.7387	18.755	23.2061	26.6724	39.5001	20.127	44.3053	21.9667	25.1758	16.554	43.6506	21.0417	18.7365	33.0681	23.7648	19.7563	30.0325	23.0302	19.0527	26.9839	37.7742	27.2659	28.9616	36.5748	37.9952	33.6247
66250000	33.874	19.6055	27.0244	12.8327	37.0883	34.9607	28.6757	20.5652	16.1295	32.102	13.6079	25.9682	22.6357	18.9383	34.1416	22.313	23.3888	21.7858	25.7453	14.4535	30.886	32.9585	23.1054	25.9718	42.2417	29.9468	24.0689	22.5383	28.6571	14.1681	35.1108	32.8538	31.1152	28.4571	21.2579	32.1427	34.5181	30.77	24.5799	20.4162	40.7314	28.5673	26.8467	29.8575	38.3354	27.5362	28.5935	35.5136	26.4456
66260000	22.632	31.6963	29.5574	26.5833	15.949	13.8759	22.4307	21.6185	28.2314	20.7936	37.081	29.829	0	29.3337	31.3919	44.885	32.806	34.3471	33.3785	26.7728	33.6836	22.9554	37.6081	24.7411	27.6471	31.1168	21.9643	17.6038	20.1626	26.1196	29.5524	19.1411	26.0075	31.7218	40.3457	21.5497	16.8504	34.2602	33.4047	33.1783	22.9865	23.3437	20.4884	38.4705	16.9393	25.0299	32.9011	9.35748	29.3373
66270000	29.101	29.1771	23.6668	24.6534	24.567	15.9961	25.8075	29.6487	30.1669	25.463	21.232	22.0625	22.4421	24.3455	37.2788	21.6412	23.8469	19.7752	20.5867	33.7432	25.335	28.7131	28.5843	27.4842	28.5754	36.4439	22.8943	34.4666	23.5391	21.475	38.8973	22.8609	41.6	25.4453	33.291	30.3018	29.4045	29.749	29.1537	27.8353	22.2635	23.7305	30.9192	27.4983	13.3431	40.2223	35.5434	25.957	27.3058
66280000	34.5874	24.7175	34.1523	29.3265	25.3541	20.454	28.291	23.7015	14.6125	18.3353	19.8899	32.379	29.6271	39.6675	29.574	27.7717	29.2489	25.476	27.4464	21.3674	31.2999	25.5339	39.1034	29.5564	27.0354	19.8743	20.813	38.0334	39.6925	25.7471	30.2254	28.6598	25.8771	28.2655	24.2621	28.8182	24.2133	26.2124	15.1929	22.7561	40.7628	23.1096	20.4785	59.6755	25.3994	30.7263	28.993	30.8118	27.7575
66290000	19.8378	28.2642	19.6861	28.0071	30.4038	25.607	23.4569	25.8399	16.254	22.4133	26.3902	22.253	28.2846	34.5289	28.0808	16.4499	38.9254	15.9183	20.0868	61.4792	29.6139	33.28	24.4112	35.857	31.3326	34.0568	30.0704	39.841	29.7748	55.8306	29.7491	37.2728	29.7671	23.4635	27.9666	27.0241	35.6851	32.0124	19.5745	29.3904	25.6413	25.2675	29.1554	23.2687	27.4079	37.4488	20.8672	23.4439	29.5594
66300000	30.9399	19.8368	33.1867	31.294	26.7469	35.3322	20.3156	29.5516	28.7326	27.3083	12.9818	21.3884	12.4751	26.2402	25.8219	19.5833	38.1075	35.7347	30.997	31.9613	37.5422	17.5411	33.784	30.2059	19.2178	30.2562	38.8273	22.9881	36.8767	14.1349	30.6029	26.9554	16.5375	29.7138	25.948	36.3159	19.5847	30.5262	25.9182	42.9442	30.4976	18.1741	20.2662	29.8977	22.8497	22.8063	17.4699	28.3544	25.5657
66310000	40.142	23.3364	30.8667	38.0583	19.4422	23.2233	20.7986	31.5212	23.2575	19.1735	38.6941	22.1192	28.3377	22.1145	22.072	26.2623	31.3371	27.4917	21.5839	17.9776	41.8678	18.0234	13.5618	23.0991	24.3774	29.8872	26.3713	34.5786	30.0958	42.4478	28.6343	27.8885	24.1954	24.1328	23.9249	28.7083	31.4723	29.7547	28.4555	22.4864	28.5827	32.9457	21.1871	26.6657	32.1732	24.1117	26.6257	33.4352	22.9863
66320000	23.8654	15.2981	28.85	43.8453	14.4861	27.8745	29.0699	39.8586	25.4355	18.2402	30.0078	31.9007	19.9971	32.4312	28.4477	37.6264	28.944	54.7979	13.4108	27.0557	38.2377	25.9265	23.6109	30.1664	28.9101	27.1785	30.0219	25.0938	39.6551	32.2312	26.2886	30.5069	46.3854	23.0116	18.7299	22.2803	18.6179	29.5222	20.9609	26.1302	17.0864	19.6513	20.5991	25.5329	38.2139	24.0095	24.018	24.0777	23.333
66330000	27.0673	19.9649	20.8102	15.5261	24.8735	26.4172	34.9879	29.0243	20.0714	24.5934	28.1328	22.8399	36.4526	37.0376	46.6841	9.78057	27.1224	21.3366	29.4006	30.7926	34.0334	17.0983	22.111	24.096	14.3492	37.8733	41.5154	37.3675	24.7775	26.088	28.7896	27.5846	24.8807	27.2704	18.0458	23.2932	34.96	19.1839	41.9234	35.0815	34.2708	34.2977	30.5677	45.6529	30.3051	18.6758	34.8949	22.249	29.8474
66340000	23.7695	29.9916	16.8248	23.2406	29.875	14.7701	12.7779	18.1316	22.9854	29.3612	25.8955	26.4441	15.6144	26.3113	31.6905	18.9977	45.8091	37.9569	25.0453	33.559	19.8974	43.7446	23.7897	16.9826	43.2465	20.2874	26.2299	35.7994	22.5637	22.078	28.8205	30.2291	29.9874	45.4313	19.6643	19.3897	26.0474	23.6841	31.1798	21.3429	36.779	19.7434	8.89452	28.9335	22.8733	21.5332	13.0537	33.3926	19.0716
66350000	21.7352	23.6559	0	26.2539	15.3225	27.7796	16.8824	25.6289	35.2003	21.7322	18.1923	19.2907	17.6051	15.804	24.1559	32.2998	27.4979	22.8282	22.4533	31.8609	26.751	34.2013	30.1425	19.3026	23.7099	28.5749	41.8229	22.9237	27.0068	35.6102	21.8884	40.4397	30.6646	14.0886	21.7382	23.9415	24.5106	22.2417	28.6327	40.0351	32.2775	20.8399	23.8071	31.6111	21.87	20.9131	33.3745	34.8796	24.8349
66360000	29.46	20.7417	17.0774	14.5469	31.2214	23.4434	25.0206	17.0434	23.275	27.1525	23.7796	32.7011	19.5234	16.6316	17.366	26.2163	38.4883	21.6295	28.8171	22.4042	29.9199	21.8725	33.8517	29.7248	17.9249	22.0594	23.946	25.7382	22.6603	25.0314	29.7295	31.7713	25.0152	28.6997	29.7406	22.0782	17.3185	23.0414	35.5879	26.8251	21.1501	33.051	15.2436	28.1224	24.0372	23.9977	22.3502	28.843	26.2835
66370000	36.86	30.9653	18.9019	23.2498	24.3888	21.0366	20.8047	15.6954	22.2088	19.6943	30.9119	22.6739	17.3515	24.1782	25.0386	28.5668	14.8743	16.5013	28.9575	31.1408	30.0026	28.9167	20.6037	24.5285	37.7013	25.3366	44.6756	27.8921	26.4727	42.718	27.2775	29.0479	23.9495	35.1009	32.6437	14.0239	27.5373	32.5549	17.847	29.3603	36.4729	21.8663	23.8226	20.7704	23.9678	18.8945	27.7591	25.71	23.4117
66380000	20.8436	15.4567	29.0023	26.041	12.5324	28.2504	18.4463	20.2775	26.8147	26.8572	17.9505	25.545	22.1862	25.4261	28.5847	17.3539	35.3206	12.691	35.8584	22.8125	31.583	27.6354	40.2187	23.7188	34.0314	24.8889	33.0816	30.3183	25.158	23.132	32.9064	21.8632	28.5679	25.6792	31.7395	17.7987	34.6786	27.6801	27.5374	30.7697	21.4842	30.2659	22.9836	22.4053	28.4294	20.058	28.5928	12.7543	25.5462
66390000	11.6824	19.9868	14.493	30.637	24.0461	23.7109	18.8594	22.4378	21.2395	18.0522	25.4023	25.9927	27.1369	18.5919	19.3739	29.387	24.6688	12.0264	16.7431	33.1001	20.1168	22.1694	26.4246	32.9275	30.8791	24.7937	23.5323	51.3281	26.6446	19.6588	24.66	30.5899	20.168	31.8631	27.4064	43.4482	28.1921	24.7982	42.4028	33.6068	22.0146	21.0931	33.8468	24.7444	26.9806	27.9621	35.9213	26.1156	19.9956
66400000	30.248	31.2691	21.3823	17.5364	25.2678	22.0163	32.5041	20.8712	24.5353	21.2563	29.8039	13.3403	28.1908	19.9332	29.4068	29.5618	23.9195	26.8149	47.8529	18.8926	20.1088	26.755	25.883	30.6058	30.8748	23.835	30.0736	25.3652	23.1184	35.5779	38.5611	35.1421	36.9316	27.2074	20.8061	27.7055	16.8086	27.9836	21.3205	22.4692	30.5792	25.6115	27.4882	24.7457	22.3637	25.7578	14.0303	32.4645	13.8018
66410000	24.4112	14.2443	27.7171	27.5404	26.2233	21.0916	31.6975	14.4708	26.2509	12.0219	18.8089	22.0965	21.3652	24.8908	22.7493	21.5536	27.2923	24.21	28.1453	44.4082	22.2045	17.8728	22.39	25.6027	26.6095	35.5654	33.9577	39.3259	26.6692	16.1502	23.0909	26.0162	31.7938	25.0993	29.4117	26.8379	34.9241	23.9701	39.739	23.6731	23.4184	21.3854	18.568	27.035	17.547	23.3437	23.3037	41.241	25.8447
66420000	29.207	24.9381	17.4366	16.0809	24.7518	22.9187	35.92	19.1779	23.1588	21.5584	18.0209	38.3534	21.9429	17.7674	31.9536	22.4137	23.8008	26.6206	22.9306	30.0292	24.8136	31.912	29.4363	25.0219	18.9219	20.0991	27.9983	37.2472	14.1397	21.882	26.3187	27.1306	27.7753	35.0483	14.9638	10.0651	32.5401	23.4172	17.7373	19.2275	22.6597	25.2349	19.9851	14.3314	16.0614	32.5565	39.0112	25.0547	16.7834
66430000	21.3691	27.66	12.2703	32.1562	11.9758	19.6283	20.6456	20.5932	10.7654	22.0305	31.4139	23.7012	22.8699	32.0941	25.5562	19.5596	21.6508	30.184	31.7593	38.6109	20.7848	23.8821	27.4437	21.4963	21.8246	23.8309	45.798	9.14249	14.3085	26.7453	30.4273	33.3354	34.9101	31.1054	26.0532	22.9821	24.6137	28.7839	37.566	24.2457	26.7469	19.054	27.4794	28.7319	37.0256	25.766	16.4205	23.8431	26.3517
66440000	35.1723	20.2651	30.6555	22.9229	34.4586	26.3991	27.882	25.7942	22.5533	33.5206	41.8421	14.1189	23.636	22.2204	18.0346	11.8993	38.785	26.2445	17.2245	27.6509	20.2523	14.8033	27.4049	22.4219	27.7068	23.683	24.5191	29.9671	36.5453	21.1136	38.1842	33.8563	26.3449	27.88	44.1506	24.3333	22.2095	0	25.6922	32.7302	44.6283	16.6311	23.4624	19.5865	39.0377	22.4788	25.9829	20.5605	28.4702
66450000	20.7165	27.2364	14.9807	20.8733	14.9158	19.3316	26.7462	22.7857	24.219	19.4858	26.7717	20.1104	21.2557	34.1065	39.9113	40.7033	30.0759	28.9727	25.044	28.866	44.7664	16.7182	18.0109	21.2977	23.5542	22.7748	22.6163	30.5935	22.1812	9.94066	29.3344	25.6819	20.2997	29.2154	32.8783	17.3652	16.0396	21.2448	24.0761	26.2608	25.2449	14.3203	19.0911	24.0682	27.5825	23.9203	29.4809	22.2477	23.8443
66460000	14.4126	24.9749	21.2583	19.0993	32.4459	19.623	0	27.7594	24.5187	16.2717	36.8698	21.3855	21.2921	23.5014	29.7688	16.0773	23.6939	20.1538	27.5378	25.753	17.282	14.9975	28.855	29.4572	23.0588	16.6793	21.3831	24.0624	29.4053	35.3475	28.1722	35.0196	37.8128	20.7471	19.116	24.3852	27.8383	30.1384	26.3901	25.7697	26.0406	20.5128	22.57	14.1748	16.1764	27.3766	22.2356	29.1541	28.1615
66470000	28.8334	26.2503	21.6671	31.378	20.8332	22.7753	11.9912	15.9478	28.6344	14.943	28.9369	15.7445	31.4289	0	36.6036	16.9703	24.4438	23.8895	14.8122	11.7568	0	10.2151	30.5946	29.167	25.5378	24.5855	41.1795	12.4619	36.492	37.7773	35.8897	43.1266	29.3534	21.903	21.0227	39.4566	44.8198	23.9234	31.7992	13.7945	42.8808	37.5309	22.4641	18.3705	10.3991	15.5492	23.023	32.0959	22.285
66480000	24.6131	22.7707	26.5026	25.4503	21.3046	24.6224	24.991	16.6156	20.6144	27.3321	22.4643	18.4595	24.6746	49.226	21.1983	13.1077	19.0572	16.3954	16.0915	31.723	31.0868	24.2596	30.9224	14.3246	27.5178	26.5254	34.8433	32.8772	18.5865	32.131	24.3045	21.3978	26.0945	39.6112	12.3746	33.5139	22.1022	21.6342	29.5434	23.4896	19.1777	21.7169	31.5251	27.3025	31.3192	27.4808	0	20.782	19.0908
66490000	27.7633	23.0858	21.4198	20.626	28.152	19.9008	36.1831	23.897	18.0001	35.6659	22.8799	16.9719	16.9635	22.8137	20.2461	27.6239	20.4036	31.6228	27.4301	21.3435	29.4326	29.1224	20.707	25.2537	24.8637	23.9548	22.6897	22.1688	21.3865	32.2106	18.9498	19.4429	15.6866	23.0178	20.8401	18.2766	29.6681	33.5631	28.1116	32.4536	21.5642	19.0873	35.6927	39.5804	37.1898	32.4894	15.1974	24.5108	36.5883
66500000	17.2008	15.734	22.4482	20.1398	18.1792	21.1042	24.7132	16.2931	32.1138	35.061	19.813	14.471	19.4003	19.3378	24.441	18.3415	41.6308	17.4968	23.4248	16.2711	31.9164	23.77	24.3018	9.62167	19.3359	31.1298	36.7736	29.2109	29.9215	12.389	23.2894	23.7523	19.2321	19.9028	18.5891	25.1357	24.2577	30.1608	18.4265	14.5614	28.8871	17.5483	21.2128	25.0786	18.6797	29.8807	14.9075	0	20.5032
66510000	25.3442	33.9574	25.2534	20.377	21.0899	27.3494	37.1041	30.9429	28.6388	20.1742	19.5094	25.816	33.8027	24.396	18.1292	41.7955	25.1543	37.0533	20.7366	24.6771	18.7425	31.5646	28.8014	26.8791	21.9897	26.4607	24.9069	29.4444	17.4574	14.1559	26.006	22.9913	18.7482	22.6447	30.2057	18.609	23.0347	18.5949	21.1057	25.6449	12.7109	17.5531	13.2164	27.8175	32.3042	21.1894	24.351	22.8292	22.3754
66520000	17.8085	24.5797	13.5081	21.4001	24.0147	18.2617	21.7372	31.3241	20.2866	20.8457	20.3733	23.6363	22.9025	24.6868	27.6974	23.2867	31.2973	28.8007	20.0425	20.7959	37.9319	25.1406	22.1863	29.9683	24.922	13.1052	46.2239	26.2859	34.2465	39.462	34.4309	28.7803	26.3393	25.0524	17.9568	31.7082	24.6463	29.3696	33.5548	19.0875	13.6436	26.2977	15.3636	46.3093	26.0349	20.9855	27.0554	20.0236	27.4364
66530000	20.2937	27.1708	22.4507	18.7118	17.4227	26.5709	28.7886	16.2828	20.964	31.7926	27.9712	26.3173	21.5716	22.7778	16.8386	15.6477	19.0839	24.1424	27.152	26.6561	18.966	34.2738	22.6593	22.7959	28.1831	25.8889	16.986	33.3359	36.9711	20.5184	30.7489	17.148	26.7777	37.1525	33.499	41.8886	23.4624	15.4564	13.9618	0	21.2351	24.2231	25.3745	24.2985	12.4468	16.7556	32.1014	26.7783	15.5744
66540000	26.4369	19.2291	37.3984	17.2186	29.5204	20.5091	25.4655	24.0921	13.6186	22.6918	26.3436	29.9863	30.9633	0	20.7343	20.7765	14.2076	36.299	30.5874	15.3516	33.0524	17.1181	24.6501	14.5842	19.9671	16.975	25.7263	28.136	19.5812	33.7836	31.1025	26.4307	16.1049	23.2124	21.6388	32.3774	33.8793	35.8747	17.0573	23.0096	32.4758	19.3331	21.1222	13.3143	20.3492	15.1724	26.8449	18.7079	20.7519
66550000	22.997	28.3223	24.3786	24.9991	16.1385	23.2306	24.5176	14.5197	17.0984	18.7326	18.6362	19.2415	24.4945	18.8637	18.9074	14.9751	29.0025	22.9308	21.0417	20.6218	27.6863	26.0646	25.7312	17.9527	24.5425	31.8173	27.1925	29.5478	18.7134	23.917	25.8391	21.0231	24.4251	30.6092	32.0008	28.863	27.0311	34.8711	29.216	11.9742	23.7951	31.3412	25.4272	32.1193	35.5381	19.5979	22.8666	12.1961	29.9619
66560000	19.9158	26.1362	19.3694	17.6755	17.865	21.9876	31.6444	14.2744	25.3857	18.1213	47.1323	30.6705	20.4146	20.4719	31.9953	21.1697	16.3806	17.4672	27.4304	16.9262	47.1263	22.1678	28.8562	36.0365	32.0816	18.666	16.6663	46.0875	32.4138	26.8411	40.4644	11.5275	26.7087	30.9494	31.2815	14.5568	36.1771	21.0037	14.8347	33.9766	11.6577	24.376	34.8797	21.7238	29.0473	18.862	27.6633	26.6725	0
66570000	20.9783	18.3036	25.6861	17.8117	33.1289	29.0722	22.6985	24.7608	15.6614	20.6655	31.4388	26.2847	20.5877	21.0637	20.4103	19.2394	36.6804	29.962	19.4961	13.2414	7.31551	27.7815	29.5281	22.8476	20.4963	21.6146	24.2659	20.042	23.72	27.5081	35.3686	27.5859	24.4341	30.2524	23.8309	23.569	25.0226	31.1081	24.2604	21.9528	26.5167	14.1277	19.468	14.3695	26.8524	28.773	32.3103	14.9926	21.1685
66580000	24.3371	25.9484	15.7715	27.4612	27.9801	28.5785	18.1116	25.1514	16.2688	14.4031	17.0463	15.8436	15.7639	29.968	30.8904	17.4638	29.5429	27.6718	25.2804	29.1869	29.552	24.7686	26.5751	0	19.631	28.5887	32.0371	30.0657	22.6338	13.7386	26.5654	28.2734	23.775	32.1869	19.0971	18.6732	20.1088	19.2594	16.4856	21.1463	33.072	25.0022	24.1651	40.3209	0	20.2321	16.9061	20.9882	25.6006
66590000	17.725	9.79588	29.8182	21.5233	22.8392	17.3989	18.5346	14.8133	13.6284	23.3594	18.7442	19.9442	29.0862	23.7324	18.1052	26.2237	21.3024	18.2862	27.5638	26.8084	20.1412	30.192	21.5043	21.8618	18.6644	22.2192	19.0912	28.8129	32.6305	24.8753	15.1998	28.5394	27.4436	20.1883	24.7156	16.8139	32.768	28.1643	27.5291	32.225	25.9154	24.2088	23.592	14.2221	22.4246	19.2489	34.3951	25.5694	28.0238
66600000	15.7817	17.6206	23.5394	20.9806	24.5695	22.804	26.0464	18.8934	17.5435	16.8811	14.5876	24.1402	21.1195	15.0071	26.9538	29.5543	17.3515	24.1618	23.1121	33.3657	13.1177	22.4809	31.1833	25.6824	19.3774	29.7865	31.7717	19.0909	33.6416	13.8539	24.0003	26.2	22.3775	24.6706	31.328	31.0511	20.6667	26.172	20.2587	27.2243	23.1555	28.6894	24.7966	14.8527	33.8313	28.7885	15.1121	28.5933	18.8946
66610000	12.9	18.8961	20.1019	27.2662	20.9608	21.7926	28.5684	22.0728	24.1139	17.1775	20.682	16.3223	24.6019	23.7101	22.6982	16.0204	31.6072	29.0155	25.592	24.1442	28.6126	20.1842	22.6908	25.5061	20.01	20.6728	16.2688	29.025	21.1096	23.8688	22.546	35.9014	19.0126	23.4999	27.1191	31.3295	16.4391	34.0812	22.2354	21.4377	42.6429	28.0843	22.832	25.2092	27.4146	19.7055	15.1465	16.9181	17.0006
66620000	14.7132	28.1244	0	20.1013	15.5359	23.904	22.706	23.0375	20.7623	13.3851	0	17.026	18.6235	29.5046	19.3063	24.12	0	16.8525	13.2583	13.4787	0	23.1942	18.307	31.1907	24.8418	21.5807	27.4479	15.9095	23.8457	0	26.7679	29.9283	18.1508	58.1669	27.0128	22.8299	15.5185	18.3308	25.3436	22.5261	26.0056	30.585	15.1353	15.5062	17.1684	23.0136	14.0217	16.7896	22.4019
66630000	12.0491	15.8032	12.0662	15.1011	25.8939	22.0354	16.5739	13.708	24.0657	24.3776	18.2267	19.1806	26.7356	0	22.8326	26.1901	22.4833	17.3213	29.5546	22.164	24.4485	19.8192	16.5293	22.9946	24.4381	23.7674	18.143	22.3502	20.841	31.1281	24.9149	33.9895	30.5281	24.4792	21.6646	14.198	32.9874	25.0731	21.9397	29.2291	28.8366	16.5952	23.0799	14.6831	25.7022	16.7522	27.3834	35.1559	25.915
66640000	10.9764	22.1786	8.56774	24.0287	15.5273	24.6756	16.5849	18.6112	17.3615	14.4118	25.1564	21.8905	17.1744	26.3348	22.4339	29.9494	24.6625	26.1503	16.7519	20.4019	24.4943	18.3769	24.885	24.852	26.315	0	21.1561	24.9957	18.5263	16.3837	14.148	23.3265	21.4058	26.3489	30.0098	25.2831	18.5302	25.1273	25.8678	28.8526	26.903	15.9529	21.2543	25.8296	22.2043	25.7172	18.6296	25.0706	22.2039
66650000	14.1566	12.4282	30.0373	31.7366	11.8856	14.5095	21.6255	16.3313	11.6261	20.6123	18.3563	13.7577	33.5445	20.3707	22.4009	24.5946	18.2039	25.722	17.941	12.8074	27.4952	18.6536	15.2249	13.947	20.2776	25.0844	22.2717	10.0817	25.9794	22.9203	21.5533	22.1383	19.1168	30.6786	9.69405	28.1699	23.2112	25.571	29.3297	22.1679	21.314	19.8186	18.9443	23.9195	13.2076	23.0019	13.8971	31.6923	25.4155
66660000	10.4164	18.4789	37.9862	8.02889	33.1628	20.063	25.7309	22.3138	21.2281	0	20.195	18.6806	28.2561	18.378	21.212	21.971	19.0971	25.323	19.5033	19.9093	17.7261	31.037	23.7893	29.4583	25.9846	22.3423	23.6327	20.3069	20.1122	25.1659	25.1187	28.6836	26.5773	21.8411	32.1381	23.955	20.8663	27.0757	26.0524	20.1981	22.0677	19.1256	21.4439	14.5664	21.0005	21.4892	21.4846	22.7718	28.5575
66670000	20.9822	16.1687	17.986	25.5955	17.139	16.2379	23.929	0	21.0596	27.6956	0	15.8708	23.1931	21.0332	18.5119	20.9108	28.854	33.2167	25.8026	21.7999	13.0125	23.1574	23.7478	14.4823	31.1211	16.0561	25.1924	23.8742	22.7331	20.9278	26.8039	25.3777	16.8384	19.2125	21.5668	26.1381	28.4	16.471	29.7888	17.0129	16.6972	21.3228	24.7513	33.4136	30.4277	17.0247	17.1689	0	29.6448
66680000	28.7315	25.9036	21.5234	20.7757	13.3321	13.8919	18.8375	14.2869	15.6969	25.5839	18.4594	20.0385	20.0291	19.6667	8.63622	19.9591	13.9533	18.063	19.1419	14.4696	22.1689	24.6055	22.806	28.7166	22.906	23.2285	15.742	18.6739	21.352	28.2445	31.5746	18.7487	28.5196	24.9608	22.4801	18.0652	17.4248	22.4284	31.8322	26.173	18.0677	24.9864	31.6146	33.3925	32.0043	20.4775	18.5907	31.5687	18.0709
66690000	16.6425	19.5862	19.6562	19.6261	12.6556	16.314	24.9809	16.2895	17.3801	23.221	18.8479	21.0054	14.3784	16.4035	20.1868	20.4529	15.7342	21.0132	21.897	15.5584	22.8479	23.249	22.9459	25.5881	0	29.619	18.2261	15.3811	14.6212	27.343	14.2515	33.3295	27.8145	19.2309	16.4636	30.5494	18.3896	26.3008	17.9974	22.0029	22.4658	14.6723	19.4772	13.2367	18.8438	24.4346	25.901	19.8793	21.332
66700000	26.1154	28.5552	20.9323	19.7213	15.0746	18.3464	26.8419	22.5151	12.2469	19.9143	11.7555	0	20.2895	13.0395	21.7971	25.7834	30.5999	23.0718	17.5664	19.3639	13.8718	0	27.1584	15.3932	24.3228	15.8841	26.4691	17.8501	22.4509	12.1271	37.7043	24.4984	20.8187	17.579	23.1663	38.357	24.0893	30.419	25.9763	18.7502	26.777	19.0385	23.8445	17.2442	16.3874	14.8225	23.9662	18.3761	20.4079
66710000	21.08	14.4925	15.9305	12.047	13.5533	13.4254	22.465	24.8713	16.8992	12.8755	17.841	16.6188	24.6377	20.105	17.9531	14.9167	11.2818	20.5964	14.28	34.0668	28.1545	20.8328	15.0798	25.5118	18.7387	12.4263	13.6911	15.7753	11.644	18.0062	19.1601	17.007	21.4298	22.8511	15.7026	16.4687	26.7174	25.5795	19.36	27.0002	19.3678	17.5929	12.3544	22.8562	16.0725	20.1316	23.1552	29.9893	18.8568
66720000	13.438	0	0	26.3901	13.3306	19.3609	0	0	16.4126	13.9121	20.0305	0	25.6124	18.2331	24.1592	15.5862	0	0	17.6312	14.9186	19.1315	15.234	21.2326	16.6995	24.8457	36.0851	17.8648	13.4909	26.4063	19.1916	16.2893	15.1405	17.5021	23.6891	13.1975	25.4177	18.4723	19.5388	23.8632	29.0953	31.5237	28.9405	22.0654	14.5166	34.0418	22.082	13.0082	27.2977	19.5329
66730000	15.0272	0	14.5586	23.4848	11.3625	13.708	12.148	0	22.2653	0	0	15.8283	21.6289	17.5598	11.787	0	0	0	0	0	7.90588	14.9844	14.291	0	13.5866	17.5722	19.4344	14.9174	16.5878	16.7315	24.5781	23.9014	14.7823	0	21.1227	20.4978	21.3201	18.5389	21.1698	21.334	20.6328	20.1641	12.7366	16.4263	17.8389	16.9731	19.7778	16.1631	21.9435
66740000	9.54614	15.5456	0	0	19.4991	12.7727	16.3664	13.7217	13.2363	14.4422	26.2516	0	9.76858	16.5305	0	17.2927	13.1531	19.7959	23.673	13.0894	17.5516	0	0	15.9536	17.3718	0	14.4875	15.669	26.1766	22.2329	15.4278	12.9488	13.9092	16.8596	17.5504	27.1276	11.7067	23.903	14.2529	16.0618	0	16.2881	14.7474	0	19.9141	17.8738	16.8407	13.2989	11.8504
[truncated: 399 more rows]
[truncated: 571 more columns]

## Sheet: F4_HMR
chrom	start	end	sample	score	strand
chrX	64975372	64976848	1	1	1
chrX	65027890	65033018	1	1	1
chrX	65034068	65035158	1	1	1
[truncated: 5,863 more rows]

[truncated: 1 more sheets: F4_TAD]
