# Supplementary material for: Integrated analyses highlight interactions between the three-dimensional genome and DNA, RNA and epigenomic alterations in metastatic prostate cancer
Source: Nat Genet. 2024 Jul 17;56(8):1689–700. doi: 10.1038/s41588-024-01826-3 (PMC11319208; doi:10.1038/s41588-024-01826-3)
Supplement: Supplementary file 7 — All plotted data, split into individual sheets according to the relevant components. [file 41588_2024_1826_MOESM7_ESM.xlsx]

## Sheet: F5_A SV_CF
svType	isSynthetic	binIndex.i	binIndex.j	avgCF
DEL	FALSE	-610000	-610000	0.179542
DEL	FALSE	-610000	-600000	0.160405
DEL	FALSE	-610000	-590000	0.15173
DEL	FALSE	-610000	-580000	0.161188
DEL	FALSE	-610000	-570000	0.155337
DEL	FALSE	-610000	-560000	0.158614
DEL	FALSE	-610000	-550000	0.169067
DEL	FALSE	-610000	-540000	0.147103
DEL	FALSE	-610000	-530000	0.15752
DEL	FALSE	-610000	-520000	0.153188
DEL	FALSE	-610000	-510000	0.161534
DEL	FALSE	-610000	-500000	0.145747
DEL	FALSE	-610000	-490000	0.163705
DEL	FALSE	-610000	-480000	0.161953
DEL	FALSE	-610000	-470000	0.165543
DEL	FALSE	-610000	-460000	0.164472
DEL	FALSE	-610000	-450000	0.149913
DEL	FALSE	-610000	-440000	0.16361
DEL	FALSE	-610000	-430000	0.153716
DEL	FALSE	-610000	-420000	0.137228
DEL	FALSE	-610000	-410000	0.142515
DEL	FALSE	-610000	-400000	0.166777
DEL	FALSE	-610000	-390000	0.142003
DEL	FALSE	-610000	-380000	0.12695
DEL	FALSE	-610000	-370000	0.156262
DEL	FALSE	-610000	-360000	0.150129
DEL	FALSE	-610000	-350000	0.129432
DEL	FALSE	-610000	-340000	0.151059
DEL	FALSE	-610000	-330000	0.122296
DEL	FALSE	-610000	-320000	0.13602
DEL	FALSE	-610000	-310000	0.170652
DEL	FALSE	-610000	-300000	0.122743
DEL	FALSE	-610000	300000	0.115298
DEL	FALSE	-610000	310000	0.114293
DEL	FALSE	-610000	320000	0.109619
DEL	FALSE	-610000	330000	0.0985805
DEL	FALSE	-610000	340000	0.0957166
DEL	FALSE	-610000	350000	0.112445
DEL	FALSE	-610000	360000	0.115261
DEL	FALSE	-610000	370000	0.104418
DEL	FALSE	-610000	380000	0.0993614
DEL	FALSE	-610000	390000	0.096847
DEL	FALSE	-610000	400000	0.083849
DEL	FALSE	-610000	410000	0.0957767
DEL	FALSE	-610000	420000	0.0870153
DEL	FALSE	-610000	430000	0.090502
DEL	FALSE	-610000	440000	0.100727
DEL	FALSE	-610000	450000	0.111444
DEL	FALSE	-610000	460000	0.0900831
DEL	FALSE	-610000	470000	0.115205
DEL	FALSE	-610000	480000	0.0804409
DEL	FALSE	-610000	490000	0.0789916
DEL	FALSE	-610000	500000	0.0949884
DEL	FALSE	-610000	510000	0.0873028
DEL	FALSE	-610000	520000	0.0999052
DEL	FALSE	-610000	530000	0.101222
DEL	FALSE	-610000	540000	0.0758736
DEL	FALSE	-610000	550000	0.0861576
DEL	FALSE	-610000	560000	0.0732212
DEL	FALSE	-610000	570000	0.0841897
DEL	FALSE	-610000	580000	0.0752342
DEL	FALSE	-610000	590000	0.0541776
DEL	FALSE	-600000	-610000	0.188319
DEL	FALSE	-600000	-600000	0.163264
DEL	FALSE	-600000	-590000	0.177875
DEL	FALSE	-600000	-580000	0.152814
DEL	FALSE	-600000	-570000	0.160552
DEL	FALSE	-600000	-560000	0.167859
DEL	FALSE	-600000	-550000	0.175189
DEL	FALSE	-600000	-540000	0.173217
DEL	FALSE	-600000	-530000	0.15924
DEL	FALSE	-600000	-520000	0.148184
DEL	FALSE	-600000	-510000	0.136936
DEL	FALSE	-600000	-500000	0.164991
DEL	FALSE	-600000	-490000	0.175767
DEL	FALSE	-600000	-480000	0.160932
DEL	FALSE	-600000	-470000	0.173143
DEL	FALSE	-600000	-460000	0.138831
DEL	FALSE	-600000	-450000	0.15842
DEL	FALSE	-600000	-440000	0.180037
DEL	FALSE	-600000	-430000	0.132641
DEL	FALSE	-600000	-420000	0.151004
DEL	FALSE	-600000	-410000	0.142513
DEL	FALSE	-600000	-400000	0.19433
DEL	FALSE	-600000	-390000	0.142602
DEL	FALSE	-600000	-380000	0.147375
DEL	FALSE	-600000	-370000	0.143763
DEL	FALSE	-600000	-360000	0.128696
DEL	FALSE	-600000	-350000	0.148076
DEL	FALSE	-600000	-340000	0.138092
DEL	FALSE	-600000	-330000	0.13899
DEL	FALSE	-600000	-320000	0.151838
DEL	FALSE	-600000	-310000	0.160081
DEL	FALSE	-600000	-300000	0.139678
DEL	FALSE	-600000	300000	0.0985013
DEL	FALSE	-600000	310000	0.105915
DEL	FALSE	-600000	320000	0.111513
DEL	FALSE	-600000	330000	0.112715
DEL	FALSE	-600000	340000	0.101555
DEL	FALSE	-600000	350000	0.103625
DEL	FALSE	-600000	360000	0.0936876
DEL	FALSE	-600000	370000	0.113869
DEL	FALSE	-600000	380000	0.105619
DEL	FALSE	-600000	390000	0.099939
DEL	FALSE	-600000	400000	0.0909232
DEL	FALSE	-600000	410000	0.109429
DEL	FALSE	-600000	420000	0.0962195
DEL	FALSE	-600000	430000	0.100226
DEL	FALSE	-600000	440000	0.0836732
DEL	FALSE	-600000	450000	0.0785785
DEL	FALSE	-600000	460000	0.0894216
DEL	FALSE	-600000	470000	0.0884127
DEL	FALSE	-600000	480000	0.10223
DEL	FALSE	-600000	490000	0.0951853
DEL	FALSE	-600000	500000	0.0986203
DEL	FALSE	-600000	510000	0.0830265
DEL	FALSE	-600000	520000	0.0948881
DEL	FALSE	-600000	530000	0.0781518
DEL	FALSE	-600000	540000	0.0968618
DEL	FALSE	-600000	550000	0.0876055
DEL	FALSE	-600000	560000	0.081589
DEL	FALSE	-600000	570000	0.0839221
DEL	FALSE	-600000	580000	0.0781749
DEL	FALSE	-600000	590000	0.0793997
DEL	FALSE	-590000	-610000	0.175833
DEL	FALSE	-590000	-600000	0.184013
DEL	FALSE	-590000	-590000	0.189456
DEL	FALSE	-590000	-580000	0.171353
DEL	FALSE	-590000	-570000	0.154671
DEL	FALSE	-590000	-560000	0.173212
DEL	FALSE	-590000	-550000	0.172113
DEL	FALSE	-590000	-540000	0.139516
DEL	FALSE	-590000	-530000	0.176406
DEL	FALSE	-590000	-520000	0.166799
DEL	FALSE	-590000	-510000	0.14954
DEL	FALSE	-590000	-500000	0.143142
DEL	FALSE	-590000	-490000	0.161017
DEL	FALSE	-590000	-480000	0.155409
DEL	FALSE	-590000	-470000	0.156714
DEL	FALSE	-590000	-460000	0.16948
DEL	FALSE	-590000	-450000	0.149342
DEL	FALSE	-590000	-440000	0.154016
DEL	FALSE	-590000	-430000	0.129462
DEL	FALSE	-590000	-420000	0.157993
DEL	FALSE	-590000	-410000	0.206193
DEL	FALSE	-590000	-400000	0.144655
DEL	FALSE	-590000	-390000	0.172413
DEL	FALSE	-590000	-380000	0.160286
DEL	FALSE	-590000	-370000	0.157144
DEL	FALSE	-590000	-360000	0.145963
DEL	FALSE	-590000	-350000	0.142032
DEL	FALSE	-590000	-340000	0.173013
DEL	FALSE	-590000	-330000	0.152113
DEL	FALSE	-590000	-320000	0.145561
DEL	FALSE	-590000	-310000	0.144641
DEL	FALSE	-590000	-300000	0.155954
DEL	FALSE	-590000	300000	0.0957455
DEL	FALSE	-590000	310000	0.119807
DEL	FALSE	-590000	320000	0.0967938
DEL	FALSE	-590000	330000	0.0998893
DEL	FALSE	-590000	340000	0.102204
DEL	FALSE	-590000	350000	0.105338
DEL	FALSE	-590000	360000	0.11584
DEL	FALSE	-590000	370000	0.109925
DEL	FALSE	-590000	380000	0.0957791
DEL	FALSE	-590000	390000	0.11028
DEL	FALSE	-590000	400000	0.102809
DEL	FALSE	-590000	410000	0.122489
DEL	FALSE	-590000	420000	0.0869185
DEL	FALSE	-590000	430000	0.105287
DEL	FALSE	-590000	440000	0.075447
DEL	FALSE	-590000	450000	0.0951988
DEL	FALSE	-590000	460000	0.0891686
DEL	FALSE	-590000	470000	0.0918925
DEL	FALSE	-590000	480000	0.0858832
DEL	FALSE	-590000	490000	0.108034
DEL	FALSE	-590000	500000	0.0969321
DEL	FALSE	-590000	510000	0.0778705
DEL	FALSE	-590000	520000	0.0874346
DEL	FALSE	-590000	530000	0.0983608
DEL	FALSE	-590000	540000	0.0728997
DEL	FALSE	-590000	550000	0.0786049
DEL	FALSE	-590000	560000	0.0913627
DEL	FALSE	-590000	570000	0.0986169
DEL	FALSE	-590000	580000	0.0742069
DEL	FALSE	-590000	590000	0.0837739
DEL	FALSE	-580000	-610000	0.192643
DEL	FALSE	-580000	-600000	0.188245
DEL	FALSE	-580000	-590000	0.185457
DEL	FALSE	-580000	-580000	0.162533
DEL	FALSE	-580000	-570000	0.208652
DEL	FALSE	-580000	-560000	0.161607
DEL	FALSE	-580000	-550000	0.165877
DEL	FALSE	-580000	-540000	0.184062
DEL	FALSE	-580000	-530000	0.208672
DEL	FALSE	-580000	-520000	0.164372
DEL	FALSE	-580000	-510000	0.161296
DEL	FALSE	-580000	-500000	0.175605
DEL	FALSE	-580000	-490000	0.174763
DEL	FALSE	-580000	-480000	0.146036
DEL	FALSE	-580000	-470000	0.180337
DEL	FALSE	-580000	-460000	0.157947
DEL	FALSE	-580000	-450000	0.146576
DEL	FALSE	-580000	-440000	0.150582
DEL	FALSE	-580000	-430000	0.139521
DEL	FALSE	-580000	-420000	0.155316
DEL	FALSE	-580000	-410000	0.12843
DEL	FALSE	-580000	-400000	0.171935
DEL	FALSE	-580000	-390000	0.144548
DEL	FALSE	-580000	-380000	0.146699
DEL	FALSE	-580000	-370000	0.142064
DEL	FALSE	-580000	-360000	0.178383
DEL	FALSE	-580000	-350000	0.151186
DEL	FALSE	-580000	-340000	0.169842
DEL	FALSE	-580000	-330000	0.145603
DEL	FALSE	-580000	-320000	0.155596
DEL	FALSE	-580000	-310000	0.144334
DEL	FALSE	-580000	-300000	0.137818
DEL	FALSE	-580000	300000	0.0981818
DEL	FALSE	-580000	310000	0.121635
DEL	FALSE	-580000	320000	0.113673
DEL	FALSE	-580000	330000	0.109904
DEL	FALSE	-580000	340000	0.119261
DEL	FALSE	-580000	350000	0.111317
DEL	FALSE	-580000	360000	0.115598
DEL	FALSE	-580000	370000	0.11367
DEL	FALSE	-580000	380000	0.102605
DEL	FALSE	-580000	390000	0.116035
DEL	FALSE	-580000	400000	0.0941106
DEL	FALSE	-580000	410000	0.104112
DEL	FALSE	-580000	420000	0.1007
DEL	FALSE	-580000	430000	0.105545
DEL	FALSE	-580000	440000	0.0970195
DEL	FALSE	-580000	450000	0.0816509
DEL	FALSE	-580000	460000	0.0908896
DEL	FALSE	-580000	470000	0.0942013
DEL	FALSE	-580000	480000	0.110262
DEL	FALSE	-580000	490000	0.102469
DEL	FALSE	-580000	500000	0.098573
DEL	FALSE	-580000	510000	0.095325
DEL	FALSE	-580000	520000	0.0897052
DEL	FALSE	-580000	530000	0.0893012
DEL	FALSE	-580000	540000	0.0853095
DEL	FALSE	-580000	550000	0.0883972
DEL	FALSE	-580000	560000	0.0852011
DEL	FALSE	-580000	570000	0.0684648
DEL	FALSE	-580000	580000	0.0721658
DEL	FALSE	-580000	590000	0.0842397
DEL	FALSE	-570000	-610000	0.161212
DEL	FALSE	-570000	-600000	0.190919
DEL	FALSE	-570000	-590000	0.164506
DEL	FALSE	-570000	-580000	0.18768
DEL	FALSE	-570000	-570000	0.164056
DEL	FALSE	-570000	-560000	0.170344
DEL	FALSE	-570000	-550000	0.171535
DEL	FALSE	-570000	-540000	0.168933
DEL	FALSE	-570000	-530000	0.152159
DEL	FALSE	-570000	-520000	0.14603
DEL	FALSE	-570000	-510000	0.173971
DEL	FALSE	-570000	-500000	0.201929
DEL	FALSE	-570000	-490000	0.172917
DEL	FALSE	-570000	-480000	0.154329
DEL	FALSE	-570000	-470000	0.177641
DEL	FALSE	-570000	-460000	0.159565
DEL	FALSE	-570000	-450000	0.150833
DEL	FALSE	-570000	-440000	0.18644
DEL	FALSE	-570000	-430000	0.154755
DEL	FALSE	-570000	-420000	0.156355
DEL	FALSE	-570000	-410000	0.158563
DEL	FALSE	-570000	-400000	0.174385
DEL	FALSE	-570000	-390000	0.219382
DEL	FALSE	-570000	-380000	0.145988
DEL	FALSE	-570000	-370000	0.142517
DEL	FALSE	-570000	-360000	0.153769
DEL	FALSE	-570000	-350000	0.155727
DEL	FALSE	-570000	-340000	0.146576
DEL	FALSE	-570000	-330000	0.154535
DEL	FALSE	-570000	-320000	0.137892
DEL	FALSE	-570000	-310000	0.139372
DEL	FALSE	-570000	-300000	0.154608
DEL	FALSE	-570000	300000	0.10254
DEL	FALSE	-570000	310000	0.113981
DEL	FALSE	-570000	320000	0.119809
DEL	FALSE	-570000	330000	0.117594
DEL	FALSE	-570000	340000	0.157053
DEL	FALSE	-570000	350000	0.0912655
DEL	FALSE	-570000	360000	0.0879755
DEL	FALSE	-570000	370000	0.116031
DEL	FALSE	-570000	380000	0.117693
DEL	FALSE	-570000	390000	0.0855341
DEL	FALSE	-570000	400000	0.0903807
DEL	FALSE	-570000	410000	0.103409
DEL	FALSE	-570000	420000	0.100555
DEL	FALSE	-570000	430000	0.0947792
DEL	FALSE	-570000	440000	0.0933006
DEL	FALSE	-570000	450000	0.093248
DEL	FALSE	-570000	460000	0.101367
DEL	FALSE	-570000	470000	0.0844292
DEL	FALSE	-570000	480000	0.0990741
DEL	FALSE	-570000	490000	0.087186
DEL	FALSE	-570000	500000	0.0905719
DEL	FALSE	-570000	510000	0.0989056
DEL	FALSE	-570000	520000	0.0860397
DEL	FALSE	-570000	530000	0.101102
DEL	FALSE	-570000	540000	0.0721945
DEL	FALSE	-570000	550000	0.0702342
DEL	FALSE	-570000	560000	0.091091
DEL	FALSE	-570000	570000	0.0888655
DEL	FALSE	-570000	580000	0.0845533
DEL	FALSE	-570000	590000	0.0825572
DEL	FALSE	-560000	-610000	0.185579
DEL	FALSE	-560000	-600000	0.215114
DEL	FALSE	-560000	-590000	0.191597
DEL	FALSE	-560000	-580000	0.154106
DEL	FALSE	-560000	-570000	0.164277
DEL	FALSE	-560000	-560000	0.198233
DEL	FALSE	-560000	-550000	0.187257
DEL	FALSE	-560000	-540000	0.154064
DEL	FALSE	-560000	-530000	0.158736
DEL	FALSE	-560000	-520000	0.169923
DEL	FALSE	-560000	-510000	0.164023
DEL	FALSE	-560000	-500000	0.17837
DEL	FALSE	-560000	-490000	0.185346
DEL	FALSE	-560000	-480000	0.176067
DEL	FALSE	-560000	-470000	0.160123
DEL	FALSE	-560000	-460000	0.145457
DEL	FALSE	-560000	-450000	0.145089
DEL	FALSE	-560000	-440000	0.252653
DEL	FALSE	-560000	-430000	0.158566
DEL	FALSE	-560000	-420000	0.170444
DEL	FALSE	-560000	-410000	0.15542
DEL	FALSE	-560000	-400000	0.135614
DEL	FALSE	-560000	-390000	0.138211
DEL	FALSE	-560000	-380000	0.135376
DEL	FALSE	-560000	-370000	0.122924
DEL	FALSE	-560000	-360000	0.141316
DEL	FALSE	-560000	-350000	0.160827
DEL	FALSE	-560000	-340000	0.131621
DEL	FALSE	-560000	-330000	0.160504
DEL	FALSE	-560000	-320000	0.137932
DEL	FALSE	-560000	-310000	0.163512
DEL	FALSE	-560000	-300000	0.155625
DEL	FALSE	-560000	300000	0.106836
DEL	FALSE	-560000	310000	0.12364
DEL	FALSE	-560000	320000	0.104575
DEL	FALSE	-560000	330000	0.11039
DEL	FALSE	-560000	340000	0.114885
DEL	FALSE	-560000	350000	0.12366
DEL	FALSE	-560000	360000	0.10464
DEL	FALSE	-560000	370000	0.0948393
DEL	FALSE	-560000	380000	0.104691
DEL	FALSE	-560000	390000	0.0824347
DEL	FALSE	-560000	400000	0.109988
DEL	FALSE	-560000	410000	0.116223
DEL	FALSE	-560000	420000	0.0992766
DEL	FALSE	-560000	430000	0.104627
DEL	FALSE	-560000	440000	0.100369
DEL	FALSE	-560000	450000	0.0932631
DEL	FALSE	-560000	460000	0.11298
DEL	FALSE	-560000	470000	0.109019
DEL	FALSE	-560000	480000	0.0780193
DEL	FALSE	-560000	490000	0.104157
DEL	FALSE	-560000	500000	0.103586
DEL	FALSE	-560000	510000	0.0811954
DEL	FALSE	-560000	520000	0.123714
DEL	FALSE	-560000	530000	0.105789
DEL	FALSE	-560000	540000	0.0917623
DEL	FALSE	-560000	550000	0.085046
DEL	FALSE	-560000	560000	0.0739762
DEL	FALSE	-560000	570000	0.0788606
DEL	FALSE	-560000	580000	0.0925525
DEL	FALSE	-560000	590000	0.0924372
DEL	FALSE	-550000	-610000	0.211556
DEL	FALSE	-550000	-600000	0.179707
DEL	FALSE	-550000	-590000	0.187608
DEL	FALSE	-550000	-580000	0.195754
DEL	FALSE	-550000	-570000	0.152789
DEL	FALSE	-550000	-560000	0.180766
DEL	FALSE	-550000	-550000	0.174989
DEL	FALSE	-550000	-540000	0.160129
DEL	FALSE	-550000	-530000	0.160669
DEL	FALSE	-550000	-520000	0.18568
DEL	FALSE	-550000	-510000	0.163081
DEL	FALSE	-550000	-500000	0.169312
DEL	FALSE	-550000	-490000	0.167402
DEL	FALSE	-550000	-480000	0.199585
DEL	FALSE	-550000	-470000	0.188804
DEL	FALSE	-550000	-460000	0.167412
DEL	FALSE	-550000	-450000	0.154176
DEL	FALSE	-550000	-440000	0.15549
DEL	FALSE	-550000	-430000	0.155977
DEL	FALSE	-550000	-420000	0.140518
DEL	FALSE	-550000	-410000	0.166348
DEL	FALSE	-550000	-400000	0.157321
DEL	FALSE	-550000	-390000	0.15098
DEL	FALSE	-550000	-380000	0.146669
DEL	FALSE	-550000	-370000	0.145358
DEL	FALSE	-550000	-360000	0.161904
DEL	FALSE	-550000	-350000	0.166129
DEL	FALSE	-550000	-340000	0.167642
DEL	FALSE	-550000	-330000	0.148439
DEL	FALSE	-550000	-320000	0.140232
DEL	FALSE	-550000	-310000	0.132983
DEL	FALSE	-550000	-300000	0.154223
DEL	FALSE	-550000	300000	0.123095
DEL	FALSE	-550000	310000	0.108906
DEL	FALSE	-550000	320000	0.110184
DEL	FALSE	-550000	330000	0.126105
DEL	FALSE	-550000	340000	0.128187
DEL	FALSE	-550000	350000	0.124384
DEL	FALSE	-550000	360000	0.106776
DEL	FALSE	-550000	370000	0.103552
DEL	FALSE	-550000	380000	0.119159
DEL	FALSE	-550000	390000	0.108297
DEL	FALSE	-550000	400000	0.106209
DEL	FALSE	-550000	410000	0.0990782
DEL	FALSE	-550000	420000	0.112454
DEL	FALSE	-550000	430000	0.0903909
DEL	FALSE	-550000	440000	0.094434
DEL	FALSE	-550000	450000	0.0956994
DEL	FALSE	-550000	460000	0.092266
DEL	FALSE	-550000	470000	0.103713
DEL	FALSE	-550000	480000	0.0799531
DEL	FALSE	-550000	490000	0.0955374
DEL	FALSE	-550000	500000	0.096666
DEL	FALSE	-550000	510000	0.10084
DEL	FALSE	-550000	520000	0.103785
DEL	FALSE	-550000	530000	0.0710055
DEL	FALSE	-550000	540000	0.0944917
DEL	FALSE	-550000	550000	0.128842
DEL	FALSE	-550000	560000	0.0856334
DEL	FALSE	-550000	570000	0.09264
DEL	FALSE	-550000	580000	0.0950826
DEL	FALSE	-550000	590000	0.0702234
DEL	FALSE	-540000	-610000	0.191172
DEL	FALSE	-540000	-600000	0.196055
DEL	FALSE	-540000	-590000	0.202788
DEL	FALSE	-540000	-580000	0.202494
DEL	FALSE	-540000	-570000	0.184436
DEL	FALSE	-540000	-560000	0.164361
DEL	FALSE	-540000	-550000	0.182074
DEL	FALSE	-540000	-540000	0.159313
DEL	FALSE	-540000	-530000	0.188604
DEL	FALSE	-540000	-520000	0.172697
DEL	FALSE	-540000	-510000	0.160975
DEL	FALSE	-540000	-500000	0.159048
DEL	FALSE	-540000	-490000	0.163859
DEL	FALSE	-540000	-480000	0.172164
DEL	FALSE	-540000	-470000	0.174083
DEL	FALSE	-540000	-460000	0.18448
DEL	FALSE	-540000	-450000	0.144371
DEL	FALSE	-540000	-440000	0.17035
DEL	FALSE	-540000	-430000	0.18242
DEL	FALSE	-540000	-420000	0.150704
DEL	FALSE	-540000	-410000	0.158875
DEL	FALSE	-540000	-400000	0.158676
DEL	FALSE	-540000	-390000	0.158957
DEL	FALSE	-540000	-380000	0.177984
DEL	FALSE	-540000	-370000	0.162945
DEL	FALSE	-540000	-360000	0.149408
DEL	FALSE	-540000	-350000	0.159163
DEL	FALSE	-540000	-340000	0.16654
DEL	FALSE	-540000	-330000	0.160902
DEL	FALSE	-540000	-320000	0.136128
DEL	FALSE	-540000	-310000	0.137031
DEL	FALSE	-540000	-300000	0.12817
DEL	FALSE	-540000	300000	0.130933
DEL	FALSE	-540000	310000	0.134879
DEL	FALSE	-540000	320000	0.120458
DEL	FALSE	-540000	330000	0.125167
DEL	FALSE	-540000	340000	0.125996
DEL	FALSE	-540000	350000	0.116081
DEL	FALSE	-540000	360000	0.103486
DEL	FALSE	-540000	370000	0.120162
DEL	FALSE	-540000	380000	0.146566
DEL	FALSE	-540000	390000	0.110352
DEL	FALSE	-540000	400000	0.0975673
DEL	FALSE	-540000	410000	0.108374
DEL	FALSE	-540000	420000	0.0889241
DEL	FALSE	-540000	430000	0.0990863
DEL	FALSE	-540000	440000	0.102147
DEL	FALSE	-540000	450000	0.103371
DEL	FALSE	-540000	460000	0.111467
DEL	FALSE	-540000	470000	0.0905436
DEL	FALSE	-540000	480000	0.111043
DEL	FALSE	-540000	490000	0.105965
DEL	FALSE	-540000	500000	0.0923498
DEL	FALSE	-540000	510000	0.0863411
DEL	FALSE	-540000	520000	0.0962701
DEL	FALSE	-540000	530000	0.0900724
DEL	FALSE	-540000	540000	0.0936578
DEL	FALSE	-540000	550000	0.0675365
DEL	FALSE	-540000	560000	0.0778134
DEL	FALSE	-540000	570000	0.104869
DEL	FALSE	-540000	580000	0.0837709
DEL	FALSE	-540000	590000	0.0830138
DEL	FALSE	-530000	-610000	0.210876
DEL	FALSE	-530000	-600000	0.211177
DEL	FALSE	-530000	-590000	0.171454
DEL	FALSE	-530000	-580000	0.169893
DEL	FALSE	-530000	-570000	0.196465
DEL	FALSE	-530000	-560000	0.21021
DEL	FALSE	-530000	-550000	0.177117
DEL	FALSE	-530000	-540000	0.193445
DEL	FALSE	-530000	-530000	0.177234
DEL	FALSE	-530000	-520000	0.173828
DEL	FALSE	-530000	-510000	0.153151
DEL	FALSE	-530000	-500000	0.170646
DEL	FALSE	-530000	-490000	0.17815
DEL	FALSE	-530000	-480000	0.165189
DEL	FALSE	-530000	-470000	0.216372
DEL	FALSE	-530000	-460000	0.171726
DEL	FALSE	-530000	-450000	0.184091
DEL	FALSE	-530000	-440000	0.153416
DEL	FALSE	-530000	-430000	0.174819
DEL	FALSE	-530000	-420000	0.153706
DEL	FALSE	-530000	-410000	0.158394
DEL	FALSE	-530000	-400000	0.161287
DEL	FALSE	-530000	-390000	0.162147
DEL	FALSE	-530000	-380000	0.139272
DEL	FALSE	-530000	-370000	0.14575
DEL	FALSE	-530000	-360000	0.136492
DEL	FALSE	-530000	-350000	0.136784
DEL	FALSE	-530000	-340000	0.13665
DEL	FALSE	-530000	-330000	0.150574
DEL	FALSE	-530000	-320000	0.141198
DEL	FALSE	-530000	-310000	0.141887
DEL	FALSE	-530000	-300000	0.167021
DEL	FALSE	-530000	300000	0.136691
DEL	FALSE	-530000	310000	0.117575
DEL	FALSE	-530000	320000	0.126939
DEL	FALSE	-530000	330000	0.121288
DEL	FALSE	-530000	340000	0.11672
DEL	FALSE	-530000	350000	0.140029
DEL	FALSE	-530000	360000	0.113333
DEL	FALSE	-530000	370000	0.108288
DEL	FALSE	-530000	380000	0.145415
DEL	FALSE	-530000	390000	0.118086
DEL	FALSE	-530000	400000	0.0932815
DEL	FALSE	-530000	410000	0.120094
DEL	FALSE	-530000	420000	0.0966502
DEL	FALSE	-530000	430000	0.105849
DEL	FALSE	-530000	440000	0.0923196
DEL	FALSE	-530000	450000	0.0958386
DEL	FALSE	-530000	460000	0.0875179
DEL	FALSE	-530000	470000	0.087059
DEL	FALSE	-530000	480000	0.0798241
DEL	FALSE	-530000	490000	0.0900706
DEL	FALSE	-530000	500000	0.12224
DEL	FALSE	-530000	510000	0.0986038
DEL	FALSE	-530000	520000	0.100909
DEL	FALSE	-530000	530000	0.0994644
DEL	FALSE	-530000	540000	0.0930156
DEL	FALSE	-530000	550000	0.0809723
DEL	FALSE	-530000	560000	0.0955073
DEL	FALSE	-530000	570000	0.0942913
DEL	FALSE	-530000	580000	0.0750171
DEL	FALSE	-530000	590000	0.0869691
DEL	FALSE	-520000	-610000	0.215822
DEL	FALSE	-520000	-600000	0.198314
DEL	FALSE	-520000	-590000	0.205177
DEL	FALSE	-520000	-580000	0.200615
DEL	FALSE	-520000	-570000	0.202591
DEL	FALSE	-520000	-560000	0.178501
DEL	FALSE	-520000	-550000	0.1745
DEL	FALSE	-520000	-540000	0.186499
DEL	FALSE	-520000	-530000	0.181575
DEL	FALSE	-520000	-520000	0.168597
DEL	FALSE	-520000	-510000	0.180554
DEL	FALSE	-520000	-500000	0.178611
DEL	FALSE	-520000	-490000	0.182674
DEL	FALSE	-520000	-480000	0.160245
DEL	FALSE	-520000	-470000	0.158074
DEL	FALSE	-520000	-460000	0.166951
DEL	FALSE	-520000	-450000	0.153206
DEL	FALSE	-520000	-440000	0.171878
DEL	FALSE	-520000	-430000	0.137581
DEL	FALSE	-520000	-420000	0.151188
DEL	FALSE	-520000	-410000	0.182109
DEL	FALSE	-520000	-400000	0.163837
DEL	FALSE	-520000	-390000	0.168463
DEL	FALSE	-520000	-380000	0.149523
DEL	FALSE	-520000	-370000	0.157198
DEL	FALSE	-520000	-360000	0.170394
DEL	FALSE	-520000	-350000	0.183432
DEL	FALSE	-520000	-340000	0.155117
DEL	FALSE	-520000	-330000	0.160051
DEL	FALSE	-520000	-320000	0.129642
DEL	FALSE	-520000	-310000	0.133907
DEL	FALSE	-520000	-300000	0.130381
DEL	FALSE	-520000	300000	0.192788
DEL	FALSE	-520000	310000	0.0920445
DEL	FALSE	-520000	320000	0.105391
DEL	FALSE	-520000	330000	0.109877
DEL	FALSE	-520000	340000	0.113305
DEL	FALSE	-520000	350000	0.101926
DEL	FALSE	-520000	360000	0.114908
DEL	FALSE	-520000	370000	0.122845
DEL	FALSE	-520000	380000	0.105284
DEL	FALSE	-520000	390000	0.104593
DEL	FALSE	-520000	400000	0.123663
DEL	FALSE	-520000	410000	0.115937
DEL	FALSE	-520000	420000	0.0944033
DEL	FALSE	-520000	430000	0.109533
DEL	FALSE	-520000	440000	0.0944286
DEL	FALSE	-520000	450000	0.107112
DEL	FALSE	-520000	460000	0.111895
DEL	FALSE	-520000	470000	0.0857196
DEL	FALSE	-520000	480000	0.0922041
DEL	FALSE	-520000	490000	0.0948233
DEL	FALSE	-520000	500000	0.110692
DEL	FALSE	-520000	510000	0.080177
DEL	FALSE	-520000	520000	0.159569
DEL	FALSE	-520000	530000	0.089128
DEL	FALSE	-520000	540000	0.0808396
DEL	FALSE	-520000	550000	0.104114
DEL	FALSE	-520000	560000	0.0905066
DEL	FALSE	-520000	570000	0.0903534
DEL	FALSE	-520000	580000	0.0937047
DEL	FALSE	-520000	590000	0.0858418
DEL	FALSE	-510000	-610000	0.1799
DEL	FALSE	-510000	-600000	0.192061
DEL	FALSE	-510000	-590000	0.195981
DEL	FALSE	-510000	-580000	0.198021
DEL	FALSE	-510000	-570000	0.179649
DEL	FALSE	-510000	-560000	0.200212
DEL	FALSE	-510000	-550000	0.17546
DEL	FALSE	-510000	-540000	0.184557
DEL	FALSE	-510000	-530000	0.189449
DEL	FALSE	-510000	-520000	0.171139
DEL	FALSE	-510000	-510000	0.189727
DEL	FALSE	-510000	-500000	0.206724
DEL	FALSE	-510000	-490000	0.162114
DEL	FALSE	-510000	-480000	0.157964
DEL	FALSE	-510000	-470000	0.163899
DEL	FALSE	-510000	-460000	0.159264
DEL	FALSE	-510000	-450000	0.156217
DEL	FALSE	-510000	-440000	0.15881
DEL	FALSE	-510000	-430000	0.155768
DEL	FALSE	-510000	-420000	0.161249
DEL	FALSE	-510000	-410000	0.152727
DEL	FALSE	-510000	-400000	0.14811
DEL	FALSE	-510000	-390000	0.158166
DEL	FALSE	-510000	-380000	0.151684
DEL	FALSE	-510000	-370000	0.160713
DEL	FALSE	-510000	-360000	0.155162
DEL	FALSE	-510000	-350000	0.136599
DEL	FALSE	-510000	-340000	0.151244
DEL	FALSE	-510000	-330000	0.156733
DEL	FALSE	-510000	-320000	0.152333
DEL	FALSE	-510000	-310000	0.177533
DEL	FALSE	-510000	-300000	0.174032
DEL	FALSE	-510000	300000	0.125257
DEL	FALSE	-510000	310000	0.119209
DEL	FALSE	-510000	320000	0.124008
DEL	FALSE	-510000	330000	0.111767
DEL	FALSE	-510000	340000	0.102713
DEL	FALSE	-510000	350000	0.123909
DEL	FALSE	-510000	360000	0.102644
DEL	FALSE	-510000	370000	0.103864
DEL	FALSE	-510000	380000	0.123337
DEL	FALSE	-510000	390000	0.135571
DEL	FALSE	-510000	400000	0.105966
DEL	FALSE	-510000	410000	0.111041
DEL	FALSE	-510000	420000	0.107134
DEL	FALSE	-510000	430000	0.116565
DEL	FALSE	-510000	440000	0.104346
DEL	FALSE	-510000	450000	0.0952559
DEL	FALSE	-510000	460000	0.100482
DEL	FALSE	-510000	470000	0.0994345
DEL	FALSE	-510000	480000	0.126795
DEL	FALSE	-510000	490000	0.090567
DEL	FALSE	-510000	500000	0.107229
DEL	FALSE	-510000	510000	0.0773836
DEL	FALSE	-510000	520000	0.0985234
DEL	FALSE	-510000	530000	0.112325
DEL	FALSE	-510000	540000	0.078714
DEL	FALSE	-510000	550000	0.0962741
DEL	FALSE	-510000	560000	0.0932129
DEL	FALSE	-510000	570000	0.0915197
DEL	FALSE	-510000	580000	0.0915836
DEL	FALSE	-510000	590000	0.0817397
DEL	FALSE	-500000	-610000	0.191675
DEL	FALSE	-500000	-600000	0.191947
DEL	FALSE	-500000	-590000	0.223735
DEL	FALSE	-500000	-580000	0.151532
DEL	FALSE	-500000	-570000	0.18834
DEL	FALSE	-500000	-560000	0.211889
DEL	FALSE	-500000	-550000	0.17876
DEL	FALSE	-500000	-540000	0.173085
DEL	FALSE	-500000	-530000	0.168222
DEL	FALSE	-500000	-520000	0.187073
DEL	FALSE	-500000	-510000	0.189801
DEL	FALSE	-500000	-500000	0.170736
DEL	FALSE	-500000	-490000	0.184499
DEL	FALSE	-500000	-480000	0.21076
DEL	FALSE	-500000	-470000	0.183478
DEL	FALSE	-500000	-460000	0.198882
DEL	FALSE	-500000	-450000	0.170606
DEL	FALSE	-500000	-440000	0.150122
DEL	FALSE	-500000	-430000	0.148744
DEL	FALSE	-500000	-420000	0.151465
DEL	FALSE	-500000	-410000	0.130266
DEL	FALSE	-500000	-400000	0.16025
DEL	FALSE	-500000	-390000	0.154144
DEL	FALSE	-500000	-380000	0.197908
DEL	FALSE	-500000	-370000	0.179938
DEL	FALSE	-500000	-360000	0.159366
DEL	FALSE	-500000	-350000	0.132275
DEL	FALSE	-500000	-340000	0.151873
DEL	FALSE	-500000	-330000	0.155128
DEL	FALSE	-500000	-320000	0.159926
DEL	FALSE	-500000	-310000	0.127468
DEL	FALSE	-500000	-300000	0.141079
DEL	FALSE	-500000	300000	0.120119
DEL	FALSE	-500000	310000	0.131544
DEL	FALSE	-500000	320000	0.129701
DEL	FALSE	-500000	330000	0.101878
DEL	FALSE	-500000	340000	0.127539
DEL	FALSE	-500000	350000	0.136672
DEL	FALSE	-500000	360000	0.111272
DEL	FALSE	-500000	370000	0.121714
DEL	FALSE	-500000	380000	0.120079
DEL	FALSE	-500000	390000	0.105249
DEL	FALSE	-500000	400000	0.103792
DEL	FALSE	-500000	410000	0.134892
DEL	FALSE	-500000	420000	0.0963047
DEL	FALSE	-500000	430000	0.123932
DEL	FALSE	-500000	440000	0.110406
DEL	FALSE	-500000	450000	0.103537
DEL	FALSE	-500000	460000	0.0870084
DEL	FALSE	-500000	470000	0.0843685
DEL	FALSE	-500000	480000	0.125802
DEL	FALSE	-500000	490000	0.091386
DEL	FALSE	-500000	500000	0.101125
DEL	FALSE	-500000	510000	0.10224
DEL	FALSE	-500000	520000	0.102724
DEL	FALSE	-500000	530000	0.0996631
DEL	FALSE	-500000	540000	0.0698575
DEL	FALSE	-500000	550000	0.0839751
DEL	FALSE	-500000	560000	0.0854821
DEL	FALSE	-500000	570000	0.0775513
DEL	FALSE	-500000	580000	0.0866259
DEL	FALSE	-500000	590000	0.0702148
DEL	FALSE	-490000	-610000	0.199376
DEL	FALSE	-490000	-600000	0.182721
DEL	FALSE	-490000	-590000	0.17706
DEL	FALSE	-490000	-580000	0.195451
DEL	FALSE	-490000	-570000	0.173084
DEL	FALSE	-490000	-560000	0.176673
DEL	FALSE	-490000	-550000	0.207448
DEL	FALSE	-490000	-540000	0.185256
DEL	FALSE	-490000	-530000	0.205238
DEL	FALSE	-490000	-520000	0.193819
DEL	FALSE	-490000	-510000	0.181924
DEL	FALSE	-490000	-500000	0.150152
DEL	FALSE	-490000	-490000	0.172566
DEL	FALSE	-490000	-480000	0.189437
DEL	FALSE	-490000	-470000	0.148605
DEL	FALSE	-490000	-460000	0.163402
DEL	FALSE	-490000	-450000	0.171716
DEL	FALSE	-490000	-440000	0.179961
DEL	FALSE	-490000	-430000	0.174885
DEL	FALSE	-490000	-420000	0.171331
DEL	FALSE	-490000	-410000	0.182469
DEL	FALSE	-490000	-400000	0.173628
DEL	FALSE	-490000	-390000	0.151069
DEL	FALSE	-490000	-380000	0.160865
DEL	FALSE	-490000	-370000	0.152415
DEL	FALSE	-490000	-360000	0.166549
DEL	FALSE	-490000	-350000	0.149929
DEL	FALSE	-490000	-340000	0.154429
DEL	FALSE	-490000	-330000	0.168366
DEL	FALSE	-490000	-320000	0.166975
DEL	FALSE	-490000	-310000	0.158362
DEL	FALSE	-490000	-300000	0.137735
DEL	FALSE	-490000	300000	0.114763
DEL	FALSE	-490000	310000	0.114269
DEL	FALSE	-490000	320000	0.107011
DEL	FALSE	-490000	330000	0.106389
DEL	FALSE	-490000	340000	0.124745
DEL	FALSE	-490000	350000	0.113007
DEL	FALSE	-490000	360000	0.111791
DEL	FALSE	-490000	370000	0.112409
DEL	FALSE	-490000	380000	0.123183
DEL	FALSE	-490000	390000	0.107035
DEL	FALSE	-490000	400000	0.111299
DEL	FALSE	-490000	410000	0.103139
DEL	FALSE	-490000	420000	0.125273
DEL	FALSE	-490000	430000	0.0962627
DEL	FALSE	-490000	440000	0.124227
DEL	FALSE	-490000	450000	0.100225
DEL	FALSE	-490000	460000	0.108976
DEL	FALSE	-490000	470000	0.0972662
DEL	FALSE	-490000	480000	0.140771
DEL	FALSE	-490000	490000	0.112442
DEL	FALSE	-490000	500000	0.0949383
DEL	FALSE	-490000	510000	0.107737
DEL	FALSE	-490000	520000	0.0878062
DEL	FALSE	-490000	530000	0.0770919
DEL	FALSE	-490000	540000	0.105257
DEL	FALSE	-490000	550000	0.108048
DEL	FALSE	-490000	560000	0.0948942
DEL	FALSE	-490000	570000	0.0961519
DEL	FALSE	-490000	580000	0.0977498
DEL	FALSE	-490000	590000	0.0798522
DEL	FALSE	-480000	-610000	0.223796
DEL	FALSE	-480000	-600000	0.207036
DEL	FALSE	-480000	-590000	0.222036
DEL	FALSE	-480000	-580000	0.191575
DEL	FALSE	-480000	-570000	0.196012
DEL	FALSE	-480000	-560000	0.230679
DEL	FALSE	-480000	-550000	0.18834
DEL	FALSE	-480000	-540000	0.186007
DEL	FALSE	-480000	-530000	0.176536
DEL	FALSE	-480000	-520000	0.198298
DEL	FALSE	-480000	-510000	0.187607
DEL	FALSE	-480000	-500000	0.208155
DEL	FALSE	-480000	-490000	0.186809
DEL	FALSE	-480000	-480000	0.187575
DEL	FALSE	-480000	-470000	0.180362
DEL	FALSE	-480000	-460000	0.178699
DEL	FALSE	-480000	-450000	0.173335
DEL	FALSE	-480000	-440000	0.180792
DEL	FALSE	-480000	-430000	0.1634
DEL	FALSE	-480000	-420000	0.170474
DEL	FALSE	-480000	-410000	0.168792
DEL	FALSE	-480000	-400000	0.165847
DEL	FALSE	-480000	-390000	0.14489
DEL	FALSE	-480000	-380000	0.145278
DEL	FALSE	-480000	-370000	0.167871
DEL	FALSE	-480000	-360000	0.178755
DEL	FALSE	-480000	-350000	0.153192
DEL	FALSE	-480000	-340000	0.152674
DEL	FALSE	-480000	-330000	0.16888
DEL	FALSE	-480000	-320000	0.163936
DEL	FALSE	-480000	-310000	0.18408
DEL	FALSE	-480000	-300000	0.156077
DEL	FALSE	-480000	300000	0.108114
DEL	FALSE	-480000	310000	0.120229
DEL	FALSE	-480000	320000	0.110931
DEL	FALSE	-480000	330000	0.124443
DEL	FALSE	-480000	340000	0.101875
DEL	FALSE	-480000	350000	0.127462
DEL	FALSE	-480000	360000	0.107881
DEL	FALSE	-480000	370000	0.113129
DEL	FALSE	-480000	380000	0.128646
DEL	FALSE	-480000	390000	0.108876
DEL	FALSE	-480000	400000	0.105361
DEL	FALSE	-480000	410000	0.118195
DEL	FALSE	-480000	420000	0.109742
DEL	FALSE	-480000	430000	0.103111
DEL	FALSE	-480000	440000	0.110251
DEL	FALSE	-480000	450000	0.101835
DEL	FALSE	-480000	460000	0.104452
DEL	FALSE	-480000	470000	0.102012
DEL	FALSE	-480000	480000	0.0982184
DEL	FALSE	-480000	490000	0.116766
DEL	FALSE	-480000	500000	0.0921037
DEL	FALSE	-480000	510000	0.124994
DEL	FALSE	-480000	520000	0.0899938
DEL	FALSE	-480000	530000	0.121784
DEL	FALSE	-480000	540000	0.10072
DEL	FALSE	-480000	550000	0.0843713
DEL	FALSE	-480000	560000	0.117019
DEL	FALSE	-480000	570000	0.0927773
DEL	FALSE	-480000	580000	0.0881545
DEL	FALSE	-480000	590000	0.0967661
DEL	FALSE	-470000	-610000	0.19226
DEL	FALSE	-470000	-600000	0.215758
DEL	FALSE	-470000	-590000	0.207747
DEL	FALSE	-470000	-580000	0.202824
DEL	FALSE	-470000	-570000	0.187851
DEL	FALSE	-470000	-560000	0.191357
DEL	FALSE	-470000	-550000	0.194538
DEL	FALSE	-470000	-540000	0.196054
DEL	FALSE	-470000	-530000	0.225477
DEL	FALSE	-470000	-520000	0.172115
DEL	FALSE	-470000	-510000	0.149912
DEL	FALSE	-470000	-500000	0.192306
DEL	FALSE	-470000	-490000	0.168432
DEL	FALSE	-470000	-480000	0.18423
DEL	FALSE	-470000	-470000	0.17314
DEL	FALSE	-470000	-460000	0.188866
DEL	FALSE	-470000	-450000	0.190264
DEL	FALSE	-470000	-440000	0.198803
DEL	FALSE	-470000	-430000	0.178899
DEL	FALSE	-470000	-420000	0.173304
DEL	FALSE	-470000	-410000	0.15664
DEL	FALSE	-470000	-400000	0.178712
DEL	FALSE	-470000	-390000	0.173086
DEL	FALSE	-470000	-380000	0.141881
DEL	FALSE	-470000	-370000	0.158319
DEL	FALSE	-470000	-360000	0.149336
DEL	FALSE	-470000	-350000	0.144994
DEL	FALSE	-470000	-340000	0.155702
DEL	FALSE	-470000	-330000	0.156011
DEL	FALSE	-470000	-320000	0.169212
DEL	FALSE	-470000	-310000	0.133326
DEL	FALSE	-470000	-300000	0.173019
DEL	FALSE	-470000	300000	0.122568
DEL	FALSE	-470000	310000	0.133278
DEL	FALSE	-470000	320000	0.116156
DEL	FALSE	-470000	330000	0.130934
DEL	FALSE	-470000	340000	0.114226
DEL	FALSE	-470000	350000	0.138846
DEL	FALSE	-470000	360000	0.110218
DEL	FALSE	-470000	370000	0.136996
DEL	FALSE	-470000	380000	0.0950913
DEL	FALSE	-470000	390000	0.106922
DEL	FALSE	-470000	400000	0.120419
DEL	FALSE	-470000	410000	0.132537
DEL	FALSE	-470000	420000	0.11019
DEL	FALSE	-470000	430000	0.0850259
DEL	FALSE	-470000	440000	0.103094
DEL	FALSE	-470000	450000	0.106919
DEL	FALSE	-470000	460000	0.102384
DEL	FALSE	-470000	470000	0.097192
DEL	FALSE	-470000	480000	0.1052
DEL	FALSE	-470000	490000	0.104792
DEL	FALSE	-470000	500000	0.104907
DEL	FALSE	-470000	510000	0.0928428
DEL	FALSE	-470000	520000	0.0945198
DEL	FALSE	-470000	530000	0.0988392
DEL	FALSE	-470000	540000	0.104857
DEL	FALSE	-470000	550000	0.0843763
DEL	FALSE	-470000	560000	0.0949927
DEL	FALSE	-470000	570000	0.0831023
DEL	FALSE	-470000	580000	0.0909047
DEL	FALSE	-470000	590000	0.0901616
DEL	FALSE	-460000	-610000	0.207474
DEL	FALSE	-460000	-600000	0.185343
DEL	FALSE	-460000	-590000	0.197304
DEL	FALSE	-460000	-580000	0.204306
DEL	FALSE	-460000	-570000	0.203165
DEL	FALSE	-460000	-560000	0.184915
DEL	FALSE	-460000	-550000	0.195047
DEL	FALSE	-460000	-540000	0.196588
DEL	FALSE	-460000	-530000	0.203228
DEL	FALSE	-460000	-520000	0.201172
DEL	FALSE	-460000	-510000	0.192996
DEL	FALSE	-460000	-500000	0.18792
DEL	FALSE	-460000	-490000	0.178896
DEL	FALSE	-460000	-480000	0.203825
DEL	FALSE	-460000	-470000	0.181154
DEL	FALSE	-460000	-460000	0.181366
DEL	FALSE	-460000	-450000	0.190054
DEL	FALSE	-460000	-440000	0.186978
DEL	FALSE	-460000	-430000	0.176026
DEL	FALSE	-460000	-420000	0.169096
DEL	FALSE	-460000	-410000	0.167022
DEL	FALSE	-460000	-400000	0.170488
DEL	FALSE	-460000	-390000	0.189517
DEL	FALSE	-460000	-380000	0.14924
DEL	FALSE	-460000	-370000	0.178516
DEL	FALSE	-460000	-360000	0.152494
DEL	FALSE	-460000	-350000	0.185511
DEL	FALSE	-460000	-340000	0.141763
DEL	FALSE	-460000	-330000	0.162913
DEL	FALSE	-460000	-320000	0.193261
DEL	FALSE	-460000	-310000	0.166305
DEL	FALSE	-460000	-300000	0.15638
DEL	FALSE	-460000	300000	0.14624
DEL	FALSE	-460000	310000	0.133633
DEL	FALSE	-460000	320000	0.10282
DEL	FALSE	-460000	330000	0.121692
DEL	FALSE	-460000	340000	0.11937
DEL	FALSE	-460000	350000	0.118379
DEL	FALSE	-460000	360000	0.126819
DEL	FALSE	-460000	370000	0.147059
DEL	FALSE	-460000	380000	0.127649
DEL	FALSE	-460000	390000	0.11202
DEL	FALSE	-460000	400000	0.131749
DEL	FALSE	-460000	410000	0.110736
DEL	FALSE	-460000	420000	0.105069
DEL	FALSE	-460000	430000	0.10083
DEL	FALSE	-460000	440000	0.116743
DEL	FALSE	-460000	450000	0.118216
DEL	FALSE	-460000	460000	0.120179
DEL	FALSE	-460000	470000	0.112364
DEL	FALSE	-460000	480000	0.106434
DEL	FALSE	-460000	490000	0.255462
DEL	FALSE	-460000	500000	0.0869388
DEL	FALSE	-460000	510000	0.0931503
DEL	FALSE	-460000	520000	0.105917
DEL	FALSE	-460000	530000	0.111117
DEL	FALSE	-460000	540000	0.0932619
DEL	FALSE	-460000	550000	0.11401
DEL	FALSE	-460000	560000	0.095928
DEL	FALSE	-460000	570000	0.0975793
DEL	FALSE	-460000	580000	0.0957959
DEL	FALSE	-460000	590000	0.100113
DEL	FALSE	-450000	-610000	0.22521
DEL	FALSE	-450000	-600000	0.224676
DEL	FALSE	-450000	-590000	0.204917
DEL	FALSE	-450000	-580000	0.20526
DEL	FALSE	-450000	-570000	0.19581
DEL	FALSE	-450000	-560000	0.228111
DEL	FALSE	-450000	-550000	0.211166
DEL	FALSE	-450000	-540000	0.213693
DEL	FALSE	-450000	-530000	0.201258
DEL	FALSE	-450000	-520000	0.190362
DEL	FALSE	-450000	-510000	0.182707
DEL	FALSE	-450000	-500000	0.188269
DEL	FALSE	-450000	-490000	0.203286
DEL	FALSE	-450000	-480000	0.201407
DEL	FALSE	-450000	-470000	0.212258
DEL	FALSE	-450000	-460000	0.230193
DEL	FALSE	-450000	-450000	0.181186
DEL	FALSE	-450000	-440000	0.203377
DEL	FALSE	-450000	-430000	0.211966
DEL	FALSE	-450000	-420000	0.165238
DEL	FALSE	-450000	-410000	0.152652
DEL	FALSE	-450000	-400000	0.15692
DEL	FALSE	-450000	-390000	0.193941
DEL	FALSE	-450000	-380000	0.170259
DEL	FALSE	-450000	-370000	0.156599
DEL	FALSE	-450000	-360000	0.175917
DEL	FALSE	-450000	-350000	0.152056
DEL	FALSE	-450000	-340000	0.167264
DEL	FALSE	-450000	-330000	0.151292
DEL	FALSE	-450000	-320000	0.189026
DEL	FALSE	-450000	-310000	0.177662
DEL	FALSE	-450000	-300000	0.161845
DEL	FALSE	-450000	300000	0.127663
DEL	FALSE	-450000	310000	0.1243
DEL	FALSE	-450000	320000	0.128794
DEL	FALSE	-450000	330000	0.103778
DEL	FALSE	-450000	340000	0.128778
DEL	FALSE	-450000	350000	0.108041
DEL	FALSE	-450000	360000	0.1165
DEL	FALSE	-450000	370000	0.115835
DEL	FALSE	-450000	380000	0.158334
DEL	FALSE	-450000	390000	0.110608
DEL	FALSE	-450000	400000	0.152033
DEL	FALSE	-450000	410000	0.125873
DEL	FALSE	-450000	420000	0.104485
DEL	FALSE	-450000	430000	0.103101
DEL	FALSE	-450000	440000	0.116954
DEL	FALSE	-450000	450000	0.110945
DEL	FALSE	-450000	460000	0.100263
DEL	FALSE	-450000	470000	0.0995095
DEL	FALSE	-450000	480000	0.1083
DEL	FALSE	-450000	490000	0.0904145
DEL	FALSE	-450000	500000	0.107605
DEL	FALSE	-450000	510000	0.156185
DEL	FALSE	-450000	520000	0.0872302
DEL	FALSE	-450000	530000	0.0982442
DEL	FALSE	-450000	540000	0.0999792
DEL	FALSE	-450000	550000	0.0928552
DEL	FALSE	-450000	560000	0.0922803
DEL	FALSE	-450000	570000	0.0872778
DEL	FALSE	-450000	580000	0.101424
DEL	FALSE	-450000	590000	0.107891
DEL	FALSE	-440000	-610000	0.19554
DEL	FALSE	-440000	-600000	0.212378
DEL	FALSE	-440000	-590000	0.219124
DEL	FALSE	-440000	-580000	0.211758
DEL	FALSE	-440000	-570000	0.223283
DEL	FALSE	-440000	-560000	0.225301
DEL	FALSE	-440000	-550000	0.22083
DEL	FALSE	-440000	-540000	0.191991
DEL	FALSE	-440000	-530000	0.192419
DEL	FALSE	-440000	-520000	0.221392
DEL	FALSE	-440000	-510000	0.187793
DEL	FALSE	-440000	-500000	0.19205
DEL	FALSE	-440000	-490000	0.203714
DEL	FALSE	-440000	-480000	0.180128
DEL	FALSE	-440000	-470000	0.176199
DEL	FALSE	-440000	-460000	0.165832
DEL	FALSE	-440000	-450000	0.195748
DEL	FALSE	-440000	-440000	0.19646
DEL	FALSE	-440000	-430000	0.171242
DEL	FALSE	-440000	-420000	0.176289
DEL	FALSE	-440000	-410000	0.174623
DEL	FALSE	-440000	-400000	0.17999
DEL	FALSE	-440000	-390000	0.157319
DEL	FALSE	-440000	-380000	0.200526
DEL	FALSE	-440000	-370000	0.164464
DEL	FALSE	-440000	-360000	0.209183
DEL	FALSE	-440000	-350000	0.179458
DEL	FALSE	-440000	-340000	0.167541
DEL	FALSE	-440000	-330000	0.179278
DEL	FALSE	-440000	-320000	0.175587
DEL	FALSE	-440000	-310000	0.18375
DEL	FALSE	-440000	-300000	0.142538
DEL	FALSE	-440000	300000	0.127341
DEL	FALSE	-440000	310000	0.137054
DEL	FALSE	-440000	320000	0.140518
DEL	FALSE	-440000	330000	0.127192
DEL	FALSE	-440000	340000	0.128777
DEL	FALSE	-440000	350000	0.148285
DEL	FALSE	-440000	360000	0.127639
DEL	FALSE	-440000	370000	0.116062
DEL	FALSE	-440000	380000	0.125854
DEL	FALSE	-440000	390000	0.113142
DEL	FALSE	-440000	400000	0.131708
DEL	FALSE	-440000	410000	0.117622
DEL	FALSE	-440000	420000	0.206884
DEL	FALSE	-440000	430000	0.104844
DEL	FALSE	-440000	440000	0.11283
DEL	FALSE	-440000	450000	0.110915
DEL	FALSE	-440000	460000	0.129111
DEL	FALSE	-440000	470000	0.116896
DEL	FALSE	-440000	480000	0.112552
DEL	FALSE	-440000	490000	0.257973
DEL	FALSE	-440000	500000	0.0906683
DEL	FALSE	-440000	510000	0.098471
DEL	FALSE	-440000	520000	0.13852
DEL	FALSE	-440000	530000	0.1047
DEL	FALSE	-440000	540000	0.0944491
DEL	FALSE	-440000	550000	0.105689
DEL	FALSE	-440000	560000	0.112716
DEL	FALSE	-440000	570000	0.086563
DEL	FALSE	-440000	580000	0.109364
DEL	FALSE	-440000	590000	0.0834962
DEL	FALSE	-430000	-610000	0.201739
DEL	FALSE	-430000	-600000	0.247598
DEL	FALSE	-430000	-590000	0.217004
DEL	FALSE	-430000	-580000	0.227598
DEL	FALSE	-430000	-570000	0.217915
DEL	FALSE	-430000	-560000	0.220918
DEL	FALSE	-430000	-550000	0.215692
DEL	FALSE	-430000	-540000	0.183248
DEL	FALSE	-430000	-530000	0.21987
DEL	FALSE	-430000	-520000	0.215181
DEL	FALSE	-430000	-510000	0.189543
DEL	FALSE	-430000	-500000	0.1672
DEL	FALSE	-430000	-490000	0.212411
DEL	FALSE	-430000	-480000	0.18559
DEL	FALSE	-430000	-470000	0.228606
DEL	FALSE	-430000	-460000	0.181766
DEL	FALSE	-430000	-450000	0.190706
DEL	FALSE	-430000	-440000	0.175742
DEL	FALSE	-430000	-430000	0.170473
DEL	FALSE	-430000	-420000	0.174637
DEL	FALSE	-430000	-410000	0.179128
DEL	FALSE	-430000	-400000	0.187103
DEL	FALSE	-430000	-390000	0.169082
DEL	FALSE	-430000	-380000	0.152043
DEL	FALSE	-430000	-370000	0.193532
DEL	FALSE	-430000	-360000	0.179054
DEL	FALSE	-430000	-350000	0.171766
DEL	FALSE	-430000	-340000	0.17988
DEL	FALSE	-430000	-330000	0.174743
DEL	FALSE	-430000	-320000	0.14905
DEL	FALSE	-430000	-310000	0.162373
DEL	FALSE	-430000	-300000	0.164947
DEL	FALSE	-430000	300000	0.127048
DEL	FALSE	-430000	310000	0.118231
DEL	FALSE	-430000	320000	0.125176
DEL	FALSE	-430000	330000	0.140644
DEL	FALSE	-430000	340000	0.124945
DEL	FALSE	-430000	350000	0.109627
DEL	FALSE	-430000	360000	0.138433
DEL	FALSE	-430000	370000	0.123291
DEL	FALSE	-430000	380000	0.135692
DEL	FALSE	-430000	390000	0.103972
DEL	FALSE	-430000	400000	0.125058
DEL	FALSE	-430000	410000	0.110131
DEL	FALSE	-430000	420000	0.132743
DEL	FALSE	-430000	430000	0.105188
DEL	FALSE	-430000	440000	0.125771
DEL	FALSE	-430000	450000	0.11634
DEL	FALSE	-430000	460000	0.100545
DEL	FALSE	-430000	470000	0.1123
DEL	FALSE	-430000	480000	0.112911
DEL	FALSE	-430000	490000	0.122013
DEL	FALSE	-430000	500000	0.111396
DEL	FALSE	-430000	510000	0.112403
DEL	FALSE	-430000	520000	0.103056
DEL	FALSE	-430000	530000	0.101651
DEL	FALSE	-430000	540000	0.116207
DEL	FALSE	-430000	550000	0.0952622
DEL	FALSE	-430000	560000	0.101588
DEL	FALSE	-430000	570000	0.0980913
DEL	FALSE	-430000	580000	0.098328
DEL	FALSE	-430000	590000	0.0830883
DEL	FALSE	-420000	-610000	0.243217
DEL	FALSE	-420000	-600000	0.21468
DEL	FALSE	-420000	-590000	0.195255
DEL	FALSE	-420000	-580000	0.203096
DEL	FALSE	-420000	-570000	0.245492
DEL	FALSE	-420000	-560000	0.216486
DEL	FALSE	-420000	-550000	0.199117
DEL	FALSE	-420000	-540000	0.20961
DEL	FALSE	-420000	-530000	0.175673
DEL	FALSE	-420000	-520000	0.196338
DEL	FALSE	-420000	-510000	0.206166
DEL	FALSE	-420000	-500000	0.207977
DEL	FALSE	-420000	-490000	0.205887
DEL	FALSE	-420000	-480000	0.209312
DEL	FALSE	-420000	-470000	0.18327
DEL	FALSE	-420000	-460000	0.180629
DEL	FALSE	-420000	-450000	0.182468
DEL	FALSE	-420000	-440000	0.171098
DEL	FALSE	-420000	-430000	0.212132
DEL	FALSE	-420000	-420000	0.181493
DEL	FALSE	-420000	-410000	0.194394
DEL	FALSE	-420000	-400000	0.166058
DEL	FALSE	-420000	-390000	0.176909
DEL	FALSE	-420000	-380000	0.172381
DEL	FALSE	-420000	-370000	0.173342
DEL	FALSE	-420000	-360000	0.196866
DEL	FALSE	-420000	-350000	0.170252
DEL	FALSE	-420000	-340000	0.154004
DEL	FALSE	-420000	-330000	0.170413
DEL	FALSE	-420000	-320000	0.157083
DEL	FALSE	-420000	-310000	0.14559
DEL	FALSE	-420000	-300000	0.179414
DEL	FALSE	-420000	300000	0.127674
DEL	FALSE	-420000	310000	0.114503
DEL	FALSE	-420000	320000	0.118986
DEL	FALSE	-420000	330000	0.123517
DEL	FALSE	-420000	340000	0.139094
DEL	FALSE	-420000	350000	0.128143
DEL	FALSE	-420000	360000	0.132176
DEL	FALSE	-420000	370000	0.117766
DEL	FALSE	-420000	380000	0.139303
DEL	FALSE	-420000	390000	0.117092
DEL	FALSE	-420000	400000	0.102738
DEL	FALSE	-420000	410000	0.147978
DEL	FALSE	-420000	420000	0.121246
DEL	FALSE	-420000	430000	0.110527
DEL	FALSE	-420000	440000	0.114323
DEL	FALSE	-420000	450000	0.098324
DEL	FALSE	-420000	460000	0.114298
DEL	FALSE	-420000	470000	0.10699
DEL	FALSE	-420000	480000	0.111651
DEL	FALSE	-420000	490000	0.103371
DEL	FALSE	-420000	500000	0.0966903
DEL	FALSE	-420000	510000	0.0942575
DEL	FALSE	-420000	520000	0.0871626
DEL	FALSE	-420000	530000	0.0888547
DEL	FALSE	-420000	540000	0.109279
DEL	FALSE	-420000	550000	0.10039
DEL	FALSE	-420000	560000	0.106499
DEL	FALSE	-420000	570000	0.117214
DEL	FALSE	-420000	580000	0.117258
DEL	FALSE	-420000	590000	0.0955032
DEL	FALSE	-410000	-610000	0.204664
DEL	FALSE	-410000	-600000	0.226846
DEL	FALSE	-410000	-590000	0.20143
DEL	FALSE	-410000	-580000	0.227194
DEL	FALSE	-410000	-570000	0.213962
DEL	FALSE	-410000	-560000	0.188839
DEL	FALSE	-410000	-550000	0.185948
DEL	FALSE	-410000	-540000	0.230277
DEL	FALSE	-410000	-530000	0.188449
DEL	FALSE	-410000	-520000	0.196512
DEL	FALSE	-410000	-510000	0.215038
DEL	FALSE	-410000	-500000	0.17217
DEL	FALSE	-410000	-490000	0.207213
DEL	FALSE	-410000	-480000	0.185673
DEL	FALSE	-410000	-470000	0.206518
DEL	FALSE	-410000	-460000	0.179097
DEL	FALSE	-410000	-450000	0.195552
DEL	FALSE	-410000	-440000	0.180277
DEL	FALSE	-410000	-430000	0.208177
DEL	FALSE	-410000	-420000	0.202518
DEL	FALSE	-410000	-410000	0.179886
DEL	FALSE	-410000	-400000	0.202956
DEL	FALSE	-410000	-390000	0.225313
DEL	FALSE	-410000	-380000	0.181216
DEL	FALSE	-410000	-370000	0.171497
DEL	FALSE	-410000	-360000	0.177724
DEL	FALSE	-410000	-350000	0.193572
DEL	FALSE	-410000	-340000	0.185014
DEL	FALSE	-410000	-330000	0.15842
DEL	FALSE	-410000	-320000	0.174699
DEL	FALSE	-410000	-310000	0.1564
DEL	FALSE	-410000	-300000	0.187204
DEL	FALSE	-410000	300000	0.139408
DEL	FALSE	-410000	310000	0.121661
DEL	FALSE	-410000	320000	0.129844
DEL	FALSE	-410000	330000	0.130431
DEL	FALSE	-410000	340000	0.113666
DEL	FALSE	-410000	350000	0.11753
DEL	FALSE	-410000	360000	0.120326
DEL	FALSE	-410000	370000	0.128065
DEL	FALSE	-410000	380000	0.232056
DEL	FALSE	-410000	390000	0.13048
DEL	FALSE	-410000	400000	0.127017
DEL	FALSE	-410000	410000	0.133884
DEL	FALSE	-410000	420000	0.170652
DEL	FALSE	-410000	430000	0.11848
DEL	FALSE	-410000	440000	0.11057
DEL	FALSE	-410000	450000	0.099098
DEL	FALSE	-410000	460000	0.110625
DEL	FALSE	-410000	470000	0.10336
DEL	FALSE	-410000	480000	0.112928
DEL	FALSE	-410000	490000	0.117795
DEL	FALSE	-410000	500000	0.103756
DEL	FALSE	-410000	510000	0.0879057
DEL	FALSE	-410000	520000	0.108433
DEL	FALSE	-410000	530000	0.113101
DEL	FALSE	-410000	540000	0.0997918
DEL	FALSE	-410000	550000	0.104796
DEL	FALSE	-410000	560000	0.0869035
DEL	FALSE	-410000	570000	0.0898603
DEL	FALSE	-410000	580000	0.103895
DEL	FALSE	-410000	590000	0.100107
DEL	FALSE	-400000	-610000	0.219314
DEL	FALSE	-400000	-600000	0.196477
DEL	FALSE	-400000	-590000	0.223959
DEL	FALSE	-400000	-580000	0.19811
DEL	FALSE	-400000	-570000	0.233362
DEL	FALSE	-400000	-560000	0.201734
DEL	FALSE	-400000	-550000	0.206196
DEL	FALSE	-400000	-540000	0.202822
DEL	FALSE	-400000	-530000	0.209723
DEL	FALSE	-400000	-520000	0.207159
DEL	FALSE	-400000	-510000	0.190915
DEL	FALSE	-400000	-500000	0.207538
DEL	FALSE	-400000	-490000	0.164083
DEL	FALSE	-400000	-480000	0.195632
DEL	FALSE	-400000	-470000	0.15727
DEL	FALSE	-400000	-460000	0.184063
DEL	FALSE	-400000	-450000	0.192577
DEL	FALSE	-400000	-440000	0.174936
DEL	FALSE	-400000	-430000	0.222208
DEL	FALSE	-400000	-420000	0.193504
DEL	FALSE	-400000	-410000	0.175923
DEL	FALSE	-400000	-400000	0.195458
DEL	FALSE	-400000	-390000	0.169093
DEL	FALSE	-400000	-380000	0.170337
DEL	FALSE	-400000	-370000	0.19138
DEL	FALSE	-400000	-360000	0.176884
DEL	FALSE	-400000	-350000	0.19402
DEL	FALSE	-400000	-340000	0.186739
DEL	FALSE	-400000	-330000	0.168585
DEL	FALSE	-400000	-320000	0.203616
DEL	FALSE	-400000	-310000	0.173598
DEL	FALSE	-400000	-300000	0.180228
DEL	FALSE	-400000	300000	0.122931
DEL	FALSE	-400000	310000	0.131573
DEL	FALSE	-400000	320000	0.131582
DEL	FALSE	-400000	330000	0.157764
DEL	FALSE	-400000	340000	0.126113
DEL	FALSE	-400000	350000	0.165367
DEL	FALSE	-400000	360000	0.154746
DEL	FALSE	-400000	370000	0.138137
DEL	FALSE	-400000	380000	0.117823
DEL	FALSE	-400000	390000	0.11089
DEL	FALSE	-400000	400000	0.124883
DEL	FALSE	-400000	410000	0.110033
DEL	FALSE	-400000	420000	0.121017
DEL	FALSE	-400000	430000	0.14649
DEL	FALSE	-400000	440000	0.121618
DEL	FALSE	-400000	450000	0.116645
DEL	FALSE	-400000	460000	0.122013
DEL	FALSE	-400000	470000	0.10494
DEL	FALSE	-400000	480000	0.114262
DEL	FALSE	-400000	490000	0.129566
DEL	FALSE	-400000	500000	0.114381
DEL	FALSE	-400000	510000	0.12745
DEL	FALSE	-400000	520000	0.103233
DEL	FALSE	-400000	530000	0.0949216
DEL	FALSE	-400000	540000	0.16466
DEL	FALSE	-400000	550000	0.120017
DEL	FALSE	-400000	560000	0.0749496
DEL	FALSE	-400000	570000	0.112921
DEL	FALSE	-400000	580000	0.0909358
DEL	FALSE	-400000	590000	0.102859
DEL	FALSE	-390000	-610000	0.220548
DEL	FALSE	-390000	-600000	0.228163
DEL	FALSE	-390000	-590000	0.222582
DEL	FALSE	-390000	-580000	0.210291
DEL	FALSE	-390000	-570000	0.222451
DEL	FALSE	-390000	-560000	0.222262
DEL	FALSE	-390000	-550000	0.218636
DEL	FALSE	-390000	-540000	0.207939
DEL	FALSE	-390000	-530000	0.192165
DEL	FALSE	-390000	-520000	0.214451
DEL	FALSE	-390000	-510000	0.187373
DEL	FALSE	-390000	-500000	0.182829
DEL	FALSE	-390000	-490000	0.212046
DEL	FALSE	-390000	-480000	0.216945
DEL	FALSE	-390000	-470000	0.211955
DEL	FALSE	-390000	-460000	0.194079
DEL	FALSE	-390000	-450000	0.197004
DEL	FALSE	-390000	-440000	0.195709
DEL	FALSE	-390000	-430000	0.197023
DEL	FALSE	-390000	-420000	0.171899
DEL	FALSE	-390000	-410000	0.183307
DEL	FALSE	-390000	-400000	0.16258
DEL	FALSE	-390000	-390000	0.161488
DEL	FALSE	-390000	-380000	0.167584
DEL	FALSE	-390000	-370000	0.175669
DEL	FALSE	-390000	-360000	0.176209
DEL	FALSE	-390000	-350000	0.183336
DEL	FALSE	-390000	-340000	0.166675
DEL	FALSE	-390000	-330000	0.160215
DEL	FALSE	-390000	-320000	0.166804
DEL	FALSE	-390000	-310000	0.162661
DEL	FALSE	-390000	-300000	0.159891
DEL	FALSE	-390000	300000	0.158016
DEL	FALSE	-390000	310000	0.123463
DEL	FALSE	-390000	320000	0.127653
DEL	FALSE	-390000	330000	0.137887
DEL	FALSE	-390000	340000	0.149197
DEL	FALSE	-390000	350000	0.148923
DEL	FALSE	-390000	360000	0.119779
DEL	FALSE	-390000	370000	0.113746
DEL	FALSE	-390000	380000	0.126471
DEL	FALSE	-390000	390000	0.127271
DEL	FALSE	-390000	400000	0.127083
DEL	FALSE	-390000	410000	0.13159
DEL	FALSE	-390000	420000	0.145563
DEL	FALSE	-390000	430000	0.118154
DEL	FALSE	-390000	440000	0.107129
DEL	FALSE	-390000	450000	0.122424
DEL	FALSE	-390000	460000	0.120618
DEL	FALSE	-390000	470000	0.108945
DEL	FALSE	-390000	480000	0.10508
DEL	FALSE	-390000	490000	0.092295
DEL	FALSE	-390000	500000	0.112796
DEL	FALSE	-390000	510000	0.107905
DEL	FALSE	-390000	520000	0.113254
DEL	FALSE	-390000	530000	0.115343
DEL	FALSE	-390000	540000	0.128793
DEL	FALSE	-390000	550000	0.0853093
DEL	FALSE	-390000	560000	0.0981812
DEL	FALSE	-390000	570000	0.1114
DEL	FALSE	-390000	580000	0.110693
DEL	FALSE	-390000	590000	0.092126
DEL	FALSE	-380000	-610000	0.229348
DEL	FALSE	-380000	-600000	0.207206
DEL	FALSE	-380000	-590000	0.224014
DEL	FALSE	-380000	-580000	0.205982
DEL	FALSE	-380000	-570000	0.259281
DEL	FALSE	-380000	-560000	0.236107
DEL	FALSE	-380000	-550000	0.212648
DEL	FALSE	-380000	-540000	0.198032
DEL	FALSE	-380000	-530000	0.204589
DEL	FALSE	-380000	-520000	0.213676
DEL	FALSE	-380000	-510000	0.183275
DEL	FALSE	-380000	-500000	0.237038
DEL	FALSE	-380000	-490000	0.185393
DEL	FALSE	-380000	-480000	0.176297
DEL	FALSE	-380000	-470000	0.223148
DEL	FALSE	-380000	-460000	0.223934
DEL	FALSE	-380000	-450000	0.165507
DEL	FALSE	-380000	-440000	0.21115
DEL	FALSE	-380000	-430000	0.210152
DEL	FALSE	-380000	-420000	0.2022
DEL	FALSE	-380000	-410000	0.165291
DEL	FALSE	-380000	-400000	0.174361
DEL	FALSE	-380000	-390000	0.182312
DEL	FALSE	-380000	-380000	0.154677
DEL	FALSE	-380000	-370000	0.186707
DEL	FALSE	-380000	-360000	0.18375
DEL	FALSE	-380000	-350000	0.184303
DEL	FALSE	-380000	-340000	0.17998
DEL	FALSE	-380000	-330000	0.214254
DEL	FALSE	-380000	-320000	0.19604
DEL	FALSE	-380000	-310000	0.184694
DEL	FALSE	-380000	-300000	0.215216
DEL	FALSE	-380000	300000	0.151111
DEL	FALSE	-380000	310000	0.158634
DEL	FALSE	-380000	320000	0.133351
DEL	FALSE	-380000	330000	0.140425
DEL	FALSE	-380000	340000	0.136527
DEL	FALSE	-380000	350000	0.152695
DEL	FALSE	-380000	360000	0.143853
DEL	FALSE	-380000	370000	0.126678
DEL	FALSE	-380000	380000	0.113104
DEL	FALSE	-380000	390000	0.116194
DEL	FALSE	-380000	400000	0.150324
DEL	FALSE	-380000	410000	0.120286
DEL	FALSE	-380000	420000	0.115798
DEL	FALSE	-380000	430000	0.108291
DEL	FALSE	-380000	440000	0.114288
DEL	FALSE	-380000	450000	0.112609
DEL	FALSE	-380000	460000	0.116344
DEL	FALSE	-380000	470000	0.118273
DEL	FALSE	-380000	480000	0.111261
DEL	FALSE	-380000	490000	0.119491
DEL	FALSE	-380000	500000	0.12046
DEL	FALSE	-380000	510000	0.116172
DEL	FALSE	-380000	520000	0.097371
DEL	FALSE	-380000	530000	0.116648
DEL	FALSE	-380000	540000	0.111162
DEL	FALSE	-380000	550000	0.110253
DEL	FALSE	-380000	560000	0.117147
DEL	FALSE	-380000	570000	0.103236
DEL	FALSE	-380000	580000	0.0906377
DEL	FALSE	-380000	590000	0.0994452
DEL	FALSE	-370000	-610000	0.228462
DEL	FALSE	-370000	-600000	0.207944
DEL	FALSE	-370000	-590000	0.211857
DEL	FALSE	-370000	-580000	0.200052
DEL	FALSE	-370000	-570000	0.185877
DEL	FALSE	-370000	-560000	0.221491
DEL	FALSE	-370000	-550000	0.192886
DEL	FALSE	-370000	-540000	0.228463
DEL	FALSE	-370000	-530000	0.2093
DEL	FALSE	-370000	-520000	0.213245
DEL	FALSE	-370000	-510000	0.249144
DEL	FALSE	-370000	-500000	0.200821
DEL	FALSE	-370000	-490000	0.215515
DEL	FALSE	-370000	-480000	0.233468
DEL	FALSE	-370000	-470000	0.195147
DEL	FALSE	-370000	-460000	0.248959
DEL	FALSE	-370000	-450000	0.202993
DEL	FALSE	-370000	-440000	0.206961
DEL	FALSE	-370000	-430000	0.211276
DEL	FALSE	-370000	-420000	0.19118
DEL	FALSE	-370000	-410000	0.220468
DEL	FALSE	-370000	-400000	0.215246
DEL	FALSE	-370000	-390000	0.21071
DEL	FALSE	-370000	-380000	0.191651
DEL	FALSE	-370000	-370000	0.199539
DEL	FALSE	-370000	-360000	0.186686
DEL	FALSE	-370000	-350000	0.167313
DEL	FALSE	-370000	-340000	0.182148
DEL	FALSE	-370000	-330000	0.174916
DEL	FALSE	-370000	-320000	0.2017
DEL	FALSE	-370000	-310000	0.172008
DEL	FALSE	-370000	-300000	0.181415
DEL	FALSE	-370000	300000	0.17734
DEL	FALSE	-370000	310000	0.151084
DEL	FALSE	-370000	320000	0.194761
DEL	FALSE	-370000	330000	0.129989
DEL	FALSE	-370000	340000	0.130917
DEL	FALSE	-370000	350000	0.14369
DEL	FALSE	-370000	360000	0.11697
DEL	FALSE	-370000	370000	0.137844
DEL	FALSE	-370000	380000	0.128627
DEL	FALSE	-370000	390000	0.126163
DEL	FALSE	-370000	400000	0.147469
DEL	FALSE	-370000	410000	0.129149
DEL	FALSE	-370000	420000	0.128183
DEL	FALSE	-370000	430000	0.137927
DEL	FALSE	-370000	440000	0.12252
DEL	FALSE	-370000	450000	0.144058
DEL	FALSE	-370000	460000	0.118401
DEL	FALSE	-370000	470000	0.127455
DEL	FALSE	-370000	480000	0.110829
DEL	FALSE	-370000	490000	0.121069
DEL	FALSE	-370000	500000	0.104107
DEL	FALSE	-370000	510000	0.101304
DEL	FALSE	-370000	520000	0.0997527
DEL	FALSE	-370000	530000	0.103782
DEL	FALSE	-370000	540000	0.097584
DEL	FALSE	-370000	550000	0.0978779
DEL	FALSE	-370000	560000	0.119542
DEL	FALSE	-370000	570000	0.110179
DEL	FALSE	-370000	580000	0.103568
DEL	FALSE	-370000	590000	0.0891235
DEL	FALSE	-360000	-610000	0.232994
DEL	FALSE	-360000	-600000	0.215781
DEL	FALSE	-360000	-590000	0.223164
DEL	FALSE	-360000	-580000	0.24094
DEL	FALSE	-360000	-570000	0.234034
DEL	FALSE	-360000	-560000	0.201444
DEL	FALSE	-360000	-550000	0.227061
DEL	FALSE	-360000	-540000	0.22758
DEL	FALSE	-360000	-530000	0.196535
DEL	FALSE	-360000	-520000	0.219354
DEL	FALSE	-360000	-510000	0.197596
DEL	FALSE	-360000	-500000	0.202707
DEL	FALSE	-360000	-490000	0.190765
DEL	FALSE	-360000	-480000	0.204945
DEL	FALSE	-360000	-470000	0.197668
DEL	FALSE	-360000	-460000	0.201321
DEL	FALSE	-360000	-450000	0.199382
DEL	FALSE	-360000	-440000	0.193583
DEL	FALSE	-360000	-430000	0.203722
DEL	FALSE	-360000	-420000	0.182532
DEL	FALSE	-360000	-410000	0.167565
DEL	FALSE	-360000	-400000	0.191778
DEL	FALSE	-360000	-390000	0.19213
DEL	FALSE	-360000	-380000	0.192256
DEL	FALSE	-360000	-370000	0.197244
DEL	FALSE	-360000	-360000	0.220012
DEL	FALSE	-360000	-350000	0.159093
DEL	FALSE	-360000	-340000	0.198952
DEL	FALSE	-360000	-330000	0.204481
DEL	FALSE	-360000	-320000	0.189518
DEL	FALSE	-360000	-310000	0.173753
DEL	FALSE	-360000	-300000	0.175224
DEL	FALSE	-360000	300000	0.183031
DEL	FALSE	-360000	310000	0.167746
DEL	FALSE	-360000	320000	0.142656
DEL	FALSE	-360000	330000	0.147016
DEL	FALSE	-360000	340000	0.142432
DEL	FALSE	-360000	350000	0.13214
DEL	FALSE	-360000	360000	0.147515
DEL	FALSE	-360000	370000	0.13101
DEL	FALSE	-360000	380000	0.125552
DEL	FALSE	-360000	390000	0.150165
DEL	FALSE	-360000	400000	0.127934
DEL	FALSE	-360000	410000	0.146095
DEL	FALSE	-360000	420000	0.13068
DEL	FALSE	-360000	430000	0.15048
DEL	FALSE	-360000	440000	0.148031
DEL	FALSE	-360000	450000	0.122844
DEL	FALSE	-360000	460000	0.134792
DEL	FALSE	-360000	470000	0.129331
DEL	FALSE	-360000	480000	0.105594
DEL	FALSE	-360000	490000	0.108846
DEL	FALSE	-360000	500000	0.118182
DEL	FALSE	-360000	510000	0.109868
DEL	FALSE	-360000	520000	0.103176
DEL	FALSE	-360000	530000	0.128347
DEL	FALSE	-360000	540000	0.113494
DEL	FALSE	-360000	550000	0.113891
DEL	FALSE	-360000	560000	0.115522
DEL	FALSE	-360000	570000	0.113847
DEL	FALSE	-360000	580000	0.118695
DEL	FALSE	-360000	590000	0.12323
DEL	FALSE	-350000	-610000	0.259789
DEL	FALSE	-350000	-600000	0.214637
DEL	FALSE	-350000	-590000	0.218387
DEL	FALSE	-350000	-580000	0.249404
DEL	FALSE	-350000	-570000	0.216719
DEL	FALSE	-350000	-560000	0.250624
DEL	FALSE	-350000	-550000	0.208628
DEL	FALSE	-350000	-540000	0.217129
DEL	FALSE	-350000	-530000	0.221033
DEL	FALSE	-350000	-520000	0.216704
DEL	FALSE	-350000	-510000	0.242836
DEL	FALSE	-350000	-500000	0.191213
DEL	FALSE	-350000	-490000	0.230579
DEL	FALSE	-350000	-480000	0.19809
DEL	FALSE	-350000	-470000	0.19541
DEL	FALSE	-350000	-460000	0.170376
DEL	FALSE	-350000	-450000	0.189169
DEL	FALSE	-350000	-440000	0.183121
DEL	FALSE	-350000	-430000	0.196028
DEL	FALSE	-350000	-420000	0.214425
DEL	FALSE	-350000	-410000	0.161047
DEL	FALSE	-350000	-400000	0.179869
DEL	FALSE	-350000	-390000	0.214146
DEL	FALSE	-350000	-380000	0.18934
DEL	FALSE	-350000	-370000	0.156537
DEL	FALSE	-350000	-360000	0.199039
DEL	FALSE	-350000	-350000	0.171592
DEL	FALSE	-350000	-340000	0.167214
DEL	FALSE	-350000	-330000	0.200764
DEL	FALSE	-350000	-320000	0.183239
DEL	FALSE	-350000	-310000	0.175037
DEL	FALSE	-350000	-300000	0.188381
DEL	FALSE	-350000	300000	0.139727
DEL	FALSE	-350000	310000	0.148662
DEL	FALSE	-350000	320000	0.138118
DEL	FALSE	-350000	330000	0.122126
DEL	FALSE	-350000	340000	0.120206
DEL	FALSE	-350000	350000	0.133372
DEL	FALSE	-350000	360000	0.140882
DEL	FALSE	-350000	370000	0.132444
DEL	FALSE	-350000	380000	0.137133
DEL	FALSE	-350000	390000	0.113947
DEL	FALSE	-350000	400000	0.141096
DEL	FALSE	-350000	410000	0.132537
DEL	FALSE	-350000	420000	0.12596
DEL	FALSE	-350000	430000	0.130964
DEL	FALSE	-350000	440000	0.153613
DEL	FALSE	-350000	450000	0.123654
DEL	FALSE	-350000	460000	0.154976
DEL	FALSE	-350000	470000	0.119504
DEL	FALSE	-350000	480000	0.156948
DEL	FALSE	-350000	490000	0.201385
DEL	FALSE	-350000	500000	0.11814
DEL	FALSE	-350000	510000	0.113836
DEL	FALSE	-350000	520000	0.115203
DEL	FALSE	-350000	530000	0.123036
DEL	FALSE	-350000	540000	0.0950975
DEL	FALSE	-350000	550000	0.118787
DEL	FALSE	-350000	560000	0.0761696
DEL	FALSE	-350000	570000	0.106907
DEL	FALSE	-350000	580000	0.108864
DEL	FALSE	-350000	590000	0.117631
DEL	FALSE	-340000	-610000	0.269375
DEL	FALSE	-340000	-600000	0.251183
DEL	FALSE	-340000	-590000	0.223181
DEL	FALSE	-340000	-580000	0.218384
DEL	FALSE	-340000	-570000	0.271753
DEL	FALSE	-340000	-560000	0.213254
DEL	FALSE	-340000	-550000	0.219275
DEL	FALSE	-340000	-540000	0.209514
DEL	FALSE	-340000	-530000	0.196239
DEL	FALSE	-340000	-520000	0.207926
DEL	FALSE	-340000	-510000	0.225545
DEL	FALSE	-340000	-500000	0.207501
DEL	FALSE	-340000	-490000	0.199163
DEL	FALSE	-340000	-480000	0.221473
DEL	FALSE	-340000	-470000	0.212794
DEL	FALSE	-340000	-460000	0.204087
DEL	FALSE	-340000	-450000	0.202476
DEL	FALSE	-340000	-440000	0.205135
DEL	FALSE	-340000	-430000	0.204971
DEL	FALSE	-340000	-420000	0.223322
DEL	FALSE	-340000	-410000	0.193034
DEL	FALSE	-340000	-400000	0.186111
DEL	FALSE	-340000	-390000	0.162843
DEL	FALSE	-340000	-380000	0.176929
DEL	FALSE	-340000	-370000	0.180076
DEL	FALSE	-340000	-360000	0.21028
DEL	FALSE	-340000	-350000	0.166388
DEL	FALSE	-340000	-340000	0.178658
DEL	FALSE	-340000	-330000	0.182119
DEL	FALSE	-340000	-320000	0.202943
DEL	FALSE	-340000	-310000	0.225763
DEL	FALSE	-340000	-300000	0.180799
DEL	FALSE	-340000	300000	0.142783
DEL	FALSE	-340000	310000	0.145992
DEL	FALSE	-340000	320000	0.148829
DEL	FALSE	-340000	330000	0.119307
DEL	FALSE	-340000	340000	0.143294
DEL	FALSE	-340000	350000	0.126903
DEL	FALSE	-340000	360000	0.136963
DEL	FALSE	-340000	370000	0.153288
DEL	FALSE	-340000	380000	0.126754
DEL	FALSE	-340000	390000	0.141856
DEL	FALSE	-340000	400000	0.125811
DEL	FALSE	-340000	410000	0.134127
DEL	FALSE	-340000	420000	0.140299
DEL	FALSE	-340000	430000	0.105867
DEL	FALSE	-340000	440000	0.122682
DEL	FALSE	-340000	450000	0.136481
DEL	FALSE	-340000	460000	0.12833
DEL	FALSE	-340000	470000	0.126407
DEL	FALSE	-340000	480000	0.151404
DEL	FALSE	-340000	490000	0.129349
DEL	FALSE	-340000	500000	0.113526
DEL	FALSE	-340000	510000	0.115905
DEL	FALSE	-340000	520000	0.0961605
DEL	FALSE	-340000	530000	0.0928517
DEL	FALSE	-340000	540000	0.102723
DEL	FALSE	-340000	550000	0.103865
DEL	FALSE	-340000	560000	0.113196
DEL	FALSE	-340000	570000	0.0754045
DEL	FALSE	-340000	580000	0.102148
DEL	FALSE	-340000	590000	0.152284
DEL	FALSE	-330000	-610000	0.295334
DEL	FALSE	-330000	-600000	0.234595
DEL	FALSE	-330000	-590000	0.225031
DEL	FALSE	-330000	-580000	0.233635
DEL	FALSE	-330000	-570000	0.206039
DEL	FALSE	-330000	-560000	0.229275
DEL	FALSE	-330000	-550000	0.220422
DEL	FALSE	-330000	-540000	0.221634
DEL	FALSE	-330000	-530000	0.22746
DEL	FALSE	-330000	-520000	0.197798
DEL	FALSE	-330000	-510000	0.201887
DEL	FALSE	-330000	-500000	0.220604
DEL	FALSE	-330000	-490000	0.192389
DEL	FALSE	-330000	-480000	0.224435
DEL	FALSE	-330000	-470000	0.189252
DEL	FALSE	-330000	-460000	0.237795
DEL	FALSE	-330000	-450000	0.197754
DEL	FALSE	-330000	-440000	0.206795
DEL	FALSE	-330000	-430000	0.191033
DEL	FALSE	-330000	-420000	0.197326
DEL	FALSE	-330000	-410000	0.173285
DEL	FALSE	-330000	-400000	0.194994
DEL	FALSE	-330000	-390000	0.168236
DEL	FALSE	-330000	-380000	0.178827
DEL	FALSE	-330000	-370000	0.207256
DEL	FALSE	-330000	-360000	0.192967
DEL	FALSE	-330000	-350000	0.199897
DEL	FALSE	-330000	-340000	0.188177
DEL	FALSE	-330000	-330000	0.162475
DEL	FALSE	-330000	-320000	0.197712
DEL	FALSE	-330000	-310000	0.178452
DEL	FALSE	-330000	-300000	0.182321
DEL	FALSE	-330000	300000	0.153008
DEL	FALSE	-330000	310000	0.139005
DEL	FALSE	-330000	320000	0.149971
DEL	FALSE	-330000	330000	0.151093
DEL	FALSE	-330000	340000	0.139019
DEL	FALSE	-330000	350000	0.139943
DEL	FALSE	-330000	360000	0.158083
DEL	FALSE	-330000	370000	0.110931
DEL	FALSE	-330000	380000	0.152053
DEL	FALSE	-330000	390000	0.154293
DEL	FALSE	-330000	400000	0.151788
DEL	FALSE	-330000	410000	0.129515
DEL	FALSE	-330000	420000	0.133201
DEL	FALSE	-330000	430000	0.123187
DEL	FALSE	-330000	440000	0.127439
DEL	FALSE	-330000	450000	0.102422
DEL	FALSE	-330000	460000	0.129521
DEL	FALSE	-330000	470000	0.118935
DEL	FALSE	-330000	480000	0.154028
DEL	FALSE	-330000	490000	0.107074
DEL	FALSE	-330000	500000	0.136489
DEL	FALSE	-330000	510000	0.16762
DEL	FALSE	-330000	520000	0.105242
DEL	FALSE	-330000	530000	0.191337
DEL	FALSE	-330000	540000	0.0928074
DEL	FALSE	-330000	550000	0.113748
DEL	FALSE	-330000	560000	0.0896728
DEL	FALSE	-330000	570000	0.125406
DEL	FALSE	-330000	580000	0.0829195
DEL	FALSE	-330000	590000	0.0976638
DEL	FALSE	-320000	-610000	0.246265
DEL	FALSE	-320000	-600000	0.264852
DEL	FALSE	-320000	-590000	0.254306
DEL	FALSE	-320000	-580000	0.235169
DEL	FALSE	-320000	-570000	0.258054
DEL	FALSE	-320000	-560000	0.225983
DEL	FALSE	-320000	-550000	0.24554
DEL	FALSE	-320000	-540000	0.242447
DEL	FALSE	-320000	-530000	0.246944
DEL	FALSE	-320000	-520000	0.219516
DEL	FALSE	-320000	-510000	0.214113
DEL	FALSE	-320000	-500000	0.250618
DEL	FALSE	-320000	-490000	0.211409
DEL	FALSE	-320000	-480000	0.216611
DEL	FALSE	-320000	-470000	0.266875
DEL	FALSE	-320000	-460000	0.207927
DEL	FALSE	-320000	-450000	0.238404
DEL	FALSE	-320000	-440000	0.195344
DEL	FALSE	-320000	-430000	0.183945
DEL	FALSE	-320000	-420000	0.208198
DEL	FALSE	-320000	-410000	0.191427
DEL	FALSE	-320000	-400000	0.247818
DEL	FALSE	-320000	-390000	0.198218
DEL	FALSE	-320000	-380000	0.19381
DEL	FALSE	-320000	-370000	0.165471
DEL	FALSE	-320000	-360000	0.190025
DEL	FALSE	-320000	-350000	0.190065
DEL	FALSE	-320000	-340000	0.175085
DEL	FALSE	-320000	-330000	0.193266
DEL	FALSE	-320000	-320000	0.197613
DEL	FALSE	-320000	-310000	0.202692
DEL	FALSE	-320000	-300000	0.192969
DEL	FALSE	-320000	300000	0.152612
DEL	FALSE	-320000	310000	0.138857
DEL	FALSE	-320000	320000	0.136909
DEL	FALSE	-320000	330000	0.164532
DEL	FALSE	-320000	340000	0.147944
DEL	FALSE	-320000	350000	0.160299
DEL	FALSE	-320000	360000	0.140897
DEL	FALSE	-320000	370000	0.128388
DEL	FALSE	-320000	380000	0.138057
DEL	FALSE	-320000	390000	0.142446
DEL	FALSE	-320000	400000	0.136106
DEL	FALSE	-320000	410000	0.126256
DEL	FALSE	-320000	420000	0.145519
DEL	FALSE	-320000	430000	0.111234
DEL	FALSE	-320000	440000	0.13696
DEL	FALSE	-320000	450000	0.121635
DEL	FALSE	-320000	460000	0.111504
DEL	FALSE	-320000	470000	0.122705
DEL	FALSE	-320000	480000	0.126083
DEL	FALSE	-320000	490000	0.121303
DEL	FALSE	-320000	500000	0.145046
DEL	FALSE	-320000	510000	0.127833
DEL	FALSE	-320000	520000	0.107471
DEL	FALSE	-320000	530000	0.108156
DEL	FALSE	-320000	540000	0.105813
DEL	FALSE	-320000	550000	0.123636
DEL	FALSE	-320000	560000	0.122015
DEL	FALSE	-320000	570000	0.126005
DEL	FALSE	-320000	580000	0.0985187
DEL	FALSE	-320000	590000	0.108418
DEL	FALSE	-310000	-610000	0.25383
DEL	FALSE	-310000	-600000	0.234737
DEL	FALSE	-310000	-590000	0.250183
DEL	FALSE	-310000	-580000	0.260531
DEL	FALSE	-310000	-570000	0.237905
DEL	FALSE	-310000	-560000	0.227911
DEL	FALSE	-310000	-550000	0.198674
DEL	FALSE	-310000	-540000	0.222652
DEL	FALSE	-310000	-530000	0.224847
DEL	FALSE	-310000	-520000	0.211587
DEL	FALSE	-310000	-510000	0.207764
DEL	FALSE	-310000	-500000	0.18982
DEL	FALSE	-310000	-490000	0.240818
DEL	FALSE	-310000	-480000	0.191329
DEL	FALSE	-310000	-470000	0.195848
DEL	FALSE	-310000	-460000	0.206344
DEL	FALSE	-310000	-450000	0.186129
DEL	FALSE	-310000	-440000	0.205881
DEL	FALSE	-310000	-430000	0.19592
DEL	FALSE	-310000	-420000	0.186019
DEL	FALSE	-310000	-410000	0.215698
DEL	FALSE	-310000	-400000	0.216583
DEL	FALSE	-310000	-390000	0.192975
DEL	FALSE	-310000	-380000	0.169575
DEL	FALSE	-310000	-370000	0.173945
DEL	FALSE	-310000	-360000	0.192504
DEL	FALSE	-310000	-350000	0.189768
DEL	FALSE	-310000	-340000	0.198127
DEL	FALSE	-310000	-330000	0.166558
DEL	FALSE	-310000	-320000	0.184372
DEL	FALSE	-310000	-310000	0.178216
DEL	FALSE	-310000	-300000	0.19399
DEL	FALSE	-310000	300000	0.202317
DEL	FALSE	-310000	310000	0.138132
DEL	FALSE	-310000	320000	0.16181
DEL	FALSE	-310000	330000	0.150322
DEL	FALSE	-310000	340000	0.154538
DEL	FALSE	-310000	350000	0.123869
DEL	FALSE	-310000	360000	0.131492
DEL	FALSE	-310000	370000	0.137824
DEL	FALSE	-310000	380000	0.150854
DEL	FALSE	-310000	390000	0.164219
DEL	FALSE	-310000	400000	0.12912
DEL	FALSE	-310000	410000	0.129092
DEL	FALSE	-310000	420000	0.129788
DEL	FALSE	-310000	430000	0.118098
DEL	FALSE	-310000	440000	0.141552
DEL	FALSE	-310000	450000	0.128312
DEL	FALSE	-310000	460000	0.121434
DEL	FALSE	-310000	470000	0.107679
DEL	FALSE	-310000	480000	0.106675
DEL	FALSE	-310000	490000	0.110552
DEL	FALSE	-310000	500000	0.106334
DEL	FALSE	-310000	510000	0.0973077
DEL	FALSE	-310000	520000	0.112797
DEL	FALSE	-310000	530000	0.122805
DEL	FALSE	-310000	540000	0.104599
DEL	FALSE	-310000	550000	0.107774
DEL	FALSE	-310000	560000	0.103758
DEL	FALSE	-310000	570000	0.100871
DEL	FALSE	-310000	580000	0.100093
DEL	FALSE	-310000	590000	0.124816
DEL	FALSE	-300000	-610000	0.241745
DEL	FALSE	-300000	-600000	0.242517
DEL	FALSE	-300000	-590000	0.209274
DEL	FALSE	-300000	-580000	0.227018
DEL	FALSE	-300000	-570000	0.235109
DEL	FALSE	-300000	-560000	0.230281
DEL	FALSE	-300000	-550000	0.239718
DEL	FALSE	-300000	-540000	0.232712
DEL	FALSE	-300000	-530000	0.220454
DEL	FALSE	-300000	-520000	0.248078
DEL	FALSE	-300000	-510000	0.24253
DEL	FALSE	-300000	-500000	0.216609
DEL	FALSE	-300000	-490000	0.215583
DEL	FALSE	-300000	-480000	0.198802
DEL	FALSE	-300000	-470000	0.217596
DEL	FALSE	-300000	-460000	0.219798
DEL	FALSE	-300000	-450000	0.216734
DEL	FALSE	-300000	-440000	0.224404
DEL	FALSE	-300000	-430000	0.197694
DEL	FALSE	-300000	-420000	0.210192
DEL	FALSE	-300000	-410000	0.18688
DEL	FALSE	-300000	-400000	0.191704
DEL	FALSE	-300000	-390000	0.191364
DEL	FALSE	-300000	-380000	0.221009
DEL	FALSE	-300000	-370000	0.179768
DEL	FALSE	-300000	-360000	0.197002
DEL	FALSE	-300000	-350000	0.192282
DEL	FALSE	-300000	-340000	0.174026
DEL	FALSE	-300000	-330000	0.210266
DEL	FALSE	-300000	-320000	0.199212
DEL	FALSE	-300000	-310000	0.16874
DEL	FALSE	-300000	-300000	0.205561
DEL	FALSE	-300000	300000	0.145312
DEL	FALSE	-300000	310000	0.155921
DEL	FALSE	-300000	320000	0.161262
DEL	FALSE	-300000	330000	0.164567
DEL	FALSE	-300000	340000	0.168417
DEL	FALSE	-300000	350000	0.154369
DEL	FALSE	-300000	360000	0.138492
DEL	FALSE	-300000	370000	0.138072
DEL	FALSE	-300000	380000	0.140499
DEL	FALSE	-300000	390000	0.134591
DEL	FALSE	-300000	400000	0.13945
DEL	FALSE	-300000	410000	0.133564
DEL	FALSE	-300000	420000	0.124169
DEL	FALSE	-300000	430000	0.116772
DEL	FALSE	-300000	440000	0.157039
DEL	FALSE	-300000	450000	0.121312
DEL	FALSE	-300000	460000	0.147503
DEL	FALSE	-300000	470000	0.121421
DEL	FALSE	-300000	480000	0.108052
DEL	FALSE	-300000	490000	0.107159
DEL	FALSE	-300000	500000	0.121602
DEL	FALSE	-300000	510000	0.12229
DEL	FALSE	-300000	520000	0.110031
DEL	FALSE	-300000	530000	0.128037
DEL	FALSE	-300000	540000	0.108917
DEL	FALSE	-300000	550000	0.108582
DEL	FALSE	-300000	560000	0.131207
DEL	FALSE	-300000	570000	0.11649
DEL	FALSE	-300000	580000	0.113695
DEL	FALSE	-300000	590000	0.107334
DEL	FALSE	300000	-610000	0.649688
DEL	FALSE	300000	-600000	0.606836
DEL	FALSE	300000	-590000	0.641498
DEL	FALSE	300000	-580000	0.647188
DEL	FALSE	300000	-570000	0.61497
DEL	FALSE	300000	-560000	0.721879
DEL	FALSE	300000	-550000	0.639448
DEL	FALSE	300000	-540000	0.61937
DEL	FALSE	300000	-530000	0.698867
DEL	FALSE	300000	-520000	0.705832
DEL	FALSE	300000	-510000	0.766871
DEL	FALSE	300000	-500000	0.653716
DEL	FALSE	300000	-490000	0.670146
DEL	FALSE	300000	-480000	0.659276
DEL	FALSE	300000	-470000	0.741726
[truncated: 21,128 more rows]

## Sheet: F5_C sv_vs_background
DEL	DEL_matched_background	INV	INV_matched_background	DUP	DUP_matched_background
0.502283	0.45916	0.315805	0.293228	0.232917	0.238333
0.381277	0.347518	0.229831	0.261243	0.0922222	0.139222
0.581212	0.547939	0.503158	0.45607	0.354667	0.287733
0.545185	0.559037	0.499649	0.438456	0.738333	0.636167
0.347556	0.298044	0.220606	0.277333	0.277778	0.337667
0.580855	0.52147	0.233333	0.292306	0.322151	0.374409
0.486061	0.523636	0.6	0.53525	0.330667	0.4064
0.504074	0.462444	0.34	0.406095	0.592	0.56
0.637429	0.594523	0.276773	0.234845	0.29952	0.277813
0.689524	0.616429	0.581754	0.482456	0.509744	0.457744
0.728718	0.65141	0.581075	0.631312	0.596364	0.642788
0.496352	0.444956	0.292632	0.203846	0.267619	0.222317
0.635799	0.617461	0.581921	0.534305	0.257143	0.363048
0.777623	0.745867	0.552908	0.542525	0.264167	0.289583
0.578824	0.56549	0.317037	0.346469	0.334359	0.310154
0.40043	0.38486	0.575172	0.555494	0.414118	0.457595
0.485263	0.448596	0.354667	0.392889	0.167843	0.195843
0.594465	0.623572	0.553333	0.538938	0.401667	0.437611
0.57181	0.515492	0.254026	0.220918	0.235918	0.245361
0.670175	0.633825	0.497544	0.459719	0.449524	0.317905
0.786769	0.754328	0.584065	0.627317	0.42963	0.453926
0.578286	0.5152	0.437484	0.421434	0.414448	0.438221
0.53981	0.5448	0.472593	0.444889	0.456154	0.484821
0.426441	0.400316	0.496238	0.517941	0.323218	0.291632
0.474545	0.486768	0.369637	0.362917	0.420881	0.392478
0.561844	0.515404	0.253169	0.210848	0.243889	0.179944
0.582989	0.547724	0.477576	0.39802	0.367059	0.352941
0.487407	0.520099	0.6	0.576526	0.646667	0.446333
0.36	0.354286	0.607536	0.62887	0.573333	0.19
0.526	0.461333	0.41	0.367455	0.464	0.347627
0.653778	0.578533	0.656863	0.652314	0.215385	0.199897
0.620163	0.571317	0.474524	0.467714	0.400741	0.345185
0.517823	0.451918	0.357427	0.331953	0.38	0.294667
0.448312	0.427411	0.316725	0.316784	0.353443	0.300765
0.758265	0.720292	0.520342	0.566154	0.559365	0.547238
0.494545	0.453879	0.543333	0.502733	0.406667	0.438381
0.671111	0.6352	0.595619	0.635924	0.484035	0.502368
0.133846	0.138803	0.138217	0.139703	0.0911111	0.0966091
0.463129	0.426558	0.27122	0.275382	0.413778	0.426889
0.586222	0.615511	0.406667	0.383583	0.608205	0.524821
0.473446	0.487819	0.271667	0.286972	0.265333	0.342667
0.615556	0.556741	0.553623	0.57113	0.638333	0.590833
0.544	0.478733	0.524308	0.463015	0.36254	0.269206
0.600721	0.561658	0.466667	0.526693	0.395686	0.425176
0.587667	0.556067	0.471345	0.466222	0.411455	0.437671
0.608519	0.542537	0.407949	0.339487	0.332444	0.298178
0.778806	0.78801	0.799596	0.706505	0.532549	0.511451
0.614035	0.570526	0.278491	0.203824	0.42963	0.334716
0.542815	0.483467	0.431257	0.398142	0.348718	0.303949
0.548293	0.514179	0.522222	0.491873	0.537011	0.482437
0.57305	0.500879	0.400234	0.42248	0.412698	0.397079
0.602767	0.609635	0.44069	0.493839	0.202353	0.176
0.530101	0.490747	0.528974	0.479615	0.377143	0.341429
0.561587	0.483937	0.351481	0.364296	0.349091	0.285091
0.549667	0.489867	0.310667	0.295267	0.28549	0.214902
0.75	0.650375	0.38902	0.332549	0.321667	0.336
0.459371	0.436704	0.235447	0.202309	0.127536	0.169681
0.522247	0.529468	0.455128	0.498462	0.539444	0.4655
0.433333	0.446386	0.313162	0.344615	0.321739	0.338261
0.495952	0.48681	0.29619	0.306262	0.364167	0.356542
0.468978	0.439111	0.342708	0.247854	0.40791	0.382056
0.469231	0.419077	0.481371	0.421333	0.483692	0.411938
0.84101	0.794747	0.537143	0.564571	0.598095	0.523905
0.743392	0.707439	0.437222	0.417537	0.496162	0.403596
0.715421	0.691394	0.436135	0.395362	0.481569	0.400118
0.49873	0.492635	0.472793	0.54573	0.321042	0.357786
0.44254	0.398032	0.515758	0.473515	0.515152	0.371273
0.490505	0.436431	0.199608	0.15834	0.325804	0.294133
0.726667	0.6985	0.620741	0.619778	0.700606	0.573212
0.429677	0.447763	0.44	0.413828	0.380541	0.374955
0.398122	0.373061	0.2676	0.239867	0.199307	0.190788
0.540808	0.50901	0.404118	0.393412	0.399487	0.379282
0.804685	0.770523	0.43845	0.409705	0.402667	0.349067
0.451707	0.416553	0.258333	0.2938	0.270588	0.307451
0.52	0.469704	0.308148	0.278193	0.276741	0.199556
0.335667	0.322467	0.323259	0.285452	0.229474	0.21614

## Sheet: F5_D.T2E_logRatio
locus.i	locus.j	log2_ratio	fusion
3.70069e+07	3.70069e+07	0.0750227	FALSE
3.70069e+07	3.70169e+07	-0.0248925	FALSE
3.70069e+07	3.70269e+07	0.0942558	FALSE
3.70069e+07	3.70369e+07	-0.173423	FALSE
3.70069e+07	3.70469e+07	-0.135007	FALSE
3.70069e+07	3.70569e+07	0.254042	FALSE
3.70069e+07	3.70669e+07	-0.490933	FALSE
3.70069e+07	3.70769e+07	0.567364	FALSE
3.70069e+07	3.70869e+07	0.0449405	FALSE
3.70069e+07	3.70969e+07	0.0591163	FALSE
3.70069e+07	3.71069e+07	0.23964	FALSE
3.70069e+07	3.71169e+07	0.529988	FALSE
3.70069e+07	3.71269e+07	-0.351919	FALSE
3.70069e+07	3.71369e+07	0.0246856	FALSE
3.70069e+07	3.71469e+07	0.402938	FALSE
3.70069e+07	3.71569e+07	0.122254	FALSE
3.70069e+07	3.71669e+07	-0.0278984	FALSE
3.70069e+07	3.71769e+07	0.489231	FALSE
3.70069e+07	3.71869e+07	0.774879	FALSE
3.70069e+07	3.71969e+07	0.917385	FALSE
3.70069e+07	3.72069e+07	0.907332	FALSE
3.70069e+07	3.72169e+07	-0.412832	FALSE
3.70069e+07	3.72269e+07	-0.274278	FALSE
3.70069e+07	3.72369e+07	0.717261	FALSE
3.70069e+07	3.72469e+07	0.728797	FALSE
3.70069e+07	3.72569e+07	0.0791087	FALSE
3.70069e+07	3.72669e+07	-0.348539	FALSE
3.70069e+07	3.72769e+07	0.236128	FALSE
3.70069e+07	3.72869e+07	0.942369	FALSE
3.70069e+07	3.72969e+07	0.345481	FALSE
3.70069e+07	3.73069e+07	0.971679	FALSE
3.70069e+07	3.73169e+07	-0.881226	FALSE
3.70069e+07	3.73269e+07	-0.836541	FALSE
3.70069e+07	3.73369e+07	-0.316217	FALSE
3.70069e+07	3.73469e+07	0.387933	FALSE
3.70069e+07	3.73569e+07	0.318797	FALSE
3.70069e+07	3.73669e+07	1.02333	FALSE
3.70069e+07	3.73769e+07	-0.564556	FALSE
3.70069e+07	3.73869e+07	0.071957	FALSE
3.70069e+07	3.73969e+07	-0.0141543	FALSE
3.70069e+07	3.74069e+07	-0.344138	FALSE
3.70069e+07	3.74169e+07	0.385236	FALSE
3.70069e+07	3.74269e+07	-0.413414	FALSE
3.70069e+07	3.74369e+07	0.253027	FALSE
3.70069e+07	3.74469e+07	0.524483	FALSE
3.70069e+07	3.74569e+07	-0.2096	FALSE
3.70069e+07	3.74669e+07	0.0161227	FALSE
3.70069e+07	3.74769e+07	0.532593	FALSE
3.70069e+07	3.74869e+07	1.25499	FALSE
3.70069e+07	3.74969e+07	-1.43994	FALSE
3.70069e+07	3.75069e+07	-0.726243	FALSE
3.70069e+07	3.75169e+07	1.17933	FALSE
3.70069e+07	3.75269e+07	1.41047	FALSE
3.70069e+07	3.75369e+07	0.0314909	FALSE
3.70069e+07	3.75469e+07	0.133727	FALSE
3.70069e+07	3.75569e+07	0.6491	FALSE
3.70069e+07	3.75669e+07	0.0084003	FALSE
3.70069e+07	3.75769e+07	-0.323005	FALSE
3.70069e+07	3.75869e+07	-0.931175	FALSE
3.70069e+07	3.75969e+07	-0.00398819	FALSE
3.70069e+07	3.76069e+07	2.24704	FALSE
3.70069e+07	3.76169e+07	0.23517	FALSE
3.70069e+07	3.76269e+07	1.02212	FALSE
3.70069e+07	3.76369e+07	-0.769822	FALSE
3.70069e+07	3.76469e+07	-0.509757	FALSE
3.70069e+07	3.76569e+07	-0.181295	FALSE
3.70069e+07	3.76669e+07	-0.325542	FALSE
3.70069e+07	3.76769e+07	-0.134793	FALSE
3.70069e+07	3.76869e+07	0.233922	FALSE
3.70069e+07	3.76969e+07	0.130487	FALSE
3.70069e+07	3.77069e+07	0.196126	FALSE
3.70069e+07	3.77169e+07	1.82591	FALSE
3.70069e+07	3.77269e+07	-0.800734	FALSE
3.70069e+07	3.77369e+07	0.354522	FALSE
3.70069e+07	3.77469e+07	-0.0541468	FALSE
3.70069e+07	3.77569e+07	-0.440877	FALSE
3.70069e+07	3.77669e+07	0.622212	FALSE
3.70069e+07	3.77769e+07	-0.789816	FALSE
3.70069e+07	3.77869e+07	2.35129	FALSE
3.70069e+07	3.77969e+07	-0.0182717	FALSE
3.70069e+07	3.78069e+07	-0.824896	FALSE
3.70069e+07	3.78169e+07	-0.0995786	FALSE
3.70069e+07	3.78269e+07	-1.02456	FALSE
3.70069e+07	3.78369e+07	-0.169441	FALSE
3.70069e+07	3.78469e+07	0.961708	FALSE
3.70069e+07	3.78569e+07	-0.559041	FALSE
3.70069e+07	3.78669e+07	0.583218	FALSE
3.70069e+07	3.78769e+07	0.0486438	FALSE
3.70069e+07	3.78869e+07	-0.436031	FALSE
3.70069e+07	3.78969e+07	0.330732	FALSE
3.70069e+07	3.79169e+07	0.108807	FALSE
3.70069e+07	3.79269e+07	0.557718	FALSE
3.70069e+07	3.79369e+07	1.18525	FALSE
3.70069e+07	3.79469e+07	-0.133821	FALSE
3.70069e+07	3.79569e+07	-0.0706187	FALSE
3.70069e+07	3.79669e+07	-0.901656	FALSE
3.70069e+07	3.79769e+07	-0.473957	FALSE
3.70069e+07	3.79869e+07	0.221235	FALSE
3.70069e+07	3.80069e+07	0.0596082	FALSE
3.70069e+07	3.80169e+07	0.642527	FALSE
3.70069e+07	3.80269e+07	0.10769	FALSE
3.70069e+07	3.80369e+07	1.43508	FALSE
3.70069e+07	3.80469e+07	0.211398	FALSE
3.70069e+07	3.80569e+07	1.0277	FALSE
3.70069e+07	3.80669e+07	-0.16357	FALSE
3.70069e+07	3.80869e+07	-0.426553	FALSE
3.70069e+07	3.80969e+07	2.03889	FALSE
3.70069e+07	3.81069e+07	1.43972	FALSE
3.70069e+07	3.81169e+07	-0.352615	FALSE
3.70069e+07	3.81269e+07	-1.20755	FALSE
3.70069e+07	3.81369e+07	0.0866442	FALSE
3.70069e+07	3.81469e+07	-3.01342	FALSE
3.70069e+07	3.81569e+07	-0.613944	FALSE
3.70069e+07	3.81669e+07	-0.874063	FALSE
3.70069e+07	3.81769e+07	1.61896	FALSE
3.70069e+07	3.81869e+07	-0.206832	FALSE
3.70069e+07	3.81969e+07	-1.45116	FALSE
3.70069e+07	3.82169e+07	0.110979	FALSE
3.70069e+07	3.82269e+07	-0.713093	FALSE
3.70069e+07	3.82369e+07	-1.42624	FALSE
3.70069e+07	3.82469e+07	2.2154	FALSE
3.70069e+07	3.82569e+07	0.32134	FALSE
3.70069e+07	3.82669e+07	-0.689973	FALSE
3.70069e+07	3.82769e+07	0.283521	FALSE
3.70069e+07	3.82869e+07	-0.115118	FALSE
3.70069e+07	3.82969e+07	0.484592	FALSE
3.70069e+07	3.83069e+07	0.0538651	FALSE
3.70069e+07	3.83169e+07	-2.88517	FALSE
3.70069e+07	3.83269e+07	-1.50533	FALSE
3.70069e+07	3.83369e+07	0.25182	FALSE
3.70069e+07	3.83469e+07	1.42547	FALSE
3.70069e+07	3.83569e+07	1.17045	FALSE
3.70069e+07	3.83669e+07	-0.950132	FALSE
3.70069e+07	3.83769e+07	1.97828	FALSE
3.70069e+07	3.83869e+07	0.523295	FALSE
3.70069e+07	3.83969e+07	-1.10642	FALSE
3.70069e+07	3.84069e+07	0.953957	FALSE
3.70069e+07	3.84169e+07	-1.26828	FALSE
3.70069e+07	3.84269e+07	-0.50247	FALSE
3.70069e+07	3.84469e+07	0.036673	FALSE
3.70069e+07	3.84569e+07	-1.6535	FALSE
3.70069e+07	3.84669e+07	-0.993889	FALSE
3.70069e+07	3.84769e+07	-1.1953	FALSE
3.70069e+07	3.85069e+07	-0.883717	FALSE
3.70069e+07	3.85369e+07	1.22544	FALSE
3.70069e+07	3.85469e+07	-0.556676	FALSE
3.70069e+07	3.85569e+07	0.618717	FALSE
3.70069e+07	3.85669e+07	-0.290334	FALSE
3.70069e+07	3.85769e+07	-0.882014	FALSE
3.70069e+07	3.85869e+07	-1.34714	FALSE
3.70069e+07	3.85969e+07	0.0772121	FALSE
3.70069e+07	3.86069e+07	0.0142324	FALSE
3.70069e+07	3.86169e+07	0.379348	FALSE
3.70069e+07	3.86269e+07	0.272954	FALSE
3.70069e+07	3.86369e+07	-1.66933	FALSE
3.70069e+07	3.86469e+07	1.79804	FALSE
3.70069e+07	3.86569e+07	-1.02189	FALSE
3.70069e+07	3.86669e+07	-0.51514	FALSE
3.70069e+07	3.86769e+07	1.71618	FALSE
3.70069e+07	3.86969e+07	1.19101	FALSE
3.70069e+07	3.87069e+07	0.0312207	FALSE
3.70069e+07	3.87169e+07	-0.0478097	FALSE
3.70069e+07	3.87269e+07	1.36454	FALSE
3.70069e+07	3.87369e+07	-0.780028	FALSE
3.70069e+07	3.87469e+07	0.86302	FALSE
3.70069e+07	3.87569e+07	-0.323031	FALSE
3.70069e+07	3.87669e+07	0.458141	FALSE
3.70069e+07	3.87769e+07	-0.703835	FALSE
3.70069e+07	3.87869e+07	1.00419	FALSE
3.70069e+07	3.88069e+07	-0.511016	FALSE
3.70069e+07	3.88169e+07	-1.79437	FALSE
3.70069e+07	3.88369e+07	-0.416728	FALSE
3.70069e+07	3.88469e+07	-1.70128	FALSE
3.70069e+07	3.88569e+07	-1.77155	FALSE
3.70069e+07	3.88669e+07	-0.35194	FALSE
3.70069e+07	3.88769e+07	0.519896	FALSE
3.70069e+07	3.88869e+07	-1.14622	FALSE
3.70069e+07	3.88969e+07	1.09923	FALSE
3.70069e+07	3.89169e+07	0.94568	FALSE
3.70069e+07	3.89269e+07	-0.474539	FALSE
3.70069e+07	3.89369e+07	-1.19734	FALSE
3.70069e+07	3.89469e+07	0.162722	FALSE
3.70069e+07	3.89569e+07	-0.859311	FALSE
3.70069e+07	3.89669e+07	-0.733465	FALSE
3.70069e+07	3.89769e+07	-0.484471	FALSE
3.70069e+07	3.89869e+07	-0.348175	FALSE
3.70069e+07	3.89969e+07	0.572039	FALSE
3.70069e+07	3.90069e+07	0.847473	FALSE
3.70069e+07	3.90169e+07	0.18315	FALSE
3.70069e+07	3.90269e+07	0.167626	FALSE
3.70069e+07	3.90369e+07	-1.09003	FALSE
3.70069e+07	3.90469e+07	-0.942677	FALSE
3.70069e+07	3.90769e+07	-1.38061	FALSE
3.70069e+07	3.90869e+07	1.26858	FALSE
3.70069e+07	3.90969e+07	0.00600255	FALSE
3.70069e+07	3.91069e+07	-1.38955	FALSE
3.70069e+07	3.91169e+07	-1.47982	FALSE
3.70069e+07	3.91269e+07	1.36979	FALSE
3.70069e+07	3.91369e+07	0.242511	FALSE
3.70069e+07	3.91469e+07	1.83791	FALSE
3.70069e+07	3.91569e+07	1.89307	FALSE
3.70069e+07	3.91669e+07	-1.03006	FALSE
3.70069e+07	3.91769e+07	0.061392	FALSE
3.70069e+07	3.92069e+07	-0.561392	FALSE
3.70069e+07	3.92169e+07	-0.490607	FALSE
3.70069e+07	3.92369e+07	-0.542223	FALSE
3.70069e+07	3.92469e+07	1.91335	FALSE
3.70069e+07	3.92569e+07	-0.38818	FALSE
3.70069e+07	3.92669e+07	0.724946	FALSE
3.70069e+07	3.92769e+07	0.0809219	FALSE
3.70069e+07	3.92869e+07	-0.480277	FALSE
3.70069e+07	3.92969e+07	0.341067	FALSE
3.70069e+07	3.93069e+07	-1.30329	FALSE
3.70069e+07	3.93169e+07	0.317285	FALSE
3.70069e+07	3.93269e+07	-0.358487	FALSE
3.70069e+07	3.93369e+07	0.337339	FALSE
3.70069e+07	3.93469e+07	-0.719647	FALSE
3.70069e+07	3.93569e+07	-1.07009	FALSE
3.70069e+07	3.93669e+07	-1.19563	FALSE
3.70069e+07	3.93769e+07	0.705517	FALSE
3.70069e+07	3.93869e+07	0.65805	FALSE
3.70069e+07	3.93969e+07	-1.09462	FALSE
3.70069e+07	3.94069e+07	1.27783	FALSE
3.70069e+07	3.94169e+07	-1.4149	FALSE
3.70069e+07	3.94269e+07	0.33997	FALSE
3.70069e+07	3.94369e+07	1.57204	FALSE
3.70069e+07	3.94469e+07	-1.3665	FALSE
3.70069e+07	3.94569e+07	1.2891	FALSE
3.70069e+07	3.94669e+07	-1.97992	FALSE
3.70069e+07	3.94769e+07	0.130647	FALSE
3.70069e+07	3.94869e+07	-1.29681	FALSE
3.70069e+07	3.95069e+07	-0.198944	FALSE
3.70069e+07	3.95169e+07	-0.0314753	FALSE
3.70069e+07	3.95269e+07	-0.922054	FALSE
3.70069e+07	3.95469e+07	-0.933221	FALSE
3.70069e+07	3.95569e+07	-0.469052	FALSE
3.70069e+07	3.95669e+07	-0.79338	FALSE
3.70069e+07	3.95769e+07	-2.11234	FALSE
3.70069e+07	3.95969e+07	-1.58925	FALSE
3.70069e+07	3.96069e+07	0.496344	FALSE
3.70069e+07	3.96169e+07	1.23238	FALSE
3.70069e+07	3.96369e+07	-0.969707	FALSE
3.70069e+07	3.96569e+07	0.0112094	FALSE
3.70069e+07	3.96669e+07	0.667695	FALSE
3.70069e+07	3.96769e+07	-1.64292	FALSE
3.70069e+07	3.96869e+07	1.49386	FALSE
3.70069e+07	3.96969e+07	0.0132743	FALSE
3.70069e+07	3.97069e+07	-0.416685	FALSE
3.70069e+07	3.97169e+07	-0.488059	FALSE
3.70069e+07	3.97269e+07	-1.08338	FALSE
3.70069e+07	3.97469e+07	-1.28711	FALSE
3.70069e+07	3.97569e+07	-1.22649	FALSE
3.70069e+07	3.97669e+07	0.280978	FALSE
3.70069e+07	3.97769e+07	-0.596495	FALSE
3.70069e+07	3.97869e+07	-0.4571	FALSE
3.70069e+07	3.97969e+07	0.00479436	FALSE
3.70069e+07	3.98169e+07	-0.845911	FALSE
3.70069e+07	3.98769e+07	-0.431898	FALSE
3.70069e+07	3.98869e+07	-0.92527	FALSE
3.70069e+07	3.98969e+07	0.0949947	FALSE
3.70069e+07	3.99069e+07	-0.167022	FALSE
3.70069e+07	3.99369e+07	-2.62247	FALSE
3.70069e+07	3.99669e+07	-0.0553988	FALSE
3.70069e+07	3.99769e+07	0.232162	FALSE
3.70069e+07	3.99969e+07	-0.983829	FALSE
3.70069e+07	4.00069e+07	0.75397	FALSE
3.70069e+07	4.00169e+07	-0.2788	FALSE
3.70069e+07	4.00269e+07	-2.1365	FALSE
3.70069e+07	4.00369e+07	-1.78757	FALSE
3.70069e+07	4.00569e+07	-1.23394	FALSE
3.70069e+07	4.00769e+07	-1.36874	FALSE
3.70069e+07	4.01069e+07	0.156748	FALSE
3.70069e+07	4.01269e+07	-0.0865987	FALSE
3.70069e+07	4.01769e+07	0.0526279	FALSE
3.70069e+07	4.01869e+07	0.959789	FALSE
3.70069e+07	4.01969e+07	-1.85009	FALSE
3.70069e+07	4.02069e+07	-2.32994	FALSE
3.70069e+07	4.02269e+07	-1.67372	FALSE
3.70069e+07	4.02369e+07	-2.76822	FALSE
3.70069e+07	4.02469e+07	-0.409517	FALSE
3.70069e+07	4.02569e+07	-3.23499	FALSE
3.70069e+07	4.02869e+07	-0.860683	FALSE
3.70069e+07	4.02969e+07	-1.12251	FALSE
3.70069e+07	4.03169e+07	0.437866	FALSE
3.70069e+07	4.03269e+07	-0.0794857	FALSE
3.70069e+07	4.03469e+07	-2.11683	FALSE
3.70069e+07	4.03569e+07	-2.04011	FALSE
3.70069e+07	4.03669e+07	0.167548	FALSE
3.70069e+07	4.03869e+07	-0.263142	FALSE
3.70069e+07	4.04069e+07	-0.428987	FALSE
3.70069e+07	4.04169e+07	-0.922325	FALSE
3.70069e+07	4.04469e+07	-2.26656	FALSE
3.70069e+07	4.04969e+07	-0.492427	FALSE
3.70069e+07	4.05069e+07	-1.57018	FALSE
3.70069e+07	4.05169e+07	-1.04673	FALSE
3.70069e+07	4.05369e+07	-1.36615	FALSE
3.70069e+07	4.05569e+07	0.296812	FALSE
3.70069e+07	4.05669e+07	-1.94612	FALSE
3.70069e+07	4.06069e+07	0.610321	FALSE
3.70069e+07	4.06169e+07	-2.50809	FALSE
3.70069e+07	4.06369e+07	-1.84777	FALSE
3.70069e+07	4.06569e+07	-0.512068	FALSE
3.70069e+07	4.06869e+07	-1.98602	FALSE
3.70069e+07	4.07269e+07	-1.54033	FALSE
3.70069e+07	4.07469e+07	-0.750302	FALSE
3.70069e+07	4.07669e+07	-1.06087	FALSE
3.70069e+07	4.07769e+07	0.506828	FALSE
3.70069e+07	4.07869e+07	-2.58772	FALSE
3.70069e+07	4.07969e+07	-2.21386	FALSE
3.70069e+07	4.08069e+07	-2.18175	FALSE
3.70069e+07	4.08169e+07	-1.81755	FALSE
3.70069e+07	4.08269e+07	-0.886823	FALSE
3.70069e+07	4.08569e+07	-0.0880465	FALSE
3.70069e+07	4.08669e+07	0.352061	FALSE
3.70069e+07	4.08869e+07	-3.1466	FALSE
3.70069e+07	4.08969e+07	-2.12394	FALSE
3.70069e+07	4.09069e+07	-0.874412	FALSE
3.70069e+07	4.09269e+07	-2.61082	FALSE
3.70069e+07	4.09669e+07	-1.01577	FALSE
3.70069e+07	4.09769e+07	-1.295	FALSE
3.70069e+07	4.09969e+07	-1.06853	FALSE
3.70069e+07	4.10169e+07	-0.909192	FALSE
3.70069e+07	4.10269e+07	-2.12275	FALSE
3.70069e+07	4.10669e+07	-1.37752	FALSE
3.70069e+07	4.10869e+07	-0.325863	FALSE
3.70069e+07	4.10969e+07	-2.42765	FALSE
3.70069e+07	4.11069e+07	-1.23381	FALSE
3.70069e+07	4.11169e+07	0.175138	FALSE
3.70069e+07	4.11269e+07	-1.99985	FALSE
3.70069e+07	4.11569e+07	-1.7136	FALSE
3.70069e+07	4.11869e+07	-0.364884	FALSE
3.70069e+07	4.11969e+07	-0.821303	FALSE
3.70069e+07	4.12169e+07	0.569461	FALSE
3.70069e+07	4.12269e+07	-2.51995	FALSE
3.70069e+07	4.12569e+07	-0.307138	FALSE
3.70069e+07	4.12769e+07	-1.2423	FALSE
3.70069e+07	4.12869e+07	-0.441196	FALSE
3.70069e+07	4.12969e+07	0.300184	FALSE
3.70069e+07	4.13069e+07	-1.75185	FALSE
3.70069e+07	4.13369e+07	-0.278824	FALSE
3.70069e+07	4.13469e+07	-0.794152	FALSE
3.70069e+07	4.13969e+07	-1.16487	FALSE
3.70069e+07	4.14169e+07	-0.439406	FALSE
3.70069e+07	4.14269e+07	-1.17041	FALSE
3.70069e+07	4.14469e+07	-0.661122	FALSE
3.70069e+07	4.14569e+07	0.608243	FALSE
3.70069e+07	4.14669e+07	-2.3203	FALSE
3.70069e+07	4.14869e+07	-2.28908	FALSE
3.70069e+07	4.14969e+07	-0.628908	FALSE
3.70069e+07	4.15069e+07	-1.68202	FALSE
3.70069e+07	4.15169e+07	-1.07178	FALSE
3.70069e+07	4.15269e+07	0.247588	FALSE
3.70069e+07	4.15369e+07	-0.568065	FALSE
3.70069e+07	4.15769e+07	0.32089	FALSE
3.70069e+07	4.15969e+07	-1.40709	FALSE
3.70069e+07	4.16369e+07	-1.64661	FALSE
3.70069e+07	4.16469e+07	-0.468221	FALSE
3.70069e+07	4.16669e+07	-0.451727	FALSE
3.70069e+07	4.16869e+07	-0.880126	FALSE
3.70069e+07	4.16969e+07	-2.4679	FALSE
3.70069e+07	4.17069e+07	-1.03724	FALSE
3.70069e+07	4.17269e+07	0.452957	FALSE
3.70069e+07	4.17569e+07	0.421675	FALSE
3.70069e+07	4.17669e+07	-1.72603	FALSE
3.70069e+07	4.17869e+07	-0.477015	FALSE
3.70069e+07	4.18069e+07	-0.0857309	FALSE
3.70069e+07	4.18169e+07	0.453196	FALSE
3.70069e+07	4.18369e+07	-0.364478	FALSE
3.70069e+07	4.18469e+07	-0.375518	FALSE
3.70069e+07	4.18769e+07	-0.574774	FALSE
3.70069e+07	4.19169e+07	-1.81402	FALSE
3.70069e+07	4.19369e+07	-0.198722	FALSE
3.70069e+07	4.19469e+07	-0.0339178	FALSE
3.70069e+07	4.19569e+07	0.728549	FALSE
3.70069e+07	4.19769e+07	0.0957904	FALSE
3.70069e+07	4.19869e+07	-1.97718	FALSE
3.70069e+07	4.20169e+07	-0.508354	FALSE
3.70069e+07	4.20269e+07	-1.41468	FALSE
3.70069e+07	4.20369e+07	0.432562	FALSE
3.70069e+07	4.20569e+07	-1.62752	FALSE
3.70069e+07	4.20869e+07	-2.16264	FALSE
3.70069e+07	4.21169e+07	-1.13838	FALSE
3.70069e+07	4.21369e+07	-0.478404	FALSE
3.70069e+07	4.21569e+07	-0.646232	FALSE
3.70069e+07	4.21669e+07	-1.04833	FALSE
3.70069e+07	4.22269e+07	-2.02436	FALSE
3.70069e+07	4.22369e+07	-0.642497	FALSE
3.70069e+07	4.22469e+07	-0.116034	FALSE
3.70069e+07	4.22869e+07	-1.76319	FALSE
3.70069e+07	4.23169e+07	-0.591786	FALSE
3.70069e+07	4.23269e+07	-1.14139	FALSE
3.70069e+07	4.23369e+07	-0.418033	FALSE
3.70069e+07	4.23469e+07	0.14329	FALSE
3.70069e+07	4.23969e+07	-0.290042	FALSE
3.70069e+07	4.24069e+07	0.187269	FALSE
3.70069e+07	4.24269e+07	-0.468307	FALSE
3.70069e+07	4.24569e+07	0.514721	FALSE
3.70069e+07	4.24669e+07	-0.578458	FALSE
3.70069e+07	4.24869e+07	0.817579	FALSE
3.70069e+07	4.25269e+07	0.268001	FALSE
3.70069e+07	4.25669e+07	0.228039	FALSE
3.70069e+07	4.25769e+07	0.520772	FALSE
3.70069e+07	4.26169e+07	-0.441254	FALSE
3.70069e+07	4.26269e+07	0.454306	FALSE
3.70069e+07	4.26369e+07	0.226893	FALSE
3.70069e+07	4.26569e+07	-2.08137	FALSE
3.70069e+07	4.26669e+07	-0.683208	FALSE
3.70069e+07	4.26769e+07	-0.833823	FALSE
3.70069e+07	4.26869e+07	-0.386793	FALSE
3.70069e+07	4.27069e+07	-1.72869	FALSE
3.70069e+07	4.27169e+07	-0.702453	FALSE
3.70069e+07	4.27269e+07	-0.879182	FALSE
3.70069e+07	4.27569e+07	-1.26933	FALSE
3.70069e+07	4.27669e+07	-1.56772	FALSE
3.70069e+07	4.27869e+07	-1.04048	FALSE
3.70069e+07	4.28069e+07	-0.160387	FALSE
3.70069e+07	4.28169e+07	-3.12069	FALSE
3.70069e+07	4.28669e+07	-1.23304	FALSE
3.70069e+07	4.28869e+07	-2.02955	FALSE
3.70069e+07	4.28969e+07	-1.26278	FALSE
3.70069e+07	4.29569e+07	-3.10047	FALSE
3.70069e+07	4.29769e+07	-2.28576	FALSE
3.70169e+07	3.70169e+07	-0.210415	FALSE
3.70169e+07	3.70269e+07	-0.185586	FALSE
3.70169e+07	3.70369e+07	0.106966	FALSE
3.70169e+07	3.70469e+07	-0.0266314	FALSE
3.70169e+07	3.70569e+07	-0.0621063	FALSE
3.70169e+07	3.70669e+07	0.408874	FALSE
3.70169e+07	3.70769e+07	0.33351	FALSE
3.70169e+07	3.70869e+07	-0.0348719	FALSE
3.70169e+07	3.70969e+07	0.32726	FALSE
3.70169e+07	3.71069e+07	-0.423485	FALSE
3.70169e+07	3.71169e+07	0.164459	FALSE
3.70169e+07	3.71269e+07	0.419777	FALSE
3.70169e+07	3.71369e+07	0.14496	FALSE
3.70169e+07	3.71469e+07	0.00264956	FALSE
3.70169e+07	3.71569e+07	-0.48114	FALSE
3.70169e+07	3.71669e+07	-0.14057	FALSE
3.70169e+07	3.71769e+07	1.32526	FALSE
3.70169e+07	3.71869e+07	-0.34747	FALSE
3.70169e+07	3.71969e+07	0.102992	FALSE
3.70169e+07	3.72069e+07	1.08708	FALSE
3.70169e+07	3.72169e+07	0.243606	FALSE
3.70169e+07	3.72269e+07	-0.268985	FALSE
3.70169e+07	3.72369e+07	0.372696	FALSE
3.70169e+07	3.72469e+07	0.156808	FALSE
3.70169e+07	3.72569e+07	0.371813	FALSE
3.70169e+07	3.72669e+07	-0.893721	FALSE
3.70169e+07	3.72769e+07	-0.134642	FALSE
3.70169e+07	3.72869e+07	0.927751	FALSE
3.70169e+07	3.72969e+07	1.84166	FALSE
3.70169e+07	3.73069e+07	0.0661712	FALSE
3.70169e+07	3.73169e+07	0.295992	FALSE
3.70169e+07	3.73269e+07	0.0635564	FALSE
3.70169e+07	3.73369e+07	0.44497	FALSE
3.70169e+07	3.73469e+07	-0.193669	FALSE
3.70169e+07	3.73569e+07	0.90553	FALSE
3.70169e+07	3.73669e+07	-0.709488	FALSE
3.70169e+07	3.73769e+07	0.953182	FALSE
3.70169e+07	3.73869e+07	-0.728973	FALSE
3.70169e+07	3.73969e+07	0.756898	FALSE
3.70169e+07	3.74169e+07	0.632124	FALSE
3.70169e+07	3.74269e+07	0.0746053	FALSE
3.70169e+07	3.74369e+07	0.106011	FALSE
3.70169e+07	3.74469e+07	-0.46017	FALSE
3.70169e+07	3.74569e+07	-0.265246	FALSE
3.70169e+07	3.74669e+07	0.604385	FALSE
3.70169e+07	3.74769e+07	0.889438	FALSE
3.70169e+07	3.74869e+07	-0.406688	FALSE
3.70169e+07	3.74969e+07	-0.540823	FALSE
3.70169e+07	3.75069e+07	0.323598	FALSE
3.70169e+07	3.75169e+07	0.418358	FALSE
3.70169e+07	3.75269e+07	0.73241	FALSE
3.70169e+07	3.75369e+07	2.01466	FALSE
3.70169e+07	3.75469e+07	-0.234265	FALSE
3.70169e+07	3.75569e+07	0.468559	FALSE
3.70169e+07	3.75669e+07	0.580468	FALSE
3.70169e+07	3.75769e+07	-0.176528	FALSE
3.70169e+07	3.75869e+07	-0.286747	FALSE
3.70169e+07	3.75969e+07	-0.20114	FALSE
3.70169e+07	3.76069e+07	0.221255	FALSE
3.70169e+07	3.76169e+07	-0.647286	FALSE
3.70169e+07	3.76269e+07	-0.148839	FALSE
3.70169e+07	3.76369e+07	-0.322641	FALSE
3.70169e+07	3.76469e+07	0.84066	FALSE
3.70169e+07	3.76569e+07	-1.29327	FALSE
3.70169e+07	3.76669e+07	0.73941	FALSE
3.70169e+07	3.76769e+07	2.53746	FALSE
3.70169e+07	3.76869e+07	0.555677	FALSE
3.70169e+07	3.76969e+07	0.193743	FALSE
3.70169e+07	3.77069e+07	-0.392705	FALSE
3.70169e+07	3.77169e+07	0.417242	FALSE
3.70169e+07	3.77269e+07	0.36403	FALSE
3.70169e+07	3.77369e+07	0.137218	FALSE
3.70169e+07	3.77469e+07	-0.733454	FALSE
3.70169e+07	3.77569e+07	0.65057	FALSE
3.70169e+07	3.77669e+07	0.552658	FALSE
3.70169e+07	3.77769e+07	1.34404	FALSE
3.70169e+07	3.77869e+07	-2.05249	FALSE
3.70169e+07	3.77969e+07	0.0174627	FALSE
3.70169e+07	3.78069e+07	0.392455	FALSE
3.70169e+07	3.78169e+07	1.10644	FALSE
3.70169e+07	3.78269e+07	0.167405	FALSE
3.70169e+07	3.78369e+07	-0.892066	FALSE
3.70169e+07	3.78469e+07	-0.725371	FALSE
3.70169e+07	3.78669e+07	0.508203	FALSE
3.70169e+07	3.78769e+07	2.2997	FALSE
3.70169e+07	3.78869e+07	1.29671	FALSE
3.70169e+07	3.78969e+07	-0.894589	FALSE
3.70169e+07	3.79069e+07	-0.0185556	FALSE
3.70169e+07	3.79169e+07	0.190018	FALSE
3.70169e+07	3.79269e+07	-0.344139	FALSE
3.70169e+07	3.79369e+07	-0.0454388	FALSE
3.70169e+07	3.79469e+07	-0.278293	FALSE
3.70169e+07	3.79669e+07	0.321168	FALSE
3.70169e+07	3.79769e+07	-0.274842	FALSE
3.70169e+07	3.79869e+07	-0.0753729	FALSE
3.70169e+07	3.79969e+07	0.612852	FALSE
3.70169e+07	3.80069e+07	1.79814	FALSE
3.70169e+07	3.80169e+07	0.587473	FALSE
3.70169e+07	3.80369e+07	0.786615	FALSE
3.70169e+07	3.80469e+07	-0.548875	FALSE
3.70169e+07	3.80569e+07	1.09317	FALSE
3.70169e+07	3.80669e+07	-1.62411	FALSE
3.70169e+07	3.80769e+07	-0.432092	FALSE
3.70169e+07	3.80869e+07	0.494824	FALSE
3.70169e+07	3.80969e+07	-1.25908	FALSE
3.70169e+07	3.81169e+07	1.3789	FALSE
3.70169e+07	3.81269e+07	-0.259158	FALSE
3.70169e+07	3.81369e+07	-0.441211	FALSE
3.70169e+07	3.81469e+07	-0.654251	FALSE
3.70169e+07	3.81569e+07	-0.361793	FALSE
3.70169e+07	3.81769e+07	-0.000433357	FALSE
3.70169e+07	3.81869e+07	0.642477	FALSE
3.70169e+07	3.81969e+07	-0.749149	FALSE
3.70169e+07	3.82169e+07	-1.24097	FALSE
3.70169e+07	3.82269e+07	0.407592	FALSE
3.70169e+07	3.82369e+07	-0.823797	FALSE
3.70169e+07	3.82569e+07	1.05826	FALSE
3.70169e+07	3.82669e+07	-0.177961	FALSE
3.70169e+07	3.82769e+07	-0.174973	FALSE
3.70169e+07	3.82869e+07	-0.144351	FALSE
3.70169e+07	3.82969e+07	-0.107616	FALSE
3.70169e+07	3.83069e+07	-0.995519	FALSE
3.70169e+07	3.83169e+07	-0.0875608	FALSE
3.70169e+07	3.83269e+07	1.14185	FALSE
3.70169e+07	3.83369e+07	-0.236416	FALSE
3.70169e+07	3.83469e+07	1.54838	FALSE
3.70169e+07	3.83569e+07	-0.0762092	FALSE
3.70169e+07	3.83669e+07	1.81296	FALSE
3.70169e+07	3.83769e+07	1.31225	FALSE
3.70169e+07	3.83869e+07	-0.984858	FALSE
3.70169e+07	3.83969e+07	-0.302974	FALSE
3.70169e+07	3.84069e+07	1.71336	FALSE
3.70169e+07	3.84169e+07	-0.698707	FALSE
3.70169e+07	3.84269e+07	1.81213	FALSE
3.70169e+07	3.84369e+07	-1.80944	FALSE
3.70169e+07	3.84469e+07	0.350764	FALSE
3.70169e+07	3.84569e+07	0.401672	FALSE
3.70169e+07	3.84669e+07	0.156241	FALSE
3.70169e+07	3.84769e+07	-0.484202	FALSE
3.70169e+07	3.84869e+07	-0.896089	FALSE
3.70169e+07	3.84969e+07	-1.99812	FALSE
3.70169e+07	3.85069e+07	-0.254064	FALSE
3.70169e+07	3.85169e+07	0.832489	FALSE
3.70169e+07	3.85269e+07	0.28967	FALSE
3.70169e+07	3.85369e+07	0.203498	FALSE
3.70169e+07	3.85469e+07	-0.772902	FALSE
3.70169e+07	3.85569e+07	-0.00904686	FALSE
3.70169e+07	3.85669e+07	-0.231439	FALSE
3.70169e+07	3.85769e+07	1.54744	FALSE
3.70169e+07	3.85869e+07	-1.46487	FALSE
3.70169e+07	3.85969e+07	-0.232485	FALSE
3.70169e+07	3.86069e+07	0.691154	FALSE
3.70169e+07	3.86169e+07	0.42605	FALSE
3.70169e+07	3.86269e+07	1.10315	FALSE
3.70169e+07	3.86369e+07	0.525238	FALSE
3.70169e+07	3.86569e+07	-1.25702	FALSE
3.70169e+07	3.86669e+07	1.81635	FALSE
3.70169e+07	3.86769e+07	-0.286814	FALSE
3.70169e+07	3.86869e+07	0.631121	FALSE
3.70169e+07	3.86969e+07	-0.536101	FALSE
3.70169e+07	3.87069e+07	-0.988717	FALSE
3.70169e+07	3.87169e+07	1.32134	FALSE
3.70169e+07	3.87269e+07	-0.478062	FALSE
3.70169e+07	3.87369e+07	1.64685	FALSE
3.70169e+07	3.87469e+07	-2.60149	FALSE
3.70169e+07	3.87569e+07	-2.45087	FALSE
3.70169e+07	3.87669e+07	0.219938	FALSE
3.70169e+07	3.87769e+07	-0.218213	FALSE
3.70169e+07	3.87869e+07	0.867192	FALSE
3.70169e+07	3.87969e+07	0.122589	FALSE
3.70169e+07	3.88069e+07	-1.71387	FALSE
3.70169e+07	3.88169e+07	-0.108198	FALSE
3.70169e+07	3.88269e+07	0.874879	FALSE
3.70169e+07	3.88369e+07	-0.0999115	FALSE
3.70169e+07	3.88469e+07	0.143685	FALSE
3.70169e+07	3.88569e+07	0.464037	FALSE
3.70169e+07	3.88669e+07	-0.559042	FALSE
3.70169e+07	3.88769e+07	-0.0844588	FALSE
3.70169e+07	3.88969e+07	-1.78206	FALSE
3.70169e+07	3.89069e+07	0.652442	FALSE
3.70169e+07	3.89169e+07	-1.42283	FALSE
3.70169e+07	3.89269e+07	-0.438891	FALSE
3.70169e+07	3.89469e+07	-0.699957	FALSE
3.70169e+07	3.89569e+07	-0.254658	FALSE
3.70169e+07	3.89669e+07	0.604184	FALSE
3.70169e+07	3.89769e+07	0.729856	FALSE
3.70169e+07	3.89969e+07	1.97315	FALSE
3.70169e+07	3.90069e+07	-3.05751	FALSE
3.70169e+07	3.90169e+07	-0.926595	FALSE
3.70169e+07	3.90269e+07	-0.429105	FALSE
3.70169e+07	3.90369e+07	-0.220108	FALSE
3.70169e+07	3.90469e+07	0.565156	FALSE
3.70169e+07	3.90569e+07	-0.402024	FALSE
3.70169e+07	3.90669e+07	1.29176	FALSE
3.70169e+07	3.90769e+07	1.09309	FALSE
3.70169e+07	3.90869e+07	-0.805269	FALSE
3.70169e+07	3.90969e+07	-0.243466	FALSE
3.70169e+07	3.91169e+07	-0.545375	FALSE
3.70169e+07	3.91269e+07	1.44636	FALSE
3.70169e+07	3.91369e+07	-0.270547	FALSE
3.70169e+07	3.91469e+07	0.464643	FALSE
3.70169e+07	3.91569e+07	0.747092	FALSE
3.70169e+07	3.91669e+07	-0.0478708	FALSE
3.70169e+07	3.91769e+07	0.610437	FALSE
3.70169e+07	3.91869e+07	0.664474	FALSE
3.70169e+07	3.91969e+07	-0.0493699	FALSE
3.70169e+07	3.92069e+07	-0.164462	FALSE
3.70169e+07	3.92169e+07	-0.501428	FALSE
3.70169e+07	3.92269e+07	-2.30469	FALSE
3.70169e+07	3.92369e+07	1.0228	FALSE
3.70169e+07	3.92469e+07	-0.496441	FALSE
3.70169e+07	3.92569e+07	-1.43899	FALSE
3.70169e+07	3.92669e+07	1.28848	FALSE
3.70169e+07	3.92769e+07	0.59858	FALSE
3.70169e+07	3.92869e+07	-0.352041	FALSE
3.70169e+07	3.92969e+07	-1.01033	FALSE
3.70169e+07	3.93069e+07	-0.782474	FALSE
3.70169e+07	3.93169e+07	-0.599845	FALSE
3.70169e+07	3.93269e+07	0.16945	FALSE
3.70169e+07	3.93369e+07	0.494938	FALSE
3.70169e+07	3.93569e+07	-1.99881	FALSE
3.70169e+07	3.93669e+07	-0.524198	FALSE
3.70169e+07	3.93769e+07	-0.800149	FALSE
3.70169e+07	3.94069e+07	0.055066	FALSE
3.70169e+07	3.94169e+07	1.04354	FALSE
3.70169e+07	3.94269e+07	-0.954795	FALSE
3.70169e+07	3.94369e+07	-1.35337	FALSE
3.70169e+07	3.94569e+07	0.723845	FALSE
3.70169e+07	3.94669e+07	-1.63105	FALSE
3.70169e+07	3.94869e+07	-0.350715	FALSE
3.70169e+07	3.95069e+07	0.227447	FALSE
3.70169e+07	3.95269e+07	-0.4727	FALSE
3.70169e+07	3.95369e+07	0.522666	FALSE
3.70169e+07	3.95469e+07	0.351255	FALSE
3.70169e+07	3.95569e+07	-0.613877	FALSE
3.70169e+07	3.95669e+07	-1.33282	FALSE
3.70169e+07	3.95769e+07	-3.5397	FALSE
3.70169e+07	3.95869e+07	1.16775	FALSE
3.70169e+07	3.95969e+07	-0.859539	FALSE
3.70169e+07	3.96069e+07	-0.457572	FALSE
3.70169e+07	3.96169e+07	-0.228822	FALSE
3.70169e+07	3.96269e+07	-1.07145	FALSE
3.70169e+07	3.96369e+07	-1.80703	FALSE
3.70169e+07	3.96569e+07	0.167237	FALSE
3.70169e+07	3.96869e+07	0.0637507	FALSE
3.70169e+07	3.96969e+07	-2.62631	FALSE
3.70169e+07	3.97069e+07	0.355121	FALSE
3.70169e+07	3.97169e+07	-2.45216	FALSE
3.70169e+07	3.97269e+07	-0.812797	FALSE
3.70169e+07	3.97369e+07	-0.954508	FALSE
3.70169e+07	3.97469e+07	-2.73585	FALSE
3.70169e+07	3.97769e+07	0.610516	FALSE
3.70169e+07	3.97869e+07	-1.22224	FALSE
3.70169e+07	3.97969e+07	0.0185333	FALSE
3.70169e+07	3.98169e+07	-0.229195	FALSE
3.70169e+07	3.98269e+07	0.129014	FALSE
3.70169e+07	3.98469e+07	-0.509531	FALSE
3.70169e+07	3.98569e+07	0.392963	FALSE
3.70169e+07	3.98669e+07	-0.612626	FALSE
3.70169e+07	3.98869e+07	-1.55406	FALSE
3.70169e+07	3.98969e+07	0.703679	FALSE
3.70169e+07	3.99069e+07	-0.443983	FALSE
3.70169e+07	3.99169e+07	-0.237665	FALSE
3.70169e+07	3.99269e+07	-1.50643	FALSE
3.70169e+07	3.99669e+07	-1.02988	FALSE
3.70169e+07	4.00069e+07	-1.12129	FALSE
3.70169e+07	4.00369e+07	-1.20084	FALSE
3.70169e+07	4.00469e+07	-2.05624	FALSE
3.70169e+07	4.00569e+07	-0.299285	FALSE
3.70169e+07	4.00669e+07	-2.02977	FALSE
3.70169e+07	4.00869e+07	-2.32778	FALSE
3.70169e+07	4.00969e+07	-1.96311	FALSE
3.70169e+07	4.01069e+07	-0.281441	FALSE
3.70169e+07	4.01169e+07	0.144463	FALSE
3.70169e+07	4.01469e+07	-0.368582	FALSE
3.70169e+07	4.01669e+07	-0.473037	FALSE
3.70169e+07	4.01769e+07	-1.88646	FALSE
3.70169e+07	4.01869e+07	-0.852957	FALSE
3.70169e+07	4.02069e+07	-0.249426	FALSE
3.70169e+07	4.02269e+07	-0.719932	FALSE
3.70169e+07	4.02369e+07	-1.54875	FALSE
3.70169e+07	4.02469e+07	-1.80763	FALSE
3.70169e+07	4.02569e+07	-0.538572	FALSE
3.70169e+07	4.02869e+07	-0.343575	FALSE
3.70169e+07	4.02969e+07	-1.09773	FALSE
3.70169e+07	4.03769e+07	-1.94863	FALSE
3.70169e+07	4.04369e+07	-1.71381	FALSE
3.70169e+07	4.04669e+07	0.41993	FALSE
3.70169e+07	4.04969e+07	-2.81627	FALSE
3.70169e+07	4.05069e+07	-0.251418	FALSE
3.70169e+07	4.05569e+07	-3.1866	FALSE
3.70169e+07	4.05869e+07	-1.97206	FALSE
3.70169e+07	4.06169e+07	-1.80441	FALSE
3.70169e+07	4.06269e+07	-2.84719	FALSE
3.70169e+07	4.06369e+07	0.0203259	FALSE
3.70169e+07	4.06569e+07	-0.34919	FALSE
3.70169e+07	4.06769e+07	-1.62554	FALSE
3.70169e+07	4.06969e+07	-3.44703	FALSE
3.70169e+07	4.07169e+07	-2.06689	FALSE
3.70169e+07	4.07469e+07	-0.0361805	FALSE
3.70169e+07	4.07569e+07	-1.04187	FALSE
3.70169e+07	4.07669e+07	-1.78851	FALSE
3.70169e+07	4.07769e+07	-1.96476	FALSE
3.70169e+07	4.08169e+07	0.523552	FALSE
3.70169e+07	4.08469e+07	-0.158589	FALSE
3.70169e+07	4.08569e+07	-1.61065	FALSE
3.70169e+07	4.08869e+07	-0.430412	FALSE
3.70169e+07	4.09069e+07	-0.452815	FALSE
3.70169e+07	4.09169e+07	-0.0226777	FALSE
3.70169e+07	4.09469e+07	-0.201708	FALSE
3.70169e+07	4.09769e+07	0.0910599	FALSE
3.70169e+07	4.09969e+07	-0.930721	FALSE
3.70169e+07	4.10069e+07	-0.290036	FALSE
3.70169e+07	4.10169e+07	-0.932073	FALSE
3.70169e+07	4.10469e+07	0.0389976	FALSE
3.70169e+07	4.10569e+07	-1.8149	FALSE
3.70169e+07	4.11069e+07	1.30111	FALSE
3.70169e+07	4.11569e+07	-2.05379	FALSE
3.70169e+07	4.11769e+07	-0.30886	FALSE
3.70169e+07	4.11869e+07	-1.3939	FALSE
3.70169e+07	4.12069e+07	0.832872	FALSE
3.70169e+07	4.12169e+07	-1.0889	FALSE
3.70169e+07	4.12569e+07	0.178555	FALSE
3.70169e+07	4.12669e+07	0.24498	FALSE
3.70169e+07	4.13069e+07	-0.311454	FALSE
3.70169e+07	4.13169e+07	-1.17687	FALSE
3.70169e+07	4.13369e+07	-0.682167	FALSE
3.70169e+07	4.13469e+07	-0.924724	FALSE
3.70169e+07	4.13669e+07	-1.82059	FALSE
3.70169e+07	4.13869e+07	-0.0655453	FALSE
3.70169e+07	4.14169e+07	1.09094	FALSE
3.70169e+07	4.14469e+07	0.388452	FALSE
3.70169e+07	4.14769e+07	-1.04052	FALSE
3.70169e+07	4.14869e+07	0.617836	FALSE
3.70169e+07	4.15169e+07	-1.5416	FALSE
3.70169e+07	4.15269e+07	-2.83228	FALSE
3.70169e+07	4.15369e+07	-1.82425	FALSE
3.70169e+07	4.15469e+07	-1.16572	FALSE
3.70169e+07	4.15769e+07	-1.68718	FALSE
3.70169e+07	4.15869e+07	-2.18356	FALSE
3.70169e+07	4.15969e+07	-0.113404	FALSE
3.70169e+07	4.16169e+07	1.21172	FALSE
3.70169e+07	4.16469e+07	-1.66305	FALSE
3.70169e+07	4.16569e+07	-1.27612	FALSE
3.70169e+07	4.16669e+07	-1.09046	FALSE
3.70169e+07	4.16769e+07	-3.20323	FALSE
3.70169e+07	4.16869e+07	-0.0257457	FALSE
3.70169e+07	4.16969e+07	-0.981869	FALSE
3.70169e+07	4.17269e+07	0.418152	FALSE
3.70169e+07	4.17369e+07	0.47053	FALSE
3.70169e+07	4.17569e+07	-2.57879	FALSE
3.70169e+07	4.17869e+07	-1.51752	FALSE
3.70169e+07	4.17969e+07	0.349476	FALSE
3.70169e+07	4.18069e+07	-0.45787	FALSE
3.70169e+07	4.18269e+07	-1.79723	FALSE
3.70169e+07	4.18369e+07	-3.2739	FALSE
3.70169e+07	4.18469e+07	-3.64944	FALSE
3.70169e+07	4.18569e+07	-0.435855	FALSE
3.70169e+07	4.18669e+07	-1.03634	FALSE
3.70169e+07	4.18869e+07	-1.50648	FALSE
3.70169e+07	4.18969e+07	0.726306	FALSE
3.70169e+07	4.19069e+07	-2.20803	FALSE
3.70169e+07	4.19269e+07	0.0818259	FALSE
3.70169e+07	4.19369e+07	0.0977382	FALSE
3.70169e+07	4.19769e+07	-0.778905	FALSE
3.70169e+07	4.19869e+07	-3.68356	FALSE
3.70169e+07	4.19969e+07	-0.695469	FALSE
3.70169e+07	4.20069e+07	-1.28583	FALSE
3.70169e+07	4.20169e+07	-0.92367	FALSE
3.70169e+07	4.20269e+07	-2.92756	FALSE
3.70169e+07	4.20369e+07	0.118018	FALSE
3.70169e+07	4.20569e+07	-2.06536	FALSE
3.70169e+07	4.20669e+07	-0.997196	FALSE
3.70169e+07	4.20869e+07	-2.06116	FALSE
3.70169e+07	4.21369e+07	-1.81492	FALSE
3.70169e+07	4.21469e+07	-0.0584481	FALSE
3.70169e+07	4.21569e+07	-0.835679	FALSE
3.70169e+07	4.21669e+07	0.0705363	FALSE
3.70169e+07	4.21769e+07	0.127475	FALSE
3.70169e+07	4.21869e+07	0.573642	FALSE
3.70169e+07	4.21969e+07	-1.88284	FALSE
3.70169e+07	4.22069e+07	-2.16596	FALSE
3.70169e+07	4.22569e+07	-0.338403	FALSE
3.70169e+07	4.22669e+07	-1.91819	FALSE
3.70169e+07	4.23069e+07	0.529209	FALSE
3.70169e+07	4.23469e+07	-1.90184	FALSE
3.70169e+07	4.23669e+07	-1.97708	FALSE
3.70169e+07	4.23869e+07	-0.831733	FALSE
3.70169e+07	4.24069e+07	-1.3021	FALSE
3.70169e+07	4.24169e+07	0.29399	FALSE
3.70169e+07	4.24269e+07	-1.10595	FALSE
3.70169e+07	4.24669e+07	0.0389818	FALSE
3.70169e+07	4.24769e+07	-0.102296	FALSE
3.70169e+07	4.25269e+07	0.464984	FALSE
3.70169e+07	4.25469e+07	-0.770896	FALSE
3.70169e+07	4.25969e+07	-0.458261	FALSE
3.70169e+07	4.26269e+07	-2.06718	FALSE
3.70169e+07	4.26369e+07	-1.75591	FALSE
3.70169e+07	4.26669e+07	-1.37462	FALSE
3.70169e+07	4.27169e+07	-0.825545	FALSE
3.70169e+07	4.27269e+07	-1.14926	FALSE
3.70169e+07	4.27569e+07	-1.4983	FALSE
3.70169e+07	4.27769e+07	-0.411131	FALSE
3.70169e+07	4.27969e+07	0.262035	FALSE
3.70169e+07	4.28469e+07	-3.37192	FALSE
3.70169e+07	4.28769e+07	0.602861	FALSE
3.70169e+07	4.28869e+07	-0.71734	FALSE
3.70169e+07	4.29169e+07	-0.78463	FALSE
3.70169e+07	4.29569e+07	-0.913472	FALSE
3.70169e+07	4.29869e+07	-1.024	FALSE
3.70169e+07	4.29969e+07	0.184961	FALSE
3.70269e+07	3.70269e+07	0.214361	FALSE
3.70269e+07	3.70369e+07	0.251694	FALSE
3.70269e+07	3.70469e+07	0.0812957	FALSE
3.70269e+07	3.70569e+07	0.168455	FALSE
3.70269e+07	3.70669e+07	-0.120656	FALSE
3.70269e+07	3.70769e+07	-0.0297211	FALSE
3.70269e+07	3.70869e+07	-0.336878	FALSE
3.70269e+07	3.70969e+07	-0.576008	FALSE
3.70269e+07	3.71069e+07	0.474508	FALSE
3.70269e+07	3.71169e+07	0.366758	FALSE
3.70269e+07	3.71269e+07	0.804502	FALSE
3.70269e+07	3.71369e+07	-0.0332341	FALSE
3.70269e+07	3.71469e+07	-0.0392121	FALSE
3.70269e+07	3.71569e+07	0.495628	FALSE
3.70269e+07	3.71669e+07	0.546888	FALSE
3.70269e+07	3.71769e+07	0.238097	FALSE
3.70269e+07	3.71869e+07	0.93514	FALSE
3.70269e+07	3.71969e+07	0.581435	FALSE
3.70269e+07	3.72069e+07	1.44085	FALSE
3.70269e+07	3.72169e+07	0.934229	FALSE
3.70269e+07	3.72269e+07	0.112802	FALSE
3.70269e+07	3.72369e+07	0.182096	FALSE
3.70269e+07	3.72469e+07	1.21578	FALSE
3.70269e+07	3.72569e+07	0.328113	FALSE
3.70269e+07	3.72669e+07	-0.293929	FALSE
3.70269e+07	3.72769e+07	0.370299	FALSE
3.70269e+07	3.72869e+07	-0.13985	FALSE
3.70269e+07	3.72969e+07	1.20309	FALSE
3.70269e+07	3.73069e+07	-0.358873	FALSE
3.70269e+07	3.73169e+07	-0.672241	FALSE
3.70269e+07	3.73269e+07	0.218115	FALSE
3.70269e+07	3.73369e+07	-0.46168	FALSE
3.70269e+07	3.73469e+07	0.0860672	FALSE
3.70269e+07	3.73569e+07	-0.444932	FALSE
3.70269e+07	3.73669e+07	-0.38699	FALSE
3.70269e+07	3.73769e+07	-0.0301446	FALSE
3.70269e+07	3.73869e+07	-0.220865	FALSE
3.70269e+07	3.73969e+07	0.940082	FALSE
3.70269e+07	3.74069e+07	0.11186	FALSE
3.70269e+07	3.74169e+07	0.84995	FALSE
3.70269e+07	3.74269e+07	0.0204445	FALSE
3.70269e+07	3.74369e+07	0.0646825	FALSE
3.70269e+07	3.74469e+07	0.00326514	FALSE
3.70269e+07	3.74569e+07	0.662209	FALSE
3.70269e+07	3.74669e+07	0.650684	FALSE
3.70269e+07	3.74769e+07	0.0390967	FALSE
3.70269e+07	3.74869e+07	0.686453	FALSE
3.70269e+07	3.74969e+07	0.0389988	FALSE
3.70269e+07	3.75069e+07	-0.565056	FALSE
3.70269e+07	3.75169e+07	-0.170383	FALSE
3.70269e+07	3.75269e+07	0.441216	FALSE
3.70269e+07	3.75369e+07	0.911209	FALSE
3.70269e+07	3.75469e+07	-0.886347	FALSE
3.70269e+07	3.75569e+07	1.86701	FALSE
3.70269e+07	3.75669e+07	-0.75107	FALSE
3.70269e+07	3.75769e+07	0.737478	FALSE
3.70269e+07	3.75869e+07	-0.227557	FALSE
3.70269e+07	3.75969e+07	-0.172835	FALSE
3.70269e+07	3.76069e+07	0.414157	FALSE
3.70269e+07	3.76169e+07	-0.508023	FALSE
3.70269e+07	3.76269e+07	0.00566288	FALSE
3.70269e+07	3.76369e+07	0.549986	FALSE
3.70269e+07	3.76469e+07	0.333261	FALSE
3.70269e+07	3.76569e+07	0.752864	FALSE
3.70269e+07	3.76669e+07	-0.639431	FALSE
3.70269e+07	3.76769e+07	0.0679961	FALSE
3.70269e+07	3.76869e+07	2.26774	FALSE
3.70269e+07	3.76969e+07	0.331834	FALSE
3.70269e+07	3.77069e+07	-0.247974	FALSE
3.70269e+07	3.77169e+07	0.705453	FALSE
3.70269e+07	3.77269e+07	0.509918	FALSE
3.70269e+07	3.77369e+07	0.593743	FALSE
3.70269e+07	3.77469e+07	0.115672	FALSE
3.70269e+07	3.77569e+07	-1.01954	FALSE
3.70269e+07	3.77669e+07	0.102332	FALSE
3.70269e+07	3.77769e+07	1.32775	FALSE
3.70269e+07	3.77869e+07	-0.278818	FALSE
3.70269e+07	3.77969e+07	1.74621	FALSE
3.70269e+07	3.78069e+07	-0.162055	FALSE
3.70269e+07	3.78169e+07	-1.57229	FALSE
3.70269e+07	3.78269e+07	0.206139	FALSE
3.70269e+07	3.78369e+07	-0.0474849	FALSE
3.70269e+07	3.78469e+07	-0.208523	FALSE
3.70269e+07	3.78569e+07	1.09052	FALSE
3.70269e+07	3.78669e+07	-0.139727	FALSE
3.70269e+07	3.78769e+07	1.26549	FALSE
3.70269e+07	3.78869e+07	0.140147	FALSE
3.70269e+07	3.78969e+07	-0.329053	FALSE
3.70269e+07	3.79069e+07	0.615929	FALSE
3.70269e+07	3.79169e+07	-0.795115	FALSE
3.70269e+07	3.79269e+07	1.0733	FALSE
3.70269e+07	3.79369e+07	1.15131	FALSE
3.70269e+07	3.79469e+07	-0.681228	FALSE
3.70269e+07	3.79569e+07	-0.130739	FALSE
3.70269e+07	3.79669e+07	0.52339	FALSE
3.70269e+07	3.79769e+07	-0.550642	FALSE
3.70269e+07	3.79869e+07	-1.63512	FALSE
3.70269e+07	3.79969e+07	0.105467	FALSE
3.70269e+07	3.80069e+07	-0.144574	FALSE
3.70269e+07	3.80169e+07	0.43988	FALSE
3.70269e+07	3.80269e+07	0.858721	FALSE
3.70269e+07	3.80369e+07	-0.601775	FALSE
3.70269e+07	3.80469e+07	-0.0877318	FALSE
3.70269e+07	3.80569e+07	0.682098	FALSE
3.70269e+07	3.80669e+07	0.788634	FALSE
3.70269e+07	3.80869e+07	1.06886	FALSE
3.70269e+07	3.80969e+07	0.461324	FALSE
3.70269e+07	3.81069e+07	0.024562	FALSE
3.70269e+07	3.81169e+07	-0.089292	FALSE
3.70269e+07	3.81269e+07	-0.370667	FALSE
3.70269e+07	3.81369e+07	-0.396316	FALSE
3.70269e+07	3.81469e+07	0.392988	FALSE
3.70269e+07	3.81569e+07	0.319333	FALSE
3.70269e+07	3.81669e+07	-0.234658	FALSE
3.70269e+07	3.81769e+07	-0.556113	FALSE
3.70269e+07	3.81869e+07	-0.145903	FALSE
3.70269e+07	3.81969e+07	0.0248074	FALSE
3.70269e+07	3.82069e+07	-1.26022	FALSE
3.70269e+07	3.82169e+07	1.2145	FALSE
3.70269e+07	3.82269e+07	0.0224272	FALSE
3.70269e+07	3.82369e+07	-1.19477	FALSE
3.70269e+07	3.82469e+07	0.198424	FALSE
3.70269e+07	3.82569e+07	-1.18291	FALSE
3.70269e+07	3.82669e+07	0.158509	FALSE
3.70269e+07	3.82769e+07	0.376716	FALSE
3.70269e+07	3.82869e+07	0.497762	FALSE
3.70269e+07	3.82969e+07	2.44318	FALSE
3.70269e+07	3.83069e+07	0.162938	FALSE
3.70269e+07	3.83169e+07	1.4971	FALSE
3.70269e+07	3.83269e+07	1.13621	FALSE
3.70269e+07	3.83369e+07	-0.0963313	FALSE
3.70269e+07	3.83469e+07	-0.0248335	FALSE
3.70269e+07	3.83569e+07	2.03908	FALSE
3.70269e+07	3.83669e+07	0.539794	FALSE
3.70269e+07	3.83769e+07	-0.032325	FALSE
3.70269e+07	3.83869e+07	-0.590676	FALSE
3.70269e+07	3.83969e+07	1.70119	FALSE
3.70269e+07	3.84069e+07	0.294239	FALSE
3.70269e+07	3.84169e+07	2.10777	FALSE
3.70269e+07	3.84269e+07	1.2518	FALSE
3.70269e+07	3.84369e+07	0.758824	FALSE
3.70269e+07	3.84469e+07	-0.0239858	FALSE
3.70269e+07	3.84569e+07	-0.369016	FALSE
3.70269e+07	3.84669e+07	0.289874	FALSE
3.70269e+07	3.84769e+07	-0.317481	FALSE
3.70269e+07	3.84869e+07	0.868069	FALSE
3.70269e+07	3.84969e+07	0.116335	FALSE
3.70269e+07	3.85069e+07	1.87841	FALSE
3.70269e+07	3.85269e+07	0.137804	FALSE
3.70269e+07	3.85369e+07	0.637419	FALSE
3.70269e+07	3.85469e+07	-0.698201	FALSE
3.70269e+07	3.85569e+07	0.892978	FALSE
3.70269e+07	3.85669e+07	0.808334	FALSE
3.70269e+07	3.85769e+07	-0.278423	FALSE
3.70269e+07	3.85869e+07	1.90978	FALSE
3.70269e+07	3.85969e+07	-0.417414	FALSE
3.70269e+07	3.86069e+07	-1.68391	FALSE
3.70269e+07	3.86169e+07	-0.249063	FALSE
3.70269e+07	3.86269e+07	-0.680722	FALSE
3.70269e+07	3.86469e+07	-1.73703	FALSE
3.70269e+07	3.86569e+07	-0.621198	FALSE
3.70269e+07	3.86669e+07	0.209678	FALSE
3.70269e+07	3.86769e+07	1.0356	FALSE
3.70269e+07	3.86869e+07	1.57153	FALSE
3.70269e+07	3.86969e+07	1.70772	FALSE
3.70269e+07	3.87069e+07	-1.08535	FALSE
3.70269e+07	3.87169e+07	0.708287	FALSE
3.70269e+07	3.87269e+07	0.0104866	FALSE
3.70269e+07	3.87369e+07	0.530198	FALSE
3.70269e+07	3.87469e+07	0.76451	FALSE
3.70269e+07	3.87569e+07	-0.0538569	FALSE
3.70269e+07	3.87669e+07	-1.7557	FALSE
3.70269e+07	3.87769e+07	1.27599	FALSE
3.70269e+07	3.87869e+07	1.35999	FALSE
3.70269e+07	3.87969e+07	-0.0954508	FALSE
3.70269e+07	3.88069e+07	-1.07415	FALSE
3.70269e+07	3.88169e+07	0.406111	FALSE
3.70269e+07	3.88269e+07	0.567574	FALSE
3.70269e+07	3.88369e+07	0.501823	FALSE
3.70269e+07	3.88469e+07	0.288403	FALSE
3.70269e+07	3.88569e+07	0.0834407	FALSE
3.70269e+07	3.88669e+07	0.85051	FALSE
3.70269e+07	3.88769e+07	-1.00988	FALSE
3.70269e+07	3.88869e+07	-1.52171	FALSE
3.70269e+07	3.88969e+07	1.27089	FALSE
3.70269e+07	3.89069e+07	-1.14328	FALSE
3.70269e+07	3.89169e+07	0.682343	FALSE
3.70269e+07	3.89369e+07	-0.565349	FALSE
3.70269e+07	3.89469e+07	1.10339	FALSE
3.70269e+07	3.89569e+07	0.274275	FALSE
3.70269e+07	3.89669e+07	-0.180812	FALSE
3.70269e+07	3.89769e+07	-0.40243	FALSE
3.70269e+07	3.89869e+07	-3.47392	FALSE
3.70269e+07	3.89969e+07	-1.87332	FALSE
3.70269e+07	3.90169e+07	-0.465014	FALSE
3.70269e+07	3.90269e+07	-2.3147	FALSE
3.70269e+07	3.90369e+07	-2.27731	FALSE
3.70269e+07	3.90469e+07	-0.984029	FALSE
3.70269e+07	3.90569e+07	0.253946	FALSE
3.70269e+07	3.90669e+07	-0.0852065	FALSE
3.70269e+07	3.90769e+07	-0.466524	FALSE
3.70269e+07	3.90869e+07	-1.37542	FALSE
3.70269e+07	3.90969e+07	-0.546412	FALSE
3.70269e+07	3.91069e+07	0.286358	FALSE
3.70269e+07	3.91169e+07	-0.174932	FALSE
3.70269e+07	3.91269e+07	0.0449147	FALSE
3.70269e+07	3.91369e+07	0.783423	FALSE
3.70269e+07	3.91469e+07	1.53899	FALSE
3.70269e+07	3.91569e+07	-0.458392	FALSE
3.70269e+07	3.91669e+07	-2.07553	FALSE
3.70269e+07	3.91769e+07	-0.229367	FALSE
3.70269e+07	3.91869e+07	-0.651849	FALSE
3.70269e+07	3.91969e+07	-1.15617	FALSE
3.70269e+07	3.92069e+07	0.788716	FALSE
3.70269e+07	3.92169e+07	1.44601	FALSE
3.70269e+07	3.92269e+07	0.187398	FALSE
3.70269e+07	3.92369e+07	-1.35347	FALSE
3.70269e+07	3.92469e+07	0.731137	FALSE
3.70269e+07	3.92569e+07	-1.27244	FALSE
3.70269e+07	3.92669e+07	1.55239	FALSE
3.70269e+07	3.92769e+07	-1.36174	FALSE
3.70269e+07	3.92869e+07	-1.05622	FALSE
3.70269e+07	3.92969e+07	-1.60821	FALSE
3.70269e+07	3.93069e+07	-0.669895	FALSE
3.70269e+07	3.93169e+07	-0.176545	FALSE
3.70269e+07	3.93269e+07	0.179549	FALSE
3.70269e+07	3.93369e+07	0.329567	FALSE
3.70269e+07	3.93469e+07	0.279396	FALSE
3.70269e+07	3.93569e+07	-0.869329	FALSE
3.70269e+07	3.93669e+07	-0.979912	FALSE
3.70269e+07	3.93769e+07	0.398957	FALSE
3.70269e+07	3.93869e+07	-0.0868451	FALSE
3.70269e+07	3.93969e+07	-1.71675	FALSE
3.70269e+07	3.94069e+07	0.0991337	FALSE
3.70269e+07	3.94169e+07	-1.65073	FALSE
3.70269e+07	3.94269e+07	0.728001	FALSE
3.70269e+07	3.94369e+07	-0.403867	FALSE
3.70269e+07	3.94469e+07	0.794484	FALSE
3.70269e+07	3.94569e+07	0.149736	FALSE
3.70269e+07	3.94769e+07	-0.802526	FALSE
3.70269e+07	3.94969e+07	-1.0982	FALSE
3.70269e+07	3.95069e+07	1.10031	FALSE
3.70269e+07	3.95269e+07	0.388099	FALSE
3.70269e+07	3.95369e+07	1.25419	FALSE
3.70269e+07	3.95469e+07	0.293364	FALSE
3.70269e+07	3.95569e+07	-2.11938	FALSE
3.70269e+07	3.95669e+07	0.050691	FALSE
3.70269e+07	3.95869e+07	0.480394	FALSE
3.70269e+07	3.95969e+07	-0.746069	FALSE
3.70269e+07	3.96069e+07	0.731709	FALSE
3.70269e+07	3.96169e+07	-0.00648538	FALSE
3.70269e+07	3.96269e+07	0.647751	FALSE
3.70269e+07	3.96369e+07	-1.19406	FALSE
3.70269e+07	3.96469e+07	-0.366881	FALSE
3.70269e+07	3.96569e+07	0.0959644	FALSE
3.70269e+07	3.96669e+07	0.468617	FALSE
3.70269e+07	3.96769e+07	0.31503	FALSE
3.70269e+07	3.96869e+07	0.0389713	FALSE
3.70269e+07	3.96969e+07	0.924667	FALSE
3.70269e+07	3.97069e+07	-0.60777	FALSE
3.70269e+07	3.97269e+07	-0.202971	FALSE
3.70269e+07	3.97369e+07	0.151065	FALSE
3.70269e+07	3.97469e+07	-1.25643	FALSE
3.70269e+07	3.97569e+07	-0.489437	FALSE
3.70269e+07	3.97669e+07	-0.681825	FALSE
3.70269e+07	3.97769e+07	-0.979776	FALSE
3.70269e+07	3.97869e+07	-0.245498	FALSE
3.70269e+07	3.97969e+07	0.205918	FALSE
3.70269e+07	3.98169e+07	0.738336	FALSE
3.70269e+07	3.98369e+07	-2.06024	FALSE
3.70269e+07	3.98469e+07	-1.13062	FALSE
3.70269e+07	3.98669e+07	0.0215359	FALSE
3.70269e+07	3.98769e+07	-0.806847	FALSE
3.70269e+07	3.98869e+07	0.449983	FALSE
3.70269e+07	3.98969e+07	0.974246	FALSE
3.70269e+07	3.99069e+07	-1.68409	FALSE
3.70269e+07	3.99169e+07	0.590671	FALSE
3.70269e+07	3.99269e+07	0.222272	FALSE
3.70269e+07	3.99369e+07	-0.684361	FALSE
3.70269e+07	3.99569e+07	-1.88376	FALSE
3.70269e+07	3.99769e+07	1.2158	FALSE
3.70269e+07	3.99869e+07	-0.243055	FALSE
3.70269e+07	4.00369e+07	-0.82545	FALSE
3.70269e+07	4.00469e+07	-0.514824	FALSE
3.70269e+07	4.00769e+07	0.369833	FALSE
3.70269e+07	4.00869e+07	0.189281	FALSE
3.70269e+07	4.01069e+07	-1.13941	FALSE
3.70269e+07	4.01669e+07	-0.460824	FALSE
3.70269e+07	4.01769e+07	-0.84508	FALSE
3.70269e+07	4.01969e+07	0.117494	FALSE
3.70269e+07	4.02269e+07	-0.397537	FALSE
3.70269e+07	4.02769e+07	-0.384188	FALSE
3.70269e+07	4.02869e+07	0.439728	FALSE
3.70269e+07	4.03269e+07	-2.74734	FALSE
3.70269e+07	4.03469e+07	-3.73102	FALSE
3.70269e+07	4.03669e+07	0.485855	FALSE
3.70269e+07	4.03869e+07	0.659337	FALSE
3.70269e+07	4.04469e+07	-0.00706372	FALSE
3.70269e+07	4.04569e+07	-1.44847	FALSE
3.70269e+07	4.04769e+07	0.0711225	FALSE
3.70269e+07	4.04869e+07	-1.59466	FALSE
3.70269e+07	4.04969e+07	-1.03648	FALSE
3.70269e+07	4.05069e+07	-2.74097	FALSE
3.70269e+07	4.05169e+07	-1.26503	FALSE
3.70269e+07	4.05369e+07	0.695668	FALSE
3.70269e+07	4.05569e+07	-0.0269598	FALSE
3.70269e+07	4.05669e+07	-0.0428439	FALSE
3.70269e+07	4.05869e+07	-2.73508	FALSE
3.70269e+07	4.06169e+07	-1.1606	FALSE
3.70269e+07	4.06869e+07	-1.11555	FALSE
3.70269e+07	4.07169e+07	-0.407794	FALSE
3.70269e+07	4.07269e+07	0.40195	FALSE
3.70269e+07	4.07869e+07	-0.926559	FALSE
3.70269e+07	4.07969e+07	-1.96737	FALSE
3.70269e+07	4.08069e+07	-0.341998	FALSE
3.70269e+07	4.08169e+07	0.823289	FALSE
3.70269e+07	4.08269e+07	-2.43811	FALSE
3.70269e+07	4.08369e+07	-0.713332	FALSE
3.70269e+07	4.08469e+07	-1.96441	FALSE
3.70269e+07	4.08569e+07	0.730697	FALSE
3.70269e+07	4.08869e+07	0.774962	FALSE
3.70269e+07	4.09169e+07	-1.47388	FALSE
3.70269e+07	4.09269e+07	-0.366701	FALSE
3.70269e+07	4.09369e+07	-2.36122	FALSE
3.70269e+07	4.09469e+07	-0.665062	FALSE
3.70269e+07	4.09569e+07	0.856344	FALSE
3.70269e+07	4.09769e+07	-0.795277	FALSE
3.70269e+07	4.10069e+07	0.602155	FALSE
3.70269e+07	4.10269e+07	-0.815608	FALSE
3.70269e+07	4.10369e+07	0.911337	FALSE
3.70269e+07	4.10769e+07	-1.50937	FALSE
3.70269e+07	4.11069e+07	-0.671488	FALSE
3.70269e+07	4.11269e+07	-1.15134	FALSE
3.70269e+07	4.11369e+07	-0.0263152	FALSE
3.70269e+07	4.11569e+07	-1.92657	FALSE
3.70269e+07	4.11669e+07	0.149968	FALSE
3.70269e+07	4.11869e+07	0.693183	FALSE
3.70269e+07	4.11969e+07	-2.38428	FALSE
3.70269e+07	4.12169e+07	0.259036	FALSE
3.70269e+07	4.12269e+07	1.32289	FALSE
3.70269e+07	4.12569e+07	1.03175	FALSE
3.70269e+07	4.12769e+07	-1.93088	FALSE
3.70269e+07	4.12869e+07	-1.29228	FALSE
3.70269e+07	4.13069e+07	0.0498857	FALSE
3.70269e+07	4.13169e+07	1.02719	FALSE
3.70269e+07	4.13269e+07	-1.42528	FALSE
3.70269e+07	4.13369e+07	0.363787	FALSE
3.70269e+07	4.13469e+07	-0.311478	FALSE
3.70269e+07	4.13569e+07	-1.8435	FALSE
3.70269e+07	4.13669e+07	0.189435	FALSE
3.70269e+07	4.13769e+07	-0.311415	FALSE
3.70269e+07	4.13869e+07	-0.119089	FALSE
3.70269e+07	4.14069e+07	0.507866	FALSE
3.70269e+07	4.14169e+07	0.598165	FALSE
3.70269e+07	4.14269e+07	-3.26288	FALSE
3.70269e+07	4.14369e+07	-2.18895	FALSE
3.70269e+07	4.14469e+07	-1.42648	FALSE
3.70269e+07	4.14669e+07	0.0690437	FALSE
3.70269e+07	4.14769e+07	0.710843	FALSE
3.70269e+07	4.15169e+07	-0.199325	FALSE
3.70269e+07	4.15369e+07	-1.21543	FALSE
3.70269e+07	4.15469e+07	-2.4579	FALSE
3.70269e+07	4.15569e+07	0.485658	FALSE
3.70269e+07	4.15669e+07	-1.24849	FALSE
3.70269e+07	4.15769e+07	0.364419	FALSE
3.70269e+07	4.15869e+07	-1.56175	FALSE
3.70269e+07	4.15969e+07	0.18813	FALSE
3.70269e+07	4.16269e+07	1.25696	FALSE
3.70269e+07	4.16769e+07	-0.746919	FALSE
3.70269e+07	4.16969e+07	-0.219653	FALSE
3.70269e+07	4.17069e+07	-1.22315	FALSE
3.70269e+07	4.17269e+07	0.566777	FALSE
3.70269e+07	4.17369e+07	-0.951811	FALSE
3.70269e+07	4.17469e+07	-0.706478	FALSE
3.70269e+07	4.17569e+07	0.0932054	FALSE
3.70269e+07	4.17769e+07	-0.0816315	FALSE
3.70269e+07	4.17969e+07	-0.166845	FALSE
3.70269e+07	4.18369e+07	-0.155294	FALSE
3.70269e+07	4.18469e+07	-1.9345	FALSE
3.70269e+07	4.18569e+07	-0.882494	FALSE
3.70269e+07	4.18669e+07	-0.924604	FALSE
3.70269e+07	4.18769e+07	-2.55405	FALSE
3.70269e+07	4.18869e+07	0.975697	FALSE
3.70269e+07	4.18969e+07	-0.298097	FALSE
3.70269e+07	4.19069e+07	0.500059	FALSE
3.70269e+07	4.19269e+07	-0.848742	FALSE
3.70269e+07	4.19369e+07	1.14465	FALSE
3.70269e+07	4.19769e+07	-0.396384	FALSE
3.70269e+07	4.20069e+07	-0.572406	FALSE
3.70269e+07	4.20169e+07	-0.819257	FALSE
3.70269e+07	4.20369e+07	-0.93889	FALSE
3.70269e+07	4.20569e+07	-1.04885	FALSE
3.70269e+07	4.20669e+07	-0.187668	FALSE
3.70269e+07	4.21069e+07	-1.42715	FALSE
3.70269e+07	4.21269e+07	-2.00759	FALSE
3.70269e+07	4.21369e+07	-0.214667	FALSE
3.70269e+07	4.21469e+07	-1.01501	FALSE
3.70269e+07	4.21669e+07	0.40946	FALSE
3.70269e+07	4.21769e+07	-2.55308	FALSE
3.70269e+07	4.22069e+07	-0.907651	FALSE
3.70269e+07	4.22269e+07	-1.81119	FALSE
3.70269e+07	4.22369e+07	-1.50995	FALSE
3.70269e+07	4.22869e+07	-1.47924	FALSE
3.70269e+07	4.22969e+07	0.343217	FALSE
3.70269e+07	4.23069e+07	-2.12756	FALSE
3.70269e+07	4.23169e+07	0.683971	FALSE
3.70269e+07	4.23269e+07	-0.856784	FALSE
3.70269e+07	4.23569e+07	0.260303	FALSE
3.70269e+07	4.23869e+07	-1.1871	FALSE
3.70269e+07	4.23969e+07	-1.04251	FALSE
3.70269e+07	4.24069e+07	-1.09745	FALSE
3.70269e+07	4.24269e+07	-1.04003	FALSE
3.70269e+07	4.24369e+07	0.16359	FALSE
3.70269e+07	4.24569e+07	-0.382099	FALSE
3.70269e+07	4.24769e+07	0.348626	FALSE
3.70269e+07	4.24869e+07	-1.00465	FALSE
3.70269e+07	4.24969e+07	0.495891	FALSE
3.70269e+07	4.25069e+07	-0.999045	FALSE
3.70269e+07	4.25169e+07	-1.0639	FALSE
3.70269e+07	4.25269e+07	-0.684224	FALSE
3.70269e+07	4.25369e+07	0.0408954	FALSE
3.70269e+07	4.25469e+07	-1.42523	FALSE
3.70269e+07	4.25769e+07	0.233666	FALSE
3.70269e+07	4.25869e+07	0.887301	FALSE
3.70269e+07	4.25969e+07	-0.945631	FALSE
3.70269e+07	4.26069e+07	-1.54257	FALSE
3.70269e+07	4.26169e+07	0.239456	FALSE
3.70269e+07	4.26269e+07	0.313386	FALSE
3.70269e+07	4.27169e+07	-1.00554	FALSE
3.70269e+07	4.27369e+07	-0.824541	FALSE
3.70269e+07	4.27769e+07	-2.04919	FALSE
3.70269e+07	4.27869e+07	0.770572	FALSE
3.70269e+07	4.27969e+07	0.385478	FALSE
3.70269e+07	4.28069e+07	-0.64244	FALSE
3.70269e+07	4.28169e+07	-0.277641	FALSE
3.70269e+07	4.28469e+07	-0.427417	FALSE
3.70269e+07	4.28569e+07	-2.1853	FALSE
3.70269e+07	4.28669e+07	-0.241877	FALSE
3.70269e+07	4.28969e+07	-1.15536	FALSE
3.70269e+07	4.29169e+07	-2.04529	FALSE
3.70269e+07	4.29269e+07	-0.628256	FALSE
3.70269e+07	4.29369e+07	0.82293	FALSE
3.70269e+07	4.29669e+07	-0.176381	FALSE
3.70269e+07	4.29869e+07	-2.01681	FALSE
3.70369e+07	3.70369e+07	0.0912037	FALSE
3.70369e+07	3.70469e+07	-0.0332142	FALSE
3.70369e+07	3.70569e+07	0.263277	FALSE
3.70369e+07	3.70669e+07	0.411796	FALSE
3.70369e+07	3.70769e+07	0.331652	FALSE
3.70369e+07	3.70869e+07	-0.0638694	FALSE
3.70369e+07	3.70969e+07	0.020889	FALSE
3.70369e+07	3.71069e+07	0.19994	FALSE
3.70369e+07	3.71169e+07	0.228624	FALSE
3.70369e+07	3.71269e+07	0.45135	FALSE
3.70369e+07	3.71369e+07	0.256484	FALSE
3.70369e+07	3.71469e+07	0.181841	FALSE
3.70369e+07	3.71569e+07	0.0784555	FALSE
3.70369e+07	3.71669e+07	0.00158699	FALSE
3.70369e+07	3.71769e+07	0.0937732	FALSE
3.70369e+07	3.71869e+07	0.860791	FALSE
3.70369e+07	3.71969e+07	-0.143141	FALSE
3.70369e+07	3.72069e+07	0.625112	FALSE
3.70369e+07	3.72169e+07	-0.418296	FALSE
3.70369e+07	3.72269e+07	0.632122	FALSE
3.70369e+07	3.72369e+07	0.295721	FALSE
3.70369e+07	3.72469e+07	0.104654	FALSE
3.70369e+07	3.72569e+07	0.920065	FALSE
3.70369e+07	3.72669e+07	-0.215245	FALSE
3.70369e+07	3.72769e+07	0.767255	FALSE
3.70369e+07	3.72869e+07	0.501353	FALSE
3.70369e+07	3.72969e+07	0.251495	FALSE
3.70369e+07	3.73069e+07	1.38953	FALSE
3.70369e+07	3.73169e+07	0.836567	FALSE
3.70369e+07	3.73269e+07	-0.0696602	FALSE
3.70369e+07	3.73369e+07	1.76444	FALSE
3.70369e+07	3.73469e+07	-0.690442	FALSE
3.70369e+07	3.73569e+07	0.442997	FALSE
3.70369e+07	3.73669e+07	-0.258297	FALSE
3.70369e+07	3.73769e+07	0.0949348	FALSE
3.70369e+07	3.73869e+07	-0.194415	FALSE
3.70369e+07	3.73969e+07	-0.0845876	FALSE
3.70369e+07	3.74069e+07	0.761477	FALSE
3.70369e+07	3.74169e+07	-0.621181	FALSE
3.70369e+07	3.74269e+07	0.401533	FALSE
3.70369e+07	3.74369e+07	-0.0443202	FALSE
3.70369e+07	3.74469e+07	0.932193	FALSE
3.70369e+07	3.74569e+07	-0.291911	FALSE
3.70369e+07	3.74669e+07	0.524724	FALSE
3.70369e+07	3.74769e+07	0.645933	FALSE
3.70369e+07	3.74869e+07	-0.458103	FALSE
3.70369e+07	3.74969e+07	-0.170496	FALSE
3.70369e+07	3.75069e+07	-0.750939	FALSE
3.70369e+07	3.75169e+07	-0.507646	FALSE
3.70369e+07	3.75269e+07	0.51899	FALSE
3.70369e+07	3.75369e+07	0.0167773	FALSE
3.70369e+07	3.75469e+07	-0.146538	FALSE
3.70369e+07	3.75569e+07	0.556776	FALSE
3.70369e+07	3.75669e+07	-0.347093	FALSE
3.70369e+07	3.75769e+07	0.0570297	FALSE
3.70369e+07	3.75869e+07	-0.206928	FALSE
3.70369e+07	3.75969e+07	-0.269874	FALSE
3.70369e+07	3.76069e+07	0.40861	FALSE
3.70369e+07	3.76169e+07	0.531884	FALSE
3.70369e+07	3.76269e+07	-0.411432	FALSE
3.70369e+07	3.76369e+07	0.356927	FALSE
3.70369e+07	3.76469e+07	0.838948	FALSE
3.70369e+07	3.76569e+07	-0.0899141	FALSE
3.70369e+07	3.76669e+07	0.0426937	FALSE
3.70369e+07	3.76769e+07	0.396046	FALSE
3.70369e+07	3.76869e+07	-0.905255	FALSE
3.70369e+07	3.76969e+07	-0.0264071	FALSE
3.70369e+07	3.77069e+07	-0.191002	FALSE
3.70369e+07	3.77169e+07	0.957899	FALSE
3.70369e+07	3.77269e+07	-0.112928	FALSE
3.70369e+07	3.77369e+07	-0.320736	FALSE
3.70369e+07	3.77469e+07	0.326687	FALSE
3.70369e+07	3.77569e+07	0.0455217	FALSE
3.70369e+07	3.77669e+07	-0.22581	FALSE
3.70369e+07	3.77769e+07	0.92722	FALSE
3.70369e+07	3.77869e+07	0.761413	FALSE
3.70369e+07	3.77969e+07	0.482899	FALSE
3.70369e+07	3.78069e+07	-0.612718	FALSE
3.70369e+07	3.78169e+07	0.885305	FALSE
3.70369e+07	3.78269e+07	-0.130857	FALSE
3.70369e+07	3.78369e+07	0.114715	FALSE
3.70369e+07	3.78469e+07	-0.674962	FALSE
3.70369e+07	3.78569e+07	1.1791	FALSE
3.70369e+07	3.78669e+07	0.237519	FALSE
3.70369e+07	3.78769e+07	-0.725398	FALSE
3.70369e+07	3.78869e+07	-0.515912	FALSE
3.70369e+07	3.78969e+07	-0.329383	FALSE
3.70369e+07	3.79069e+07	0.734284	FALSE
3.70369e+07	3.79269e+07	0.286257	FALSE
3.70369e+07	3.79369e+07	0.741213	FALSE
3.70369e+07	3.79469e+07	-0.142469	FALSE
3.70369e+07	3.79569e+07	-0.384251	FALSE
3.70369e+07	3.79769e+07	-0.0156325	FALSE
3.70369e+07	3.79869e+07	0.206391	FALSE
3.70369e+07	3.79969e+07	-0.182	FALSE
3.70369e+07	3.80069e+07	0.55206	FALSE
3.70369e+07	3.80169e+07	0.502648	FALSE
3.70369e+07	3.80269e+07	-0.992069	FALSE
3.70369e+07	3.80369e+07	-0.0403623	FALSE
3.70369e+07	3.80469e+07	-0.135777	FALSE
3.70369e+07	3.80569e+07	-1.02891	FALSE
3.70369e+07	3.80669e+07	0.407934	FALSE
3.70369e+07	3.80769e+07	0.126659	FALSE
3.70369e+07	3.80869e+07	2.34655	FALSE
3.70369e+07	3.80969e+07	1.42342	FALSE
3.70369e+07	3.81069e+07	-0.929883	FALSE
3.70369e+07	3.81169e+07	0.919549	FALSE
3.70369e+07	3.81269e+07	0.670522	FALSE
3.70369e+07	3.81369e+07	-0.667236	FALSE
3.70369e+07	3.81469e+07	0.379465	FALSE
3.70369e+07	3.81569e+07	0.620715	FALSE
3.70369e+07	3.81669e+07	-0.571594	FALSE
3.70369e+07	3.81769e+07	0.462722	FALSE
3.70369e+07	3.81869e+07	-1.5971	FALSE
3.70369e+07	3.81969e+07	0.166048	FALSE
3.70369e+07	3.82069e+07	0.132639	FALSE
3.70369e+07	3.82169e+07	-0.0331839	FALSE
3.70369e+07	3.82269e+07	-0.0811115	FALSE
3.70369e+07	3.82369e+07	-0.525236	FALSE
3.70369e+07	3.82469e+07	-0.916191	FALSE
3.70369e+07	3.82569e+07	2.55082	FALSE
3.70369e+07	3.82669e+07	0.845355	FALSE
3.70369e+07	3.82769e+07	1.86309	FALSE
3.70369e+07	3.82869e+07	0.435948	FALSE
3.70369e+07	3.82969e+07	0.861069	FALSE
3.70369e+07	3.83069e+07	1.82747	FALSE
3.70369e+07	3.83169e+07	1.34867	FALSE
3.70369e+07	3.83269e+07	-0.39522	FALSE
3.70369e+07	3.83369e+07	-0.0516388	FALSE
3.70369e+07	3.83569e+07	1.01674	FALSE
3.70369e+07	3.83669e+07	0.944939	FALSE
3.70369e+07	3.83769e+07	0.313305	FALSE
3.70369e+07	3.83869e+07	-0.175217	FALSE
3.70369e+07	3.83969e+07	0.922347	FALSE
3.70369e+07	3.84069e+07	0.274784	FALSE
3.70369e+07	3.84169e+07	-0.434596	FALSE
3.70369e+07	3.84269e+07	0.789218	FALSE
3.70369e+07	3.84369e+07	-0.131915	FALSE
3.70369e+07	3.84469e+07	0.218798	FALSE
3.70369e+07	3.84569e+07	1.23602	FALSE
3.70369e+07	3.84669e+07	0.372093	FALSE
3.70369e+07	3.84769e+07	0.574273	FALSE
3.70369e+07	3.84869e+07	-1.27462	FALSE
3.70369e+07	3.84969e+07	-0.159152	FALSE
3.70369e+07	3.85069e+07	0.265686	FALSE
3.70369e+07	3.85169e+07	-0.496446	FALSE
3.70369e+07	3.85269e+07	2.13378	FALSE
3.70369e+07	3.85369e+07	0.535048	FALSE
3.70369e+07	3.85469e+07	-1.18438	FALSE
3.70369e+07	3.85569e+07	1.29514	FALSE
3.70369e+07	3.85669e+07	-0.250425	FALSE
3.70369e+07	3.85769e+07	0.951252	FALSE
3.70369e+07	3.85869e+07	-0.0232585	FALSE
3.70369e+07	3.85969e+07	1.04102	FALSE
3.70369e+07	3.86069e+07	-1.02606	FALSE
3.70369e+07	3.86169e+07	0.191974	FALSE
3.70369e+07	3.86269e+07	0.96938	FALSE
3.70369e+07	3.86369e+07	-0.896067	FALSE
3.70369e+07	3.86469e+07	1.45805	FALSE
3.70369e+07	3.86569e+07	-0.287865	FALSE
3.70369e+07	3.86669e+07	-0.246231	FALSE
3.70369e+07	3.86769e+07	-0.223549	FALSE
3.70369e+07	3.86869e+07	-1.99398	FALSE
3.70369e+07	3.86969e+07	-0.329063	FALSE
3.70369e+07	3.87069e+07	-0.249847	FALSE
3.70369e+07	3.87169e+07	-1.81521	FALSE
3.70369e+07	3.87269e+07	-1.31001	FALSE
3.70369e+07	3.87369e+07	-0.0193727	FALSE
3.70369e+07	3.87469e+07	-0.919312	FALSE
3.70369e+07	3.87569e+07	1.08111	FALSE
3.70369e+07	3.87669e+07	-0.809626	FALSE
3.70369e+07	3.87769e+07	-0.733859	FALSE
3.70369e+07	3.87869e+07	-0.74176	FALSE
3.70369e+07	3.87969e+07	-0.604481	FALSE
3.70369e+07	3.88069e+07	-0.404889	FALSE
3.70369e+07	3.88169e+07	-0.659785	FALSE
3.70369e+07	3.88269e+07	-0.943704	FALSE
3.70369e+07	3.88369e+07	-0.583468	FALSE
3.70369e+07	3.88469e+07	-0.0797712	FALSE
3.70369e+07	3.88669e+07	-0.128724	FALSE
3.70369e+07	3.88769e+07	0.696483	FALSE
3.70369e+07	3.88869e+07	1.16943	FALSE
3.70369e+07	3.88969e+07	-0.948048	FALSE
3.70369e+07	3.89269e+07	0.810382	FALSE
3.70369e+07	3.89369e+07	0.19387	FALSE
3.70369e+07	3.89469e+07	-0.443674	FALSE
3.70369e+07	3.89569e+07	-1.01647	FALSE
3.70369e+07	3.89669e+07	1.67817	FALSE
3.70369e+07	3.89769e+07	-1.24239	FALSE
3.70369e+07	3.89869e+07	1.41256	FALSE
3.70369e+07	3.89969e+07	-1.10912	FALSE
3.70369e+07	3.90069e+07	-1.45382	FALSE
3.70369e+07	3.90169e+07	-0.362383	FALSE
3.70369e+07	3.90269e+07	-1.29595	FALSE
3.70369e+07	3.90369e+07	1.8148	FALSE
3.70369e+07	3.90469e+07	0.0299748	FALSE
3.70369e+07	3.90569e+07	0.823799	FALSE
3.70369e+07	3.90669e+07	0.573451	FALSE
3.70369e+07	3.90769e+07	-2.11217	FALSE
3.70369e+07	3.90869e+07	-0.2765	FALSE
3.70369e+07	3.90969e+07	0.456313	FALSE
3.70369e+07	3.91069e+07	-1.21384	FALSE
3.70369e+07	3.91169e+07	-1.6967	FALSE
3.70369e+07	3.91269e+07	1.90017	FALSE
3.70369e+07	3.91369e+07	1.07744	FALSE
3.70369e+07	3.91469e+07	0.316841	FALSE
3.70369e+07	3.91569e+07	1.72326	FALSE
3.70369e+07	3.91669e+07	0.781808	FALSE
3.70369e+07	3.91769e+07	-0.197402	FALSE
3.70369e+07	3.91869e+07	-0.972881	FALSE
3.70369e+07	3.91969e+07	-1.66113	FALSE
3.70369e+07	3.92069e+07	-0.24029	FALSE
3.70369e+07	3.92169e+07	0.659052	FALSE
3.70369e+07	3.92269e+07	-0.322081	FALSE
3.70369e+07	3.92369e+07	-0.0472703	FALSE
3.70369e+07	3.92469e+07	0.183599	FALSE
3.70369e+07	3.92569e+07	-1.65783	FALSE
3.70369e+07	3.92669e+07	-0.489769	FALSE
3.70369e+07	3.92769e+07	-0.541112	FALSE
3.70369e+07	3.92869e+07	-0.0932411	FALSE
3.70369e+07	3.92969e+07	1.52491	FALSE
3.70369e+07	3.93069e+07	1.47176	FALSE
3.70369e+07	3.93169e+07	1.55372	FALSE
3.70369e+07	3.93269e+07	-1.1314	FALSE
3.70369e+07	3.93369e+07	-0.132609	FALSE
3.70369e+07	3.93469e+07	0.579452	FALSE
3.70369e+07	3.93569e+07	-0.450643	FALSE
3.70369e+07	3.93669e+07	0.848914	FALSE
3.70369e+07	3.93769e+07	-0.618609	FALSE
3.70369e+07	3.93869e+07	0.0626064	FALSE
3.70369e+07	3.93969e+07	0.816045	FALSE
3.70369e+07	3.94069e+07	0.57176	FALSE
3.70369e+07	3.94169e+07	1.83641	FALSE
3.70369e+07	3.94269e+07	-0.250642	FALSE
3.70369e+07	3.94369e+07	-0.285094	FALSE
3.70369e+07	3.94469e+07	-1.07943	FALSE
3.70369e+07	3.94569e+07	-0.60553	FALSE
3.70369e+07	3.94669e+07	-0.551622	FALSE
3.70369e+07	3.94769e+07	-1.84781	FALSE
3.70369e+07	3.94869e+07	-0.498224	FALSE
3.70369e+07	3.94969e+07	-0.824739	FALSE
3.70369e+07	3.95069e+07	0.335747	FALSE
3.70369e+07	3.95169e+07	-0.23484	FALSE
3.70369e+07	3.95269e+07	0.193119	FALSE
3.70369e+07	3.95369e+07	-0.443297	FALSE
3.70369e+07	3.95469e+07	-1.0569	FALSE
3.70369e+07	3.95569e+07	1.55181	FALSE
3.70369e+07	3.95669e+07	-0.254115	FALSE
3.70369e+07	3.95769e+07	0.858213	FALSE
3.70369e+07	3.95869e+07	0.800603	FALSE
3.70369e+07	3.95969e+07	1.675	FALSE
3.70369e+07	3.96069e+07	0.839045	FALSE
3.70369e+07	3.96269e+07	1.01375	FALSE
3.70369e+07	3.96369e+07	-0.833978	FALSE
3.70369e+07	3.96669e+07	-0.574288	FALSE
3.70369e+07	3.96769e+07	-0.537526	FALSE
3.70369e+07	3.96869e+07	0.118521	FALSE
3.70369e+07	3.96969e+07	0.336988	FALSE
3.70369e+07	3.97069e+07	1.12994	FALSE
3.70369e+07	3.97169e+07	0.896183	FALSE
3.70369e+07	3.97769e+07	-1.55326	FALSE
3.70369e+07	3.97969e+07	-0.254578	FALSE
3.70369e+07	3.98069e+07	-1.71282	FALSE
3.70369e+07	3.98269e+07	-1.17337	FALSE
3.70369e+07	3.98369e+07	-0.206076	FALSE
3.70369e+07	3.98669e+07	-0.299677	FALSE
3.70369e+07	3.98769e+07	0.0205073	FALSE
3.70369e+07	3.98869e+07	-1.19201	FALSE
3.70369e+07	3.98969e+07	-1.3254	FALSE
3.70369e+07	3.99169e+07	-1.27212	FALSE
3.70369e+07	3.99469e+07	-1.07605	FALSE
3.70369e+07	3.99569e+07	-0.184554	FALSE
3.70369e+07	3.99669e+07	-0.568928	FALSE
3.70369e+07	3.99869e+07	0.884333	FALSE
3.70369e+07	4.00069e+07	-0.10375	FALSE
3.70369e+07	4.00269e+07	-1.21353	FALSE
3.70369e+07	4.00469e+07	-2.3549	FALSE
3.70369e+07	4.00569e+07	0.181449	FALSE
3.70369e+07	4.00769e+07	0.0192422	FALSE
3.70369e+07	4.00969e+07	-1.36143	FALSE
3.70369e+07	4.01269e+07	0.39821	FALSE
3.70369e+07	4.01369e+07	-2.20866	FALSE
3.70369e+07	4.01469e+07	0.526207	FALSE
3.70369e+07	4.01569e+07	-0.487261	FALSE
3.70369e+07	4.01669e+07	-0.901808	FALSE
3.70369e+07	4.01769e+07	0.690589	FALSE
3.70369e+07	4.01869e+07	0.108216	FALSE
3.70369e+07	4.02069e+07	-1.38682	FALSE
3.70369e+07	4.02169e+07	0.475323	FALSE
3.70369e+07	4.02469e+07	-0.429183	FALSE
3.70369e+07	4.02569e+07	-3.58399	FALSE
3.70369e+07	4.02669e+07	0.35153	FALSE
3.70369e+07	4.02969e+07	-0.553325	FALSE
3.70369e+07	4.03069e+07	0.0253138	FALSE
3.70369e+07	4.03169e+07	-2.10932	FALSE
3.70369e+07	4.03269e+07	-0.740356	FALSE
3.70369e+07	4.03369e+07	-1.86725	FALSE
3.70369e+07	4.03769e+07	-3.34243	FALSE
3.70369e+07	4.03869e+07	0.0854311	FALSE
3.70369e+07	4.04069e+07	-1.97345	FALSE
3.70369e+07	4.04169e+07	-0.701612	FALSE
3.70369e+07	4.04269e+07	0.615184	FALSE
3.70369e+07	4.04369e+07	-0.276596	FALSE
3.70369e+07	4.04669e+07	0.252962	FALSE
3.70369e+07	4.04769e+07	-1.97891	FALSE
3.70369e+07	4.04969e+07	0.00262002	FALSE
3.70369e+07	4.05269e+07	-0.301257	FALSE
3.70369e+07	4.05369e+07	0.429723	FALSE
3.70369e+07	4.05469e+07	-3.08648	FALSE
3.70369e+07	4.05669e+07	-2.02682	FALSE
3.70369e+07	4.05869e+07	-0.0929391	FALSE
3.70369e+07	4.06269e+07	0.897706	FALSE
3.70369e+07	4.06569e+07	-2.96911	FALSE
3.70369e+07	4.06869e+07	-0.5737	FALSE
3.70369e+07	4.06969e+07	-1.2508	FALSE
3.70369e+07	4.07069e+07	0.24318	FALSE
3.70369e+07	4.07169e+07	1.16538	FALSE
3.70369e+07	4.07269e+07	1.24532	FALSE
3.70369e+07	4.07369e+07	-0.921409	FALSE
3.70369e+07	4.07669e+07	-2.76752	FALSE
3.70369e+07	4.07769e+07	-0.550979	FALSE
3.70369e+07	4.07869e+07	0.174347	FALSE
3.70369e+07	4.07969e+07	1.53002	FALSE
3.70369e+07	4.08269e+07	-0.2989	FALSE
3.70369e+07	4.08469e+07	1.00797	FALSE
3.70369e+07	4.08569e+07	-3.77151	FALSE
3.70369e+07	4.08669e+07	-2.09062	FALSE
3.70369e+07	4.08869e+07	-0.310533	FALSE
3.70369e+07	4.08969e+07	0.0307029	FALSE
3.70369e+07	4.09069e+07	-0.335395	FALSE
3.70369e+07	4.09169e+07	-0.482338	FALSE
3.70369e+07	4.09369e+07	-0.753598	FALSE
3.70369e+07	4.09469e+07	0.00424941	FALSE
3.70369e+07	4.09569e+07	-1.00355	FALSE
3.70369e+07	4.09769e+07	-0.964647	FALSE
3.70369e+07	4.10069e+07	0.174584	FALSE
3.70369e+07	4.10269e+07	0.138534	FALSE
3.70369e+07	4.10369e+07	-1.42936	FALSE
3.70369e+07	4.10469e+07	-1.26723	FALSE
3.70369e+07	4.10869e+07	-0.505925	FALSE
3.70369e+07	4.10969e+07	-0.497351	FALSE
3.70369e+07	4.11069e+07	0.396147	FALSE
3.70369e+07	4.11169e+07	0.0400605	FALSE
3.70369e+07	4.11269e+07	-1.79889	FALSE
3.70369e+07	4.11469e+07	-0.172324	FALSE
3.70369e+07	4.11569e+07	-1.2804	FALSE
3.70369e+07	4.11769e+07	-2.17239	FALSE
3.70369e+07	4.11869e+07	0.022017	FALSE
3.70369e+07	4.12069e+07	-0.614581	FALSE
3.70369e+07	4.12169e+07	-1.28364	FALSE
3.70369e+07	4.12269e+07	-0.552316	FALSE
3.70369e+07	4.12369e+07	0.80999	FALSE
3.70369e+07	4.12569e+07	1.05004	FALSE
3.70369e+07	4.12769e+07	-0.750488	FALSE
3.70369e+07	4.12869e+07	-1.09365	FALSE
3.70369e+07	4.12969e+07	-0.122156	FALSE
3.70369e+07	4.13269e+07	-0.413795	FALSE
3.70369e+07	4.13369e+07	-0.7705	FALSE
3.70369e+07	4.13569e+07	-0.755646	FALSE
3.70369e+07	4.13769e+07	-1.04447	FALSE
3.70369e+07	4.13969e+07	-0.894577	FALSE
3.70369e+07	4.14069e+07	-1.01344	FALSE
3.70369e+07	4.14169e+07	-1.0612	FALSE
3.70369e+07	4.14269e+07	-1.10282	FALSE
3.70369e+07	4.14469e+07	-0.847543	FALSE
3.70369e+07	4.14569e+07	-1.97165	FALSE
3.70369e+07	4.14669e+07	-1.00779	FALSE
3.70369e+07	4.14769e+07	-1.92355	FALSE
3.70369e+07	4.14869e+07	-0.648598	FALSE
3.70369e+07	4.15069e+07	-2.08671	FALSE
3.70369e+07	4.15169e+07	-0.119824	FALSE
3.70369e+07	4.15269e+07	-2.68954	FALSE
3.70369e+07	4.15469e+07	-2.03807	FALSE
3.70369e+07	4.15669e+07	-2.52157	FALSE
3.70369e+07	4.15769e+07	0.727767	FALSE
3.70369e+07	4.15869e+07	-1.33787	FALSE
3.70369e+07	4.15969e+07	0.869919	FALSE
3.70369e+07	4.16069e+07	0.16225	FALSE
3.70369e+07	4.16169e+07	-1.39234	FALSE
3.70369e+07	4.16269e+07	-0.89374	FALSE
3.70369e+07	4.16369e+07	0.238388	FALSE
3.70369e+07	4.16469e+07	-1.75364	FALSE
3.70369e+07	4.16669e+07	-0.0409124	FALSE
3.70369e+07	4.16869e+07	0.241451	FALSE
3.70369e+07	4.16969e+07	-0.154475	FALSE
3.70369e+07	4.17069e+07	-1.72489	FALSE
3.70369e+07	4.17169e+07	-2.13579	FALSE
3.70369e+07	4.17269e+07	-2.07613	FALSE
3.70369e+07	4.17569e+07	-1.76257	FALSE
3.70369e+07	4.17669e+07	-0.445605	FALSE
3.70369e+07	4.17869e+07	-1.66413	FALSE
3.70369e+07	4.18069e+07	-1.22196	FALSE
3.70369e+07	4.18169e+07	-0.0925871	FALSE
3.70369e+07	4.18269e+07	-1.17469	FALSE
3.70369e+07	4.18369e+07	-1.59073	FALSE
3.70369e+07	4.18569e+07	-0.0745853	FALSE
3.70369e+07	4.18669e+07	-0.529584	FALSE
3.70369e+07	4.18769e+07	-1.35402	FALSE
3.70369e+07	4.18869e+07	-2.00399	FALSE
3.70369e+07	4.18969e+07	-2.7495	FALSE
3.70369e+07	4.19269e+07	-0.563766	FALSE
3.70369e+07	4.19369e+07	-1.17787	FALSE
3.70369e+07	4.19469e+07	-0.780097	FALSE
3.70369e+07	4.19769e+07	0.457845	FALSE
3.70369e+07	4.19969e+07	-2.74361	FALSE
3.70369e+07	4.20269e+07	-2.20411	FALSE
3.70369e+07	4.20369e+07	-1.16216	FALSE
3.70369e+07	4.20469e+07	0.741149	FALSE
3.70369e+07	4.20669e+07	0.0422346	FALSE
3.70369e+07	4.20869e+07	0.150446	FALSE
3.70369e+07	4.21169e+07	-2.13541	FALSE
3.70369e+07	4.21469e+07	0.65563	FALSE
3.70369e+07	4.21569e+07	-0.386112	FALSE
3.70369e+07	4.21669e+07	1.02816	FALSE
3.70369e+07	4.21769e+07	0.112013	FALSE
3.70369e+07	4.22469e+07	-0.285238	FALSE
3.70369e+07	4.22569e+07	-0.444757	FALSE
3.70369e+07	4.22769e+07	-1.90734	FALSE
3.70369e+07	4.22969e+07	-1.57131	FALSE
3.70369e+07	4.23469e+07	-0.727375	FALSE
3.70369e+07	4.23569e+07	0.201837	FALSE
3.70369e+07	4.23669e+07	1.0472	FALSE
3.70369e+07	4.23769e+07	-0.932092	FALSE
3.70369e+07	4.23869e+07	-0.131909	FALSE
3.70369e+07	4.24269e+07	0.0444705	FALSE
3.70369e+07	4.24569e+07	0.0720767	FALSE
3.70369e+07	4.24669e+07	0.297106	FALSE
3.70369e+07	4.24869e+07	-1.89308	FALSE
3.70369e+07	4.24969e+07	-1.95169	FALSE
3.70369e+07	4.25269e+07	-1.93668	FALSE
3.70369e+07	4.25369e+07	-2.55223	FALSE
3.70369e+07	4.25569e+07	0.0921352	FALSE
3.70369e+07	4.25769e+07	-0.455313	FALSE
3.70369e+07	4.25869e+07	-0.751019	FALSE
3.70369e+07	4.25969e+07	0.195921	FALSE
3.70369e+07	4.26169e+07	-0.676412	FALSE
3.70369e+07	4.26369e+07	-0.945385	FALSE
3.70369e+07	4.26469e+07	0.419306	FALSE
3.70369e+07	4.26569e+07	0.56133	FALSE
3.70369e+07	4.26969e+07	-0.47198	FALSE
3.70369e+07	4.27069e+07	-2.00622	FALSE
3.70369e+07	4.27169e+07	-1.94246	FALSE
3.70369e+07	4.27269e+07	-0.251689	FALSE
3.70369e+07	4.27369e+07	-0.793732	FALSE
3.70369e+07	4.27669e+07	-1.02297	FALSE
3.70369e+07	4.27869e+07	-1.30833	FALSE
3.70369e+07	4.28269e+07	-0.984297	FALSE
3.70369e+07	4.28569e+07	-1.35909	FALSE
3.70369e+07	4.28969e+07	0.69282	FALSE
3.70369e+07	4.29169e+07	-0.595504	FALSE
3.70369e+07	4.29369e+07	-0.128856	FALSE
3.70369e+07	4.29969e+07	0.667974	FALSE
3.70469e+07	3.70469e+07	0.199852	FALSE
3.70469e+07	3.70569e+07	0.202724	FALSE
3.70469e+07	3.70669e+07	0.174131	FALSE
3.70469e+07	3.70769e+07	-0.108684	FALSE
3.70469e+07	3.70869e+07	-0.269961	FALSE
3.70469e+07	3.70969e+07	0.43298	FALSE
3.70469e+07	3.71069e+07	0.0399222	FALSE
3.70469e+07	3.71169e+07	0.869029	FALSE
3.70469e+07	3.71269e+07	0.462698	FALSE
3.70469e+07	3.71369e+07	0.31354	FALSE
3.70469e+07	3.71469e+07	0.086674	FALSE
3.70469e+07	3.71569e+07	0.313208	FALSE
3.70469e+07	3.71669e+07	-0.354701	FALSE
3.70469e+07	3.71769e+07	0.721592	FALSE
3.70469e+07	3.71869e+07	0.371205	FALSE
3.70469e+07	3.71969e+07	0.226113	FALSE
3.70469e+07	3.72069e+07	0.354776	FALSE
3.70469e+07	3.72169e+07	1.37911	FALSE
3.70469e+07	3.72269e+07	0.716871	FALSE
3.70469e+07	3.72369e+07	0.408496	FALSE
3.70469e+07	3.72469e+07	-0.494497	FALSE
3.70469e+07	3.72569e+07	0.579697	FALSE
3.70469e+07	3.72669e+07	-0.112292	FALSE
3.70469e+07	3.72769e+07	0.182175	FALSE
3.70469e+07	3.72869e+07	0.0509125	FALSE
3.70469e+07	3.72969e+07	-0.112768	FALSE
3.70469e+07	3.73069e+07	-0.0082798	FALSE
3.70469e+07	3.73169e+07	1.08172	FALSE
3.70469e+07	3.73269e+07	-0.332833	FALSE
3.70469e+07	3.73369e+07	0.0330773	FALSE
3.70469e+07	3.73469e+07	-0.026004	FALSE
3.70469e+07	3.73569e+07	0.0547956	FALSE
3.70469e+07	3.73669e+07	0.0540824	FALSE
3.70469e+07	3.73769e+07	-0.33388	FALSE
3.70469e+07	3.73869e+07	0.512898	FALSE
3.70469e+07	3.73969e+07	0.249374	FALSE
3.70469e+07	3.74069e+07	-1.50341	FALSE
3.70469e+07	3.74169e+07	0.296273	FALSE
3.70469e+07	3.74269e+07	-0.107992	FALSE
3.70469e+07	3.74369e+07	0.373035	FALSE
3.70469e+07	3.74469e+07	-0.243271	FALSE
3.70469e+07	3.74569e+07	-0.101823	FALSE
3.70469e+07	3.74669e+07	-0.296887	FALSE
3.70469e+07	3.74769e+07	-0.173667	FALSE
3.70469e+07	3.74869e+07	-0.231225	FALSE
3.70469e+07	3.74969e+07	-0.471576	FALSE
3.70469e+07	3.75069e+07	-1.05728	FALSE
3.70469e+07	3.75169e+07	-0.36452	FALSE
3.70469e+07	3.75269e+07	1.24535	FALSE
3.70469e+07	3.75369e+07	0.126909	FALSE
3.70469e+07	3.75469e+07	0.601156	FALSE
3.70469e+07	3.75569e+07	-0.281382	FALSE
3.70469e+07	3.75669e+07	-0.765782	FALSE
3.70469e+07	3.75769e+07	0.363086	FALSE
3.70469e+07	3.75869e+07	0.87187	FALSE
3.70469e+07	3.75969e+07	0.384644	FALSE
3.70469e+07	3.76069e+07	0.453233	FALSE
3.70469e+07	3.76169e+07	-0.757614	FALSE
3.70469e+07	3.76269e+07	-0.211691	FALSE
3.70469e+07	3.76369e+07	0.96534	FALSE
3.70469e+07	3.76469e+07	0.579676	FALSE
3.70469e+07	3.76569e+07	-0.459672	FALSE
3.70469e+07	3.76669e+07	-0.142333	FALSE
3.70469e+07	3.76769e+07	0.499005	FALSE
3.70469e+07	3.76869e+07	0.600984	FALSE
3.70469e+07	3.76969e+07	0.550457	FALSE
3.70469e+07	3.77069e+07	-0.186344	FALSE
3.70469e+07	3.77169e+07	-0.632904	FALSE
3.70469e+07	3.77269e+07	0.486022	FALSE
3.70469e+07	3.77369e+07	0.144607	FALSE
3.70469e+07	3.77469e+07	0.647782	FALSE
3.70469e+07	3.77569e+07	-0.763066	FALSE
3.70469e+07	3.77669e+07	-0.544014	FALSE
3.70469e+07	3.77769e+07	-0.808727	FALSE
3.70469e+07	3.77869e+07	0.0903489	FALSE
3.70469e+07	3.77969e+07	1.45314	FALSE
3.70469e+07	3.78069e+07	0.54274	FALSE
3.70469e+07	3.78169e+07	0.945268	FALSE
3.70469e+07	3.78269e+07	-0.937623	FALSE
3.70469e+07	3.78369e+07	0.00962181	FALSE
3.70469e+07	3.78469e+07	-0.748551	FALSE
3.70469e+07	3.78569e+07	-0.418344	FALSE
3.70469e+07	3.78669e+07	-0.730957	FALSE
3.70469e+07	3.78769e+07	-0.114821	FALSE
3.70469e+07	3.78869e+07	0.19409	FALSE
3.70469e+07	3.78969e+07	2.52542	FALSE
3.70469e+07	3.79069e+07	0.0440877	FALSE
3.70469e+07	3.79169e+07	0.505902	FALSE
3.70469e+07	3.79269e+07	2.14456	FALSE
3.70469e+07	3.79369e+07	-0.212034	FALSE
3.70469e+07	3.79469e+07	-0.552873	FALSE
3.70469e+07	3.79569e+07	0.131866	FALSE
3.70469e+07	3.79669e+07	-0.512471	FALSE
3.70469e+07	3.79769e+07	-0.816285	FALSE
3.70469e+07	3.79869e+07	1.05944	FALSE
3.70469e+07	3.79969e+07	0.200882	FALSE
3.70469e+07	3.80069e+07	-0.573798	FALSE
3.70469e+07	3.80169e+07	-0.717025	FALSE
3.70469e+07	3.80269e+07	-0.141802	FALSE
3.70469e+07	3.80369e+07	-0.121398	FALSE
3.70469e+07	3.80469e+07	-0.184763	FALSE
3.70469e+07	3.80669e+07	-0.713987	FALSE
3.70469e+07	3.80769e+07	1.53988	FALSE
3.70469e+07	3.80869e+07	-1.29532	FALSE
3.70469e+07	3.80969e+07	-1.24815	FALSE
3.70469e+07	3.81069e+07	0.410643	FALSE
3.70469e+07	3.81169e+07	-0.428347	FALSE
3.70469e+07	3.81269e+07	0.0876869	FALSE
3.70469e+07	3.81369e+07	-0.556573	FALSE
3.70469e+07	3.81469e+07	0.203655	FALSE
3.70469e+07	3.81569e+07	0.924687	FALSE
3.70469e+07	3.81669e+07	0.407522	FALSE
3.70469e+07	3.81769e+07	1.15001	FALSE
3.70469e+07	3.81869e+07	0.517077	FALSE
3.70469e+07	3.81969e+07	0.222218	FALSE
3.70469e+07	3.82069e+07	0.0479011	FALSE
3.70469e+07	3.82169e+07	0.798411	FALSE
3.70469e+07	3.82269e+07	0.932734	FALSE
3.70469e+07	3.82369e+07	0.0400366	FALSE
3.70469e+07	3.82469e+07	0.690967	FALSE
3.70469e+07	3.82569e+07	-0.185789	FALSE
3.70469e+07	3.82669e+07	-0.333088	FALSE
3.70469e+07	3.82769e+07	-0.559579	FALSE
3.70469e+07	3.82869e+07	2.21242	FALSE
3.70469e+07	3.82969e+07	0.837532	FALSE
3.70469e+07	3.83069e+07	-0.00582105	FALSE
3.70469e+07	3.83169e+07	0.111105	FALSE
3.70469e+07	3.83269e+07	-0.408614	FALSE
3.70469e+07	3.83369e+07	0.470212	FALSE
3.70469e+07	3.83469e+07	-0.630274	FALSE
3.70469e+07	3.83569e+07	1.87444	FALSE
3.70469e+07	3.83669e+07	2.74988	FALSE
3.70469e+07	3.83769e+07	-1.91209	FALSE
3.70469e+07	3.83869e+07	0.489466	FALSE
3.70469e+07	3.83969e+07	-1.134	FALSE
3.70469e+07	3.84069e+07	-0.154892	FALSE
3.70469e+07	3.84169e+07	1.24968	FALSE
3.70469e+07	3.84269e+07	0.519431	FALSE
3.70469e+07	3.84369e+07	-0.832472	FALSE
3.70469e+07	3.84469e+07	0.457238	FALSE
3.70469e+07	3.84569e+07	0.629621	FALSE
3.70469e+07	3.84669e+07	-0.179967	FALSE
3.70469e+07	3.84769e+07	-0.193451	FALSE
3.70469e+07	3.84869e+07	-0.418253	FALSE
3.70469e+07	3.84969e+07	-0.421987	FALSE
3.70469e+07	3.85069e+07	-0.512208	FALSE
3.70469e+07	3.85269e+07	1.45466	FALSE
3.70469e+07	3.85369e+07	0.177956	FALSE
3.70469e+07	3.85469e+07	0.345803	FALSE
3.70469e+07	3.85569e+07	-0.14613	FALSE
3.70469e+07	3.85669e+07	-0.378989	FALSE
3.70469e+07	3.85769e+07	-0.187843	FALSE
3.70469e+07	3.85869e+07	-0.378798	FALSE
3.70469e+07	3.85969e+07	0.162877	FALSE
3.70469e+07	3.86069e+07	0.469394	FALSE
3.70469e+07	3.86169e+07	0.181787	FALSE
3.70469e+07	3.86269e+07	-1.16949	FALSE
3.70469e+07	3.86469e+07	-1.20051	FALSE
3.70469e+07	3.86569e+07	0.853498	FALSE
3.70469e+07	3.86669e+07	-1.72009	FALSE
3.70469e+07	3.86769e+07	0.716096	FALSE
3.70469e+07	3.86869e+07	1.54296	FALSE
3.70469e+07	3.86969e+07	-0.585497	FALSE
3.70469e+07	3.87069e+07	0.540475	FALSE
3.70469e+07	3.87169e+07	0.816786	FALSE
3.70469e+07	3.87269e+07	-0.3051	FALSE
3.70469e+07	3.87369e+07	0.538458	FALSE
3.70469e+07	3.87469e+07	-1.46659	FALSE
3.70469e+07	3.87569e+07	-3.23262	FALSE
3.70469e+07	3.87669e+07	1.83867	FALSE
3.70469e+07	3.87769e+07	1.93703	FALSE
3.70469e+07	3.87869e+07	0.569322	FALSE
3.70469e+07	3.87969e+07	-0.652924	FALSE
3.70469e+07	3.88069e+07	0.476185	FALSE
3.70469e+07	3.88269e+07	-1.99832	FALSE
3.70469e+07	3.88369e+07	1.54475	FALSE
3.70469e+07	3.88469e+07	1.33142	FALSE
3.70469e+07	3.88569e+07	-0.593886	FALSE
3.70469e+07	3.88669e+07	-0.864082	FALSE
3.70469e+07	3.88769e+07	-0.627009	FALSE
3.70469e+07	3.88869e+07	-2.19813	FALSE
3.70469e+07	3.88969e+07	-1.94775	FALSE
3.70469e+07	3.89269e+07	-0.296205	FALSE
3.70469e+07	3.89369e+07	-0.679396	FALSE
3.70469e+07	3.89469e+07	0.0974348	FALSE
3.70469e+07	3.89569e+07	-0.776998	FALSE
3.70469e+07	3.89769e+07	0.794202	FALSE
3.70469e+07	3.89869e+07	-1.82738	FALSE
3.70469e+07	3.89969e+07	0.300919	FALSE
3.70469e+07	3.90169e+07	0.807102	FALSE
3.70469e+07	3.90269e+07	0.102112	FALSE
3.70469e+07	3.90369e+07	-1.62694	FALSE
3.70469e+07	3.90469e+07	-0.666776	FALSE
3.70469e+07	3.90769e+07	0.555781	FALSE
3.70469e+07	3.91069e+07	-0.152773	FALSE
3.70469e+07	3.91169e+07	0.0415656	FALSE
3.70469e+07	3.91269e+07	-1.19266	FALSE
3.70469e+07	3.91469e+07	0.461034	FALSE
3.70469e+07	3.91569e+07	-0.687475	FALSE
3.70469e+07	3.91669e+07	-0.194321	FALSE
3.70469e+07	3.91769e+07	-0.506027	FALSE
3.70469e+07	3.91869e+07	1.2229	FALSE
3.70469e+07	3.91969e+07	-0.915692	FALSE
3.70469e+07	3.92069e+07	1.05035	FALSE
3.70469e+07	3.92169e+07	0.656207	FALSE
3.70469e+07	3.92269e+07	-0.666784	FALSE
3.70469e+07	3.92369e+07	1.36223	FALSE
3.70469e+07	3.92469e+07	-0.239335	FALSE
3.70469e+07	3.92569e+07	-1.32678	FALSE
3.70469e+07	3.92669e+07	0.295711	FALSE
3.70469e+07	3.92769e+07	0.136028	FALSE
3.70469e+07	3.92869e+07	-0.468387	FALSE
3.70469e+07	3.92969e+07	1.63551	FALSE
3.70469e+07	3.93069e+07	-0.497409	FALSE
3.70469e+07	3.93169e+07	0.216736	FALSE
3.70469e+07	3.93269e+07	1.66889	FALSE
3.70469e+07	3.93369e+07	0.414231	FALSE
3.70469e+07	3.93469e+07	-0.406061	FALSE
3.70469e+07	3.93569e+07	1.42688	FALSE
3.70469e+07	3.93669e+07	0.0902748	FALSE
3.70469e+07	3.93769e+07	-0.369064	FALSE
3.70469e+07	3.93869e+07	1.30667	FALSE
3.70469e+07	3.94069e+07	-0.983436	FALSE
3.70469e+07	3.94169e+07	-0.371193	FALSE
3.70469e+07	3.94269e+07	1.89486	FALSE
3.70469e+07	3.94369e+07	0.460624	FALSE
3.70469e+07	3.94469e+07	0.765713	FALSE
3.70469e+07	3.94569e+07	0.642556	FALSE
3.70469e+07	3.94669e+07	1.60893	FALSE
3.70469e+07	3.94769e+07	1.16885	FALSE
3.70469e+07	3.94869e+07	-0.0521033	FALSE
3.70469e+07	3.94969e+07	0.104336	FALSE
3.70469e+07	3.95069e+07	-1.31425	FALSE
3.70469e+07	3.95169e+07	-0.279301	FALSE
3.70469e+07	3.95269e+07	1.76667	FALSE
3.70469e+07	3.95369e+07	-0.720243	FALSE
3.70469e+07	3.95469e+07	1.37103	FALSE
3.70469e+07	3.95569e+07	0.326321	FALSE
3.70469e+07	3.95669e+07	1.33035	FALSE
3.70469e+07	3.95769e+07	-0.44073	FALSE
3.70469e+07	3.95869e+07	-1.01901	FALSE
3.70469e+07	3.95969e+07	-1.08209	FALSE
3.70469e+07	3.96069e+07	-0.108431	FALSE
3.70469e+07	3.96269e+07	1.76156	FALSE
3.70469e+07	3.96369e+07	0.963527	FALSE
3.70469e+07	3.96469e+07	-0.20478	FALSE
3.70469e+07	3.96569e+07	-0.271889	FALSE
3.70469e+07	3.96669e+07	1.15161	FALSE
3.70469e+07	3.96869e+07	0.890486	FALSE
3.70469e+07	3.96969e+07	0.820902	FALSE
3.70469e+07	3.97069e+07	1.18387	FALSE
3.70469e+07	3.97169e+07	0.0924821	FALSE
3.70469e+07	3.97369e+07	-1.48528	FALSE
3.70469e+07	3.97469e+07	0.642099	FALSE
3.70469e+07	3.97569e+07	0.993289	FALSE
3.70469e+07	3.97769e+07	0.678543	FALSE
3.70469e+07	3.97869e+07	-2.86548	FALSE
3.70469e+07	3.97969e+07	0.46366	FALSE
3.70469e+07	3.98069e+07	-2.03107	FALSE
3.70469e+07	3.98169e+07	0.0670997	FALSE
3.70469e+07	3.98369e+07	0.432957	FALSE
3.70469e+07	3.98469e+07	-0.588375	FALSE
3.70469e+07	3.98669e+07	0.33385	FALSE
3.70469e+07	3.98869e+07	0.979173	FALSE
3.70469e+07	3.99069e+07	0.369492	FALSE
3.70469e+07	3.99169e+07	0.817269	FALSE
3.70469e+07	3.99369e+07	-0.455895	FALSE
3.70469e+07	3.99469e+07	-2.01273	FALSE
3.70469e+07	3.99569e+07	-0.777822	FALSE
3.70469e+07	3.99769e+07	-2.00887	FALSE
[truncated: 717,417+ more rows]
