# Supplementary material for: Integrated analyses highlight interactions between the three-dimensional genome and DNA, RNA and epigenomic alterations in metastatic prostate cancer
Source: Nat Genet. 2024 Jul 17;56(8):1689–700. doi: 10.1038/s41588-024-01826-3 (PMC11319208; doi:10.1038/s41588-024-01826-3)
Supplement: Supplementary file 8 — All plotted data, split into individual sheets according to the relevant components. [file 41588_2024_1826_MOESM8_ESM.xlsx]

## Sheet: F6_A tsne
Dimension_1	Dimension_2	Subtype
-12.5282	16.9933	Broad
7.08563	-15.7001	Narrow
-10.5221	12.1553	Broad
-12.564	18.3399	Broad
-10.6647	9.51349	Broad
5.89968	-17.7667	Narrow
5.87674	-17.8763	Narrow
-12.0936	11.6067	Broad
4.21024	-10.6758	Narrow
-13.1555	13.6511	Broad
-12.1653	14.443	Broad
-8.63231	27.6677	Broad
-9.78586	26.6947	Broad
12.7326	-11.0541	Narrow
-12.3434	11.0907	Broad
-12.4614	17.433	Broad
-8.87859	26.8902	Broad
3.28527	-12.9335	Narrow
7.89168	-12.486	Narrow
2.52863	-9.72917	Narrow
-10.8508	25.4502	Broad
4.71243	-5.22697	Narrow
-11.9267	13.1091	Broad
-12.5636	15.654	Broad
6.5923	-7.64873	Narrow
7.13977	-11.4768	Narrow
8.43155	-15.289	Narrow
6.77029	-11.9958	Narrow
-10.4428	26.8952	Broad
8.10582	-17.1058	Narrow
-12.4688	18.4136	Broad
-10.5929	24.8652	Broad
0.609923	-11.8521	Narrow
0.723305	-11.8221	Narrow
7.98185	-6.16657	Narrow
-11.2162	13.7521	Broad
7.40406	-13.6474	Narrow
-10.0678	27.6734	Broad
-12.2285	12.9793	Broad
4.77083	-13.5838	Narrow
5.44672	-9.18619	Narrow
4.18692	-9.36815	Narrow
5.82015	-12.8622	Narrow
6.02688	-11.9883	Narrow
-9.21308	27.7544	Broad
-10.4007	26.439	Broad
5.80826	-15.1152	Narrow
11.652	-8.28251	Narrow
11.6183	-8.08054	Narrow
8.90916	-11.9403	Narrow
12.8305	-13.3514	Narrow
3.65291	-7.62583	Narrow
-9.87719	13.2855	Broad
10.7443	-11.3155	Narrow
4.75032	-11.8832	Narrow
10.6287	-12.908	Narrow
10.1037	-14.6215	Narrow
7.52081	-12.2185	Narrow
-11.5321	25.3444	Broad
9.20907	-13.217	Narrow
5.76775	-10.2964	Narrow
7.28823	-10.4788	Narrow
-11.0561	14.8204	Broad
7.84993	-13.2688	Narrow
4.13968	-15.8885	Narrow
6.36427	-11.1417	Narrow
8.19205	-10.9648	Narrow
-10.9409	10.4477	Broad
-11.3967	12.8016	Broad
11.8928	-15.396	Narrow
-11.3436	24.515	Broad
-11.0306	27.6666	Broad
7.01054	-9.28413	Narrow
7.04456	-14.4703	Narrow
10.1164	-17.2756	Narrow
9.64136	-10.1279	Narrow
8.75897	-8.5158	Narrow					s
2.18225	-14.8588	Narrow
8.07915	-14.7626	Narrow
-11.0454	26.3856	Broad

## Sheet: F6_B TAD_hist
subtype	locus.i	locus.j	avgCF
Broad	100.006	100.006	3.21856
Broad	100.006	100.016	4.55325
Broad	100.006	100.026	2.00499
Broad	100.006	100.036	2.25774
Broad	100.006	100.046	1.9087
Broad	100.006	100.056	1.41487
Broad	100.006	100.066	1.15598
Broad	100.006	100.076	0.95163
Broad	100.006	100.086	1.51245
Broad	100.006	100.096	1.17545
Broad	100.006	100.106	0.92271
Broad	100.006	100.116	0.825026
Broad	100.006	100.126	0.490689
Broad	100.006	100.136	0.86477
Broad	100.006	100.146	0.750999
Broad	100.006	100.156	0.700874
Broad	100.006	100.166	0.822588
Broad	100.006	100.176	0.558659
Broad	100.006	100.186	0.130046
Broad	100.006	100.196	0.280852
Broad	100.006	100.206	0.436241
Broad	100.006	100.216	0.421971
Broad	100.006	100.226	0.968239
Broad	100.006	100.236	0.398704
Broad	100.006	100.246	0.313094
Broad	100.006	100.256	0.494955
Broad	100.006	100.266	0.407518
Broad	100.006	100.276	0.333062
Broad	100.006	100.286	0.26244
Broad	100.006	100.296	0.240523
Broad	100.006	100.306	0.41037
Broad	100.006	100.316	0.235483
Broad	100.006	100.326	0.321229
Broad	100.006	100.336	0.204269
Broad	100.006	100.346	0.155392
Broad	100.006	100.356	0.12044
Broad	100.006	100.366	0.191777
Broad	100.006	100.376	0.288327
Broad	100.006	100.386	0.141203
Broad	100.006	100.396	0.245992
Broad	100.006	100.406	0.245071
Broad	100.006	100.416	0.225817
Broad	100.006	100.426	0.0657922
Broad	100.006	100.436	0.176764
Broad	100.006	100.446	0.287527
Broad	100.006	100.456	0.265589
Broad	100.006	100.466	0.251219
Broad	100.006	100.476	0.0864987
Broad	100.006	100.486	0.210591
Broad	100.006	100.496	0.245922
Broad	100.006	100.506	0.17907
Broad	100.006	100.516	0.257803
Broad	100.006	100.526	0.0384155
Broad	100.006	100.536	0.18176
Broad	100.006	100.546	0.245366
Broad	100.006	100.556	0.219615
Broad	100.006	100.566	0.188443
Broad	100.006	100.576	0.170157
Broad	100.006	100.586	0.0574637
Broad	100.006	100.596	0.0819315
Broad	100.006	100.606	0.0783986
Broad	100.006	100.616	0.117145
Broad	100.006	100.626	0.0903002
Broad	100.006	100.636	0.0348028
Broad	100.006	100.646	0.0595545
Broad	100.006	100.656	0.21985
Broad	100.006	100.666	0.139042
Broad	100.006	100.676	0.0871355
Broad	100.006	100.686	0.119201
Broad	100.006	100.696	0.082258
Broad	100.006	100.706	0.0658729
Broad	100.006	100.716	0.232326
Broad	100.006	100.726	0.0327995
Broad	100.006	100.736	0.0439564
Broad	100.006	100.746	0.0388858
Broad	100.006	100.756	0.0318708
Broad	100.006	100.766	0.0822256
Broad	100.006	100.776	0.0724242
Broad	100.006	100.786	0.0728695
Broad	100.006	100.796	0.0376575
Broad	100.006	100.806	0.110196
Broad	100.006	100.816	0.154117
Broad	100.006	100.826	0.258682
Broad	100.006	100.836	0.0820529
Broad	100.006	100.846	0.0778359
Broad	100.006	100.856	0.123618
Broad	100.006	100.866	0.0673759
Broad	100.006	100.876	0.17644
Broad	100.006	100.886	0.0977029
Broad	100.006	100.896	0.108228
Broad	100.006	100.906	0.0677213
Broad	100.006	100.916	0.196703
Broad	100.006	100.926	0.135972
Broad	100.006	100.936	0.144199
Broad	100.006	100.946	0.105953
Broad	100.006	100.956	0.102644
Broad	100.006	100.966	0.0307882
Broad	100.006	100.976	0.262291
Broad	100.006	100.986	0.0715636
Broad	100.006	100.996	0.0408616
Broad	100.006	101.006	0.166994
Broad	100.006	101.016	0.0977912
Broad	100.006	101.026	0.0850175
Broad	100.006	101.036	0.132171
Broad	100.006	101.046	0.0455281
Broad	100.006	101.056	0.115566
Broad	100.006	101.076	0.0295189
Broad	100.006	101.086	0.0832367
Broad	100.006	101.096	0.0535991
Broad	100.006	101.106	0.0264223
Broad	100.006	101.116	0.0293844
Broad	100.006	101.126	0.0898865
Broad	100.006	101.146	0.0526922
Broad	100.006	101.156	0.0292179
Broad	100.006	101.166	0.128956
Broad	100.006	101.176	0.0240244
Broad	100.006	101.186	0.0626542
Broad	100.006	101.196	0.0877467
Broad	100.006	101.206	0.0564411
Broad	100.006	101.216	0.0673065
Broad	100.006	101.236	0.11845
Broad	100.006	101.266	0.303094
Broad	100.006	101.276	0.0348276
Broad	100.006	101.286	0.023168
Broad	100.006	101.296	0.0350612
Broad	100.006	101.346	0.159053
Broad	100.006	101.356	0.0821756
Broad	100.006	101.386	0.0972164
Broad	100.006	101.396	0.0324649
Broad	100.006	101.406	0.0235883
Broad	100.006	101.416	0.0383344
Broad	100.006	101.456	0.0493213
Broad	100.006	101.486	0.0627979
Broad	100.006	101.516	0.205509
Broad	100.006	101.526	0.0422243
Broad	100.006	101.546	0.0726859
Broad	100.006	101.556	0.041099
Broad	100.006	101.606	0.0236618
Broad	100.006	101.616	0.0266015
Broad	100.006	101.626	0.0761755
Broad	100.006	101.686	0.0297963
Broad	100.006	101.706	0.044099
Broad	100.006	101.776	0.0307285
Broad	100.006	101.796	0.072674
Broad	100.006	101.806	0.0316224
Broad	100.006	101.836	0.0482779
Broad	100.006	101.846	0.0341664
Broad	100.006	101.856	0.0909136
Broad	100.006	101.876	0.0254131
Broad	100.006	102.056	0.023536
Broad	100.006	102.086	0.0682076
Broad	100.006	102.116	0.0423675
Broad	100.006	102.156	0.0288115
Broad	100.006	102.206	0.116749
Broad	100.006	102.216	0.102528
Broad	100.006	102.306	0.0262844
Broad	100.006	102.506	0.0619779
Broad	100.006	102.576	0.0370967
Broad	100.006	102.646	0.020823
Broad	100.006	102.696	0.108439
Broad	100.006	102.716	0.0303474
Broad	100.006	102.976	0.0602468
Broad	100.006	103.246	0.0753487
Broad	100.006	103.276	0.0496448
Broad	100.006	103.336	0.0448396
Broad	100.006	103.476	0.0942089
Broad	100.006	103.596	0.0306102
Broad	100.006	104.006	0.0895551
Broad	100.016	100.016	3.40713
Broad	100.016	100.026	3.6547
Broad	100.016	100.036	2.67136
Broad	100.016	100.046	2.04956
Broad	100.016	100.056	1.47861
Broad	100.016	100.066	1.13273
Broad	100.016	100.076	1.52933
Broad	100.016	100.086	1.59252
Broad	100.016	100.096	1.29119
Broad	100.016	100.106	0.763945
Broad	100.016	100.116	0.86407
Broad	100.016	100.126	0.966533
Broad	100.016	100.136	0.743179
Broad	100.016	100.146	0.4522
Broad	100.016	100.156	0.9536
Broad	100.016	100.166	0.77327
Broad	100.016	100.176	0.538112
Broad	100.016	100.186	0.460685
Broad	100.016	100.196	0.286422
Broad	100.016	100.206	0.896366
Broad	100.016	100.216	0.385407
Broad	100.016	100.226	0.629435
Broad	100.016	100.236	0.342854
Broad	100.016	100.246	0.374536
Broad	100.016	100.256	0.28687
Broad	100.016	100.266	0.49305
Broad	100.016	100.276	0.329195
Broad	100.016	100.286	0.396182
Broad	100.016	100.296	0.278093
Broad	100.016	100.306	0.247522
Broad	100.016	100.316	0.309347
Broad	100.016	100.326	0.367032
Broad	100.016	100.336	0.264985
Broad	100.016	100.346	0.270493
Broad	100.016	100.356	0.075349
Broad	100.016	100.366	0.184006
Broad	100.016	100.376	0.195632
Broad	100.016	100.386	0.0665208
Broad	100.016	100.396	0.223365
Broad	100.016	100.406	0.365631
Broad	100.016	100.416	0.109477
Broad	100.016	100.426	0.300604
Broad	100.016	100.436	0.291696
Broad	100.016	100.446	0.167616
Broad	100.016	100.456	0.109409
Broad	100.016	100.466	0.23952
Broad	100.016	100.476	0.104981
Broad	100.016	100.486	0.143169
Broad	100.016	100.496	0.189891
Broad	100.016	100.506	0.168169
Broad	100.016	100.516	0.0865124
Broad	100.016	100.526	0.0931808
Broad	100.016	100.536	0.114346
Broad	100.016	100.546	0.203876
Broad	100.016	100.556	0.157963
Broad	100.016	100.566	0.173775
Broad	100.016	100.576	0.135819
Broad	100.016	100.586	0.0760263
Broad	100.016	100.596	0.162471
Broad	100.016	100.606	0.134398
Broad	100.016	100.616	0.153304
Broad	100.016	100.626	0.0941078
Broad	100.016	100.636	0.0786218
Broad	100.016	100.646	0.137051
Broad	100.016	100.656	0.224097
Broad	100.016	100.666	0.0704967
Broad	100.016	100.676	0.173298
Broad	100.016	100.686	0.133218
Broad	100.016	100.696	0.286318
Broad	100.016	100.706	0.14911
Broad	100.016	100.716	0.14581
Broad	100.016	100.726	0.151313
Broad	100.016	100.736	0.119157
Broad	100.016	100.746	0.17917
Broad	100.016	100.756	0.192063
Broad	100.016	100.766	0.0752205
Broad	100.016	100.776	0.0267036
Broad	100.016	100.786	0.177272
Broad	100.016	100.796	0.129495
Broad	100.016	100.806	0.0559456
Broad	100.016	100.816	0.174384
Broad	100.016	100.826	0.114681
Broad	100.016	100.836	0.0405247
Broad	100.016	100.846	0.0932754
Broad	100.016	100.856	0.0925457
Broad	100.016	100.866	0.204794
Broad	100.016	100.876	0.0490887
Broad	100.016	100.886	0.171169
Broad	100.016	100.896	0.140736
Broad	100.016	100.906	0.123138
Broad	100.016	100.916	0.114226
Broad	100.016	100.926	0.151956
Broad	100.016	100.946	0.0932537
Broad	100.016	100.956	0.0288692
Broad	100.016	100.966	0.0636996
Broad	100.016	100.976	0.214687
Broad	100.016	100.986	0.0659592
Broad	100.016	100.996	0.27456
Broad	100.016	101.006	0.0415156
Broad	100.016	101.016	0.109802
Broad	100.016	101.026	0.0710138
Broad	100.016	101.036	0.0316421
Broad	100.016	101.046	0.063009
Broad	100.016	101.056	0.160674
Broad	100.016	101.066	0.0900439
Broad	100.016	101.076	0.0593893
Broad	100.016	101.086	0.0413983
Broad	100.016	101.096	0.0892419
Broad	100.016	101.106	0.0978864
Broad	100.016	101.116	0.242235
Broad	100.016	101.126	0.0905957
Broad	100.016	101.136	0.0327304
Broad	100.016	101.156	0.08083
Broad	100.016	101.176	0.0620202
Broad	100.016	101.186	0.0197215
Broad	100.016	101.206	0.0512712
Broad	100.016	101.216	0.0805838
Broad	100.016	101.236	0.0570769
Broad	100.016	101.246	0.104608
Broad	100.016	101.256	0.0419163
Broad	100.016	101.286	0.0253544
Broad	100.016	101.296	0.055771
Broad	100.016	101.306	0.0688836
Broad	100.016	101.336	0.0513972
Broad	100.016	101.356	0.0525805
Broad	100.016	101.396	0.0606353
Broad	100.016	101.436	0.0864956
Broad	100.016	101.446	0.117245
Broad	100.016	101.456	0.13193
Broad	100.016	101.506	0.0370014
Broad	100.016	101.516	0.0864146
Broad	100.016	101.536	0.0818288
Broad	100.016	101.566	0.0394344
Broad	100.016	101.576	0.0546872
Broad	100.016	101.596	0.0295014
Broad	100.016	101.616	0.0459868
Broad	100.016	101.646	0.0513873
Broad	100.016	101.656	0.0218451
Broad	100.016	101.666	0.0882881
Broad	100.016	101.676	0.0296037
Broad	100.016	101.696	0.0582919
Broad	100.016	101.706	0.0577764
Broad	100.016	101.716	0.0288556
Broad	100.016	101.736	0.0399083
Broad	100.016	101.756	0.0236796
Broad	100.016	101.766	0.0571948
Broad	100.016	101.776	0.026753
Broad	100.016	101.786	0.0361941
Broad	100.016	101.826	0.0279078
Broad	100.016	101.836	0.112927
Broad	100.016	101.846	0.0683375
Broad	100.016	101.856	0.0695615
Broad	100.016	101.866	0.0238095
Broad	100.016	101.876	0.123228
Broad	100.016	101.896	0.0466714
Broad	100.016	101.926	0.0772821
Broad	100.016	101.946	0.183594
Broad	100.016	101.966	0.0836282
Broad	100.016	101.976	0.0419255
Broad	100.016	101.996	0.0306403
Broad	100.016	102.006	0.0377637
Broad	100.016	102.016	0.181644
Broad	100.016	102.026	0.0641125
Broad	100.016	102.046	0.026298
Broad	100.016	102.056	0.019844
Broad	100.016	102.066	0.020076
Broad	100.016	102.086	0.0251018
Broad	100.016	102.136	0.0348271
Broad	100.016	102.146	0.0762904
Broad	100.016	102.176	0.0456009
Broad	100.016	102.236	0.0252029
Broad	100.016	102.246	0.082783
Broad	100.016	102.336	0.0649963
Broad	100.016	102.496	0.0236292
Broad	100.016	102.516	0.0590834
Broad	100.016	102.596	0.0697505
Broad	100.016	102.626	0.0872076
Broad	100.016	102.636	0.0984107
Broad	100.016	102.656	0.0335202
Broad	100.016	102.716	0.034779
Broad	100.016	103.066	0.0581973
Broad	100.016	103.176	0.14915
Broad	100.016	103.226	0.0425436
Broad	100.016	103.716	0.0862673
Broad	100.016	103.926	0.0350767
Broad	100.016	104.066	0.0479273
Broad	100.016	104.166	0.0615468
Broad	100.026	100.026	3.1395
Broad	100.026	100.036	4.0351
Broad	100.026	100.046	1.93529
Broad	100.026	100.056	1.46304
Broad	100.026	100.066	1.43145
Broad	100.026	100.076	1.43614
Broad	100.026	100.086	1.54513
Broad	100.026	100.096	1.09045
Broad	100.026	100.106	1.27766
Broad	100.026	100.116	0.682377
Broad	100.026	100.126	0.627727
Broad	100.026	100.136	0.737694
Broad	100.026	100.146	0.602718
Broad	100.026	100.156	0.589366
Broad	100.026	100.166	0.378408
Broad	100.026	100.176	0.515532
Broad	100.026	100.186	0.836728
Broad	100.026	100.196	0.442939
Broad	100.026	100.206	0.696853
Broad	100.026	100.216	0.353941
Broad	100.026	100.226	0.415932
Broad	100.026	100.236	0.478957
Broad	100.026	100.246	0.469331
Broad	100.026	100.256	0.489628
Broad	100.026	100.266	0.342624
Broad	100.026	100.276	0.551924
Broad	100.026	100.286	0.252009
Broad	100.026	100.296	0.362242
Broad	100.026	100.306	0.137353
Broad	100.026	100.316	0.244501
Broad	100.026	100.326	0.376869
Broad	100.026	100.336	0.181375
Broad	100.026	100.346	0.244755
Broad	100.026	100.356	0.0814966
Broad	100.026	100.366	0.141579
Broad	100.026	100.376	0.143594
Broad	100.026	100.386	0.167181
Broad	100.026	100.396	0.161481
Broad	100.026	100.406	0.128277
Broad	100.026	100.416	0.177423
Broad	100.026	100.426	0.160078
Broad	100.026	100.436	0.139955
Broad	100.026	100.446	0.213095
Broad	100.026	100.456	0.15271
Broad	100.026	100.466	0.11626
Broad	100.026	100.476	0.206856
Broad	100.026	100.486	0.247376
Broad	100.026	100.496	0.18227
Broad	100.026	100.506	0.353749
Broad	100.026	100.516	0.273773
Broad	100.026	100.526	0.269005
Broad	100.026	100.536	0.191785
Broad	100.026	100.546	0.225835
Broad	100.026	100.556	0.0718995
Broad	100.026	100.566	0.234205
Broad	100.026	100.576	0.246865
Broad	100.026	100.586	0.132788
Broad	100.026	100.596	0.162931
Broad	100.026	100.606	0.122092
Broad	100.026	100.616	0.0624635
Broad	100.026	100.626	0.0903176
Broad	100.026	100.636	0.140958
Broad	100.026	100.646	0.185181
Broad	100.026	100.656	0.0443985
Broad	100.026	100.666	0.234277
Broad	100.026	100.676	0.0667327
Broad	100.026	100.686	0.0349348
Broad	100.026	100.696	0.0415839
Broad	100.026	100.706	0.132582
Broad	100.026	100.716	0.110931
Broad	100.026	100.726	0.125729
Broad	100.026	100.736	0.0648507
Broad	100.026	100.746	0.0296978
Broad	100.026	100.756	0.0514411
Broad	100.026	100.766	0.211315
Broad	100.026	100.776	0.119603
Broad	100.026	100.806	0.0267409
Broad	100.026	100.816	0.109227
Broad	100.026	100.826	0.102666
Broad	100.026	100.836	0.217596
Broad	100.026	100.846	0.0742358
Broad	100.026	100.856	0.144028
Broad	100.026	100.866	0.0294078
Broad	100.026	100.876	0.0879107
Broad	100.026	100.886	0.105846
Broad	100.026	100.896	0.0767025
Broad	100.026	100.906	0.231695
Broad	100.026	100.916	0.136075
Broad	100.026	100.926	0.0501362
Broad	100.026	100.936	0.105104
Broad	100.026	100.946	0.14387
Broad	100.026	100.956	0.0309636
Broad	100.026	100.966	0.160521
Broad	100.026	100.976	0.213403
Broad	100.026	100.986	0.166761
Broad	100.026	100.996	0.0727913
Broad	100.026	101.006	0.0873139
Broad	100.026	101.016	0.106653
Broad	100.026	101.026	0.0497808
Broad	100.026	101.036	0.0654239
Broad	100.026	101.046	0.106633
Broad	100.026	101.056	0.120998
Broad	100.026	101.076	0.0590135
Broad	100.026	101.086	0.0818715
Broad	100.026	101.096	0.119292
Broad	100.026	101.106	0.122605
Broad	100.026	101.116	0.0526822
Broad	100.026	101.126	0.0194185
Broad	100.026	101.136	0.111234
Broad	100.026	101.146	0.0256159
Broad	100.026	101.166	0.0922661
Broad	100.026	101.196	0.140252
Broad	100.026	101.206	0.0729304
Broad	100.026	101.216	0.0285485
Broad	100.026	101.226	0.0670284
Broad	100.026	101.276	0.0317328
Broad	100.026	101.286	0.0606293
Broad	100.026	101.306	0.0306378
Broad	100.026	101.326	0.1829
Broad	100.026	101.376	0.0841023
Broad	100.026	101.416	0.231375
Broad	100.026	101.426	0.0534922
Broad	100.026	101.446	0.0244101
Broad	100.026	101.466	0.0832359
Broad	100.026	101.516	0.156536
Broad	100.026	101.526	0.0801352
Broad	100.026	101.556	0.0728046
Broad	100.026	101.576	0.0943053
Broad	100.026	101.606	0.0766253
Broad	100.026	101.616	0.0175781
Broad	100.026	101.636	0.0757662
Broad	100.026	101.646	0.0299166
Broad	100.026	101.666	0.0349608
Broad	100.026	101.676	0.125751
Broad	100.026	101.696	0.0731103
Broad	100.026	101.706	0.0231423
Broad	100.026	101.746	0.033112
Broad	100.026	101.786	0.0253979
Broad	100.026	101.806	0.0751653
Broad	100.026	101.826	0.11781
Broad	100.026	101.856	0.0406907
Broad	100.026	101.866	0.125721
Broad	100.026	101.886	0.0878382
Broad	100.026	101.896	0.0451618
Broad	100.026	101.906	0.0269076
Broad	100.026	101.916	0.0978651
Broad	100.026	101.926	0.0452709
Broad	100.026	101.966	0.026675
Broad	100.026	101.996	0.0775826
Broad	100.026	102.026	0.0249421
Broad	100.026	102.036	0.0337184
Broad	100.026	102.076	0.0550508
Broad	100.026	102.086	0.06336
Broad	100.026	102.106	0.0385893
Broad	100.026	102.146	0.0589421
Broad	100.026	102.156	0.0947927
Broad	100.026	102.226	0.0912065
Broad	100.026	102.376	0.0592557
Broad	100.026	102.426	0.0243814
Broad	100.026	102.436	0.0396043
Broad	100.026	102.646	0.0612884
Broad	100.026	102.756	0.0541016
Broad	100.026	102.936	0.0600106
Broad	100.026	103.136	0.0362551
Broad	100.026	103.436	0.0224044
Broad	100.026	103.616	0.0678891
Broad	100.026	104.266	0.0624728
Broad	100.026	104.386	0.0472662
Broad	100.036	100.036	3.39487
Broad	100.036	100.046	4.52444
Broad	100.036	100.056	1.85308
Broad	100.036	100.066	1.79862
Broad	100.036	100.076	1.68208
Broad	100.036	100.086	1.08717
Broad	100.036	100.096	1.04088
Broad	100.036	100.106	0.809649
Broad	100.036	100.116	0.93338
Broad	100.036	100.126	0.93526
Broad	100.036	100.136	0.641009
Broad	100.036	100.146	0.552377
Broad	100.036	100.156	0.63381
Broad	100.036	100.166	0.671728
Broad	100.036	100.176	0.741994
Broad	100.036	100.186	0.437581
Broad	100.036	100.196	0.587381
Broad	100.036	100.206	0.280039
Broad	100.036	100.216	0.583161
Broad	100.036	100.226	0.516914
Broad	100.036	100.236	0.284224
Broad	100.036	100.246	0.267753
Broad	100.036	100.256	0.432588
Broad	100.036	100.266	0.416905
Broad	100.036	100.276	0.469104
Broad	100.036	100.286	0.384726
Broad	100.036	100.296	0.446036
Broad	100.036	100.306	0.231347
Broad	100.036	100.316	0.111673
Broad	100.036	100.326	0.434966
Broad	100.036	100.336	0.192669
Broad	100.036	100.346	0.239666
Broad	100.036	100.356	0.203655
Broad	100.036	100.366	0.152373
Broad	100.036	100.376	0.234564
Broad	100.036	100.386	0.199881
Broad	100.036	100.396	0.231629
Broad	100.036	100.406	0.248731
Broad	100.036	100.416	0.187728
Broad	100.036	100.426	0.258081
Broad	100.036	100.436	0.145421
Broad	100.036	100.446	0.258968
Broad	100.036	100.456	0.163899
Broad	100.036	100.466	0.153549
Broad	100.036	100.476	0.244216
Broad	100.036	100.486	0.301061
Broad	100.036	100.496	0.141662
Broad	100.036	100.506	0.0525106
Broad	100.036	100.516	0.158206
Broad	100.036	100.526	0.202973
Broad	100.036	100.536	0.249143
Broad	100.036	100.546	0.333305
Broad	100.036	100.556	0.103195
Broad	100.036	100.566	0.145244
Broad	100.036	100.576	0.172852
Broad	100.036	100.586	0.0872144
Broad	100.036	100.596	0.107811
Broad	100.036	100.606	0.0473987
Broad	100.036	100.616	0.0684184
Broad	100.036	100.626	0.0336365
Broad	100.036	100.636	0.117878
Broad	100.036	100.646	0.244131
Broad	100.036	100.656	0.169098
Broad	100.036	100.666	0.111837
Broad	100.036	100.676	0.225997
Broad	100.036	100.686	0.030187
Broad	100.036	100.696	0.151611
Broad	100.036	100.706	0.0315686
Broad	100.036	100.716	0.0457811
Broad	100.036	100.726	0.233479
Broad	100.036	100.736	0.0233552
Broad	100.036	100.746	0.0994449
Broad	100.036	100.756	0.133991
Broad	100.036	100.766	0.106137
Broad	100.036	100.786	0.281174
Broad	100.036	100.796	0.0674545
Broad	100.036	100.806	0.0675401
Broad	100.036	100.816	0.0399465
Broad	100.036	100.826	0.126467
Broad	100.036	100.836	0.169515
Broad	100.036	100.846	0.144201
Broad	100.036	100.856	0.0245007
Broad	100.036	100.866	0.0943661
Broad	100.036	100.876	0.124556
Broad	100.036	100.886	0.116823
Broad	100.036	100.896	0.0694873
Broad	100.036	100.906	0.181052
Broad	100.036	100.916	0.117058
Broad	100.036	100.926	0.0521621
Broad	100.036	100.936	0.144172
Broad	100.036	100.946	0.0272019
Broad	100.036	100.956	0.125159
Broad	100.036	100.966	0.101921
Broad	100.036	100.976	0.026728
Broad	100.036	100.986	0.275645
Broad	100.036	100.996	0.0896471
Broad	100.036	101.006	0.178411
Broad	100.036	101.016	0.154054
Broad	100.036	101.026	0.109489
Broad	100.036	101.036	0.0589915
Broad	100.036	101.046	0.0468121
Broad	100.036	101.056	0.0428699
Broad	100.036	101.066	0.0477167
Broad	100.036	101.076	0.0847798
Broad	100.036	101.086	0.0557197
Broad	100.036	101.106	0.0225676
Broad	100.036	101.116	0.0948064
Broad	100.036	101.126	0.0740078
Broad	100.036	101.146	0.139097
Broad	100.036	101.156	0.0728899
Broad	100.036	101.186	0.0311483
Broad	100.036	101.196	0.031493
Broad	100.036	101.206	0.0694439
Broad	100.036	101.216	0.0881569
Broad	100.036	101.236	0.0655555
Broad	100.036	101.246	0.0892071
Broad	100.036	101.256	0.0840344
Broad	100.036	101.276	0.0999119
Broad	100.036	101.286	0.0855365
Broad	100.036	101.296	0.0482849
Broad	100.036	101.306	0.0874933
Broad	100.036	101.326	0.101621
Broad	100.036	101.346	0.0796398
Broad	100.036	101.356	0.0245092
Broad	100.036	101.376	0.0221117
Broad	100.036	101.386	0.0908837
Broad	100.036	101.396	0.0251069
Broad	100.036	101.406	0.12008
Broad	100.036	101.426	0.0837666
Broad	100.036	101.436	0.0932381
Broad	100.036	101.466	0.0536193
Broad	100.036	101.476	0.0271361
Broad	100.036	101.496	0.130796
Broad	100.036	101.516	0.0900942
Broad	100.036	101.526	0.0256317
Broad	100.036	101.536	0.0346047
Broad	100.036	101.556	0.106301
Broad	100.036	101.586	0.0717628
Broad	100.036	101.596	0.0763403
Broad	100.036	101.606	0.0671809
Broad	100.036	101.616	0.047063
Broad	100.036	101.646	0.0871862
Broad	100.036	101.656	0.022823
Broad	100.036	101.686	0.0538295
Broad	100.036	101.706	0.0295902
Broad	100.036	101.716	0.0480878
Broad	100.036	101.726	0.0530355
Broad	100.036	101.736	0.123636
Broad	100.036	101.746	0.0629823
Broad	100.036	101.756	0.101847
Broad	100.036	101.766	0.104472
Broad	100.036	101.796	0.0273916
Broad	100.036	101.806	0.0460852
Broad	100.036	101.826	0.11247
Broad	100.036	101.856	0.0309113
Broad	100.036	101.866	0.0843121
Broad	100.036	101.876	0.0295647
Broad	100.036	101.906	0.078617
Broad	100.036	101.926	0.0659072
Broad	100.036	101.956	0.0603643
Broad	100.036	101.976	0.0754904
Broad	100.036	101.986	0.0411823
Broad	100.036	101.996	0.0672648
Broad	100.036	102.056	0.0226701
Broad	100.036	102.066	0.0242164
Broad	100.036	102.136	0.0194551
Broad	100.036	102.146	0.0225749
Broad	100.036	102.156	0.0265252
Broad	100.036	102.176	0.0910693
Broad	100.036	102.196	0.106476
Broad	100.036	102.216	0.0700754
Broad	100.036	102.226	0.0401721
Broad	100.036	102.246	0.0552611
Broad	100.036	102.326	0.0235893
Broad	100.036	102.346	0.0546223
Broad	100.036	102.376	0.11876
Broad	100.036	102.436	0.0888374
Broad	100.036	102.486	0.0398115
Broad	100.036	102.576	0.0603815
Broad	100.036	102.626	0.0701645
Broad	100.036	102.686	0.0521059
Broad	100.036	102.716	0.0811258
Broad	100.036	102.756	0.0528386
Broad	100.036	102.906	0.110131
Broad	100.036	102.976	0.036949
Broad	100.036	103.066	0.0555888
Broad	100.036	103.226	0.0857297
Broad	100.036	103.386	0.0358643
Broad	100.036	103.496	0.0206528
Broad	100.036	103.616	0.0245383
Broad	100.036	103.726	0.0757284
Broad	100.036	103.746	0.0278482
Broad	100.036	103.926	0.0905347
Broad	100.036	103.936	0.0273578
Broad	100.036	104.136	0.120115
Broad	100.036	104.396	0.0552679
Broad	100.046	100.046	3.81643
Broad	100.046	100.056	3.53272
Broad	100.046	100.066	2.46071
Broad	100.046	100.076	1.53925
Broad	100.046	100.086	1.4089
Broad	100.046	100.096	1.24955
Broad	100.046	100.106	1.0743
Broad	100.046	100.116	0.849697
Broad	100.046	100.126	0.657323
Broad	100.046	100.136	0.763033
Broad	100.046	100.146	0.721812
Broad	100.046	100.156	0.387742
Broad	100.046	100.166	0.552638
Broad	100.046	100.176	0.55032
Broad	100.046	100.186	0.468472
Broad	100.046	100.196	0.403613
Broad	100.046	100.206	0.502958
Broad	100.046	100.216	0.576122
Broad	100.046	100.226	0.538991
Broad	100.046	100.236	0.354466
Broad	100.046	100.246	0.551538
Broad	100.046	100.256	0.421967
Broad	100.046	100.266	0.327735
Broad	100.046	100.276	0.414673
Broad	100.046	100.286	0.202768
Broad	100.046	100.296	0.267967
Broad	100.046	100.306	0.265974
Broad	100.046	100.316	0.498433
Broad	100.046	100.326	0.260766
Broad	100.046	100.336	0.338013
Broad	100.046	100.346	0.166374
Broad	100.046	100.356	0.251304
Broad	100.046	100.366	0.185178
Broad	100.046	100.376	0.259121
Broad	100.046	100.386	0.24043
Broad	100.046	100.396	0.279215
Broad	100.046	100.406	0.243602
Broad	100.046	100.416	0.0646955
Broad	100.046	100.426	0.243077
Broad	100.046	100.436	0.190987
Broad	100.046	100.446	0.276001
Broad	100.046	100.456	0.130402
Broad	100.046	100.466	0.194658
Broad	100.046	100.476	0.122549
Broad	100.046	100.486	0.231184
Broad	100.046	100.496	0.226773
Broad	100.046	100.506	0.107883
Broad	100.046	100.516	0.197583
Broad	100.046	100.526	0.127238
Broad	100.046	100.536	0.105327
Broad	100.046	100.546	0.159004
Broad	100.046	100.556	0.130666
Broad	100.046	100.566	0.392997
Broad	100.046	100.576	0.204426
Broad	100.046	100.586	0.162735
Broad	100.046	100.596	0.0526678
Broad	100.046	100.606	0.157655
Broad	100.046	100.616	0.133465
Broad	100.046	100.626	0.0600849
Broad	100.046	100.636	0.0680373
Broad	100.046	100.646	0.052264
Broad	100.046	100.656	0.0262527
Broad	100.046	100.666	0.186856
Broad	100.046	100.676	0.120859
Broad	100.046	100.686	0.0348761
Broad	100.046	100.696	0.10509
Broad	100.046	100.706	0.0505969
Broad	100.046	100.716	0.079951
Broad	100.046	100.726	0.032312
Broad	100.046	100.736	0.0527381
Broad	100.046	100.756	0.113127
Broad	100.046	100.766	0.0725772
Broad	100.046	100.776	0.220485
Broad	100.046	100.786	0.0953136
Broad	100.046	100.796	0.138089
Broad	100.046	100.806	0.0422991
Broad	100.046	100.816	0.0254929
Broad	100.046	100.826	0.125696
Broad	100.046	100.836	0.101018
Broad	100.046	100.846	0.0838478
Broad	100.046	100.856	0.172815
Broad	100.046	100.866	0.305844
Broad	100.046	100.876	0.0446498
Broad	100.046	100.886	0.191499
Broad	100.046	100.896	0.160574
Broad	100.046	100.906	0.0593516
Broad	100.046	100.916	0.0816163
Broad	100.046	100.926	0.125595
Broad	100.046	100.936	0.0439436
Broad	100.046	100.946	0.188387
Broad	100.046	100.956	0.0366538
Broad	100.046	100.966	0.0344465
Broad	100.046	100.976	0.146394
Broad	100.046	100.986	0.0895704
Broad	100.046	100.996	0.0819171
Broad	100.046	101.006	0.130637
Broad	100.046	101.026	0.132902
Broad	100.046	101.046	0.116087
Broad	100.046	101.056	0.0834227
Broad	100.046	101.066	0.11386
Broad	100.046	101.076	0.0344578
Broad	100.046	101.086	0.172042
Broad	100.046	101.096	0.104607
Broad	100.046	101.106	0.164489
Broad	100.046	101.116	0.0596056
Broad	100.046	101.126	0.0395887
Broad	100.046	101.136	0.125074
Broad	100.046	101.156	0.0475812
Broad	100.046	101.166	0.113667
Broad	100.046	101.176	0.131779
Broad	100.046	101.186	0.153332
Broad	100.046	101.206	0.147541
Broad	100.046	101.226	0.0589653
Broad	100.046	101.236	0.0475584
Broad	100.046	101.246	0.216933
Broad	100.046	101.256	0.0804576
Broad	100.046	101.266	0.0899618
Broad	100.046	101.286	0.072113
Broad	100.046	101.326	0.0322396
Broad	100.046	101.346	0.0966437
Broad	100.046	101.386	0.148967
Broad	100.046	101.406	0.120363
Broad	100.046	101.416	0.035017
Broad	100.046	101.426	0.0911857
Broad	100.046	101.446	0.0312872
Broad	100.046	101.456	0.0387472
Broad	100.046	101.476	0.0694061
Broad	100.046	101.496	0.0339403
Broad	100.046	101.526	0.0341735
Broad	100.046	101.596	0.0573859
Broad	100.046	101.606	0.10233
Broad	100.046	101.616	0.114583
Broad	100.046	101.646	0.0265511
Broad	100.046	101.656	0.0356782
Broad	100.046	101.666	0.0614223
Broad	100.046	101.676	0.10349
Broad	100.046	101.736	0.161661
Broad	100.046	101.746	0.0969336
Broad	100.046	101.766	0.123721
Broad	100.046	101.776	0.0375051
Broad	100.046	101.786	0.0851885
Broad	100.046	101.846	0.0266914
Broad	100.046	101.886	0.0368406
Broad	100.046	101.936	0.110076
Broad	100.046	101.946	0.0489339
Broad	100.046	101.996	0.0329111
Broad	100.046	102.006	0.0340394
Broad	100.046	102.026	0.128773
Broad	100.046	102.076	0.0481955
Broad	100.046	102.126	0.102582
Broad	100.046	102.156	0.0366155
Broad	100.046	102.176	0.0875714
Broad	100.046	102.186	0.0545364
Broad	100.046	102.336	0.0480505
Broad	100.046	102.356	0.0622349
Broad	100.046	102.366	0.16703
Broad	100.046	102.376	0.0594535
Broad	100.046	102.426	0.0244534
Broad	100.046	102.516	0.0844521
Broad	100.046	102.536	0.124093
Broad	100.046	102.686	0.0295941
Broad	100.046	102.736	0.0559357
Broad	100.046	103.076	0.0314363
Broad	100.046	103.146	0.0606682
Broad	100.046	103.286	0.0807005
Broad	100.046	103.376	0.0380741
Broad	100.046	103.386	0.0688651
Broad	100.046	103.536	0.116461
Broad	100.046	103.666	0.101838
Broad	100.046	104.186	0.0758397
Broad	100.056	100.056	4.61858
Broad	100.056	100.066	5.12311
Broad	100.056	100.076	3.03114
Broad	100.056	100.086	2.14363
Broad	100.056	100.096	1.2289
Broad	100.056	100.106	1.30824
Broad	100.056	100.116	1.37699
Broad	100.056	100.126	0.989703
Broad	100.056	100.136	0.60121
Broad	100.056	100.146	0.427222
Broad	100.056	100.156	0.539607
Broad	100.056	100.166	0.650215
Broad	100.056	100.176	0.869302
Broad	100.056	100.186	0.84934
Broad	100.056	100.196	0.734773
Broad	100.056	100.206	0.595865
Broad	100.056	100.216	0.511898
Broad	100.056	100.226	0.372487
Broad	100.056	100.236	0.568557
Broad	100.056	100.246	0.363736
Broad	100.056	100.256	0.208805
Broad	100.056	100.266	0.524827
Broad	100.056	100.276	0.53226
Broad	100.056	100.286	0.497817
Broad	100.056	100.296	0.30887
Broad	100.056	100.306	0.433709
Broad	100.056	100.316	0.309852
Broad	100.056	100.326	0.3276
Broad	100.056	100.336	0.250996
Broad	100.056	100.346	0.167831
Broad	100.056	100.356	0.162536
Broad	100.056	100.366	0.144531
Broad	100.056	100.376	0.195525
Broad	100.056	100.386	0.101205
Broad	100.056	100.396	0.163006
Broad	100.056	100.406	0.125241
Broad	100.056	100.416	0.190975
Broad	100.056	100.426	0.123402
Broad	100.056	100.436	0.202142
Broad	100.056	100.446	0.0727275
Broad	100.056	100.456	0.159468
Broad	100.056	100.466	0.0978069
Broad	100.056	100.476	0.296298
Broad	100.056	100.486	0.226553
Broad	100.056	100.496	0.356755
Broad	100.056	100.506	0.246267
Broad	100.056	100.516	0.292464
Broad	100.056	100.526	0.310773
Broad	100.056	100.536	0.0742305
Broad	100.056	100.546	0.181792
Broad	100.056	100.556	0.229125
Broad	100.056	100.566	0.336241
Broad	100.056	100.576	0.165263
Broad	100.056	100.586	0.145401
Broad	100.056	100.596	0.0740075
Broad	100.056	100.606	0.0858151
Broad	100.056	100.616	0.17139
Broad	100.056	100.626	0.154817
Broad	100.056	100.636	0.0637605
Broad	100.056	100.646	0.159975
Broad	100.056	100.656	0.0216542
Broad	100.056	100.666	0.0763055
Broad	100.056	100.676	0.142854
Broad	100.056	100.686	0.0849911
Broad	100.056	100.696	0.0873882
Broad	100.056	100.706	0.144397
Broad	100.056	100.716	0.152955
Broad	100.056	100.726	0.173804
Broad	100.056	100.736	0.116258
Broad	100.056	100.746	0.0634932
Broad	100.056	100.756	0.187591
Broad	100.056	100.766	0.142551
Broad	100.056	100.776	0.144999
Broad	100.056	100.786	0.0435536
Broad	100.056	100.796	0.0274638
Broad	100.056	100.806	0.133386
Broad	100.056	100.816	0.0630744
Broad	100.056	100.826	0.226375
Broad	100.056	100.836	0.0795407
Broad	100.056	100.846	0.140346
Broad	100.056	100.856	0.0429548
Broad	100.056	100.866	0.203824
Broad	100.056	100.886	0.0964366
Broad	100.056	100.896	0.172381
Broad	100.056	100.906	0.205421
Broad	100.056	100.916	0.0850843
Broad	100.056	100.926	0.2089
Broad	100.056	100.936	0.222749
Broad	100.056	100.946	0.0555195
Broad	100.056	100.956	0.0977597
Broad	100.056	100.966	0.208613
Broad	100.056	100.976	0.0555163
Broad	100.056	100.986	0.0803428
Broad	100.056	100.996	0.0655232
Broad	100.056	101.006	0.143568
Broad	100.056	101.016	0.0523216
Broad	100.056	101.026	0.213783
Broad	100.056	101.036	0.0997921
Broad	100.056	101.046	0.0464067
Broad	100.056	101.056	0.103
Broad	100.056	101.066	0.0578896
Broad	100.056	101.076	0.114616
Broad	100.056	101.086	0.033309
Broad	100.056	101.096	0.0586551
Broad	100.056	101.106	0.0358943
Broad	100.056	101.116	0.0138795
Broad	100.056	101.126	0.0662868
Broad	100.056	101.136	0.0947755
Broad	100.056	101.146	0.021861
Broad	100.056	101.166	0.0285251
Broad	100.056	101.176	0.0186794
Broad	100.056	101.186	0.0856141
Broad	100.056	101.196	0.0242406
Broad	100.056	101.206	0.078902
Broad	100.056	101.216	0.100526
Broad	100.056	101.226	0.107914
Broad	100.056	101.246	0.0513643
Broad	100.056	101.266	0.110504
Broad	100.056	101.276	0.0345787
Broad	100.056	101.336	0.0652803
Broad	100.056	101.356	0.119549
Broad	100.056	101.366	0.0594084
Broad	100.056	101.376	0.0326193
Broad	100.056	101.396	0.051439
Broad	100.056	101.406	0.0705095
Broad	100.056	101.416	0.0418789
Broad	100.056	101.426	0.0317879
Broad	100.056	101.446	0.026849
Broad	100.056	101.476	0.0224913
Broad	100.056	101.496	0.0784956
Broad	100.056	101.526	0.049557
Broad	100.056	101.546	0.0775988
Broad	100.056	101.556	0.0192206
Broad	100.056	101.586	0.0357099
Broad	100.056	101.596	0.0293203
Broad	100.056	101.606	0.04803
Broad	100.056	101.616	0.0287686
Broad	100.056	101.626	0.0831472
Broad	100.056	101.636	0.0297042
Broad	100.056	101.656	0.0736757
Broad	100.056	101.666	0.0296029
Broad	100.056	101.676	0.0345828
Broad	100.056	101.686	0.172765
Broad	100.056	101.706	0.111581
Broad	100.056	101.716	0.0653035
Broad	100.056	101.726	0.122613
Broad	100.056	101.736	0.0872241
Broad	100.056	101.756	0.107206
Broad	100.056	101.786	0.0400599
Broad	100.056	101.796	0.0631562
Broad	100.056	101.856	0.0867608
Broad	100.056	101.866	0.0249059
Broad	100.056	101.926	0.0463483
Broad	100.056	101.966	0.117722
Broad	100.056	101.976	0.106659
Broad	100.056	101.996	0.0719695
Broad	100.056	102.046	0.082826
Broad	100.056	102.056	0.0540695
Broad	100.056	102.066	0.0837116
Broad	100.056	102.086	0.0164332
Broad	100.056	102.106	0.0565389
Broad	100.056	102.156	0.0353697
Broad	100.056	102.186	0.0477789
Broad	100.056	102.326	0.0268176
Broad	100.056	102.336	0.048465
Broad	100.056	102.436	0.0215482
Broad	100.056	102.566	0.0972314
Broad	100.056	102.606	0.0182099
Broad	100.056	102.646	0.0206371
Broad	100.056	102.676	0.0778199
Broad	100.056	103.386	0.025178
Broad	100.056	103.836	0.0628285
Broad	100.056	104.026	0.163395
Broad	100.056	104.316	0.0666711
Broad	100.066	100.066	4.25448
Broad	100.066	100.076	4.51754
Broad	100.066	100.086	2.92791
Broad	100.066	100.096	1.72781
Broad	100.066	100.106	1.1813
Broad	100.066	100.116	0.881932
Broad	100.066	100.126	1.04858
Broad	100.066	100.136	0.924319
Broad	100.066	100.146	0.803144
Broad	100.066	100.156	0.497358
Broad	100.066	100.166	0.737003
Broad	100.066	100.176	0.611984
Broad	100.066	100.186	0.621382
Broad	100.066	100.196	0.768754
Broad	100.066	100.206	0.583318
Broad	100.066	100.216	0.373618
Broad	100.066	100.226	0.477442
Broad	100.066	100.236	0.526844
Broad	100.066	100.246	0.577358
Broad	100.066	100.256	0.415986
Broad	100.066	100.266	0.465606
Broad	100.066	100.276	0.305375
Broad	100.066	100.286	0.283469
Broad	100.066	100.296	0.192817
Broad	100.066	100.306	0.360628
Broad	100.066	100.316	0.170362
Broad	100.066	100.326	0.342736
Broad	100.066	100.336	0.193103
Broad	100.066	100.346	0.273868
Broad	100.066	100.356	0.350875
Broad	100.066	100.366	0.24424
Broad	100.066	100.376	0.25683
Broad	100.066	100.386	0.288638
Broad	100.066	100.396	0.320551
Broad	100.066	100.406	0.237786
Broad	100.066	100.416	0.242377
Broad	100.066	100.426	0.153216
Broad	100.066	100.436	0.170842
Broad	100.066	100.446	0.231864
Broad	100.066	100.456	0.289191
Broad	100.066	100.466	0.31933
Broad	100.066	100.476	0.340054
Broad	100.066	100.486	0.180934
Broad	100.066	100.496	0.157035
Broad	100.066	100.506	0.186993
Broad	100.066	100.516	0.155186
Broad	100.066	100.526	0.119066
Broad	100.066	100.536	0.309829
Broad	100.066	100.546	0.28463
Broad	100.066	100.556	0.181039
Broad	100.066	100.566	0.134385
Broad	100.066	100.576	0.165553
Broad	100.066	100.586	0.0690757
Broad	100.066	100.596	0.176404
Broad	100.066	100.606	0.190745
Broad	100.066	100.616	0.353138
Broad	100.066	100.626	0.0840632
Broad	100.066	100.636	0.0204711
Broad	100.066	100.646	0.194968
Broad	100.066	100.656	0.0703571
Broad	100.066	100.666	0.0767199
Broad	100.066	100.676	0.0776374
Broad	100.066	100.686	0.0351818
Broad	100.066	100.696	0.199277
Broad	100.066	100.706	0.0567205
Broad	100.066	100.716	0.0926842
Broad	100.066	100.726	0.0707151
Broad	100.066	100.736	0.117399
Broad	100.066	100.746	0.108787
Broad	100.066	100.756	0.133659
Broad	100.066	100.766	0.153002
Broad	100.066	100.776	0.145089
Broad	100.066	100.786	0.150206
Broad	100.066	100.796	0.112435
Broad	100.066	100.806	0.165533
Broad	100.066	100.816	0.1893
Broad	100.066	100.826	0.148428
Broad	100.066	100.836	0.0776361
Broad	100.066	100.846	0.16352
Broad	100.066	100.856	0.103008
Broad	100.066	100.866	0.0928873
Broad	100.066	100.876	0.117983
Broad	100.066	100.886	0.141357
Broad	100.066	100.896	0.0386165
Broad	100.066	100.906	0.043147
Broad	100.066	100.916	0.0750507
Broad	100.066	100.926	0.128641
Broad	100.066	100.936	0.0811995
Broad	100.066	100.946	0.178414
Broad	100.066	100.956	0.0737223
Broad	100.066	100.966	0.163694
Broad	100.066	100.976	0.0320321
Broad	100.066	100.986	0.135502
Broad	100.066	100.996	0.029712
Broad	100.066	101.006	0.0915768
Broad	100.066	101.016	0.0982286
Broad	100.066	101.026	0.0769357
Broad	100.066	101.046	0.0828216
Broad	100.066	101.056	0.0238021
Broad	100.066	101.066	0.0613847
Broad	100.066	101.076	0.153787
Broad	100.066	101.086	0.0559001
Broad	100.066	101.096	0.0434262
Broad	100.066	101.106	0.0998739
Broad	100.066	101.116	0.112247
Broad	100.066	101.126	0.146614
Broad	100.066	101.136	0.12448
Broad	100.066	101.146	0.0594318
Broad	100.066	101.156	0.0843242
Broad	100.066	101.166	0.0387536
Broad	100.066	101.176	0.072735
Broad	100.066	101.186	0.107188
Broad	100.066	101.196	0.0162078
Broad	100.066	101.216	0.052817
Broad	100.066	101.226	0.0210118
Broad	100.066	101.236	0.0201666
Broad	100.066	101.246	0.105736
Broad	100.066	101.256	0.0919287
Broad	100.066	101.286	0.0845823
Broad	100.066	101.296	0.0353195
Broad	100.066	101.306	0.0369829
Broad	100.066	101.316	0.176818
Broad	100.066	101.326	0.0647126
Broad	100.066	101.336	0.109472
Broad	100.066	101.346	0.100848
Broad	100.066	101.356	0.0673249
Broad	100.066	101.366	0.0483266
Broad	100.066	101.376	0.0440999
Broad	100.066	101.386	0.0787163
Broad	100.066	101.396	0.110084
Broad	100.066	101.406	0.0876528
Broad	100.066	101.426	0.019674
Broad	100.066	101.446	0.0208927
Broad	100.066	101.466	0.0796705
Broad	100.066	101.476	0.0736174
Broad	100.066	101.486	0.0365618
Broad	100.066	101.506	0.10006
Broad	100.066	101.516	0.0707281
Broad	100.066	101.546	0.0208508
Broad	100.066	101.556	0.0473455
Broad	100.066	101.566	0.0241061
Broad	100.066	101.576	0.0207989
Broad	100.066	101.596	0.0168
Broad	100.066	101.606	0.0662389
Broad	100.066	101.616	0.0398225
Broad	100.066	101.636	0.157472
Broad	100.066	101.646	0.0301367
Broad	100.066	101.656	0.0932612
Broad	100.066	101.666	0.0660077
Broad	100.066	101.676	0.0414082
Broad	100.066	101.686	0.0594506
Broad	100.066	101.696	0.122054
Broad	100.066	101.726	0.0315736
Broad	100.066	101.746	0.0767572
Broad	100.066	101.766	0.0540339
Broad	100.066	101.786	0.0590031
Broad	100.066	101.796	0.0713198
Broad	100.066	101.806	0.0392717
Broad	100.066	101.846	0.0463466
Broad	100.066	101.856	0.0717104
Broad	100.066	101.866	0.017047
Broad	100.066	101.886	0.0893919
Broad	100.066	101.906	0.0558036
Broad	100.066	101.936	0.0648426
Broad	100.066	101.946	0.106
Broad	100.066	101.966	0.0663946
Broad	100.066	101.976	0.108358
Broad	100.066	101.996	0.0970057
Broad	100.066	102.006	0.0544722
Broad	100.066	102.036	0.0382699
Broad	100.066	102.056	0.0446557
Broad	100.066	102.076	0.0144624
Broad	100.066	102.096	0.0472103
Broad	100.066	102.136	0.0439222
Broad	100.066	102.146	0.0422495
Broad	100.066	102.166	0.102141
Broad	100.066	102.186	0.0370074
Broad	100.066	102.216	0.0173832
Broad	100.066	102.226	0.0447402
Broad	100.066	102.326	0.128369
Broad	100.066	102.366	0.0268185
Broad	100.066	102.426	0.0700999
Broad	100.066	102.506	0.0490389
Broad	100.066	102.526	0.0779275
Broad	100.066	102.646	0.0632545
Broad	100.066	102.666	0.0338657
Broad	100.066	102.676	0.0430726
Broad	100.066	102.836	0.0714269
Broad	100.066	103.166	0.112449
Broad	100.066	103.446	0.0356472
Broad	100.066	103.886	0.0408307
Broad	100.076	100.076	3.63095
Broad	100.076	100.086	3.59865
Broad	100.076	100.096	1.95144
Broad	100.076	100.106	1.71953
Broad	100.076	100.116	1.14379
Broad	100.076	100.126	1.37893
Broad	100.076	100.136	0.869779
Broad	100.076	100.146	1.03742
Broad	100.076	100.156	0.899991
Broad	100.076	100.166	1.11412
Broad	100.076	100.176	0.617512
Broad	100.076	100.186	0.685205
Broad	100.076	100.196	0.54551
Broad	100.076	100.206	0.482828
Broad	100.076	100.216	0.760297
Broad	100.076	100.226	0.597417
Broad	100.076	100.236	0.281504
Broad	100.076	100.246	0.593098
Broad	100.076	100.256	0.420117
Broad	100.076	100.266	0.508047
Broad	100.076	100.276	0.355196
Broad	100.076	100.286	0.303299
Broad	100.076	100.296	0.439859
Broad	100.076	100.306	0.331052
Broad	100.076	100.316	0.186708
Broad	100.076	100.326	0.573287
Broad	100.076	100.336	0.307358
Broad	100.076	100.346	0.24863
Broad	100.076	100.356	0.391007
Broad	100.076	100.366	0.250829
Broad	100.076	100.376	0.220891
Broad	100.076	100.386	0.203554
Broad	100.076	100.396	0.268309
Broad	100.076	100.406	0.106369
Broad	100.076	100.416	0.190621
Broad	100.076	100.426	0.1755
Broad	100.076	100.436	0.121207
Broad	100.076	100.446	0.105964
Broad	100.076	100.456	0.269644
Broad	100.076	100.466	0.150474
Broad	100.076	100.476	0.0644769
Broad	100.076	100.486	0.137803
Broad	100.076	100.496	0.227842
Broad	100.076	100.506	0.209604
Broad	100.076	100.516	0.111343
Broad	100.076	100.526	0.300304
Broad	100.076	100.536	0.144157
Broad	100.076	100.546	0.174565
Broad	100.076	100.556	0.104525
Broad	100.076	100.566	0.234084
Broad	100.076	100.576	0.261926
Broad	100.076	100.586	0.116781
Broad	100.076	100.596	0.0804666
Broad	100.076	100.606	0.163749
Broad	100.076	100.616	0.14753
Broad	100.076	100.626	0.0848638
Broad	100.076	100.636	0.101456
Broad	100.076	100.646	0.10839
Broad	100.076	100.656	0.197878
Broad	100.076	100.666	0.14445
Broad	100.076	100.676	0.0765852
Broad	100.076	100.686	0.111249
Broad	100.076	100.696	0.117784
Broad	100.076	100.706	0.130003
Broad	100.076	100.716	0.0620014
Broad	100.076	100.726	0.0655318
Broad	100.076	100.736	0.153885
Broad	100.076	100.746	0.0962437
Broad	100.076	100.756	0.252624
Broad	100.076	100.766	0.0201055
Broad	100.076	100.776	0.0714551
Broad	100.076	100.786	0.0951856
Broad	100.076	100.796	0.15725
Broad	100.076	100.806	0.161894
Broad	100.076	100.816	0.192209
Broad	100.076	100.826	0.0172621
Broad	100.076	100.836	0.052787
Broad	100.076	100.846	0.0273445
Broad	100.076	100.856	0.177608
Broad	100.076	100.866	0.152087
Broad	100.076	100.876	0.0903403
Broad	100.076	100.886	0.172026
Broad	100.076	100.896	0.126098
Broad	100.076	100.906	0.0307712
Broad	100.076	100.916	0.0753129
Broad	100.076	100.926	0.211505
Broad	100.076	100.936	0.0310506
Broad	100.076	100.946	0.194024
Broad	100.076	100.956	0.146309
Broad	100.076	100.966	0.0721816
Broad	100.076	100.976	0.0814785
Broad	100.076	100.986	0.0273717
Broad	100.076	100.996	0.104106
Broad	100.076	101.006	0.159298
Broad	100.076	101.016	0.0415938
Broad	100.076	101.026	0.0170297
Broad	100.076	101.036	0.106595
Broad	100.076	101.046	0.0474013
Broad	100.076	101.056	0.0408036
Broad	100.076	101.066	0.135321
Broad	100.076	101.076	0.130675
Broad	100.076	101.086	0.0618273
Broad	100.076	101.096	0.0857985
Broad	100.076	101.106	0.0425644
Broad	100.076	101.116	0.0351049
Broad	100.076	101.126	0.0784329
Broad	100.076	101.146	0.0623378
Broad	100.076	101.156	0.079084
Broad	100.076	101.166	0.0653401
Broad	100.076	101.176	0.132052
Broad	100.076	101.186	0.0310355
Broad	100.076	101.196	0.120738
Broad	100.076	101.216	0.137196
Broad	100.076	101.226	0.143186
Broad	100.076	101.256	0.046068
Broad	100.076	101.306	0.0575037
Broad	100.076	101.316	0.0469017
Broad	100.076	101.326	0.0504546
Broad	100.076	101.336	0.0851705
Broad	100.076	101.366	0.0703512
Broad	100.076	101.376	0.0238802
Broad	100.076	101.406	0.0329144
Broad	100.076	101.416	0.0760077
Broad	100.076	101.436	0.0501878
Broad	100.076	101.446	0.0261552
Broad	100.076	101.486	0.0433888
Broad	100.076	101.506	0.0695772
Broad	100.076	101.516	0.0392546
Broad	100.076	101.526	0.0690815
Broad	100.076	101.536	0.0356735
Broad	100.076	101.556	0.0695
Broad	100.076	101.566	0.0881283
Broad	100.076	101.576	0.0268172
Broad	100.076	101.586	0.0674663
Broad	100.076	101.596	0.0626866
Broad	100.076	101.606	0.164021
Broad	100.076	101.616	0.0938854
Broad	100.076	101.646	0.0186256
Broad	100.076	101.666	0.114007
Broad	100.076	101.676	0.0702025
Broad	100.076	101.686	0.024983
Broad	100.076	101.696	0.125613
Broad	100.076	101.736	0.0442192
Broad	100.076	101.746	0.0736468
Broad	100.076	101.756	0.23047
Broad	100.076	101.806	0.0927821
Broad	100.076	101.826	0.0672796
Broad	100.076	101.836	0.070662
Broad	100.076	101.846	0.111481
Broad	100.076	101.866	0.0837339
Broad	100.076	101.886	0.0291012
Broad	100.076	101.916	0.0569453
Broad	100.076	101.946	0.140438
Broad	100.076	101.976	0.0693062
Broad	100.076	102.006	0.0422092
Broad	100.076	102.016	0.048529
Broad	100.076	102.036	0.0207155
Broad	100.076	102.046	0.061701
Broad	100.076	102.066	0.0333605
Broad	100.076	102.076	0.0491994
Broad	100.076	102.086	0.0881036
Broad	100.076	102.136	0.0259525
Broad	100.076	102.146	0.0260949
Broad	100.076	102.156	0.0374123
Broad	100.076	102.176	0.04991
Broad	100.076	102.186	0.113935
Broad	100.076	102.206	0.0304727
Broad	100.076	102.226	0.0598348
Broad	100.076	102.306	0.133236
Broad	100.076	102.316	0.106082
Broad	100.076	102.606	0.0931487
Broad	100.076	102.726	0.0997725
Broad	100.076	102.816	0.0285443
Broad	100.076	102.916	0.0273074
Broad	100.076	103.066	0.0339753
Broad	100.076	103.086	0.0528376
Broad	100.076	103.096	0.0666394
Broad	100.076	103.226	0.0427443
Broad	100.076	103.436	0.0728986
Broad	100.076	103.446	0.253417
Broad	100.076	103.596	0.0597717
Broad	100.076	103.826	0.0603313
Broad	100.076	104.106	0.0355811
Broad	100.076	104.126	0.0972852
Broad	100.076	104.406	0.0762803
Broad	100.086	100.086	4.33894
Broad	100.086	100.096	4.06832
Broad	100.086	100.106	2.00273
Broad	100.086	100.116	1.61324
Broad	100.086	100.126	1.37015
Broad	100.086	100.136	1.16754
Broad	100.086	100.146	1.19311
Broad	100.086	100.156	0.6252
Broad	100.086	100.166	0.919877
Broad	100.086	100.176	0.995756
Broad	100.086	100.186	0.934182
Broad	100.086	100.196	0.859983
Broad	100.086	100.206	0.765454
Broad	100.086	100.216	0.673993
Broad	100.086	100.226	0.432594
Broad	100.086	100.236	0.900767
Broad	100.086	100.246	0.261696
Broad	100.086	100.256	0.414068
Broad	100.086	100.266	0.515076
Broad	100.086	100.276	0.266166
Broad	100.086	100.286	0.270539
Broad	100.086	100.296	0.346092
Broad	100.086	100.306	0.228021
Broad	100.086	100.316	0.592471
Broad	100.086	100.326	0.233314
Broad	100.086	100.336	0.247495
Broad	100.086	100.346	0.331744
Broad	100.086	100.356	0.36382
Broad	100.086	100.366	0.223998
Broad	100.086	100.376	0.199298
Broad	100.086	100.386	0.15752
Broad	100.086	100.396	0.178429
Broad	100.086	100.406	0.193773
Broad	100.086	100.416	0.15141
Broad	100.086	100.426	0.258617
Broad	100.086	100.436	0.119008
Broad	100.086	100.446	0.238486
Broad	100.086	100.456	0.221951
Broad	100.086	100.466	0.197385
Broad	100.086	100.476	0.143278
Broad	100.086	100.486	0.110542
Broad	100.086	100.496	0.296391
Broad	100.086	100.506	0.17613
Broad	100.086	100.516	0.16609
Broad	100.086	100.526	0.136187
Broad	100.086	100.536	0.288341
Broad	100.086	100.546	0.10089
Broad	100.086	100.556	0.129616
Broad	100.086	100.566	0.246684
Broad	100.086	100.576	0.126945
Broad	100.086	100.586	0.136004
Broad	100.086	100.596	0.171936
Broad	100.086	100.606	0.156268
Broad	100.086	100.616	0.0716914
Broad	100.086	100.626	0.195982
Broad	100.086	100.636	0.220196
Broad	100.086	100.646	0.231779
Broad	100.086	100.656	0.141088
Broad	100.086	100.666	0.109068
Broad	100.086	100.676	0.0812615
Broad	100.086	100.686	0.185361
Broad	100.086	100.696	0.205329
Broad	100.086	100.706	0.127887
Broad	100.086	100.716	0.183386
Broad	100.086	100.726	0.280801
Broad	100.086	100.736	0.0967717
Broad	100.086	100.746	0.0846011
Broad	100.086	100.756	0.152084
Broad	100.086	100.766	0.100707
Broad	100.086	100.776	0.151032
Broad	100.086	100.786	0.188468
Broad	100.086	100.796	0.0904886
Broad	100.086	100.806	0.0486341
Broad	100.086	100.816	0.0899706
Broad	100.086	100.826	0.232532
Broad	100.086	100.836	0.068675
Broad	100.086	100.846	0.123691
Broad	100.086	100.856	0.0176049
Broad	100.086	100.866	0.139308
Broad	100.086	100.876	0.064019
Broad	100.086	100.886	0.0461121
Broad	100.086	100.896	0.0641747
Broad	100.086	100.906	0.0590775
Broad	100.086	100.916	0.125062
Broad	100.086	100.926	0.0590847
Broad	100.086	100.936	0.0557467
Broad	100.086	100.946	0.0294349
Broad	100.086	100.956	0.10941
Broad	100.086	100.966	0.0932219
Broad	100.086	100.976	0.0296024
Broad	100.086	100.986	0.0262271
Broad	100.086	100.996	0.127648
Broad	100.086	101.006	0.157846
Broad	100.086	101.016	0.203315
Broad	100.086	101.026	0.0416408
Broad	100.086	101.036	0.0114374
Broad	100.086	101.046	0.173704
Broad	100.086	101.056	0.0588451
Broad	100.086	101.066	0.0816716
Broad	100.086	101.076	0.0979276
Broad	100.086	101.086	0.0817358
Broad	100.086	101.096	0.237795
Broad	100.086	101.106	0.0255581
Broad	100.086	101.116	0.0624478
Broad	100.086	101.126	0.0530228
Broad	100.086	101.136	0.0308288
Broad	100.086	101.146	0.0171775
Broad	100.086	101.156	0.0274307
Broad	100.086	101.166	0.0260306
Broad	100.086	101.176	0.270648
Broad	100.086	101.186	0.0367576
Broad	100.086	101.196	0.049409
Broad	100.086	101.206	0.0393583
Broad	100.086	101.216	0.10025
Broad	100.086	101.226	0.0354622
Broad	100.086	101.246	0.0438446
Broad	100.086	101.256	0.0380929
Broad	100.086	101.266	0.0569283
Broad	100.086	101.276	0.0684958
Broad	100.086	101.296	0.159099
Broad	100.086	101.326	0.107205
Broad	100.086	101.356	0.0527792
Broad	100.086	101.366	0.0775619
Broad	100.086	101.386	0.0208235
Broad	100.086	101.396	0.0146718
Broad	100.086	101.416	0.0262127
Broad	100.086	101.426	0.0796894
Broad	100.086	101.446	0.0217072
Broad	100.086	101.476	0.0205779
Broad	100.086	101.486	0.0343914
Broad	100.086	101.496	0.0951086
Broad	100.086	101.526	0.0598169
Broad	100.086	101.556	0.0483582
Broad	100.086	101.566	0.0235532
Broad	100.086	101.586	0.0219217
Broad	100.086	101.596	0.0738003
Broad	100.086	101.606	0.0254387
Broad	100.086	101.646	0.0398078
Broad	100.086	101.666	0.026238
Broad	100.086	101.676	0.0942069
Broad	100.086	101.686	0.0427082
Broad	100.086	101.696	0.0257281
Broad	100.086	101.716	0.0289418
Broad	100.086	101.736	0.0627735
Broad	100.086	101.756	0.0472538
Broad	100.086	101.766	0.138458
Broad	100.086	101.776	0.0730383
Broad	100.086	101.796	0.0322045
Broad	100.086	101.806	0.0706145
Broad	100.086	101.836	0.115228
Broad	100.086	101.846	0.0296421
Broad	100.086	101.856	0.100755
Broad	100.086	101.866	0.049342
Broad	100.086	101.886	0.0621546
Broad	100.086	101.906	0.173536
Broad	100.086	101.926	0.0676672
Broad	100.086	101.946	0.0388811
Broad	100.086	101.956	0.0633561
Broad	100.086	101.966	0.0591669
Broad	100.086	102.006	0.0815694
Broad	100.086	102.046	0.0922805
Broad	100.086	102.076	0.0588232
Broad	100.086	102.086	0.0617838
Broad	100.086	102.106	0.068254
Broad	100.086	102.136	0.0273945
Broad	100.086	102.146	0.0277177
Broad	100.086	102.226	0.037272
Broad	100.086	102.266	0.0392307
Broad	100.086	102.336	0.0311363
Broad	100.086	102.426	0.0613968
Broad	100.086	102.556	0.0443798
Broad	100.086	102.616	0.0181627
Broad	100.086	102.666	0.0288078
Broad	100.086	102.776	0.0218283
Broad	100.086	102.976	0.0494858
Broad	100.086	103.466	0.0581463
Broad	100.086	103.536	0.0105028
Broad	100.086	103.626	0.0810411
Broad	100.096	100.096	2.98794
Broad	100.096	100.106	3.85022
Broad	100.096	100.116	2.52969
Broad	100.096	100.126	1.75483
Broad	100.096	100.136	1.70783
Broad	100.096	100.146	1.43796
Broad	100.096	100.156	0.754992
Broad	100.096	100.166	0.776029
Broad	100.096	100.176	0.994543
Broad	100.096	100.186	0.901193
Broad	100.096	100.196	0.635333
Broad	100.096	100.206	0.696924
Broad	100.096	100.216	0.89598
Broad	100.096	100.226	0.764681
Broad	100.096	100.236	0.62452
Broad	100.096	100.246	0.504106
Broad	100.096	100.256	0.572668
Broad	100.096	100.266	0.41326
Broad	100.096	100.276	0.28439
Broad	100.096	100.286	0.354211
Broad	100.096	100.296	0.666744
Broad	100.096	100.306	0.304318
Broad	100.096	100.316	0.165374
Broad	100.096	100.326	0.227164
Broad	100.096	100.336	0.632693
Broad	100.096	100.346	0.16259
Broad	100.096	100.356	0.545308
Broad	100.096	100.366	0.31334
Broad	100.096	100.376	0.225493
Broad	100.096	100.386	0.217531
Broad	100.096	100.396	0.527045
Broad	100.096	100.406	0.121266
Broad	100.096	100.416	0.250699
Broad	100.096	100.426	0.168083
Broad	100.096	100.436	0.13413
Broad	100.096	100.446	0.222706
Broad	100.096	100.456	0.154691
Broad	100.096	100.466	0.279701
Broad	100.096	100.476	0.3098
Broad	100.096	100.486	0.105827
Broad	100.096	100.496	0.325916
Broad	100.096	100.506	0.534441
Broad	100.096	100.516	0.161648
Broad	100.096	100.526	0.180518
Broad	100.096	100.536	0.510689
Broad	100.096	100.546	0.162535
Broad	100.096	100.556	0.208681
Broad	100.096	100.566	0.120635
Broad	100.096	100.576	0.158835
Broad	100.096	100.586	0.135654
Broad	100.096	100.596	0.124751
Broad	100.096	100.606	0.241007
Broad	100.096	100.616	0.058217
Broad	100.096	100.626	0.183896
Broad	100.096	100.636	0.0877482
Broad	100.096	100.646	0.0522065
Broad	100.096	100.656	0.116246
Broad	100.096	100.666	0.143173
Broad	100.096	100.676	0.224902
Broad	100.096	100.686	0.0792191
Broad	100.096	100.706	0.0984552
Broad	100.096	100.716	0.247058
Broad	100.096	100.726	0.15409
Broad	100.096	100.736	0.188627
Broad	100.096	100.746	0.225392
Broad	100.096	100.756	0.150393
Broad	100.096	100.766	0.129759
Broad	100.096	100.776	0.267269
Broad	100.096	100.786	0.224056
Broad	100.096	100.796	0.155632
Broad	100.096	100.806	0.117574
Broad	100.096	100.816	0.20989
Broad	100.096	100.826	0.119604
Broad	100.096	100.836	0.162041
Broad	100.096	100.846	0.0461155
Broad	100.096	100.866	0.190517
Broad	100.096	100.876	0.294013
Broad	100.096	100.886	0.150662
Broad	100.096	100.896	0.170558
Broad	100.096	100.906	0.291304
Broad	100.096	100.916	0.173991
Broad	100.096	100.926	0.1447
Broad	100.096	100.936	0.0362373
Broad	100.096	100.946	0.106912
Broad	100.096	100.956	0.028964
Broad	100.096	100.966	0.17946
Broad	100.096	100.976	0.104035
Broad	100.096	100.986	0.0621575
Broad	100.096	100.996	0.261844
Broad	100.096	101.006	0.0497075
Broad	100.096	101.016	0.107932
Broad	100.096	101.026	0.144112
Broad	100.096	101.046	0.0344754
Broad	100.096	101.056	0.0504498
Broad	100.096	101.066	0.0249585
Broad	100.096	101.076	0.0605065
Broad	100.096	101.086	0.184532
Broad	100.096	101.126	0.093863
Broad	100.096	101.136	0.109001
Broad	100.096	101.156	0.107856
Broad	100.096	101.166	0.089415
Broad	100.096	101.176	0.0310598
Broad	100.096	101.186	0.0935199
Broad	100.096	101.196	0.155775
Broad	100.096	101.206	0.0745166
Broad	100.096	101.216	0.0628108
Broad	100.096	101.236	0.0247335
Broad	100.096	101.246	0.0919235
Broad	100.096	101.266	0.0510072
Broad	100.096	101.276	0.122867
Broad	100.096	101.286	0.0215289
Broad	100.096	101.296	0.161212
Broad	100.096	101.306	0.0468313
Broad	100.096	101.316	0.0441623
Broad	100.096	101.326	0.0766902
Broad	100.096	101.346	0.144965
Broad	100.096	101.386	0.0312186
Broad	100.096	101.406	0.203915
Broad	100.096	101.416	0.112934
Broad	100.096	101.436	0.0486322
Broad	100.096	101.476	0.0666331
Broad	100.096	101.516	0.121117
Broad	100.096	101.526	0.112842
Broad	100.096	101.546	0.0504482
Broad	100.096	101.596	0.0553985
Broad	100.096	101.606	0.086535
Broad	100.096	101.616	0.0371075
Broad	100.096	101.636	0.0754278
Broad	100.096	101.646	0.0234927
Broad	100.096	101.666	0.0434282
Broad	100.096	101.676	0.0657422
Broad	100.096	101.686	0.0730603
Broad	100.096	101.696	0.0405423
Broad	100.096	101.706	0.0296504
Broad	100.096	101.716	0.0422403
Broad	100.096	101.736	0.126342
Broad	100.096	101.746	0.0303644
Broad	100.096	101.776	0.114383
Broad	100.096	101.786	0.204986
Broad	100.096	101.836	0.036224
Broad	100.096	101.866	0.0924314
Broad	100.096	101.886	0.0229148
Broad	100.096	101.906	0.16096
Broad	100.096	101.966	0.0869889
Broad	100.096	101.986	0.0353911
Broad	100.096	101.996	0.0354534
Broad	100.096	102.006	0.045471
Broad	100.096	102.026	0.0346265
Broad	100.096	102.056	0.0253417
Broad	100.096	102.066	0.105554
Broad	100.096	102.086	0.0689694
Broad	100.096	102.106	0.0334453
Broad	100.096	102.126	0.0268368
Broad	100.096	102.206	0.111667
Broad	100.096	102.266	0.0259305
Broad	100.096	102.426	0.0556054
Broad	100.096	102.566	0.031772
Broad	100.096	102.576	0.105469
Broad	100.096	102.606	0.0220437
Broad	100.096	102.636	0.0254459
Broad	100.096	102.676	0.0329949
Broad	100.096	103.616	0.032028
Broad	100.096	104.186	0.0268219
Broad	100.096	104.196	0.0913615
Broad	100.096	104.226	0.0316265
Broad	100.106	100.106	3.63513
Broad	100.106	100.116	3.77103
Broad	100.106	100.126	2.47459
Broad	100.106	100.136	1.98646
Broad	100.106	100.146	1.25432
Broad	100.106	100.156	1.39911
Broad	100.106	100.166	1.43528
Broad	100.106	100.176	0.96704
Broad	100.106	100.186	1.0909
Broad	100.106	100.196	0.703602
Broad	100.106	100.206	0.385998
Broad	100.106	100.216	0.647925
Broad	100.106	100.226	0.875275
Broad	100.106	100.236	0.391528
Broad	100.106	100.246	0.741837
Broad	100.106	100.256	0.701596
Broad	100.106	100.266	0.483933
Broad	100.106	100.276	0.331133
Broad	100.106	100.286	0.637156
Broad	100.106	100.296	0.448775
Broad	100.106	100.306	0.309544
Broad	100.106	100.316	0.443221
Broad	100.106	100.326	0.478696
Broad	100.106	100.336	0.482678
Broad	100.106	100.346	0.312238
Broad	100.106	100.356	0.170653
Broad	100.106	100.366	0.1283
Broad	100.106	100.376	0.219352
Broad	100.106	100.386	0.444011
Broad	100.106	100.396	0.362814
Broad	100.106	100.406	0.150237
Broad	100.106	100.416	0.0630716
Broad	100.106	100.426	0.237496
Broad	100.106	100.436	0.209501
Broad	100.106	100.446	0.16898
Broad	100.106	100.456	0.0932407
Broad	100.106	100.466	0.207216
Broad	100.106	100.476	0.13641
Broad	100.106	100.486	0.31559
Broad	100.106	100.496	0.265573
Broad	100.106	100.506	0.273666
Broad	100.106	100.516	0.224104
Broad	100.106	100.526	0.172505
Broad	100.106	100.536	0.265588
Broad	100.106	100.546	0.251416
Broad	100.106	100.556	0.296152
Broad	100.106	100.566	0.120792
Broad	100.106	100.576	0.0568985
Broad	100.106	100.586	0.205761
Broad	100.106	100.596	0.122355
Broad	100.106	100.606	0.102619
Broad	100.106	100.616	0.318023
Broad	100.106	100.626	0.0654483
Broad	100.106	100.636	0.125166
Broad	100.106	100.646	0.0643563
Broad	100.106	100.656	0.252092
Broad	100.106	100.666	0.268913
Broad	100.106	100.676	0.146105
Broad	100.106	100.686	0.199825
Broad	100.106	100.696	0.22125
Broad	100.106	100.706	0.267998
Broad	100.106	100.716	0.122952
Broad	100.106	100.726	0.234858
Broad	100.106	100.736	0.0798172
Broad	100.106	100.746	0.110469
Broad	100.106	100.756	0.165422
Broad	100.106	100.766	0.162947
Broad	100.106	100.776	0.2405
Broad	100.106	100.786	0.0717441
Broad	100.106	100.796	0.17433
Broad	100.106	100.806	0.14988
Broad	100.106	100.816	0.17353
Broad	100.106	100.826	0.0669969
Broad	100.106	100.836	0.046853
Broad	100.106	100.846	0.116537
Broad	100.106	100.856	0.0736042
Broad	100.106	100.866	0.174676
Broad	100.106	100.876	0.124635
Broad	100.106	100.886	0.10991
Broad	100.106	100.896	0.0664347
Broad	100.106	100.906	0.175542
Broad	100.106	100.916	0.19757
Broad	100.106	100.926	0.0831026
Broad	100.106	100.946	0.0737127
Broad	100.106	100.956	0.0629866
Broad	100.106	100.976	0.0227691
Broad	100.106	100.986	0.0670808
Broad	100.106	100.996	0.129301
Broad	100.106	101.006	0.0383423
Broad	100.106	101.016	0.1456
Broad	100.106	101.026	0.0438245
Broad	100.106	101.036	0.267449
Broad	100.106	101.046	0.0208136
Broad	100.106	101.056	0.0814636
Broad	100.106	101.066	0.0222084
Broad	100.106	101.076	0.0287845
Broad	100.106	101.086	0.178862
Broad	100.106	101.096	0.0249196
Broad	100.106	101.106	0.0270576
Broad	100.106	101.116	0.0574568
Broad	100.106	101.126	0.178393
Broad	100.106	101.136	0.0798446
Broad	100.106	101.156	0.131476
Broad	100.106	101.166	0.0425655
Broad	100.106	101.176	0.0970858
Broad	100.106	101.186	0.0209067
Broad	100.106	101.206	0.121064
Broad	100.106	101.216	0.052217
Broad	100.106	101.226	0.10242
Broad	100.106	101.236	0.0412109
Broad	100.106	101.246	0.0744493
Broad	100.106	101.256	0.0558288
Broad	100.106	101.276	0.0456656
Broad	100.106	101.296	0.0772296
Broad	100.106	101.306	0.0842668
Broad	100.106	101.316	0.0785532
Broad	100.106	101.326	0.130672
Broad	100.106	101.336	0.047231
Broad	100.106	101.346	0.0259945
Broad	100.106	101.356	0.0905137
Broad	100.106	101.376	0.135598
Broad	100.106	101.386	0.0419946
Broad	100.106	101.406	0.0399548
Broad	100.106	101.426	0.030233
Broad	100.106	101.446	0.213041
Broad	100.106	101.456	0.0319201
Broad	100.106	101.466	0.0592737
Broad	100.106	101.486	0.0334558
Broad	100.106	101.496	0.0270912
Broad	100.106	101.506	0.0291714
Broad	100.106	101.516	0.026006
Broad	100.106	101.536	0.0489877
Broad	100.106	101.546	0.0300622
Broad	100.106	101.556	0.0413886
Broad	100.106	101.566	0.0317681
Broad	100.106	101.596	0.0250486
Broad	100.106	101.606	0.0401285
Broad	100.106	101.626	0.0265458
Broad	100.106	101.636	0.0636591
Broad	100.106	101.646	0.118142
Broad	100.106	101.656	0.0221147
Broad	100.106	101.676	0.0665258
Broad	100.106	101.686	0.0864926
Broad	100.106	101.706	0.0675717
Broad	100.106	101.726	0.0735732
Broad	100.106	101.736	0.0983442
Broad	100.106	101.756	0.0584895
Broad	100.106	101.766	0.0540129
Broad	100.106	101.786	0.0213001
Broad	100.106	101.806	0.0886361
Broad	100.106	101.816	0.0800009
Broad	100.106	101.826	0.103699
Broad	100.106	101.846	0.0448693
Broad	100.106	101.856	0.139916
Broad	100.106	101.886	0.033562
Broad	100.106	101.896	0.0329183
Broad	100.106	101.936	0.109064
Broad	100.106	101.946	0.0677435
Broad	100.106	101.956	0.0692948
Broad	100.106	101.986	0.0335708
Broad	100.106	102.006	0.0852603
Broad	100.106	102.016	0.0669378
Broad	100.106	102.026	0.0804071
Broad	100.106	102.036	0.0541054
Broad	100.106	102.076	0.0468293
Broad	100.106	102.086	0.0496026
Broad	100.106	102.096	0.088988
Broad	100.106	102.116	0.0525916
Broad	100.106	102.126	0.135576
Broad	100.106	102.226	0.0502467
Broad	100.106	102.236	0.0511887
Broad	100.106	102.266	0.0714988
Broad	100.106	102.286	0.0483926
Broad	100.106	102.336	0.0290542
Broad	100.106	102.526	0.0403647
Broad	100.106	102.566	0.0766573
Broad	100.106	102.616	0.0989723
Broad	100.106	102.626	0.0816986
Broad	100.106	102.636	0.0329987
Broad	100.106	102.676	0.0673219
Broad	100.106	102.696	0.0245118
Broad	100.106	102.996	0.0391089
Broad	100.106	103.466	0.0578919
Broad	100.106	103.596	0.0241025
Broad	100.106	103.646	0.0678487
Broad	100.106	103.736	0.0404423
Broad	100.106	103.746	0.0434203
Broad	100.106	103.856	0.0571104
Broad	100.106	103.876	0.0318049
Broad	100.106	104.286	0.0766912
Broad	100.116	100.116	3.8043
Broad	100.116	100.126	4.42002
Broad	100.116	100.136	1.94163
Broad	100.116	100.146	1.50693
Broad	100.116	100.156	1.6935
Broad	100.116	100.166	0.947533
Broad	100.116	100.176	1.1019
Broad	100.116	100.186	0.955879
Broad	100.116	100.196	0.970633
Broad	100.116	100.206	0.661086
Broad	100.116	100.216	0.792835
Broad	100.116	100.226	0.64748
Broad	100.116	100.236	0.709281
Broad	100.116	100.246	0.488971
Broad	100.116	100.256	0.499778
Broad	100.116	100.266	0.336456
Broad	100.116	100.276	0.527418
Broad	100.116	100.286	0.584275
Broad	100.116	100.296	0.50171
Broad	100.116	100.306	0.389063
Broad	100.116	100.316	0.419741
Broad	100.116	100.326	0.345383
Broad	100.116	100.336	0.439345
Broad	100.116	100.346	0.44697
Broad	100.116	100.356	0.344321
Broad	100.116	100.366	0.282213
Broad	100.116	100.376	0.280213
[truncated: 429,744+ more rows]

## Sheet: F6_C heatmap
subtype	chr	locus.i	locus.j	avgCF
Broad	chr10	100.006	100.006	3.21856
Broad	chr10	100.006	100.016	4.55325
Broad	chr10	100.006	100.026	2.00499
Broad	chr10	100.006	100.036	2.25774
Broad	chr10	100.006	100.046	1.9087
Broad	chr10	100.006	100.056	1.41487
Broad	chr10	100.006	100.066	1.15598
Broad	chr10	100.006	100.076	0.95163
Broad	chr10	100.006	100.086	1.51245
Broad	chr10	100.006	100.096	1.17545
Broad	chr10	100.006	100.106	0.92271
Broad	chr10	100.006	100.116	0.825026
Broad	chr10	100.006	100.126	0.490689
Broad	chr10	100.006	100.136	0.86477
Broad	chr10	100.006	100.146	0.750999
Broad	chr10	100.006	100.156	0.700874
Broad	chr10	100.006	100.166	0.822588
Broad	chr10	100.006	100.176	0.558659
Broad	chr10	100.006	100.186	0.130046
Broad	chr10	100.006	100.196	0.280852
Broad	chr10	100.006	100.206	0.436241
Broad	chr10	100.006	100.216	0.421971
Broad	chr10	100.006	100.226	0.968239
Broad	chr10	100.006	100.236	0.398704
Broad	chr10	100.006	100.246	0.313094
Broad	chr10	100.006	100.256	0.494955
Broad	chr10	100.006	100.266	0.407518
Broad	chr10	100.006	100.276	0.333062
Broad	chr10	100.006	100.286	0.26244
Broad	chr10	100.006	100.296	0.240523
Broad	chr10	100.006	100.306	0.41037
Broad	chr10	100.006	100.316	0.235483
Broad	chr10	100.006	100.326	0.321229
Broad	chr10	100.006	100.336	0.204269
Broad	chr10	100.006	100.346	0.155392
Broad	chr10	100.006	100.356	0.12044
Broad	chr10	100.006	100.366	0.191777
Broad	chr10	100.006	100.376	0.288327
Broad	chr10	100.006	100.386	0.141203
Broad	chr10	100.006	100.396	0.245992
Broad	chr10	100.006	100.406	0.245071
Broad	chr10	100.006	100.416	0.225817
Broad	chr10	100.006	100.426	0.0657922
Broad	chr10	100.006	100.436	0.176764
Broad	chr10	100.006	100.446	0.287527
Broad	chr10	100.006	100.456	0.265589
Broad	chr10	100.006	100.466	0.251219
Broad	chr10	100.006	100.476	0.0864987
Broad	chr10	100.006	100.486	0.210591
Broad	chr10	100.006	100.496	0.245922
Broad	chr10	100.006	100.506	0.17907
Broad	chr10	100.006	100.516	0.257803
Broad	chr10	100.006	100.526	0.0384155
Broad	chr10	100.006	100.536	0.18176
Broad	chr10	100.006	100.546	0.245366
Broad	chr10	100.006	100.556	0.219615
Broad	chr10	100.006	100.566	0.188443
Broad	chr10	100.006	100.576	0.170157
Broad	chr10	100.006	100.586	0.0574637
Broad	chr10	100.006	100.596	0.0819315
Broad	chr10	100.006	100.606	0.0783986
Broad	chr10	100.006	100.616	0.117145
Broad	chr10	100.006	100.626	0.0903002
Broad	chr10	100.006	100.636	0.0348028
Broad	chr10	100.006	100.646	0.0595545
Broad	chr10	100.006	100.656	0.21985
Broad	chr10	100.006	100.666	0.139042
Broad	chr10	100.006	100.676	0.0871355
Broad	chr10	100.006	100.686	0.119201
Broad	chr10	100.006	100.696	0.082258
Broad	chr10	100.006	100.706	0.0658729
Broad	chr10	100.006	100.716	0.232326
Broad	chr10	100.006	100.726	0.0327995
Broad	chr10	100.006	100.736	0.0439564
Broad	chr10	100.006	100.746	0.0388858
Broad	chr10	100.006	100.756	0.0318708
Broad	chr10	100.006	100.766	0.0822256
Broad	chr10	100.006	100.776	0.0724242
Broad	chr10	100.006	100.786	0.0728695
Broad	chr10	100.006	100.796	0.0376575
Broad	chr10	100.006	100.806	0.110196
Broad	chr10	100.006	100.816	0.154117
Broad	chr10	100.006	100.826	0.258682
Broad	chr10	100.006	100.836	0.0820529
Broad	chr10	100.006	100.846	0.0778359
Broad	chr10	100.006	100.856	0.123618
Broad	chr10	100.006	100.866	0.0673759
Broad	chr10	100.006	100.876	0.17644
Broad	chr10	100.006	100.886	0.0977029
Broad	chr10	100.006	100.896	0.108228
Broad	chr10	100.006	100.906	0.0677213
Broad	chr10	100.006	100.916	0.196703
Broad	chr10	100.006	100.926	0.135972
Broad	chr10	100.006	100.936	0.144199
Broad	chr10	100.006	100.946	0.105953
Broad	chr10	100.006	100.956	0.102644
Broad	chr10	100.006	100.966	0.0307882
Broad	chr10	100.006	100.976	0.262291
Broad	chr10	100.006	100.986	0.0715636
Broad	chr10	100.006	100.996	0.0408616
Broad	chr10	100.006	101.006	0.166994
Broad	chr10	100.006	101.016	0.0977912
Broad	chr10	100.006	101.026	0.0850175
Broad	chr10	100.006	101.036	0.132171
Broad	chr10	100.006	101.046	0.0455281
Broad	chr10	100.006	101.056	0.115566
Broad	chr10	100.006	101.076	0.0295189
Broad	chr10	100.006	101.086	0.0832367
Broad	chr10	100.006	101.096	0.0535991
Broad	chr10	100.006	101.106	0.0264223
Broad	chr10	100.006	101.116	0.0293844
Broad	chr10	100.006	101.126	0.0898865
Broad	chr10	100.006	101.146	0.0526922
Broad	chr10	100.006	101.156	0.0292179
Broad	chr10	100.006	101.166	0.128956
Broad	chr10	100.006	101.176	0.0240244
Broad	chr10	100.006	101.186	0.0626542
Broad	chr10	100.006	101.196	0.0877467
Broad	chr10	100.006	101.206	0.0564411
Broad	chr10	100.006	101.216	0.0673065
Broad	chr10	100.006	101.236	0.11845
Broad	chr10	100.006	101.266	0.303094
Broad	chr10	100.006	101.276	0.0348276
Broad	chr10	100.006	101.286	0.023168
Broad	chr10	100.006	101.296	0.0350612
Broad	chr10	100.006	101.346	0.159053
Broad	chr10	100.006	101.356	0.0821756
Broad	chr10	100.006	101.386	0.0972164
Broad	chr10	100.006	101.396	0.0324649
Broad	chr10	100.006	101.406	0.0235883
Broad	chr10	100.006	101.416	0.0383344
Broad	chr10	100.006	101.456	0.0493213
Broad	chr10	100.006	101.486	0.0627979
Broad	chr10	100.006	101.516	0.205509
Broad	chr10	100.006	101.526	0.0422243
Broad	chr10	100.006	101.546	0.0726859
Broad	chr10	100.006	101.556	0.041099
Broad	chr10	100.006	101.606	0.0236618
Broad	chr10	100.006	101.616	0.0266015
Broad	chr10	100.006	101.626	0.0761755
Broad	chr10	100.006	101.686	0.0297963
Broad	chr10	100.006	101.706	0.044099
Broad	chr10	100.006	101.776	0.0307285
Broad	chr10	100.006	101.796	0.072674
Broad	chr10	100.006	101.806	0.0316224
Broad	chr10	100.006	101.836	0.0482779
Broad	chr10	100.006	101.846	0.0341664
Broad	chr10	100.006	101.856	0.0909136
Broad	chr10	100.006	101.876	0.0254131
Broad	chr10	100.006	102.056	0.023536
Broad	chr10	100.006	102.086	0.0682076
Broad	chr10	100.006	102.116	0.0423675
Broad	chr10	100.006	102.156	0.0288115
Broad	chr10	100.006	102.206	0.116749
Broad	chr10	100.006	102.216	0.102528
Broad	chr10	100.006	102.306	0.0262844
Broad	chr10	100.006	102.506	0.0619779
Broad	chr10	100.006	102.576	0.0370967
Broad	chr10	100.006	102.646	0.020823
Broad	chr10	100.006	102.696	0.108439
Broad	chr10	100.006	102.716	0.0303474
Broad	chr10	100.006	102.976	0.0602468
Broad	chr10	100.006	103.246	0.0753487
Broad	chr10	100.006	103.276	0.0496448
Broad	chr10	100.006	103.336	0.0448396
Broad	chr10	100.006	103.476	0.0942089
Broad	chr10	100.006	103.596	0.0306102
Broad	chr10	100.006	104.006	0.0895551
Broad	chr10	100.016	100.016	3.40713
Broad	chr10	100.016	100.026	3.6547
Broad	chr10	100.016	100.036	2.67136
Broad	chr10	100.016	100.046	2.04956
Broad	chr10	100.016	100.056	1.47861
Broad	chr10	100.016	100.066	1.13273
Broad	chr10	100.016	100.076	1.52933
Broad	chr10	100.016	100.086	1.59252
Broad	chr10	100.016	100.096	1.29119
Broad	chr10	100.016	100.106	0.763945
Broad	chr10	100.016	100.116	0.86407
Broad	chr10	100.016	100.126	0.966533
Broad	chr10	100.016	100.136	0.743179
Broad	chr10	100.016	100.146	0.4522
Broad	chr10	100.016	100.156	0.9536
Broad	chr10	100.016	100.166	0.77327
Broad	chr10	100.016	100.176	0.538112
Broad	chr10	100.016	100.186	0.460685
Broad	chr10	100.016	100.196	0.286422
Broad	chr10	100.016	100.206	0.896366
Broad	chr10	100.016	100.216	0.385407
Broad	chr10	100.016	100.226	0.629435
Broad	chr10	100.016	100.236	0.342854
Broad	chr10	100.016	100.246	0.374536
Broad	chr10	100.016	100.256	0.28687
Broad	chr10	100.016	100.266	0.49305
Broad	chr10	100.016	100.276	0.329195
Broad	chr10	100.016	100.286	0.396182
Broad	chr10	100.016	100.296	0.278093
Broad	chr10	100.016	100.306	0.247522
Broad	chr10	100.016	100.316	0.309347
Broad	chr10	100.016	100.326	0.367032
Broad	chr10	100.016	100.336	0.264985
Broad	chr10	100.016	100.346	0.270493
Broad	chr10	100.016	100.356	0.075349
Broad	chr10	100.016	100.366	0.184006
Broad	chr10	100.016	100.376	0.195632
Broad	chr10	100.016	100.386	0.0665208
Broad	chr10	100.016	100.396	0.223365
Broad	chr10	100.016	100.406	0.365631
Broad	chr10	100.016	100.416	0.109477
Broad	chr10	100.016	100.426	0.300604
Broad	chr10	100.016	100.436	0.291696
Broad	chr10	100.016	100.446	0.167616
Broad	chr10	100.016	100.456	0.109409
Broad	chr10	100.016	100.466	0.23952
Broad	chr10	100.016	100.476	0.104981
Broad	chr10	100.016	100.486	0.143169
Broad	chr10	100.016	100.496	0.189891
Broad	chr10	100.016	100.506	0.168169
Broad	chr10	100.016	100.516	0.0865124
Broad	chr10	100.016	100.526	0.0931808
Broad	chr10	100.016	100.536	0.114346
Broad	chr10	100.016	100.546	0.203876
Broad	chr10	100.016	100.556	0.157963
Broad	chr10	100.016	100.566	0.173775
Broad	chr10	100.016	100.576	0.135819
Broad	chr10	100.016	100.586	0.0760263
Broad	chr10	100.016	100.596	0.162471
Broad	chr10	100.016	100.606	0.134398
Broad	chr10	100.016	100.616	0.153304
Broad	chr10	100.016	100.626	0.0941078
Broad	chr10	100.016	100.636	0.0786218
Broad	chr10	100.016	100.646	0.137051
Broad	chr10	100.016	100.656	0.224097
Broad	chr10	100.016	100.666	0.0704967
Broad	chr10	100.016	100.676	0.173298
Broad	chr10	100.016	100.686	0.133218
Broad	chr10	100.016	100.696	0.286318
Broad	chr10	100.016	100.706	0.14911
Broad	chr10	100.016	100.716	0.14581
Broad	chr10	100.016	100.726	0.151313
Broad	chr10	100.016	100.736	0.119157
Broad	chr10	100.016	100.746	0.17917
Broad	chr10	100.016	100.756	0.192063
Broad	chr10	100.016	100.766	0.0752205
Broad	chr10	100.016	100.776	0.0267036
Broad	chr10	100.016	100.786	0.177272
Broad	chr10	100.016	100.796	0.129495
Broad	chr10	100.016	100.806	0.0559456
Broad	chr10	100.016	100.816	0.174384
Broad	chr10	100.016	100.826	0.114681
Broad	chr10	100.016	100.836	0.0405247
Broad	chr10	100.016	100.846	0.0932754
Broad	chr10	100.016	100.856	0.0925457
Broad	chr10	100.016	100.866	0.204794
Broad	chr10	100.016	100.876	0.0490887
Broad	chr10	100.016	100.886	0.171169
Broad	chr10	100.016	100.896	0.140736
Broad	chr10	100.016	100.906	0.123138
Broad	chr10	100.016	100.916	0.114226
Broad	chr10	100.016	100.926	0.151956
Broad	chr10	100.016	100.946	0.0932537
Broad	chr10	100.016	100.956	0.0288692
Broad	chr10	100.016	100.966	0.0636996
Broad	chr10	100.016	100.976	0.214687
Broad	chr10	100.016	100.986	0.0659592
Broad	chr10	100.016	100.996	0.27456
Broad	chr10	100.016	101.006	0.0415156
Broad	chr10	100.016	101.016	0.109802
Broad	chr10	100.016	101.026	0.0710138
Broad	chr10	100.016	101.036	0.0316421
Broad	chr10	100.016	101.046	0.063009
Broad	chr10	100.016	101.056	0.160674
Broad	chr10	100.016	101.066	0.0900439
Broad	chr10	100.016	101.076	0.0593893
Broad	chr10	100.016	101.086	0.0413983
Broad	chr10	100.016	101.096	0.0892419
Broad	chr10	100.016	101.106	0.0978864
Broad	chr10	100.016	101.116	0.242235
Broad	chr10	100.016	101.126	0.0905957
Broad	chr10	100.016	101.136	0.0327304
Broad	chr10	100.016	101.156	0.08083
Broad	chr10	100.016	101.176	0.0620202
Broad	chr10	100.016	101.186	0.0197215
Broad	chr10	100.016	101.206	0.0512712
Broad	chr10	100.016	101.216	0.0805838
Broad	chr10	100.016	101.236	0.0570769
Broad	chr10	100.016	101.246	0.104608
Broad	chr10	100.016	101.256	0.0419163
Broad	chr10	100.016	101.286	0.0253544
Broad	chr10	100.016	101.296	0.055771
Broad	chr10	100.016	101.306	0.0688836
Broad	chr10	100.016	101.336	0.0513972
Broad	chr10	100.016	101.356	0.0525805
Broad	chr10	100.016	101.396	0.0606353
Broad	chr10	100.016	101.436	0.0864956
Broad	chr10	100.016	101.446	0.117245
Broad	chr10	100.016	101.456	0.13193
Broad	chr10	100.016	101.506	0.0370014
Broad	chr10	100.016	101.516	0.0864146
Broad	chr10	100.016	101.536	0.0818288
Broad	chr10	100.016	101.566	0.0394344
Broad	chr10	100.016	101.576	0.0546872
Broad	chr10	100.016	101.596	0.0295014
Broad	chr10	100.016	101.616	0.0459868
Broad	chr10	100.016	101.646	0.0513873
Broad	chr10	100.016	101.656	0.0218451
Broad	chr10	100.016	101.666	0.0882881
Broad	chr10	100.016	101.676	0.0296037
Broad	chr10	100.016	101.696	0.0582919
Broad	chr10	100.016	101.706	0.0577764
Broad	chr10	100.016	101.716	0.0288556
Broad	chr10	100.016	101.736	0.0399083
Broad	chr10	100.016	101.756	0.0236796
Broad	chr10	100.016	101.766	0.0571948
Broad	chr10	100.016	101.776	0.026753
Broad	chr10	100.016	101.786	0.0361941
Broad	chr10	100.016	101.826	0.0279078
Broad	chr10	100.016	101.836	0.112927
Broad	chr10	100.016	101.846	0.0683375
Broad	chr10	100.016	101.856	0.0695615
Broad	chr10	100.016	101.866	0.0238095
Broad	chr10	100.016	101.876	0.123228
Broad	chr10	100.016	101.896	0.0466714
Broad	chr10	100.016	101.926	0.0772821
Broad	chr10	100.016	101.946	0.183594
Broad	chr10	100.016	101.966	0.0836282
Broad	chr10	100.016	101.976	0.0419255
Broad	chr10	100.016	101.996	0.0306403
Broad	chr10	100.016	102.006	0.0377637
Broad	chr10	100.016	102.016	0.181644
Broad	chr10	100.016	102.026	0.0641125
Broad	chr10	100.016	102.046	0.026298
Broad	chr10	100.016	102.056	0.019844
Broad	chr10	100.016	102.066	0.020076
Broad	chr10	100.016	102.086	0.0251018
Broad	chr10	100.016	102.136	0.0348271
Broad	chr10	100.016	102.146	0.0762904
Broad	chr10	100.016	102.176	0.0456009
Broad	chr10	100.016	102.236	0.0252029
Broad	chr10	100.016	102.246	0.082783
Broad	chr10	100.016	102.336	0.0649963
Broad	chr10	100.016	102.496	0.0236292
Broad	chr10	100.016	102.516	0.0590834
Broad	chr10	100.016	102.596	0.0697505
Broad	chr10	100.016	102.626	0.0872076
Broad	chr10	100.016	102.636	0.0984107
Broad	chr10	100.016	102.656	0.0335202
Broad	chr10	100.016	102.716	0.034779
Broad	chr10	100.016	103.066	0.0581973
Broad	chr10	100.016	103.176	0.14915
Broad	chr10	100.016	103.226	0.0425436
Broad	chr10	100.016	103.716	0.0862673
Broad	chr10	100.016	103.926	0.0350767
Broad	chr10	100.016	104.066	0.0479273
Broad	chr10	100.016	104.166	0.0615468
Broad	chr10	100.026	100.026	3.1395
Broad	chr10	100.026	100.036	4.0351
Broad	chr10	100.026	100.046	1.93529
Broad	chr10	100.026	100.056	1.46304
Broad	chr10	100.026	100.066	1.43145
Broad	chr10	100.026	100.076	1.43614
Broad	chr10	100.026	100.086	1.54513
Broad	chr10	100.026	100.096	1.09045
Broad	chr10	100.026	100.106	1.27766
Broad	chr10	100.026	100.116	0.682377
Broad	chr10	100.026	100.126	0.627727
Broad	chr10	100.026	100.136	0.737694
Broad	chr10	100.026	100.146	0.602718
Broad	chr10	100.026	100.156	0.589366
Broad	chr10	100.026	100.166	0.378408
Broad	chr10	100.026	100.176	0.515532
Broad	chr10	100.026	100.186	0.836728
Broad	chr10	100.026	100.196	0.442939
Broad	chr10	100.026	100.206	0.696853
Broad	chr10	100.026	100.216	0.353941
Broad	chr10	100.026	100.226	0.415932
Broad	chr10	100.026	100.236	0.478957
Broad	chr10	100.026	100.246	0.469331
Broad	chr10	100.026	100.256	0.489628
Broad	chr10	100.026	100.266	0.342624
Broad	chr10	100.026	100.276	0.551924
Broad	chr10	100.026	100.286	0.252009
Broad	chr10	100.026	100.296	0.362242
Broad	chr10	100.026	100.306	0.137353
Broad	chr10	100.026	100.316	0.244501
Broad	chr10	100.026	100.326	0.376869
Broad	chr10	100.026	100.336	0.181375
Broad	chr10	100.026	100.346	0.244755
Broad	chr10	100.026	100.356	0.0814966
Broad	chr10	100.026	100.366	0.141579
Broad	chr10	100.026	100.376	0.143594
Broad	chr10	100.026	100.386	0.167181
Broad	chr10	100.026	100.396	0.161481
Broad	chr10	100.026	100.406	0.128277
Broad	chr10	100.026	100.416	0.177423
Broad	chr10	100.026	100.426	0.160078
Broad	chr10	100.026	100.436	0.139955
Broad	chr10	100.026	100.446	0.213095
Broad	chr10	100.026	100.456	0.15271
Broad	chr10	100.026	100.466	0.11626
Broad	chr10	100.026	100.476	0.206856
Broad	chr10	100.026	100.486	0.247376
Broad	chr10	100.026	100.496	0.18227
Broad	chr10	100.026	100.506	0.353749
Broad	chr10	100.026	100.516	0.273773
Broad	chr10	100.026	100.526	0.269005
Broad	chr10	100.026	100.536	0.191785
Broad	chr10	100.026	100.546	0.225835
Broad	chr10	100.026	100.556	0.0718995
Broad	chr10	100.026	100.566	0.234205
Broad	chr10	100.026	100.576	0.246865
Broad	chr10	100.026	100.586	0.132788
Broad	chr10	100.026	100.596	0.162931
Broad	chr10	100.026	100.606	0.122092
Broad	chr10	100.026	100.616	0.0624635
Broad	chr10	100.026	100.626	0.0903176
Broad	chr10	100.026	100.636	0.140958
Broad	chr10	100.026	100.646	0.185181
Broad	chr10	100.026	100.656	0.0443985
Broad	chr10	100.026	100.666	0.234277
Broad	chr10	100.026	100.676	0.0667327
Broad	chr10	100.026	100.686	0.0349348
Broad	chr10	100.026	100.696	0.0415839
Broad	chr10	100.026	100.706	0.132582
Broad	chr10	100.026	100.716	0.110931
Broad	chr10	100.026	100.726	0.125729
Broad	chr10	100.026	100.736	0.0648507
Broad	chr10	100.026	100.746	0.0296978
Broad	chr10	100.026	100.756	0.0514411
Broad	chr10	100.026	100.766	0.211315
Broad	chr10	100.026	100.776	0.119603
Broad	chr10	100.026	100.806	0.0267409
Broad	chr10	100.026	100.816	0.109227
Broad	chr10	100.026	100.826	0.102666
Broad	chr10	100.026	100.836	0.217596
Broad	chr10	100.026	100.846	0.0742358
Broad	chr10	100.026	100.856	0.144028
Broad	chr10	100.026	100.866	0.0294078
Broad	chr10	100.026	100.876	0.0879107
Broad	chr10	100.026	100.886	0.105846
Broad	chr10	100.026	100.896	0.0767025
Broad	chr10	100.026	100.906	0.231695
Broad	chr10	100.026	100.916	0.136075
Broad	chr10	100.026	100.926	0.0501362
Broad	chr10	100.026	100.936	0.105104
Broad	chr10	100.026	100.946	0.14387
Broad	chr10	100.026	100.956	0.0309636
Broad	chr10	100.026	100.966	0.160521
Broad	chr10	100.026	100.976	0.213403
Broad	chr10	100.026	100.986	0.166761
Broad	chr10	100.026	100.996	0.0727913
Broad	chr10	100.026	101.006	0.0873139
Broad	chr10	100.026	101.016	0.106653
Broad	chr10	100.026	101.026	0.0497808
Broad	chr10	100.026	101.036	0.0654239
Broad	chr10	100.026	101.046	0.106633
Broad	chr10	100.026	101.056	0.120998
Broad	chr10	100.026	101.076	0.0590135
Broad	chr10	100.026	101.086	0.0818715
Broad	chr10	100.026	101.096	0.119292
Broad	chr10	100.026	101.106	0.122605
Broad	chr10	100.026	101.116	0.0526822
Broad	chr10	100.026	101.126	0.0194185
Broad	chr10	100.026	101.136	0.111234
Broad	chr10	100.026	101.146	0.0256159
Broad	chr10	100.026	101.166	0.0922661
Broad	chr10	100.026	101.196	0.140252
Broad	chr10	100.026	101.206	0.0729304
Broad	chr10	100.026	101.216	0.0285485
Broad	chr10	100.026	101.226	0.0670284
Broad	chr10	100.026	101.276	0.0317328
Broad	chr10	100.026	101.286	0.0606293
Broad	chr10	100.026	101.306	0.0306378
Broad	chr10	100.026	101.326	0.1829
Broad	chr10	100.026	101.376	0.0841023
Broad	chr10	100.026	101.416	0.231375
Broad	chr10	100.026	101.426	0.0534922
Broad	chr10	100.026	101.446	0.0244101
Broad	chr10	100.026	101.466	0.0832359
Broad	chr10	100.026	101.516	0.156536
Broad	chr10	100.026	101.526	0.0801352
Broad	chr10	100.026	101.556	0.0728046
Broad	chr10	100.026	101.576	0.0943053
Broad	chr10	100.026	101.606	0.0766253
Broad	chr10	100.026	101.616	0.0175781
Broad	chr10	100.026	101.636	0.0757662
Broad	chr10	100.026	101.646	0.0299166
Broad	chr10	100.026	101.666	0.0349608
Broad	chr10	100.026	101.676	0.125751
Broad	chr10	100.026	101.696	0.0731103
Broad	chr10	100.026	101.706	0.0231423
Broad	chr10	100.026	101.746	0.033112
Broad	chr10	100.026	101.786	0.0253979
Broad	chr10	100.026	101.806	0.0751653
Broad	chr10	100.026	101.826	0.11781
Broad	chr10	100.026	101.856	0.0406907
Broad	chr10	100.026	101.866	0.125721
Broad	chr10	100.026	101.886	0.0878382
Broad	chr10	100.026	101.896	0.0451618
Broad	chr10	100.026	101.906	0.0269076
Broad	chr10	100.026	101.916	0.0978651
Broad	chr10	100.026	101.926	0.0452709
Broad	chr10	100.026	101.966	0.026675
Broad	chr10	100.026	101.996	0.0775826
Broad	chr10	100.026	102.026	0.0249421
Broad	chr10	100.026	102.036	0.0337184
Broad	chr10	100.026	102.076	0.0550508
Broad	chr10	100.026	102.086	0.06336
Broad	chr10	100.026	102.106	0.0385893
Broad	chr10	100.026	102.146	0.0589421
Broad	chr10	100.026	102.156	0.0947927
Broad	chr10	100.026	102.226	0.0912065
Broad	chr10	100.026	102.376	0.0592557
Broad	chr10	100.026	102.426	0.0243814
Broad	chr10	100.026	102.436	0.0396043
Broad	chr10	100.026	102.646	0.0612884
Broad	chr10	100.026	102.756	0.0541016
Broad	chr10	100.026	102.936	0.0600106
Broad	chr10	100.026	103.136	0.0362551
Broad	chr10	100.026	103.436	0.0224044
Broad	chr10	100.026	103.616	0.0678891
Broad	chr10	100.026	104.266	0.0624728
Broad	chr10	100.026	104.386	0.0472662
Broad	chr10	100.036	100.036	3.39487
Broad	chr10	100.036	100.046	4.52444
Broad	chr10	100.036	100.056	1.85308
Broad	chr10	100.036	100.066	1.79862
Broad	chr10	100.036	100.076	1.68208
Broad	chr10	100.036	100.086	1.08717
Broad	chr10	100.036	100.096	1.04088
Broad	chr10	100.036	100.106	0.809649
Broad	chr10	100.036	100.116	0.93338
Broad	chr10	100.036	100.126	0.93526
Broad	chr10	100.036	100.136	0.641009
Broad	chr10	100.036	100.146	0.552377
Broad	chr10	100.036	100.156	0.63381
Broad	chr10	100.036	100.166	0.671728
Broad	chr10	100.036	100.176	0.741994
Broad	chr10	100.036	100.186	0.437581
Broad	chr10	100.036	100.196	0.587381
Broad	chr10	100.036	100.206	0.280039
Broad	chr10	100.036	100.216	0.583161
Broad	chr10	100.036	100.226	0.516914
Broad	chr10	100.036	100.236	0.284224
Broad	chr10	100.036	100.246	0.267753
Broad	chr10	100.036	100.256	0.432588
Broad	chr10	100.036	100.266	0.416905
Broad	chr10	100.036	100.276	0.469104
Broad	chr10	100.036	100.286	0.384726
Broad	chr10	100.036	100.296	0.446036
Broad	chr10	100.036	100.306	0.231347
Broad	chr10	100.036	100.316	0.111673
Broad	chr10	100.036	100.326	0.434966
Broad	chr10	100.036	100.336	0.192669
Broad	chr10	100.036	100.346	0.239666
Broad	chr10	100.036	100.356	0.203655
Broad	chr10	100.036	100.366	0.152373
Broad	chr10	100.036	100.376	0.234564
Broad	chr10	100.036	100.386	0.199881
Broad	chr10	100.036	100.396	0.231629
Broad	chr10	100.036	100.406	0.248731
Broad	chr10	100.036	100.416	0.187728
Broad	chr10	100.036	100.426	0.258081
Broad	chr10	100.036	100.436	0.145421
Broad	chr10	100.036	100.446	0.258968
Broad	chr10	100.036	100.456	0.163899
Broad	chr10	100.036	100.466	0.153549
Broad	chr10	100.036	100.476	0.244216
Broad	chr10	100.036	100.486	0.301061
Broad	chr10	100.036	100.496	0.141662
Broad	chr10	100.036	100.506	0.0525106
Broad	chr10	100.036	100.516	0.158206
Broad	chr10	100.036	100.526	0.202973
Broad	chr10	100.036	100.536	0.249143
Broad	chr10	100.036	100.546	0.333305
Broad	chr10	100.036	100.556	0.103195
Broad	chr10	100.036	100.566	0.145244
Broad	chr10	100.036	100.576	0.172852
Broad	chr10	100.036	100.586	0.0872144
Broad	chr10	100.036	100.596	0.107811
Broad	chr10	100.036	100.606	0.0473987
Broad	chr10	100.036	100.616	0.0684184
Broad	chr10	100.036	100.626	0.0336365
Broad	chr10	100.036	100.636	0.117878
Broad	chr10	100.036	100.646	0.244131
Broad	chr10	100.036	100.656	0.169098
Broad	chr10	100.036	100.666	0.111837
Broad	chr10	100.036	100.676	0.225997
Broad	chr10	100.036	100.686	0.030187
Broad	chr10	100.036	100.696	0.151611
Broad	chr10	100.036	100.706	0.0315686
Broad	chr10	100.036	100.716	0.0457811
Broad	chr10	100.036	100.726	0.233479
Broad	chr10	100.036	100.736	0.0233552
Broad	chr10	100.036	100.746	0.0994449
Broad	chr10	100.036	100.756	0.133991
Broad	chr10	100.036	100.766	0.106137
Broad	chr10	100.036	100.786	0.281174
Broad	chr10	100.036	100.796	0.0674545
Broad	chr10	100.036	100.806	0.0675401
Broad	chr10	100.036	100.816	0.0399465
Broad	chr10	100.036	100.826	0.126467
Broad	chr10	100.036	100.836	0.169515
Broad	chr10	100.036	100.846	0.144201
Broad	chr10	100.036	100.856	0.0245007
Broad	chr10	100.036	100.866	0.0943661
Broad	chr10	100.036	100.876	0.124556
Broad	chr10	100.036	100.886	0.116823
Broad	chr10	100.036	100.896	0.0694873
Broad	chr10	100.036	100.906	0.181052
Broad	chr10	100.036	100.916	0.117058
Broad	chr10	100.036	100.926	0.0521621
Broad	chr10	100.036	100.936	0.144172
Broad	chr10	100.036	100.946	0.0272019
Broad	chr10	100.036	100.956	0.125159
Broad	chr10	100.036	100.966	0.101921
Broad	chr10	100.036	100.976	0.026728
Broad	chr10	100.036	100.986	0.275645
Broad	chr10	100.036	100.996	0.0896471
Broad	chr10	100.036	101.006	0.178411
Broad	chr10	100.036	101.016	0.154054
Broad	chr10	100.036	101.026	0.109489
Broad	chr10	100.036	101.036	0.0589915
Broad	chr10	100.036	101.046	0.0468121
Broad	chr10	100.036	101.056	0.0428699
Broad	chr10	100.036	101.066	0.0477167
Broad	chr10	100.036	101.076	0.0847798
Broad	chr10	100.036	101.086	0.0557197
Broad	chr10	100.036	101.106	0.0225676
Broad	chr10	100.036	101.116	0.0948064
Broad	chr10	100.036	101.126	0.0740078
Broad	chr10	100.036	101.146	0.139097
Broad	chr10	100.036	101.156	0.0728899
Broad	chr10	100.036	101.186	0.0311483
Broad	chr10	100.036	101.196	0.031493
Broad	chr10	100.036	101.206	0.0694439
Broad	chr10	100.036	101.216	0.0881569
Broad	chr10	100.036	101.236	0.0655555
Broad	chr10	100.036	101.246	0.0892071
Broad	chr10	100.036	101.256	0.0840344
Broad	chr10	100.036	101.276	0.0999119
Broad	chr10	100.036	101.286	0.0855365
Broad	chr10	100.036	101.296	0.0482849
Broad	chr10	100.036	101.306	0.0874933
Broad	chr10	100.036	101.326	0.101621
Broad	chr10	100.036	101.346	0.0796398
Broad	chr10	100.036	101.356	0.0245092
Broad	chr10	100.036	101.376	0.0221117
Broad	chr10	100.036	101.386	0.0908837
Broad	chr10	100.036	101.396	0.0251069
Broad	chr10	100.036	101.406	0.12008
Broad	chr10	100.036	101.426	0.0837666
Broad	chr10	100.036	101.436	0.0932381
Broad	chr10	100.036	101.466	0.0536193
Broad	chr10	100.036	101.476	0.0271361
Broad	chr10	100.036	101.496	0.130796
Broad	chr10	100.036	101.516	0.0900942
Broad	chr10	100.036	101.526	0.0256317
Broad	chr10	100.036	101.536	0.0346047
Broad	chr10	100.036	101.556	0.106301
Broad	chr10	100.036	101.586	0.0717628
Broad	chr10	100.036	101.596	0.0763403
Broad	chr10	100.036	101.606	0.0671809
Broad	chr10	100.036	101.616	0.047063
Broad	chr10	100.036	101.646	0.0871862
Broad	chr10	100.036	101.656	0.022823
Broad	chr10	100.036	101.686	0.0538295
Broad	chr10	100.036	101.706	0.0295902
Broad	chr10	100.036	101.716	0.0480878
Broad	chr10	100.036	101.726	0.0530355
Broad	chr10	100.036	101.736	0.123636
Broad	chr10	100.036	101.746	0.0629823
Broad	chr10	100.036	101.756	0.101847
Broad	chr10	100.036	101.766	0.104472
Broad	chr10	100.036	101.796	0.0273916
Broad	chr10	100.036	101.806	0.0460852
Broad	chr10	100.036	101.826	0.11247
Broad	chr10	100.036	101.856	0.0309113
Broad	chr10	100.036	101.866	0.0843121
Broad	chr10	100.036	101.876	0.0295647
Broad	chr10	100.036	101.906	0.078617
Broad	chr10	100.036	101.926	0.0659072
Broad	chr10	100.036	101.956	0.0603643
Broad	chr10	100.036	101.976	0.0754904
Broad	chr10	100.036	101.986	0.0411823
Broad	chr10	100.036	101.996	0.0672648
Broad	chr10	100.036	102.056	0.0226701
Broad	chr10	100.036	102.066	0.0242164
Broad	chr10	100.036	102.136	0.0194551
Broad	chr10	100.036	102.146	0.0225749
Broad	chr10	100.036	102.156	0.0265252
Broad	chr10	100.036	102.176	0.0910693
Broad	chr10	100.036	102.196	0.106476
Broad	chr10	100.036	102.216	0.0700754
Broad	chr10	100.036	102.226	0.0401721
Broad	chr10	100.036	102.246	0.0552611
Broad	chr10	100.036	102.326	0.0235893
Broad	chr10	100.036	102.346	0.0546223
Broad	chr10	100.036	102.376	0.11876
Broad	chr10	100.036	102.436	0.0888374
Broad	chr10	100.036	102.486	0.0398115
Broad	chr10	100.036	102.576	0.0603815
Broad	chr10	100.036	102.626	0.0701645
Broad	chr10	100.036	102.686	0.0521059
Broad	chr10	100.036	102.716	0.0811258
Broad	chr10	100.036	102.756	0.0528386
Broad	chr10	100.036	102.906	0.110131
Broad	chr10	100.036	102.976	0.036949
Broad	chr10	100.036	103.066	0.0555888
Broad	chr10	100.036	103.226	0.0857297
Broad	chr10	100.036	103.386	0.0358643
Broad	chr10	100.036	103.496	0.0206528
Broad	chr10	100.036	103.616	0.0245383
Broad	chr10	100.036	103.726	0.0757284
Broad	chr10	100.036	103.746	0.0278482
Broad	chr10	100.036	103.926	0.0905347
Broad	chr10	100.036	103.936	0.0273578
Broad	chr10	100.036	104.136	0.120115
Broad	chr10	100.036	104.396	0.0552679
Broad	chr10	100.046	100.046	3.81643
Broad	chr10	100.046	100.056	3.53272
Broad	chr10	100.046	100.066	2.46071
Broad	chr10	100.046	100.076	1.53925
Broad	chr10	100.046	100.086	1.4089
Broad	chr10	100.046	100.096	1.24955
Broad	chr10	100.046	100.106	1.0743
Broad	chr10	100.046	100.116	0.849697
Broad	chr10	100.046	100.126	0.657323
Broad	chr10	100.046	100.136	0.763033
Broad	chr10	100.046	100.146	0.721812
Broad	chr10	100.046	100.156	0.387742
Broad	chr10	100.046	100.166	0.552638
Broad	chr10	100.046	100.176	0.55032
Broad	chr10	100.046	100.186	0.468472
Broad	chr10	100.046	100.196	0.403613
Broad	chr10	100.046	100.206	0.502958
Broad	chr10	100.046	100.216	0.576122
Broad	chr10	100.046	100.226	0.538991
Broad	chr10	100.046	100.236	0.354466
Broad	chr10	100.046	100.246	0.551538
Broad	chr10	100.046	100.256	0.421967
Broad	chr10	100.046	100.266	0.327735
Broad	chr10	100.046	100.276	0.414673
Broad	chr10	100.046	100.286	0.202768
Broad	chr10	100.046	100.296	0.267967
Broad	chr10	100.046	100.306	0.265974
Broad	chr10	100.046	100.316	0.498433
Broad	chr10	100.046	100.326	0.260766
Broad	chr10	100.046	100.336	0.338013
Broad	chr10	100.046	100.346	0.166374
Broad	chr10	100.046	100.356	0.251304
Broad	chr10	100.046	100.366	0.185178
Broad	chr10	100.046	100.376	0.259121
Broad	chr10	100.046	100.386	0.24043
Broad	chr10	100.046	100.396	0.279215
Broad	chr10	100.046	100.406	0.243602
Broad	chr10	100.046	100.416	0.0646955
Broad	chr10	100.046	100.426	0.243077
Broad	chr10	100.046	100.436	0.190987
Broad	chr10	100.046	100.446	0.276001
Broad	chr10	100.046	100.456	0.130402
Broad	chr10	100.046	100.466	0.194658
Broad	chr10	100.046	100.476	0.122549
Broad	chr10	100.046	100.486	0.231184
Broad	chr10	100.046	100.496	0.226773
Broad	chr10	100.046	100.506	0.107883
Broad	chr10	100.046	100.516	0.197583
Broad	chr10	100.046	100.526	0.127238
Broad	chr10	100.046	100.536	0.105327
Broad	chr10	100.046	100.546	0.159004
Broad	chr10	100.046	100.556	0.130666
Broad	chr10	100.046	100.566	0.392997
Broad	chr10	100.046	100.576	0.204426
Broad	chr10	100.046	100.586	0.162735
Broad	chr10	100.046	100.596	0.0526678
Broad	chr10	100.046	100.606	0.157655
Broad	chr10	100.046	100.616	0.133465
Broad	chr10	100.046	100.626	0.0600849
Broad	chr10	100.046	100.636	0.0680373
Broad	chr10	100.046	100.646	0.052264
Broad	chr10	100.046	100.656	0.0262527
Broad	chr10	100.046	100.666	0.186856
Broad	chr10	100.046	100.676	0.120859
Broad	chr10	100.046	100.686	0.0348761
Broad	chr10	100.046	100.696	0.10509
Broad	chr10	100.046	100.706	0.0505969
Broad	chr10	100.046	100.716	0.079951
Broad	chr10	100.046	100.726	0.032312
Broad	chr10	100.046	100.736	0.0527381
Broad	chr10	100.046	100.756	0.113127
Broad	chr10	100.046	100.766	0.0725772
Broad	chr10	100.046	100.776	0.220485
Broad	chr10	100.046	100.786	0.0953136
Broad	chr10	100.046	100.796	0.138089
Broad	chr10	100.046	100.806	0.0422991
Broad	chr10	100.046	100.816	0.0254929
Broad	chr10	100.046	100.826	0.125696
Broad	chr10	100.046	100.836	0.101018
Broad	chr10	100.046	100.846	0.0838478
Broad	chr10	100.046	100.856	0.172815
Broad	chr10	100.046	100.866	0.305844
Broad	chr10	100.046	100.876	0.0446498
Broad	chr10	100.046	100.886	0.191499
Broad	chr10	100.046	100.896	0.160574
Broad	chr10	100.046	100.906	0.0593516
Broad	chr10	100.046	100.916	0.0816163
Broad	chr10	100.046	100.926	0.125595
Broad	chr10	100.046	100.936	0.0439436
Broad	chr10	100.046	100.946	0.188387
Broad	chr10	100.046	100.956	0.0366538
Broad	chr10	100.046	100.966	0.0344465
Broad	chr10	100.046	100.976	0.146394
Broad	chr10	100.046	100.986	0.0895704
Broad	chr10	100.046	100.996	0.0819171
Broad	chr10	100.046	101.006	0.130637
Broad	chr10	100.046	101.026	0.132902
Broad	chr10	100.046	101.046	0.116087
Broad	chr10	100.046	101.056	0.0834227
Broad	chr10	100.046	101.066	0.11386
Broad	chr10	100.046	101.076	0.0344578
Broad	chr10	100.046	101.086	0.172042
Broad	chr10	100.046	101.096	0.104607
Broad	chr10	100.046	101.106	0.164489
Broad	chr10	100.046	101.116	0.0596056
Broad	chr10	100.046	101.126	0.0395887
Broad	chr10	100.046	101.136	0.125074
Broad	chr10	100.046	101.156	0.0475812
Broad	chr10	100.046	101.166	0.113667
Broad	chr10	100.046	101.176	0.131779
Broad	chr10	100.046	101.186	0.153332
Broad	chr10	100.046	101.206	0.147541
Broad	chr10	100.046	101.226	0.0589653
Broad	chr10	100.046	101.236	0.0475584
Broad	chr10	100.046	101.246	0.216933
Broad	chr10	100.046	101.256	0.0804576
Broad	chr10	100.046	101.266	0.0899618
Broad	chr10	100.046	101.286	0.072113
Broad	chr10	100.046	101.326	0.0322396
Broad	chr10	100.046	101.346	0.0966437
Broad	chr10	100.046	101.386	0.148967
Broad	chr10	100.046	101.406	0.120363
Broad	chr10	100.046	101.416	0.035017
Broad	chr10	100.046	101.426	0.0911857
Broad	chr10	100.046	101.446	0.0312872
Broad	chr10	100.046	101.456	0.0387472
Broad	chr10	100.046	101.476	0.0694061
Broad	chr10	100.046	101.496	0.0339403
Broad	chr10	100.046	101.526	0.0341735
Broad	chr10	100.046	101.596	0.0573859
Broad	chr10	100.046	101.606	0.10233
Broad	chr10	100.046	101.616	0.114583
Broad	chr10	100.046	101.646	0.0265511
Broad	chr10	100.046	101.656	0.0356782
Broad	chr10	100.046	101.666	0.0614223
Broad	chr10	100.046	101.676	0.10349
Broad	chr10	100.046	101.736	0.161661
Broad	chr10	100.046	101.746	0.0969336
Broad	chr10	100.046	101.766	0.123721
Broad	chr10	100.046	101.776	0.0375051
Broad	chr10	100.046	101.786	0.0851885
Broad	chr10	100.046	101.846	0.0266914
Broad	chr10	100.046	101.886	0.0368406
Broad	chr10	100.046	101.936	0.110076
Broad	chr10	100.046	101.946	0.0489339
Broad	chr10	100.046	101.996	0.0329111
Broad	chr10	100.046	102.006	0.0340394
Broad	chr10	100.046	102.026	0.128773
Broad	chr10	100.046	102.076	0.0481955
Broad	chr10	100.046	102.126	0.102582
Broad	chr10	100.046	102.156	0.0366155
Broad	chr10	100.046	102.176	0.0875714
Broad	chr10	100.046	102.186	0.0545364
Broad	chr10	100.046	102.336	0.0480505
Broad	chr10	100.046	102.356	0.0622349
Broad	chr10	100.046	102.366	0.16703
Broad	chr10	100.046	102.376	0.0594535
Broad	chr10	100.046	102.426	0.0244534
Broad	chr10	100.046	102.516	0.0844521
Broad	chr10	100.046	102.536	0.124093
Broad	chr10	100.046	102.686	0.0295941
Broad	chr10	100.046	102.736	0.0559357
Broad	chr10	100.046	103.076	0.0314363
Broad	chr10	100.046	103.146	0.0606682
Broad	chr10	100.046	103.286	0.0807005
Broad	chr10	100.046	103.376	0.0380741
Broad	chr10	100.046	103.386	0.0688651
Broad	chr10	100.046	103.536	0.116461
Broad	chr10	100.046	103.666	0.101838
Broad	chr10	100.046	104.186	0.0758397
Broad	chr10	100.056	100.056	4.61858
Broad	chr10	100.056	100.066	5.12311
Broad	chr10	100.056	100.076	3.03114
Broad	chr10	100.056	100.086	2.14363
Broad	chr10	100.056	100.096	1.2289
Broad	chr10	100.056	100.106	1.30824
Broad	chr10	100.056	100.116	1.37699
Broad	chr10	100.056	100.126	0.989703
Broad	chr10	100.056	100.136	0.60121
Broad	chr10	100.056	100.146	0.427222
Broad	chr10	100.056	100.156	0.539607
Broad	chr10	100.056	100.166	0.650215
Broad	chr10	100.056	100.176	0.869302
Broad	chr10	100.056	100.186	0.84934
Broad	chr10	100.056	100.196	0.734773
Broad	chr10	100.056	100.206	0.595865
Broad	chr10	100.056	100.216	0.511898
Broad	chr10	100.056	100.226	0.372487
Broad	chr10	100.056	100.236	0.568557
Broad	chr10	100.056	100.246	0.363736
Broad	chr10	100.056	100.256	0.208805
Broad	chr10	100.056	100.266	0.524827
Broad	chr10	100.056	100.276	0.53226
Broad	chr10	100.056	100.286	0.497817
Broad	chr10	100.056	100.296	0.30887
Broad	chr10	100.056	100.306	0.433709
Broad	chr10	100.056	100.316	0.309852
Broad	chr10	100.056	100.326	0.3276
Broad	chr10	100.056	100.336	0.250996
Broad	chr10	100.056	100.346	0.167831
Broad	chr10	100.056	100.356	0.162536
Broad	chr10	100.056	100.366	0.144531
Broad	chr10	100.056	100.376	0.195525
Broad	chr10	100.056	100.386	0.101205
Broad	chr10	100.056	100.396	0.163006
Broad	chr10	100.056	100.406	0.125241
Broad	chr10	100.056	100.416	0.190975
Broad	chr10	100.056	100.426	0.123402
Broad	chr10	100.056	100.436	0.202142
Broad	chr10	100.056	100.446	0.0727275
Broad	chr10	100.056	100.456	0.159468
Broad	chr10	100.056	100.466	0.0978069
Broad	chr10	100.056	100.476	0.296298
Broad	chr10	100.056	100.486	0.226553
Broad	chr10	100.056	100.496	0.356755
Broad	chr10	100.056	100.506	0.246267
Broad	chr10	100.056	100.516	0.292464
Broad	chr10	100.056	100.526	0.310773
Broad	chr10	100.056	100.536	0.0742305
Broad	chr10	100.056	100.546	0.181792
Broad	chr10	100.056	100.556	0.229125
Broad	chr10	100.056	100.566	0.336241
Broad	chr10	100.056	100.576	0.165263
Broad	chr10	100.056	100.586	0.145401
Broad	chr10	100.056	100.596	0.0740075
Broad	chr10	100.056	100.606	0.0858151
Broad	chr10	100.056	100.616	0.17139
Broad	chr10	100.056	100.626	0.154817
Broad	chr10	100.056	100.636	0.0637605
Broad	chr10	100.056	100.646	0.159975
Broad	chr10	100.056	100.656	0.0216542
Broad	chr10	100.056	100.666	0.0763055
Broad	chr10	100.056	100.676	0.142854
Broad	chr10	100.056	100.686	0.0849911
Broad	chr10	100.056	100.696	0.0873882
Broad	chr10	100.056	100.706	0.144397
Broad	chr10	100.056	100.716	0.152955
Broad	chr10	100.056	100.726	0.173804
Broad	chr10	100.056	100.736	0.116258
Broad	chr10	100.056	100.746	0.0634932
Broad	chr10	100.056	100.756	0.187591
Broad	chr10	100.056	100.766	0.142551
Broad	chr10	100.056	100.776	0.144999
Broad	chr10	100.056	100.786	0.0435536
Broad	chr10	100.056	100.796	0.0274638
Broad	chr10	100.056	100.806	0.133386
Broad	chr10	100.056	100.816	0.0630744
Broad	chr10	100.056	100.826	0.226375
Broad	chr10	100.056	100.836	0.0795407
Broad	chr10	100.056	100.846	0.140346
Broad	chr10	100.056	100.856	0.0429548
Broad	chr10	100.056	100.866	0.203824
Broad	chr10	100.056	100.886	0.0964366
Broad	chr10	100.056	100.896	0.172381
Broad	chr10	100.056	100.906	0.205421
Broad	chr10	100.056	100.916	0.0850843
Broad	chr10	100.056	100.926	0.2089
Broad	chr10	100.056	100.936	0.222749
Broad	chr10	100.056	100.946	0.0555195
Broad	chr10	100.056	100.956	0.0977597
Broad	chr10	100.056	100.966	0.208613
Broad	chr10	100.056	100.976	0.0555163
Broad	chr10	100.056	100.986	0.0803428
Broad	chr10	100.056	100.996	0.0655232
Broad	chr10	100.056	101.006	0.143568
Broad	chr10	100.056	101.016	0.0523216
Broad	chr10	100.056	101.026	0.213783
Broad	chr10	100.056	101.036	0.0997921
Broad	chr10	100.056	101.046	0.0464067
Broad	chr10	100.056	101.056	0.103
Broad	chr10	100.056	101.066	0.0578896
Broad	chr10	100.056	101.076	0.114616
Broad	chr10	100.056	101.086	0.033309
Broad	chr10	100.056	101.096	0.0586551
Broad	chr10	100.056	101.106	0.0358943
Broad	chr10	100.056	101.116	0.0138795
Broad	chr10	100.056	101.126	0.0662868
Broad	chr10	100.056	101.136	0.0947755
Broad	chr10	100.056	101.146	0.021861
Broad	chr10	100.056	101.166	0.0285251
Broad	chr10	100.056	101.176	0.0186794
Broad	chr10	100.056	101.186	0.0856141
Broad	chr10	100.056	101.196	0.0242406
Broad	chr10	100.056	101.206	0.078902
Broad	chr10	100.056	101.216	0.100526
Broad	chr10	100.056	101.226	0.107914
Broad	chr10	100.056	101.246	0.0513643
Broad	chr10	100.056	101.266	0.110504
Broad	chr10	100.056	101.276	0.0345787
Broad	chr10	100.056	101.336	0.0652803
Broad	chr10	100.056	101.356	0.119549
Broad	chr10	100.056	101.366	0.0594084
Broad	chr10	100.056	101.376	0.0326193
Broad	chr10	100.056	101.396	0.051439
Broad	chr10	100.056	101.406	0.0705095
Broad	chr10	100.056	101.416	0.0418789
Broad	chr10	100.056	101.426	0.0317879
Broad	chr10	100.056	101.446	0.026849
Broad	chr10	100.056	101.476	0.0224913
Broad	chr10	100.056	101.496	0.0784956
Broad	chr10	100.056	101.526	0.049557
Broad	chr10	100.056	101.546	0.0775988
Broad	chr10	100.056	101.556	0.0192206
Broad	chr10	100.056	101.586	0.0357099
Broad	chr10	100.056	101.596	0.0293203
Broad	chr10	100.056	101.606	0.04803
Broad	chr10	100.056	101.616	0.0287686
Broad	chr10	100.056	101.626	0.0831472
Broad	chr10	100.056	101.636	0.0297042
Broad	chr10	100.056	101.656	0.0736757
Broad	chr10	100.056	101.666	0.0296029
Broad	chr10	100.056	101.676	0.0345828
Broad	chr10	100.056	101.686	0.172765
Broad	chr10	100.056	101.706	0.111581
Broad	chr10	100.056	101.716	0.0653035
Broad	chr10	100.056	101.726	0.122613
Broad	chr10	100.056	101.736	0.0872241
Broad	chr10	100.056	101.756	0.107206
Broad	chr10	100.056	101.786	0.0400599
Broad	chr10	100.056	101.796	0.0631562
Broad	chr10	100.056	101.856	0.0867608
Broad	chr10	100.056	101.866	0.0249059
Broad	chr10	100.056	101.926	0.0463483
Broad	chr10	100.056	101.966	0.117722
Broad	chr10	100.056	101.976	0.106659
Broad	chr10	100.056	101.996	0.0719695
Broad	chr10	100.056	102.046	0.082826
Broad	chr10	100.056	102.056	0.0540695
Broad	chr10	100.056	102.066	0.0837116
Broad	chr10	100.056	102.086	0.0164332
Broad	chr10	100.056	102.106	0.0565389
Broad	chr10	100.056	102.156	0.0353697
Broad	chr10	100.056	102.186	0.0477789
Broad	chr10	100.056	102.326	0.0268176
Broad	chr10	100.056	102.336	0.048465
Broad	chr10	100.056	102.436	0.0215482
Broad	chr10	100.056	102.566	0.0972314
Broad	chr10	100.056	102.606	0.0182099
Broad	chr10	100.056	102.646	0.0206371
Broad	chr10	100.056	102.676	0.0778199
Broad	chr10	100.056	103.386	0.025178
Broad	chr10	100.056	103.836	0.0628285
Broad	chr10	100.056	104.026	0.163395
Broad	chr10	100.056	104.316	0.0666711
Broad	chr10	100.066	100.066	4.25448
Broad	chr10	100.066	100.076	4.51754
Broad	chr10	100.066	100.086	2.92791
Broad	chr10	100.066	100.096	1.72781
Broad	chr10	100.066	100.106	1.1813
Broad	chr10	100.066	100.116	0.881932
Broad	chr10	100.066	100.126	1.04858
Broad	chr10	100.066	100.136	0.924319
Broad	chr10	100.066	100.146	0.803144
Broad	chr10	100.066	100.156	0.497358
Broad	chr10	100.066	100.166	0.737003
Broad	chr10	100.066	100.176	0.611984
Broad	chr10	100.066	100.186	0.621382
Broad	chr10	100.066	100.196	0.768754
Broad	chr10	100.066	100.206	0.583318
Broad	chr10	100.066	100.216	0.373618
Broad	chr10	100.066	100.226	0.477442
Broad	chr10	100.066	100.236	0.526844
Broad	chr10	100.066	100.246	0.577358
Broad	chr10	100.066	100.256	0.415986
Broad	chr10	100.066	100.266	0.465606
Broad	chr10	100.066	100.276	0.305375
Broad	chr10	100.066	100.286	0.283469
Broad	chr10	100.066	100.296	0.192817
Broad	chr10	100.066	100.306	0.360628
Broad	chr10	100.066	100.316	0.170362
Broad	chr10	100.066	100.326	0.342736
Broad	chr10	100.066	100.336	0.193103
Broad	chr10	100.066	100.346	0.273868
Broad	chr10	100.066	100.356	0.350875
Broad	chr10	100.066	100.366	0.24424
Broad	chr10	100.066	100.376	0.25683
Broad	chr10	100.066	100.386	0.288638
Broad	chr10	100.066	100.396	0.320551
Broad	chr10	100.066	100.406	0.237786
Broad	chr10	100.066	100.416	0.242377
Broad	chr10	100.066	100.426	0.153216
Broad	chr10	100.066	100.436	0.170842
Broad	chr10	100.066	100.446	0.231864
Broad	chr10	100.066	100.456	0.289191
Broad	chr10	100.066	100.466	0.31933
Broad	chr10	100.066	100.476	0.340054
Broad	chr10	100.066	100.486	0.180934
Broad	chr10	100.066	100.496	0.157035
Broad	chr10	100.066	100.506	0.186993
Broad	chr10	100.066	100.516	0.155186
Broad	chr10	100.066	100.526	0.119066
Broad	chr10	100.066	100.536	0.309829
Broad	chr10	100.066	100.546	0.28463
Broad	chr10	100.066	100.556	0.181039
Broad	chr10	100.066	100.566	0.134385
Broad	chr10	100.066	100.576	0.165553
Broad	chr10	100.066	100.586	0.0690757
Broad	chr10	100.066	100.596	0.176404
Broad	chr10	100.066	100.606	0.190745
Broad	chr10	100.066	100.616	0.353138
Broad	chr10	100.066	100.626	0.0840632
Broad	chr10	100.066	100.636	0.0204711
Broad	chr10	100.066	100.646	0.194968
Broad	chr10	100.066	100.656	0.0703571
Broad	chr10	100.066	100.666	0.0767199
Broad	chr10	100.066	100.676	0.0776374
Broad	chr10	100.066	100.686	0.0351818
Broad	chr10	100.066	100.696	0.199277
Broad	chr10	100.066	100.706	0.0567205
Broad	chr10	100.066	100.716	0.0926842
Broad	chr10	100.066	100.726	0.0707151
Broad	chr10	100.066	100.736	0.117399
Broad	chr10	100.066	100.746	0.108787
Broad	chr10	100.066	100.756	0.133659
Broad	chr10	100.066	100.766	0.153002
Broad	chr10	100.066	100.776	0.145089
Broad	chr10	100.066	100.786	0.150206
Broad	chr10	100.066	100.796	0.112435
Broad	chr10	100.066	100.806	0.165533
Broad	chr10	100.066	100.816	0.1893
Broad	chr10	100.066	100.826	0.148428
Broad	chr10	100.066	100.836	0.0776361
Broad	chr10	100.066	100.846	0.16352
Broad	chr10	100.066	100.856	0.103008
Broad	chr10	100.066	100.866	0.0928873
Broad	chr10	100.066	100.876	0.117983
Broad	chr10	100.066	100.886	0.141357
Broad	chr10	100.066	100.896	0.0386165
Broad	chr10	100.066	100.906	0.043147
Broad	chr10	100.066	100.916	0.0750507
Broad	chr10	100.066	100.926	0.128641
Broad	chr10	100.066	100.936	0.0811995
Broad	chr10	100.066	100.946	0.178414
Broad	chr10	100.066	100.956	0.0737223
Broad	chr10	100.066	100.966	0.163694
Broad	chr10	100.066	100.976	0.0320321
Broad	chr10	100.066	100.986	0.135502
Broad	chr10	100.066	100.996	0.029712
Broad	chr10	100.066	101.006	0.0915768
Broad	chr10	100.066	101.016	0.0982286
Broad	chr10	100.066	101.026	0.0769357
Broad	chr10	100.066	101.046	0.0828216
Broad	chr10	100.066	101.056	0.0238021
Broad	chr10	100.066	101.066	0.0613847
Broad	chr10	100.066	101.076	0.153787
Broad	chr10	100.066	101.086	0.0559001
Broad	chr10	100.066	101.096	0.0434262
Broad	chr10	100.066	101.106	0.0998739
Broad	chr10	100.066	101.116	0.112247
Broad	chr10	100.066	101.126	0.146614
Broad	chr10	100.066	101.136	0.12448
Broad	chr10	100.066	101.146	0.0594318
Broad	chr10	100.066	101.156	0.0843242
Broad	chr10	100.066	101.166	0.0387536
Broad	chr10	100.066	101.176	0.072735
Broad	chr10	100.066	101.186	0.107188
Broad	chr10	100.066	101.196	0.0162078
Broad	chr10	100.066	101.216	0.052817
Broad	chr10	100.066	101.226	0.0210118
Broad	chr10	100.066	101.236	0.0201666
Broad	chr10	100.066	101.246	0.105736
Broad	chr10	100.066	101.256	0.0919287
Broad	chr10	100.066	101.286	0.0845823
Broad	chr10	100.066	101.296	0.0353195
Broad	chr10	100.066	101.306	0.0369829
Broad	chr10	100.066	101.316	0.176818
Broad	chr10	100.066	101.326	0.0647126
Broad	chr10	100.066	101.336	0.109472
Broad	chr10	100.066	101.346	0.100848
Broad	chr10	100.066	101.356	0.0673249
Broad	chr10	100.066	101.366	0.0483266
Broad	chr10	100.066	101.376	0.0440999
Broad	chr10	100.066	101.386	0.0787163
Broad	chr10	100.066	101.396	0.110084
Broad	chr10	100.066	101.406	0.0876528
Broad	chr10	100.066	101.426	0.019674
Broad	chr10	100.066	101.446	0.0208927
Broad	chr10	100.066	101.466	0.0796705
Broad	chr10	100.066	101.476	0.0736174
Broad	chr10	100.066	101.486	0.0365618
Broad	chr10	100.066	101.506	0.10006
Broad	chr10	100.066	101.516	0.0707281
Broad	chr10	100.066	101.546	0.0208508
Broad	chr10	100.066	101.556	0.0473455
Broad	chr10	100.066	101.566	0.0241061
Broad	chr10	100.066	101.576	0.0207989
Broad	chr10	100.066	101.596	0.0168
Broad	chr10	100.066	101.606	0.0662389
Broad	chr10	100.066	101.616	0.0398225
Broad	chr10	100.066	101.636	0.157472
Broad	chr10	100.066	101.646	0.0301367
Broad	chr10	100.066	101.656	0.0932612
Broad	chr10	100.066	101.666	0.0660077
Broad	chr10	100.066	101.676	0.0414082
Broad	chr10	100.066	101.686	0.0594506
Broad	chr10	100.066	101.696	0.122054
Broad	chr10	100.066	101.726	0.0315736
Broad	chr10	100.066	101.746	0.0767572
Broad	chr10	100.066	101.766	0.0540339
Broad	chr10	100.066	101.786	0.0590031
Broad	chr10	100.066	101.796	0.0713198
Broad	chr10	100.066	101.806	0.0392717
Broad	chr10	100.066	101.846	0.0463466
Broad	chr10	100.066	101.856	0.0717104
Broad	chr10	100.066	101.866	0.017047
Broad	chr10	100.066	101.886	0.0893919
Broad	chr10	100.066	101.906	0.0558036
Broad	chr10	100.066	101.936	0.0648426
Broad	chr10	100.066	101.946	0.106
Broad	chr10	100.066	101.966	0.0663946
Broad	chr10	100.066	101.976	0.108358
Broad	chr10	100.066	101.996	0.0970057
Broad	chr10	100.066	102.006	0.0544722
Broad	chr10	100.066	102.036	0.0382699
Broad	chr10	100.066	102.056	0.0446557
Broad	chr10	100.066	102.076	0.0144624
Broad	chr10	100.066	102.096	0.0472103
Broad	chr10	100.066	102.136	0.0439222
Broad	chr10	100.066	102.146	0.0422495
Broad	chr10	100.066	102.166	0.102141
Broad	chr10	100.066	102.186	0.0370074
Broad	chr10	100.066	102.216	0.0173832
Broad	chr10	100.066	102.226	0.0447402
Broad	chr10	100.066	102.326	0.128369
Broad	chr10	100.066	102.366	0.0268185
Broad	chr10	100.066	102.426	0.0700999
Broad	chr10	100.066	102.506	0.0490389
Broad	chr10	100.066	102.526	0.0779275
Broad	chr10	100.066	102.646	0.0632545
Broad	chr10	100.066	102.666	0.0338657
Broad	chr10	100.066	102.676	0.0430726
Broad	chr10	100.066	102.836	0.0714269
Broad	chr10	100.066	103.166	0.112449
Broad	chr10	100.066	103.446	0.0356472
Broad	chr10	100.066	103.886	0.0408307
Broad	chr10	100.076	100.076	3.63095
Broad	chr10	100.076	100.086	3.59865
Broad	chr10	100.076	100.096	1.95144
Broad	chr10	100.076	100.106	1.71953
Broad	chr10	100.076	100.116	1.14379
Broad	chr10	100.076	100.126	1.37893
Broad	chr10	100.076	100.136	0.869779
Broad	chr10	100.076	100.146	1.03742
Broad	chr10	100.076	100.156	0.899991
Broad	chr10	100.076	100.166	1.11412
Broad	chr10	100.076	100.176	0.617512
Broad	chr10	100.076	100.186	0.685205
Broad	chr10	100.076	100.196	0.54551
Broad	chr10	100.076	100.206	0.482828
Broad	chr10	100.076	100.216	0.760297
Broad	chr10	100.076	100.226	0.597417
Broad	chr10	100.076	100.236	0.281504
Broad	chr10	100.076	100.246	0.593098
Broad	chr10	100.076	100.256	0.420117
Broad	chr10	100.076	100.266	0.508047
Broad	chr10	100.076	100.276	0.355196
Broad	chr10	100.076	100.286	0.303299
Broad	chr10	100.076	100.296	0.439859
Broad	chr10	100.076	100.306	0.331052
Broad	chr10	100.076	100.316	0.186708
Broad	chr10	100.076	100.326	0.573287
Broad	chr10	100.076	100.336	0.307358
Broad	chr10	100.076	100.346	0.24863
Broad	chr10	100.076	100.356	0.391007
Broad	chr10	100.076	100.366	0.250829
Broad	chr10	100.076	100.376	0.220891
Broad	chr10	100.076	100.386	0.203554
Broad	chr10	100.076	100.396	0.268309
Broad	chr10	100.076	100.406	0.106369
Broad	chr10	100.076	100.416	0.190621
Broad	chr10	100.076	100.426	0.1755
Broad	chr10	100.076	100.436	0.121207
Broad	chr10	100.076	100.446	0.105964
Broad	chr10	100.076	100.456	0.269644
Broad	chr10	100.076	100.466	0.150474
Broad	chr10	100.076	100.476	0.0644769
Broad	chr10	100.076	100.486	0.137803
Broad	chr10	100.076	100.496	0.227842
Broad	chr10	100.076	100.506	0.209604
Broad	chr10	100.076	100.516	0.111343
Broad	chr10	100.076	100.526	0.300304
Broad	chr10	100.076	100.536	0.144157
Broad	chr10	100.076	100.546	0.174565
Broad	chr10	100.076	100.556	0.104525
Broad	chr10	100.076	100.566	0.234084
Broad	chr10	100.076	100.576	0.261926
Broad	chr10	100.076	100.586	0.116781
Broad	chr10	100.076	100.596	0.0804666
Broad	chr10	100.076	100.606	0.163749
Broad	chr10	100.076	100.616	0.14753
Broad	chr10	100.076	100.626	0.0848638
Broad	chr10	100.076	100.636	0.101456
Broad	chr10	100.076	100.646	0.10839
Broad	chr10	100.076	100.656	0.197878
Broad	chr10	100.076	100.666	0.14445
Broad	chr10	100.076	100.676	0.0765852
Broad	chr10	100.076	100.686	0.111249
Broad	chr10	100.076	100.696	0.117784
Broad	chr10	100.076	100.706	0.130003
Broad	chr10	100.076	100.716	0.0620014
Broad	chr10	100.076	100.726	0.0655318
Broad	chr10	100.076	100.736	0.153885
Broad	chr10	100.076	100.746	0.0962437
Broad	chr10	100.076	100.756	0.252624
Broad	chr10	100.076	100.766	0.0201055
Broad	chr10	100.076	100.776	0.0714551
Broad	chr10	100.076	100.786	0.0951856
Broad	chr10	100.076	100.796	0.15725
Broad	chr10	100.076	100.806	0.161894
Broad	chr10	100.076	100.816	0.192209
Broad	chr10	100.076	100.826	0.0172621
Broad	chr10	100.076	100.836	0.052787
Broad	chr10	100.076	100.846	0.0273445
Broad	chr10	100.076	100.856	0.177608
Broad	chr10	100.076	100.866	0.152087
Broad	chr10	100.076	100.876	0.0903403
Broad	chr10	100.076	100.886	0.172026
Broad	chr10	100.076	100.896	0.126098
Broad	chr10	100.076	100.906	0.0307712
Broad	chr10	100.076	100.916	0.0753129
Broad	chr10	100.076	100.926	0.211505
Broad	chr10	100.076	100.936	0.0310506
Broad	chr10	100.076	100.946	0.194024
Broad	chr10	100.076	100.956	0.146309
Broad	chr10	100.076	100.966	0.0721816
Broad	chr10	100.076	100.976	0.0814785
Broad	chr10	100.076	100.986	0.0273717
Broad	chr10	100.076	100.996	0.104106
Broad	chr10	100.076	101.006	0.159298
Broad	chr10	100.076	101.016	0.0415938
Broad	chr10	100.076	101.026	0.0170297
Broad	chr10	100.076	101.036	0.106595
Broad	chr10	100.076	101.046	0.0474013
Broad	chr10	100.076	101.056	0.0408036
Broad	chr10	100.076	101.066	0.135321
Broad	chr10	100.076	101.076	0.130675
Broad	chr10	100.076	101.086	0.0618273
Broad	chr10	100.076	101.096	0.0857985
Broad	chr10	100.076	101.106	0.0425644
Broad	chr10	100.076	101.116	0.0351049
Broad	chr10	100.076	101.126	0.0784329
Broad	chr10	100.076	101.146	0.0623378
Broad	chr10	100.076	101.156	0.079084
Broad	chr10	100.076	101.166	0.0653401
Broad	chr10	100.076	101.176	0.132052
Broad	chr10	100.076	101.186	0.0310355
Broad	chr10	100.076	101.196	0.120738
Broad	chr10	100.076	101.216	0.137196
Broad	chr10	100.076	101.226	0.143186
Broad	chr10	100.076	101.256	0.046068
Broad	chr10	100.076	101.306	0.0575037
Broad	chr10	100.076	101.316	0.0469017
Broad	chr10	100.076	101.326	0.0504546
Broad	chr10	100.076	101.336	0.0851705
Broad	chr10	100.076	101.366	0.0703512
Broad	chr10	100.076	101.376	0.0238802
Broad	chr10	100.076	101.406	0.0329144
Broad	chr10	100.076	101.416	0.0760077
Broad	chr10	100.076	101.436	0.0501878
Broad	chr10	100.076	101.446	0.0261552
Broad	chr10	100.076	101.486	0.0433888
Broad	chr10	100.076	101.506	0.0695772
Broad	chr10	100.076	101.516	0.0392546
Broad	chr10	100.076	101.526	0.0690815
Broad	chr10	100.076	101.536	0.0356735
Broad	chr10	100.076	101.556	0.0695
Broad	chr10	100.076	101.566	0.0881283
Broad	chr10	100.076	101.576	0.0268172
Broad	chr10	100.076	101.586	0.0674663
Broad	chr10	100.076	101.596	0.0626866
Broad	chr10	100.076	101.606	0.164021
Broad	chr10	100.076	101.616	0.0938854
Broad	chr10	100.076	101.646	0.0186256
Broad	chr10	100.076	101.666	0.114007
Broad	chr10	100.076	101.676	0.0702025
Broad	chr10	100.076	101.686	0.024983
Broad	chr10	100.076	101.696	0.125613
Broad	chr10	100.076	101.736	0.0442192
Broad	chr10	100.076	101.746	0.0736468
Broad	chr10	100.076	101.756	0.23047
Broad	chr10	100.076	101.806	0.0927821
Broad	chr10	100.076	101.826	0.0672796
Broad	chr10	100.076	101.836	0.070662
Broad	chr10	100.076	101.846	0.111481
Broad	chr10	100.076	101.866	0.0837339
Broad	chr10	100.076	101.886	0.0291012
Broad	chr10	100.076	101.916	0.0569453
Broad	chr10	100.076	101.946	0.140438
Broad	chr10	100.076	101.976	0.0693062
Broad	chr10	100.076	102.006	0.0422092
Broad	chr10	100.076	102.016	0.048529
Broad	chr10	100.076	102.036	0.0207155
Broad	chr10	100.076	102.046	0.061701
Broad	chr10	100.076	102.066	0.0333605
Broad	chr10	100.076	102.076	0.0491994
Broad	chr10	100.076	102.086	0.0881036
Broad	chr10	100.076	102.136	0.0259525
Broad	chr10	100.076	102.146	0.0260949
Broad	chr10	100.076	102.156	0.0374123
Broad	chr10	100.076	102.176	0.04991
Broad	chr10	100.076	102.186	0.113935
Broad	chr10	100.076	102.206	0.0304727
Broad	chr10	100.076	102.226	0.0598348
Broad	chr10	100.076	102.306	0.133236
Broad	chr10	100.076	102.316	0.106082
Broad	chr10	100.076	102.606	0.0931487
Broad	chr10	100.076	102.726	0.0997725
Broad	chr10	100.076	102.816	0.0285443
Broad	chr10	100.076	102.916	0.0273074
Broad	chr10	100.076	103.066	0.0339753
Broad	chr10	100.076	103.086	0.0528376
Broad	chr10	100.076	103.096	0.0666394
Broad	chr10	100.076	103.226	0.0427443
Broad	chr10	100.076	103.436	0.0728986
Broad	chr10	100.076	103.446	0.253417
Broad	chr10	100.076	103.596	0.0597717
Broad	chr10	100.076	103.826	0.0603313
Broad	chr10	100.076	104.106	0.0355811
Broad	chr10	100.076	104.126	0.0972852
Broad	chr10	100.076	104.406	0.0762803
Broad	chr10	100.086	100.086	4.33894
Broad	chr10	100.086	100.096	4.06832
Broad	chr10	100.086	100.106	2.00273
Broad	chr10	100.086	100.116	1.61324
Broad	chr10	100.086	100.126	1.37015
Broad	chr10	100.086	100.136	1.16754
Broad	chr10	100.086	100.146	1.19311
Broad	chr10	100.086	100.156	0.6252
Broad	chr10	100.086	100.166	0.919877
Broad	chr10	100.086	100.176	0.995756
Broad	chr10	100.086	100.186	0.934182
Broad	chr10	100.086	100.196	0.859983
Broad	chr10	100.086	100.206	0.765454
Broad	chr10	100.086	100.216	0.673993
Broad	chr10	100.086	100.226	0.432594
Broad	chr10	100.086	100.236	0.900767
Broad	chr10	100.086	100.246	0.261696
Broad	chr10	100.086	100.256	0.414068
Broad	chr10	100.086	100.266	0.515076
Broad	chr10	100.086	100.276	0.266166
Broad	chr10	100.086	100.286	0.270539
Broad	chr10	100.086	100.296	0.346092
Broad	chr10	100.086	100.306	0.228021
Broad	chr10	100.086	100.316	0.592471
Broad	chr10	100.086	100.326	0.233314
Broad	chr10	100.086	100.336	0.247495
Broad	chr10	100.086	100.346	0.331744
Broad	chr10	100.086	100.356	0.36382
Broad	chr10	100.086	100.366	0.223998
Broad	chr10	100.086	100.376	0.199298
Broad	chr10	100.086	100.386	0.15752
Broad	chr10	100.086	100.396	0.178429
Broad	chr10	100.086	100.406	0.193773
Broad	chr10	100.086	100.416	0.15141
Broad	chr10	100.086	100.426	0.258617
Broad	chr10	100.086	100.436	0.119008
Broad	chr10	100.086	100.446	0.238486
Broad	chr10	100.086	100.456	0.221951
Broad	chr10	100.086	100.466	0.197385
Broad	chr10	100.086	100.476	0.143278
Broad	chr10	100.086	100.486	0.110542
Broad	chr10	100.086	100.496	0.296391
Broad	chr10	100.086	100.506	0.17613
Broad	chr10	100.086	100.516	0.16609
Broad	chr10	100.086	100.526	0.136187
Broad	chr10	100.086	100.536	0.288341
Broad	chr10	100.086	100.546	0.10089
Broad	chr10	100.086	100.556	0.129616
Broad	chr10	100.086	100.566	0.246684
Broad	chr10	100.086	100.576	0.126945
Broad	chr10	100.086	100.586	0.136004
Broad	chr10	100.086	100.596	0.171936
Broad	chr10	100.086	100.606	0.156268
Broad	chr10	100.086	100.616	0.0716914
Broad	chr10	100.086	100.626	0.195982
Broad	chr10	100.086	100.636	0.220196
Broad	chr10	100.086	100.646	0.231779
Broad	chr10	100.086	100.656	0.141088
Broad	chr10	100.086	100.666	0.109068
Broad	chr10	100.086	100.676	0.0812615
Broad	chr10	100.086	100.686	0.185361
Broad	chr10	100.086	100.696	0.205329
Broad	chr10	100.086	100.706	0.127887
Broad	chr10	100.086	100.716	0.183386
Broad	chr10	100.086	100.726	0.280801
Broad	chr10	100.086	100.736	0.0967717
Broad	chr10	100.086	100.746	0.0846011
Broad	chr10	100.086	100.756	0.152084
Broad	chr10	100.086	100.766	0.100707
Broad	chr10	100.086	100.776	0.151032
Broad	chr10	100.086	100.786	0.188468
Broad	chr10	100.086	100.796	0.0904886
Broad	chr10	100.086	100.806	0.0486341
Broad	chr10	100.086	100.816	0.0899706
Broad	chr10	100.086	100.826	0.232532
Broad	chr10	100.086	100.836	0.068675
Broad	chr10	100.086	100.846	0.123691
Broad	chr10	100.086	100.856	0.0176049
Broad	chr10	100.086	100.866	0.139308
Broad	chr10	100.086	100.876	0.064019
Broad	chr10	100.086	100.886	0.0461121
Broad	chr10	100.086	100.896	0.0641747
Broad	chr10	100.086	100.906	0.0590775
Broad	chr10	100.086	100.916	0.125062
Broad	chr10	100.086	100.926	0.0590847
Broad	chr10	100.086	100.936	0.0557467
Broad	chr10	100.086	100.946	0.0294349
Broad	chr10	100.086	100.956	0.10941
Broad	chr10	100.086	100.966	0.0932219
Broad	chr10	100.086	100.976	0.0296024
Broad	chr10	100.086	100.986	0.0262271
Broad	chr10	100.086	100.996	0.127648
Broad	chr10	100.086	101.006	0.157846
Broad	chr10	100.086	101.016	0.203315
Broad	chr10	100.086	101.026	0.0416408
Broad	chr10	100.086	101.036	0.0114374
Broad	chr10	100.086	101.046	0.173704
Broad	chr10	100.086	101.056	0.0588451
Broad	chr10	100.086	101.066	0.0816716
Broad	chr10	100.086	101.076	0.0979276
Broad	chr10	100.086	101.086	0.0817358
Broad	chr10	100.086	101.096	0.237795
Broad	chr10	100.086	101.106	0.0255581
Broad	chr10	100.086	101.116	0.0624478
Broad	chr10	100.086	101.126	0.0530228
Broad	chr10	100.086	101.136	0.0308288
Broad	chr10	100.086	101.146	0.0171775
Broad	chr10	100.086	101.156	0.0274307
Broad	chr10	100.086	101.166	0.0260306
Broad	chr10	100.086	101.176	0.270648
Broad	chr10	100.086	101.186	0.0367576
Broad	chr10	100.086	101.196	0.049409
Broad	chr10	100.086	101.206	0.0393583
Broad	chr10	100.086	101.216	0.10025
Broad	chr10	100.086	101.226	0.0354622
Broad	chr10	100.086	101.246	0.0438446
Broad	chr10	100.086	101.256	0.0380929
Broad	chr10	100.086	101.266	0.0569283
Broad	chr10	100.086	101.276	0.0684958
Broad	chr10	100.086	101.296	0.159099
Broad	chr10	100.086	101.326	0.107205
Broad	chr10	100.086	101.356	0.0527792
Broad	chr10	100.086	101.366	0.0775619
Broad	chr10	100.086	101.386	0.0208235
Broad	chr10	100.086	101.396	0.0146718
Broad	chr10	100.086	101.416	0.0262127
Broad	chr10	100.086	101.426	0.0796894
Broad	chr10	100.086	101.446	0.0217072
Broad	chr10	100.086	101.476	0.0205779
Broad	chr10	100.086	101.486	0.0343914
Broad	chr10	100.086	101.496	0.0951086
Broad	chr10	100.086	101.526	0.0598169
Broad	chr10	100.086	101.556	0.0483582
Broad	chr10	100.086	101.566	0.0235532
Broad	chr10	100.086	101.586	0.0219217
Broad	chr10	100.086	101.596	0.0738003
Broad	chr10	100.086	101.606	0.0254387
Broad	chr10	100.086	101.646	0.0398078
Broad	chr10	100.086	101.666	0.026238
Broad	chr10	100.086	101.676	0.0942069
Broad	chr10	100.086	101.686	0.0427082
Broad	chr10	100.086	101.696	0.0257281
Broad	chr10	100.086	101.716	0.0289418
Broad	chr10	100.086	101.736	0.0627735
Broad	chr10	100.086	101.756	0.0472538
Broad	chr10	100.086	101.766	0.138458
Broad	chr10	100.086	101.776	0.0730383
Broad	chr10	100.086	101.796	0.0322045
Broad	chr10	100.086	101.806	0.0706145
Broad	chr10	100.086	101.836	0.115228
Broad	chr10	100.086	101.846	0.0296421
Broad	chr10	100.086	101.856	0.100755
Broad	chr10	100.086	101.866	0.049342
Broad	chr10	100.086	101.886	0.0621546
Broad	chr10	100.086	101.906	0.173536
Broad	chr10	100.086	101.926	0.0676672
Broad	chr10	100.086	101.946	0.0388811
Broad	chr10	100.086	101.956	0.0633561
Broad	chr10	100.086	101.966	0.0591669
Broad	chr10	100.086	102.006	0.0815694
Broad	chr10	100.086	102.046	0.0922805
Broad	chr10	100.086	102.076	0.0588232
Broad	chr10	100.086	102.086	0.0617838
Broad	chr10	100.086	102.106	0.068254
Broad	chr10	100.086	102.136	0.0273945
Broad	chr10	100.086	102.146	0.0277177
Broad	chr10	100.086	102.226	0.037272
Broad	chr10	100.086	102.266	0.0392307
Broad	chr10	100.086	102.336	0.0311363
Broad	chr10	100.086	102.426	0.0613968
Broad	chr10	100.086	102.556	0.0443798
Broad	chr10	100.086	102.616	0.0181627
Broad	chr10	100.086	102.666	0.0288078
Broad	chr10	100.086	102.776	0.0218283
Broad	chr10	100.086	102.976	0.0494858
Broad	chr10	100.086	103.466	0.0581463
Broad	chr10	100.086	103.536	0.0105028
Broad	chr10	100.086	103.626	0.0810411
Broad	chr10	100.096	100.096	2.98794
Broad	chr10	100.096	100.106	3.85022
Broad	chr10	100.096	100.116	2.52969
Broad	chr10	100.096	100.126	1.75483
Broad	chr10	100.096	100.136	1.70783
Broad	chr10	100.096	100.146	1.43796
Broad	chr10	100.096	100.156	0.754992
Broad	chr10	100.096	100.166	0.776029
Broad	chr10	100.096	100.176	0.994543
Broad	chr10	100.096	100.186	0.901193
Broad	chr10	100.096	100.196	0.635333
Broad	chr10	100.096	100.206	0.696924
Broad	chr10	100.096	100.216	0.89598
Broad	chr10	100.096	100.226	0.764681
Broad	chr10	100.096	100.236	0.62452
Broad	chr10	100.096	100.246	0.504106
Broad	chr10	100.096	100.256	0.572668
Broad	chr10	100.096	100.266	0.41326
Broad	chr10	100.096	100.276	0.28439
Broad	chr10	100.096	100.286	0.354211
Broad	chr10	100.096	100.296	0.666744
Broad	chr10	100.096	100.306	0.304318
Broad	chr10	100.096	100.316	0.165374
Broad	chr10	100.096	100.326	0.227164
Broad	chr10	100.096	100.336	0.632693
Broad	chr10	100.096	100.346	0.16259
Broad	chr10	100.096	100.356	0.545308
Broad	chr10	100.096	100.366	0.31334
Broad	chr10	100.096	100.376	0.225493
Broad	chr10	100.096	100.386	0.217531
Broad	chr10	100.096	100.396	0.527045
Broad	chr10	100.096	100.406	0.121266
Broad	chr10	100.096	100.416	0.250699
Broad	chr10	100.096	100.426	0.168083
Broad	chr10	100.096	100.436	0.13413
Broad	chr10	100.096	100.446	0.222706
Broad	chr10	100.096	100.456	0.154691
Broad	chr10	100.096	100.466	0.279701
Broad	chr10	100.096	100.476	0.3098
Broad	chr10	100.096	100.486	0.105827
Broad	chr10	100.096	100.496	0.325916
Broad	chr10	100.096	100.506	0.534441
Broad	chr10	100.096	100.516	0.161648
Broad	chr10	100.096	100.526	0.180518
Broad	chr10	100.096	100.536	0.510689
Broad	chr10	100.096	100.546	0.162535
Broad	chr10	100.096	100.556	0.208681
Broad	chr10	100.096	100.566	0.120635
Broad	chr10	100.096	100.576	0.158835
Broad	chr10	100.096	100.586	0.135654
Broad	chr10	100.096	100.596	0.124751
Broad	chr10	100.096	100.606	0.241007
Broad	chr10	100.096	100.616	0.058217
Broad	chr10	100.096	100.626	0.183896
Broad	chr10	100.096	100.636	0.0877482
Broad	chr10	100.096	100.646	0.0522065
Broad	chr10	100.096	100.656	0.116246
Broad	chr10	100.096	100.666	0.143173
Broad	chr10	100.096	100.676	0.224902
Broad	chr10	100.096	100.686	0.0792191
Broad	chr10	100.096	100.706	0.0984552
Broad	chr10	100.096	100.716	0.247058
Broad	chr10	100.096	100.726	0.15409
Broad	chr10	100.096	100.736	0.188627
Broad	chr10	100.096	100.746	0.225392
Broad	chr10	100.096	100.756	0.150393
Broad	chr10	100.096	100.766	0.129759
Broad	chr10	100.096	100.776	0.267269
Broad	chr10	100.096	100.786	0.224056
Broad	chr10	100.096	100.796	0.155632
Broad	chr10	100.096	100.806	0.117574
Broad	chr10	100.096	100.816	0.20989
Broad	chr10	100.096	100.826	0.119604
Broad	chr10	100.096	100.836	0.162041
Broad	chr10	100.096	100.846	0.0461155
Broad	chr10	100.096	100.866	0.190517
Broad	chr10	100.096	100.876	0.294013
Broad	chr10	100.096	100.886	0.150662
Broad	chr10	100.096	100.896	0.170558
Broad	chr10	100.096	100.906	0.291304
Broad	chr10	100.096	100.916	0.173991
Broad	chr10	100.096	100.926	0.1447
Broad	chr10	100.096	100.936	0.0362373
Broad	chr10	100.096	100.946	0.106912
Broad	chr10	100.096	100.956	0.028964
Broad	chr10	100.096	100.966	0.17946
Broad	chr10	100.096	100.976	0.104035
Broad	chr10	100.096	100.986	0.0621575
Broad	chr10	100.096	100.996	0.261844
Broad	chr10	100.096	101.006	0.0497075
Broad	chr10	100.096	101.016	0.107932
Broad	chr10	100.096	101.026	0.144112
Broad	chr10	100.096	101.046	0.0344754
Broad	chr10	100.096	101.056	0.0504498
Broad	chr10	100.096	101.066	0.0249585
Broad	chr10	100.096	101.076	0.0605065
Broad	chr10	100.096	101.086	0.184532
Broad	chr10	100.096	101.126	0.093863
Broad	chr10	100.096	101.136	0.109001
Broad	chr10	100.096	101.156	0.107856
Broad	chr10	100.096	101.166	0.089415
Broad	chr10	100.096	101.176	0.0310598
Broad	chr10	100.096	101.186	0.0935199
Broad	chr10	100.096	101.196	0.155775
Broad	chr10	100.096	101.206	0.0745166
Broad	chr10	100.096	101.216	0.0628108
Broad	chr10	100.096	101.236	0.0247335
Broad	chr10	100.096	101.246	0.0919235
Broad	chr10	100.096	101.266	0.0510072
Broad	chr10	100.096	101.276	0.122867
Broad	chr10	100.096	101.286	0.0215289
Broad	chr10	100.096	101.296	0.161212
Broad	chr10	100.096	101.306	0.0468313
Broad	chr10	100.096	101.316	0.0441623
Broad	chr10	100.096	101.326	0.0766902
Broad	chr10	100.096	101.346	0.144965
Broad	chr10	100.096	101.386	0.0312186
Broad	chr10	100.096	101.406	0.203915
Broad	chr10	100.096	101.416	0.112934
Broad	chr10	100.096	101.436	0.0486322
Broad	chr10	100.096	101.476	0.0666331
Broad	chr10	100.096	101.516	0.121117
Broad	chr10	100.096	101.526	0.112842
Broad	chr10	100.096	101.546	0.0504482
Broad	chr10	100.096	101.596	0.0553985
Broad	chr10	100.096	101.606	0.086535
Broad	chr10	100.096	101.616	0.0371075
Broad	chr10	100.096	101.636	0.0754278
Broad	chr10	100.096	101.646	0.0234927
Broad	chr10	100.096	101.666	0.0434282
Broad	chr10	100.096	101.676	0.0657422
Broad	chr10	100.096	101.686	0.0730603
Broad	chr10	100.096	101.696	0.0405423
Broad	chr10	100.096	101.706	0.0296504
Broad	chr10	100.096	101.716	0.0422403
Broad	chr10	100.096	101.736	0.126342
Broad	chr10	100.096	101.746	0.0303644
Broad	chr10	100.096	101.776	0.114383
Broad	chr10	100.096	101.786	0.204986
Broad	chr10	100.096	101.836	0.036224
Broad	chr10	100.096	101.866	0.0924314
Broad	chr10	100.096	101.886	0.0229148
Broad	chr10	100.096	101.906	0.16096
Broad	chr10	100.096	101.966	0.0869889
Broad	chr10	100.096	101.986	0.0353911
Broad	chr10	100.096	101.996	0.0354534
Broad	chr10	100.096	102.006	0.045471
Broad	chr10	100.096	102.026	0.0346265
Broad	chr10	100.096	102.056	0.0253417
Broad	chr10	100.096	102.066	0.105554
Broad	chr10	100.096	102.086	0.0689694
Broad	chr10	100.096	102.106	0.0334453
Broad	chr10	100.096	102.126	0.0268368
Broad	chr10	100.096	102.206	0.111667
Broad	chr10	100.096	102.266	0.0259305
Broad	chr10	100.096	102.426	0.0556054
Broad	chr10	100.096	102.566	0.031772
Broad	chr10	100.096	102.576	0.105469
Broad	chr10	100.096	102.606	0.0220437
Broad	chr10	100.096	102.636	0.0254459
Broad	chr10	100.096	102.676	0.0329949
Broad	chr10	100.096	103.616	0.032028
Broad	chr10	100.096	104.186	0.0268219
Broad	chr10	100.096	104.196	0.0913615
Broad	chr10	100.096	104.226	0.0316265
Broad	chr10	100.106	100.106	3.63513
Broad	chr10	100.106	100.116	3.77103
Broad	chr10	100.106	100.126	2.47459
Broad	chr10	100.106	100.136	1.98646
Broad	chr10	100.106	100.146	1.25432
Broad	chr10	100.106	100.156	1.39911
Broad	chr10	100.106	100.166	1.43528
Broad	chr10	100.106	100.176	0.96704
Broad	chr10	100.106	100.186	1.0909
Broad	chr10	100.106	100.196	0.703602
Broad	chr10	100.106	100.206	0.385998
Broad	chr10	100.106	100.216	0.647925
Broad	chr10	100.106	100.226	0.875275
Broad	chr10	100.106	100.236	0.391528
Broad	chr10	100.106	100.246	0.741837
Broad	chr10	100.106	100.256	0.701596
Broad	chr10	100.106	100.266	0.483933
Broad	chr10	100.106	100.276	0.331133
Broad	chr10	100.106	100.286	0.637156
Broad	chr10	100.106	100.296	0.448775
Broad	chr10	100.106	100.306	0.309544
Broad	chr10	100.106	100.316	0.443221
Broad	chr10	100.106	100.326	0.478696
Broad	chr10	100.106	100.336	0.482678
Broad	chr10	100.106	100.346	0.312238
Broad	chr10	100.106	100.356	0.170653
Broad	chr10	100.106	100.366	0.1283
Broad	chr10	100.106	100.376	0.219352
Broad	chr10	100.106	100.386	0.444011
Broad	chr10	100.106	100.396	0.362814
Broad	chr10	100.106	100.406	0.150237
Broad	chr10	100.106	100.416	0.0630716
Broad	chr10	100.106	100.426	0.237496
Broad	chr10	100.106	100.436	0.209501
Broad	chr10	100.106	100.446	0.16898
Broad	chr10	100.106	100.456	0.0932407
Broad	chr10	100.106	100.466	0.207216
Broad	chr10	100.106	100.476	0.13641
Broad	chr10	100.106	100.486	0.31559
Broad	chr10	100.106	100.496	0.265573
Broad	chr10	100.106	100.506	0.273666
Broad	chr10	100.106	100.516	0.224104
Broad	chr10	100.106	100.526	0.172505
Broad	chr10	100.106	100.536	0.265588
Broad	chr10	100.106	100.546	0.251416
Broad	chr10	100.106	100.556	0.296152
Broad	chr10	100.106	100.566	0.120792
Broad	chr10	100.106	100.576	0.0568985
Broad	chr10	100.106	100.586	0.205761
Broad	chr10	100.106	100.596	0.122355
Broad	chr10	100.106	100.606	0.102619
Broad	chr10	100.106	100.616	0.318023
Broad	chr10	100.106	100.626	0.0654483
Broad	chr10	100.106	100.636	0.125166
Broad	chr10	100.106	100.646	0.0643563
Broad	chr10	100.106	100.656	0.252092
Broad	chr10	100.106	100.666	0.268913
Broad	chr10	100.106	100.676	0.146105
Broad	chr10	100.106	100.686	0.199825
Broad	chr10	100.106	100.696	0.22125
Broad	chr10	100.106	100.706	0.267998
Broad	chr10	100.106	100.716	0.122952
Broad	chr10	100.106	100.726	0.234858
Broad	chr10	100.106	100.736	0.0798172
Broad	chr10	100.106	100.746	0.110469
Broad	chr10	100.106	100.756	0.165422
Broad	chr10	100.106	100.766	0.162947
Broad	chr10	100.106	100.776	0.2405
Broad	chr10	100.106	100.786	0.0717441
Broad	chr10	100.106	100.796	0.17433
Broad	chr10	100.106	100.806	0.14988
Broad	chr10	100.106	100.816	0.17353
Broad	chr10	100.106	100.826	0.0669969
Broad	chr10	100.106	100.836	0.046853
Broad	chr10	100.106	100.846	0.116537
Broad	chr10	100.106	100.856	0.0736042
Broad	chr10	100.106	100.866	0.174676
Broad	chr10	100.106	100.876	0.124635
Broad	chr10	100.106	100.886	0.10991
Broad	chr10	100.106	100.896	0.0664347
Broad	chr10	100.106	100.906	0.175542
Broad	chr10	100.106	100.916	0.19757
Broad	chr10	100.106	100.926	0.0831026
Broad	chr10	100.106	100.946	0.0737127
Broad	chr10	100.106	100.956	0.0629866
Broad	chr10	100.106	100.976	0.0227691
Broad	chr10	100.106	100.986	0.0670808
Broad	chr10	100.106	100.996	0.129301
Broad	chr10	100.106	101.006	0.0383423
Broad	chr10	100.106	101.016	0.1456
Broad	chr10	100.106	101.026	0.0438245
Broad	chr10	100.106	101.036	0.267449
Broad	chr10	100.106	101.046	0.0208136
Broad	chr10	100.106	101.056	0.0814636
Broad	chr10	100.106	101.066	0.0222084
Broad	chr10	100.106	101.076	0.0287845
Broad	chr10	100.106	101.086	0.178862
Broad	chr10	100.106	101.096	0.0249196
Broad	chr10	100.106	101.106	0.0270576
Broad	chr10	100.106	101.116	0.0574568
Broad	chr10	100.106	101.126	0.178393
Broad	chr10	100.106	101.136	0.0798446
Broad	chr10	100.106	101.156	0.131476
Broad	chr10	100.106	101.166	0.0425655
Broad	chr10	100.106	101.176	0.0970858
Broad	chr10	100.106	101.186	0.0209067
Broad	chr10	100.106	101.206	0.121064
Broad	chr10	100.106	101.216	0.052217
Broad	chr10	100.106	101.226	0.10242
Broad	chr10	100.106	101.236	0.0412109
Broad	chr10	100.106	101.246	0.0744493
Broad	chr10	100.106	101.256	0.0558288
Broad	chr10	100.106	101.276	0.0456656
Broad	chr10	100.106	101.296	0.0772296
Broad	chr10	100.106	101.306	0.0842668
Broad	chr10	100.106	101.316	0.0785532
Broad	chr10	100.106	101.326	0.130672
Broad	chr10	100.106	101.336	0.047231
Broad	chr10	100.106	101.346	0.0259945
Broad	chr10	100.106	101.356	0.0905137
Broad	chr10	100.106	101.376	0.135598
Broad	chr10	100.106	101.386	0.0419946
Broad	chr10	100.106	101.406	0.0399548
Broad	chr10	100.106	101.426	0.030233
Broad	chr10	100.106	101.446	0.213041
Broad	chr10	100.106	101.456	0.0319201
Broad	chr10	100.106	101.466	0.0592737
Broad	chr10	100.106	101.486	0.0334558
Broad	chr10	100.106	101.496	0.0270912
Broad	chr10	100.106	101.506	0.0291714
Broad	chr10	100.106	101.516	0.026006
Broad	chr10	100.106	101.536	0.0489877
Broad	chr10	100.106	101.546	0.0300622
Broad	chr10	100.106	101.556	0.0413886
Broad	chr10	100.106	101.566	0.0317681
Broad	chr10	100.106	101.596	0.0250486
Broad	chr10	100.106	101.606	0.0401285
Broad	chr10	100.106	101.626	0.0265458
Broad	chr10	100.106	101.636	0.0636591
Broad	chr10	100.106	101.646	0.118142
Broad	chr10	100.106	101.656	0.0221147
Broad	chr10	100.106	101.676	0.0665258
Broad	chr10	100.106	101.686	0.0864926
Broad	chr10	100.106	101.706	0.0675717
Broad	chr10	100.106	101.726	0.0735732
Broad	chr10	100.106	101.736	0.0983442
Broad	chr10	100.106	101.756	0.0584895
Broad	chr10	100.106	101.766	0.0540129
Broad	chr10	100.106	101.786	0.0213001
Broad	chr10	100.106	101.806	0.0886361
Broad	chr10	100.106	101.816	0.0800009
Broad	chr10	100.106	101.826	0.103699
Broad	chr10	100.106	101.846	0.0448693
Broad	chr10	100.106	101.856	0.139916
Broad	chr10	100.106	101.886	0.033562
Broad	chr10	100.106	101.896	0.0329183
Broad	chr10	100.106	101.936	0.109064
Broad	chr10	100.106	101.946	0.0677435
Broad	chr10	100.106	101.956	0.0692948
Broad	chr10	100.106	101.986	0.0335708
Broad	chr10	100.106	102.006	0.0852603
Broad	chr10	100.106	102.016	0.0669378
Broad	chr10	100.106	102.026	0.0804071
Broad	chr10	100.106	102.036	0.0541054
Broad	chr10	100.106	102.076	0.0468293
Broad	chr10	100.106	102.086	0.0496026
Broad	chr10	100.106	102.096	0.088988
Broad	chr10	100.106	102.116	0.0525916
Broad	chr10	100.106	102.126	0.135576
Broad	chr10	100.106	102.226	0.0502467
Broad	chr10	100.106	102.236	0.0511887
Broad	chr10	100.106	102.266	0.0714988
Broad	chr10	100.106	102.286	0.0483926
Broad	chr10	100.106	102.336	0.0290542
Broad	chr10	100.106	102.526	0.0403647
Broad	chr10	100.106	102.566	0.0766573
Broad	chr10	100.106	102.616	0.0989723
Broad	chr10	100.106	102.626	0.0816986
Broad	chr10	100.106	102.636	0.0329987
Broad	chr10	100.106	102.676	0.0673219
Broad	chr10	100.106	102.696	0.0245118
Broad	chr10	100.106	102.996	0.0391089
Broad	chr10	100.106	103.466	0.0578919
Broad	chr10	100.106	103.596	0.0241025
Broad	chr10	100.106	103.646	0.0678487
Broad	chr10	100.106	103.736	0.0404423
Broad	chr10	100.106	103.746	0.0434203
Broad	chr10	100.106	103.856	0.0571104
Broad	chr10	100.106	103.876	0.0318049
Broad	chr10	100.106	104.286	0.0766912
Broad	chr10	100.116	100.116	3.8043
Broad	chr10	100.116	100.126	4.42002
Broad	chr10	100.116	100.136	1.94163
Broad	chr10	100.116	100.146	1.50693
Broad	chr10	100.116	100.156	1.6935
Broad	chr10	100.116	100.166	0.947533
Broad	chr10	100.116	100.176	1.1019
Broad	chr10	100.116	100.186	0.955879
Broad	chr10	100.116	100.196	0.970633
Broad	chr10	100.116	100.206	0.661086
Broad	chr10	100.116	100.216	0.792835
Broad	chr10	100.116	100.226	0.64748
Broad	chr10	100.116	100.236	0.709281
Broad	chr10	100.116	100.246	0.488971
Broad	chr10	100.116	100.256	0.499778
Broad	chr10	100.116	100.266	0.336456
Broad	chr10	100.116	100.276	0.527418
Broad	chr10	100.116	100.286	0.584275
Broad	chr10	100.116	100.296	0.50171
Broad	chr10	100.116	100.306	0.389063
Broad	chr10	100.116	100.316	0.419741
Broad	chr10	100.116	100.326	0.345383
Broad	chr10	100.116	100.336	0.439345
Broad	chr10	100.116	100.346	0.44697
Broad	chr10	100.116	100.356	0.344321
Broad	chr10	100.116	100.366	0.282213
Broad	chr10	100.116	100.376	0.280213
[truncated: 429,744+ more rows]

## Sheet: F6_C TADmap
chr	from.coord	to.coord	subtype
chr10	100.25	100.3	Broad
chr10	100.3	100.53	Broad
chr10	100.53	100.91	Broad
chr10	101.04	101.81	Broad
chr10	101.81	102.13	Broad
chr10	102.13	102.51	Broad
chr10	102.51	102.65	Broad
chr10	102.72	103.38	Broad
chr10	103.38	103.55	Broad
chr10	103.55	103.69	Broad
chr10	103.69	103.88	Broad
chr10	103.88	104.36	Broad
chr10	104.36	109.86	Broad
chr10	100.27	100.45	Narrow
chr10	100.53	101.02	Narrow
chr10	101.15	101.6	Narrow
chr10	101.63	101.79	Narrow
chr10	101.82	102.12	Narrow
chr10	102.12	102.5	Narrow
chr10	102.8	102.91	Narrow
chr10	102.91	103.37	Narrow
chr10	103.69	103.89	Narrow
chr10	103.89	104.23	Narrow
chr10	104.36	104.63	Narrow
chr10	104.63	105.01	Narrow
chr10	105.06	105.64	Narrow
chr10	105.64	105.74	Narrow
chr10	105.87	106.19	Narrow
chr10	106.36	106.53	Narrow
chr10	106.69	107.2	Narrow
chr10	107.25	107.33	Narrow
chr10	107.33	107.39	Narrow
chr10	107.39	107.82	Narrow
chr10	107.89	108.6	Narrow
chr10	108.6	109.39	Narrow
chr10	109.39	109.42	Narrow
chr10	109.42	109.87	Narrow
chr10	100.91	102.08	Broad
chr10	102.15	102.61	Broad
chr10	102.61	102.64	Broad
chr10	102.64	109.86	Broad
chr10	100.54	100.91	Broad
chr10	100.91	102.11	Broad
chr10	102.11	102.65	Broad
chr10	102.69	103.37	Broad
chr10	103.4	103.9	Broad
chr10	103.9	109.85	Broad
chr10	100.29	100.54	Broad
chr10	100.54	100.91	Broad
chr10	101.15	101.6	Broad
chr10	101.6	101.73	Broad
chr10	101.82	102.11	Broad
chr10	102.11	102.51	Broad
chr10	102.8	103.36	Broad
chr10	103.69	103.88	Broad
chr10	103.88	104.28	Broad
chr10	104.46	105.15	Broad
chr10	105.15	105.19	Broad
chr10	105.32	105.59	Broad
chr10	105.59	106.52	Broad
chr10	106.64	106.69	Broad
chr10	106.69	106.72	Broad
chr10	106.72	106.78	Broad
chr10	106.78	106.9	Broad
chr10	106.9	107.01	Broad
chr10	107.01	109.84	Broad
chr10	100.25	100.45	Narrow
chr10	100.53	100.92	Narrow
chr10	101.03	101.59	Narrow
chr10	101.82	102.11	Narrow
chr10	102.11	102.51	Narrow
chr10	102.71	103.37	Narrow
chr10	103.69	103.89	Narrow
chr10	103.89	104.27	Narrow
chr10	104.37	104.63	Narrow
chr10	104.68	104.94	Narrow
chr10	105.19	105.41	Narrow
chr10	105.41	105.51	Narrow
chr10	105.51	105.67	Narrow
chr10	105.9	106.19	Narrow
chr10	106.19	106.22	Narrow
chr10	106.22	106.4	Narrow
chr10	106.61	107.35	Narrow
chr10	107.39	107.81	Narrow
chr10	107.84	108.17	Narrow
chr10	108.17	108.6	Narrow
chr10	108.63	108.88	Narrow
chr10	108.95	109.86	Narrow
chr10	100.24	100.53	Narrow
chr10	100.53	100.91	Narrow
chr10	101.14	101.6	Narrow
chr10	101.81	102.12	Narrow
chr10	102.12	102.61	Narrow
chr10	102.72	102.9	Narrow
chr10	102.9	103.35	Narrow
chr10	103.69	103.89	Narrow
chr10	103.89	104.27	Narrow
chr10	104.36	104.6	Narrow
chr10	104.62	104.8	Narrow
chr10	104.8	104.95	Narrow
chr10	105.1	105.23	Narrow
chr10	105.23	105.42	Narrow
chr10	105.42	105.47	Narrow
chr10	105.47	105.6	Narrow
chr10	105.6	105.7	Narrow
chr10	105.7	105.76	Narrow
chr10	105.97	106.27	Narrow
chr10	106.74	107.18	Narrow
chr10	107.18	107.82	Narrow
chr10	107.82	108.17	Narrow
chr10	108.22	108.57	Narrow
chr10	108.61	108.74	Narrow
chr10	108.74	108.78	Narrow
chr10	108.93	109.12	Narrow
chr10	109.12	109.24	Narrow
chr10	109.24	109.87	Narrow
chr10	100.29	100.52	Broad
chr10	100.52	100.9	Broad
chr10	101.03	101.15	Broad
chr10	101.15	101.6	Broad
chr10	101.6	101.77	Broad
chr10	101.81	102.11	Broad
chr10	102.11	102.5	Broad
chr10	102.81	103.37	Broad
chr10	103.71	103.89	Broad
chr10	103.89	104.28	Broad
chr10	104.46	106.43	Broad
chr10	106.43	106.58	Broad
chr10	106.64	107.83	Broad
chr10	107.89	107.93	Broad
chr10	107.93	108.55	Broad
chr10	108.55	108.58	Broad
chr10	108.58	108.6	Broad
chr10	108.6	109.78	Broad
chr10	100.26	100.54	Narrow
chr10	100.54	100.92	Narrow
chr10	101.15	101.6	Narrow
chr10	101.6	101.79	Narrow
chr10	101.79	102.05	Narrow
chr10	102.12	102.5	Narrow
chr10	102.72	103.38	Narrow
chr10	103.69	103.89	Narrow
chr10	103.89	104.27	Narrow
chr10	104.69	104.76	Narrow
chr10	104.79	104.9	Narrow
chr10	105.05	105.44	Narrow
chr10	105.53	105.63	Narrow
chr10	105.63	105.67	Narrow
chr10	105.69	105.75	Narrow
chr10	105.93	106.21	Narrow
chr10	106.67	106.74	Narrow
chr10	106.74	107.25	Narrow
chr10	107.43	107.73	Narrow
chr10	107.73	107.88	Narrow
chr10	107.88	108.54	Narrow
chr10	108.57	108.88	Narrow
chr10	108.94	109.06	Narrow
chr10	109.06	109.38	Narrow
chr10	109.41	109.86	Narrow
chr10	100.28	100.53	Broad
chr10	100.53	100.93	Broad
chr10	101.07	101.75	Broad
chr10	101.82	102.12	Broad
chr10	102.12	102.64	Broad
chr10	102.68	103.36	Broad
chr10	103.45	103.69	Broad
chr10	103.69	104.27	Broad
chr10	104.36	104.62	Broad
chr10	104.67	106.25	Broad
chr10	106.25	106.57	Broad
chr10	106.68	107.11	Broad
chr10	107.11	107.42	Broad
chr10	107.42	108.21	Broad
chr10	108.21	109.8	Broad
chr10	100.53	100.91	Broad
chr10	101.01	101.79	Broad
chr10	101.79	102.12	Broad
chr10	102.12	102.6	Broad
chr10	102.65	102.73	Broad
chr10	102.73	103.34	Broad
chr10	103.39	103.57	Broad
chr10	103.57	104.29	Broad
chr10	104.29	109.86	Broad
chr10	100.26	100.53	Narrow
chr10	100.53	100.92	Narrow
chr10	101.14	101.58	Narrow
chr10	101.58	101.8	Narrow
chr10	101.8	102.12	Narrow
chr10	102.12	102.4	Narrow
chr10	102.7	103.37	Narrow
chr10	103.49	103.57	Narrow
chr10	103.69	103.89	Narrow
chr10	103.89	104.27	Narrow
chr10	104.54	105.08	Narrow
chr10	105.08	105.8	Narrow
chr10	105.92	106.25	Narrow
chr10	106.25	106.59	Narrow
chr10	106.62	107.37	Narrow
chr10	107.37	107.86	Narrow
chr10	107.95	108.56	Narrow
chr10	108.6	109.87	Narrow
chr10	100.27	100.54	Broad
chr10	100.54	100.9	Broad
chr10	101.16	101.6	Broad
chr10	101.6	101.78	Broad
chr10	101.83	102.05	Broad
chr10	102.13	102.5	Broad
chr10	102.5	102.67	Broad
chr10	102.78	103.37	Broad
chr10	103.37	103.57	Broad
chr10	103.69	103.88	Broad
chr10	103.88	104.27	Broad
chr10	104.38	104.58	Broad
chr10	104.75	105.01	Broad
chr10	105.01	105.67	Broad
chr10	105.69	106.2	Broad
chr10	106.2	106.23	Broad
chr10	106.27	106.62	Broad
chr10	106.68	107.82	Broad
chr10	107.86	108.57	Broad
chr10	108.57	109.01	Broad
chr10	109.01	109.86	Broad
chr10	100.53	100.91	Broad
chr10	101.02	102.12	Broad
chr10	102.12	102.64	Broad
chr10	102.64	103.35	Broad
chr10	103.38	103.87	Broad
chr10	103.87	104.36	Broad
chr10	104.36	109.83	Broad
chr10	100.22	100.45	Narrow
chr10	100.53	101	Narrow
chr10	101.15	101.58	Narrow
chr10	101.6	101.79	Narrow
chr10	101.81	102.12	Narrow
chr10	102.12	102.51	Narrow
chr10	102.67	103.39	Narrow
chr10	103.69	103.89	Narrow
chr10	103.89	103.97	Narrow
chr10	103.97	104.26	Narrow
chr10	104.37	104.62	Narrow
chr10	104.62	105.61	Narrow
chr10	105.93	106.23	Narrow
chr10	106.23	106.3	Narrow
chr10	106.38	106.55	Narrow
chr10	106.68	107.18	Narrow
chr10	107.18	107.23	Narrow
chr10	107.23	108.57	Narrow
chr10	108.57	108.69	Narrow
chr10	108.69	109.86	Narrow
chr10	100.27	100.44	Narrow
chr10	100.54	100.92	Narrow
chr10	101.15	101.6	Narrow
chr10	101.6	101.78	Narrow
chr10	101.8	102.12	Narrow
chr10	102.12	102.51	Narrow
chr10	102.64	103.37	Narrow
chr10	103.88	104.28	Narrow
chr10	106.54	106.96	Narrow
chr10	108.59	108.94	Narrow
chr10	109.38	109.86	Narrow
chr10	100.26	100.53	Narrow
chr10	100.55	100.9	Narrow
chr10	101.16	101.59	Narrow
chr10	101.59	101.79	Narrow
chr10	101.82	102.05	Narrow
chr10	102.12	102.5	Narrow
chr10	102.71	103.37	Narrow
chr10	103.37	103.57	Narrow
chr10	103.69	103.88	Narrow
chr10	103.88	104.28	Narrow
chr10	104.36	106.62	Narrow
chr10	106.62	107.33	Narrow
chr10	107.33	107.38	Narrow
chr10	107.43	107.76	Narrow
chr10	107.76	107.9	Narrow
chr10	107.9	108.58	Narrow
chr10	108.58	109.43	Narrow
chr10	109.43	109.79	Narrow
chr10	100.28	100.53	Narrow
chr10	100.53	100.91	Narrow
chr10	101.15	101.58	Narrow
chr10	101.58	101.78	Narrow
chr10	101.84	102.1	Narrow
chr10	102.12	102.51	Narrow
chr10	102.51	102.62	Narrow
chr10	102.65	103.36	Narrow
chr10	103.69	103.89	Narrow
chr10	103.89	104.27	Narrow
chr10	104.36	104.59	Narrow
chr10	104.68	106.2	Narrow
chr10	106.36	106.58	Narrow
chr10	106.7	107.1	Narrow
chr10	107.12	107.39	Narrow
chr10	107.39	107.86	Narrow
chr10	107.86	108.56	Narrow
chr10	108.56	108.79	Narrow
chr10	108.79	108.88	Narrow
chr10	108.88	109.86	Narrow
chr10	100.54	102.12	Broad
chr10	102.12	102.64	Broad
chr10	102.7	103.37	Broad
chr10	103.4	109.82	Broad
chr10	100.54	100.89	Broad
chr10	100.97	101.03	Broad
chr10	101.03	102.11	Broad
chr10	102.16	102.64	Broad
chr10	102.69	103.31	Broad
chr10	103.31	103.37	Broad
chr10	103.37	104.37	Broad
chr10	104.37	109.87	Broad
chr10	100.26	100.54	Narrow
chr10	100.54	100.9	Narrow
chr10	101.19	101.63	Narrow
chr10	101.63	101.82	Narrow
chr10	101.82	102.05	Narrow
chr10	102.11	102.43	Narrow
chr10	102.77	103.37	Narrow
chr10	103.69	103.89	Narrow
chr10	103.89	104.28	Narrow
chr10	104.36	104.56	Narrow
chr10	104.58	104.95	Narrow
chr10	105.06	105.18	Narrow
chr10	105.4	105.54	Narrow
chr10	105.91	106.21	Narrow
chr10	106.3	106.39	Narrow
chr10	106.39	106.55	Narrow
chr10	106.68	107.11	Narrow
chr10	107.43	107.79	Narrow
chr10	107.84	107.89	Narrow
chr10	107.89	108.61	Narrow
chr10	108.71	108.79	Narrow
chr10	108.91	109.86	Narrow
chr10	100.27	100.44	Narrow
chr10	100.54	101	Narrow
chr10	101.15	101.59	Narrow
chr10	101.59	101.82	Narrow
chr10	101.82	102.12	Narrow
chr10	102.12	102.5	Narrow
chr10	102.7	103.37	Narrow
chr10	103.64	103.89	Narrow
chr10	103.89	104.27	Narrow
chr10	104.68	105.79	Narrow
chr10	105.79	105.82	Narrow
chr10	105.82	106.61	Narrow
chr10	106.61	107.39	Narrow
chr10	107.39	107.82	Narrow
chr10	107.82	108.22	Narrow
chr10	108.22	108.55	Narrow
chr10	108.55	109.02	Narrow
chr10	109.02	109.86	Narrow
chr10	100.24	100.54	Narrow
chr10	100.54	101.02	Narrow
chr10	101.15	101.6	Narrow
chr10	101.62	101.71	Narrow
chr10	101.78	102.12	Narrow
chr10	102.12	102.5	Narrow
chr10	102.81	102.91	Narrow
chr10	102.91	103.37	Narrow
chr10	103.69	103.89	Narrow
chr10	103.89	104.27	Narrow
chr10	104.36	104.56	Narrow
chr10	104.56	105.09	Narrow
chr10	105.09	105.44	Narrow
chr10	105.44	105.58	Narrow
chr10	105.58	105.63	Narrow
chr10	105.9	106.38	Narrow
chr10	106.76	107.13	Narrow
chr10	107.13	107.27	Narrow
chr10	107.4	107.86	Narrow
chr10	107.99	108.56	Narrow
chr10	108.59	109.38	Narrow
chr10	109.38	109.87	Narrow
chr10	100.26	100.53	Narrow
chr10	100.53	101.02	Narrow
chr10	101.15	101.59	Narrow
chr10	101.59	101.79	Narrow
chr10	101.82	102.12	Narrow
chr10	102.12	102.69	Narrow
chr10	102.69	103.06	Narrow
chr10	103.06	103.37	Narrow
chr10	103.69	103.89	Narrow
chr10	103.89	104.27	Narrow
chr10	104.36	104.63	Narrow
chr10	104.63	104.95	Narrow
chr10	105.02	105.56	Narrow
chr10	105.81	106.21	Narrow
chr10	106.62	107.33	Narrow
chr10	107.38	107.82	Narrow
chr10	107.82	108.57	Narrow
chr10	108.57	109.01	Narrow
chr10	109.22	109.38	Narrow
chr10	109.38	109.87	Narrow
chr10	100.22	100.45	Narrow
chr10	100.53	100.93	Narrow
chr10	101.15	101.59	Narrow
chr10	101.63	101.73	Narrow
chr10	101.77	102.12	Narrow
chr10	102.12	102.65	Narrow
chr10	102.72	103.37	Narrow
chr10	103.69	103.88	Narrow
chr10	103.88	104.27	Narrow
chr10	104.75	104.81	Narrow
chr10	105.36	105.43	Narrow
chr10	105.45	105.5	Narrow
chr10	105.53	105.57	Narrow
chr10	105.61	105.66	Narrow
chr10	105.75	105.91	Narrow
chr10	105.91	106.15	Narrow
chr10	106.39	106.46	Narrow
chr10	106.67	107.3	Narrow
chr10	107.38	107.83	Narrow
chr10	107.93	108.55	Narrow
chr10	108.55	108.59	Narrow
chr10	108.59	108.97	Narrow
chr10	108.97	109.01	Narrow
chr10	109.07	109.37	Narrow
chr10	109.37	109.86	Narrow
chr10	100.54	100.91	Broad
chr10	100.91	101.8	Broad
chr10	101.8	102.08	Broad
chr10	102.12	102.62	Broad
chr10	102.65	102.7	Broad
chr10	102.7	103.35	Broad
chr10	100.27	100.53	Narrow
chr10	100.53	100.91	Narrow
chr10	101.15	101.62	Narrow
chr10	101.62	101.78	Narrow
chr10	101.82	102.12	Narrow
chr10	102.12	102.5	Narrow
chr10	102.91	103.37	Narrow
chr10	103.7	103.88	Narrow
chr10	103.88	104.27	Narrow
chr10	104.36	104.59	Narrow
chr10	104.7	104.93	Narrow
chr10	105.06	105.13	Narrow
chr10	105.99	106.18	Narrow
chr10	106.18	106.27	Narrow
chr10	106.27	106.32	Narrow
chr10	106.74	107.12	Narrow
chr10	107.14	107.24	Narrow
chr10	107.24	107.32	Narrow
chr10	107.32	107.72	Narrow
chr10	107.72	108.57	Narrow
chr10	108.73	109.03	Narrow
chr10	109.14	109.2	Narrow
chr10	109.2	109.35	Narrow
chr10	109.41	109.85	Narrow
chr10	100.26	100.54	Narrow
chr10	100.54	101	Narrow
chr10	101.15	101.59	Narrow
chr10	101.59	101.78	Narrow
chr10	101.78	102.08	Narrow
chr10	102.12	102.5	Narrow
chr10	102.88	103.37	Narrow
chr10	103.69	103.83	Narrow
chr10	103.88	104.27	Narrow
chr10	104.36	105.2	Narrow
chr10	105.2	105.37	Narrow
chr10	105.47	105.6	Narrow
chr10	105.6	105.83	Narrow
chr10	105.83	105.88	Narrow
chr10	105.92	106.14	Narrow
chr10	106.25	106.31	Narrow
chr10	106.31	106.44	Narrow
chr10	106.81	107.06	Narrow
chr10	107.49	107.53	Narrow
chr10	107.53	108.61	Narrow
chr10	108.61	109.03	Narrow
chr10	109.03	109.09	Narrow
chr10	109.12	109.43	Narrow
chr10	109.43	109.87	Narrow
chr10	100.28	100.54	Narrow
chr10	100.54	100.91	Narrow
chr10	101.02	101.62	Narrow
chr10	101.62	101.73	Narrow
chr10	101.8	102.13	Narrow
chr10	102.15	102.64	Narrow
chr10	102.68	103.37	Narrow
chr10	103.7	103.88	Narrow
chr10	103.88	104.27	Narrow
chr10	104.89	105	Narrow
chr10	105	105.04	Narrow
chr10	105.23	105.31	Narrow
chr10	105.46	105.56	Narrow
chr10	105.56	105.65	Narrow
chr10	105.7	105.8	Narrow
chr10	105.86	106.02	Narrow
chr10	106.02	106.1	Narrow
chr10	106.1	106.19	Narrow
chr10	106.23	106.28	Narrow
chr10	106.63	106.67	Narrow
chr10	106.67	106.72	Narrow
chr10	106.72	107.07	Narrow
chr10	107.07	107.12	Narrow
chr10	107.17	107.21	Narrow
chr10	107.21	107.34	Narrow
chr10	107.45	107.51	Narrow
chr10	107.51	107.71	Narrow
chr10	107.74	107.97	Narrow
chr10	108.02	109.38	Narrow
chr10	109.38	109.8	Narrow
chr10	100.18	100.22	Broad
chr10	100.27	100.54	Broad
chr10	100.54	100.89	Broad
chr10	101.16	101.59	Broad
chr10	101.59	101.78	Broad
chr10	101.83	102.12	Broad
chr10	102.12	102.5	Broad
chr10	102.5	102.62	Broad
chr10	102.67	103.3	Broad
chr10	103.4	103.55	Broad
chr10	103.61	104.36	Broad
chr10	104.36	106.61	Broad
chr10	106.61	109.81	Broad
chr10	100.27	100.54	Narrow
chr10	100.54	100.91	Narrow
chr10	101.15	101.6	Narrow
chr10	101.6	101.79	Narrow
chr10	101.79	102.12	Narrow
chr10	102.12	102.71	Narrow
chr10	102.71	103.37	Narrow
chr10	103.7	103.88	Narrow
chr10	103.88	104.27	Narrow
chr10	104.36	104.62	Narrow
chr10	104.62	105.09	Narrow
chr10	105.09	105.14	Narrow
chr10	105.14	105.35	Narrow
chr10	105.38	105.48	Narrow
chr10	105.48	105.57	Narrow
chr10	105.57	105.62	Narrow
chr10	105.95	106.15	Narrow
chr10	106.59	107.05	Narrow
chr10	107.35	107.83	Narrow
chr10	107.83	108.22	Narrow
chr10	108.22	108.57	Narrow
chr10	108.57	108.9	Narrow
chr10	108.9	109.41	Narrow
chr10	109.41	109.86	Narrow
chr10	100.27	100.54	Broad
chr10	100.54	100.92	Broad
chr10	100.96	101.15	Broad
chr10	101.15	101.6	Broad
chr10	101.6	102.08	Broad
chr10	102.12	102.5	Broad
chr10	102.5	102.63	Broad
chr10	102.71	102.9	Broad
chr10	102.9	103.38	Broad
chr10	103.38	103.56	Broad
chr10	103.56	103.65	Broad
chr10	103.65	103.67	Broad
chr10	103.69	103.88	Broad
chr10	103.88	104.37	Broad
chr10	104.37	109.78	Broad
chr10	100.28	100.53	Narrow
chr10	100.53	100.94	Narrow
chr10	101.16	101.6	Narrow
chr10	101.6	101.8	Narrow
chr10	101.8	102.12	Narrow
chr10	102.12	102.42	Narrow
chr10	102.9	103.37	Narrow
chr10	103.69	103.88	Narrow
chr10	103.88	104.28	Narrow
chr10	104.36	104.74	Narrow
chr10	104.81	105.02	Narrow
chr10	105.02	105.06	Narrow
chr10	105.06	105.38	Narrow
chr10	105.38	105.45	Narrow
chr10	105.45	105.54	Narrow
chr10	105.54	105.61	Narrow
chr10	105.93	106.08	Narrow
chr10	106.08	106.16	Narrow
chr10	106.16	106.37	Narrow
chr10	106.8	107.06	Narrow
chr10	107.09	107.35	Narrow
chr10	107.38	107.72	Narrow
chr10	107.81	108.11	Narrow
chr10	108.11	108.45	Narrow
chr10	108.45	108.54	Narrow
chr10	108.57	108.64	Narrow
chr10	108.64	108.95	Narrow
chr10	108.95	109	Narrow
chr10	109.06	109.43	Narrow
chr10	109.43	109.86	Narrow
chr10	100.27	100.5	Narrow
chr10	100.53	100.91	Narrow
chr10	101.15	101.59	Narrow
chr10	101.59	101.8	Narrow
chr10	101.8	102.05	Narrow
chr10	102.12	102.5	Narrow
chr10	102.9	103.37	Narrow
chr10	103.69	103.88	Narrow
chr10	103.88	104.28	Narrow
chr10	104.37	104.63	Narrow
chr10	104.63	105.09	Narrow
chr10	105.09	106.23	Narrow
chr10	106.23	106.56	Narrow
chr10	106.65	107.36	Narrow
chr10	107.36	107.4	Narrow
chr10	107.4	108.59	Narrow
chr10	108.59	109.86	Narrow
chr10	100.28	100.54	Narrow
chr10	100.54	100.96	Narrow
chr10	101.15	101.6	Narrow
chr10	101.6	101.79	Narrow
chr10	101.82	102.13	Narrow
chr10	102.13	102.43	Narrow
chr10	102.71	102.91	Narrow
chr10	102.91	103.37	Narrow
chr10	103.69	103.89	Narrow
chr10	103.89	104.27	Narrow
chr10	104.38	104.63	Narrow
chr10	104.67	104.98	Narrow
chr10	104.98	105.51	Narrow
chr10	105.51	106.22	Narrow
chr10	106.22	106.32	Narrow
chr10	106.32	106.62	Narrow
chr10	106.68	107.84	Narrow
chr10	107.84	109.87	Narrow
chr10	100.26	100.44	Narrow
chr10	100.54	101.03	Narrow
chr10	101.14	101.59	Narrow
chr10	101.8	102.12	Narrow
chr10	102.12	102.51	Narrow
chr10	102.72	103.37	Narrow
chr10	103.69	103.89	Narrow
chr10	103.89	104.26	Narrow
chr10	104.73	104.94	Narrow
chr10	105.05	105.27	Narrow
chr10	106.67	106.93	Narrow
chr10	106.93	107.12	Narrow
chr10	107.12	107.23	Narrow
chr10	107.23	107.33	Narrow
chr10	107.37	107.78	Narrow
chr10	107.86	108.03	Narrow
chr10	108.03	108.15	Narrow
chr10	108.15	108.19	Narrow
chr10	108.19	108.31	Narrow
chr10	108.31	108.53	Narrow
chr10	108.65	108.84	Narrow
chr10	108.84	108.87	Narrow
chr10	109.01	109.17	Narrow
chr10	109.17	109.19	Narrow
chr10	109.19	109.37	Narrow
chr10	109.37	109.86	Narrow
chr10	100.28	100.43	Narrow
chr10	100.53	100.91	Narrow
chr10	101.15	101.59	Narrow
chr10	101.59	101.72	Narrow
chr10	101.8	102.12	Narrow
chr10	102.12	102.51	Narrow
chr10	102.71	102.9	Narrow
chr10	102.9	103.37	Narrow
chr10	103.69	103.89	Narrow
chr10	103.98	104.27	Narrow
chr10	104.36	104.64	Narrow
chr10	104.64	105.05	Narrow
chr10	105.05	105.09	Narrow
chr10	105.32	105.42	Narrow
chr10	105.42	105.85	Narrow
chr10	105.88	106.39	Narrow
chr10	106.59	107.39	Narrow
chr10	107.39	107.84	Narrow
chr10	107.84	108.51	Narrow
chr10	108.55	109.03	Narrow
chr10	109.03	109.08	Narrow
chr10	109.08	109.18	Narrow
chr10	109.18	109.36	Narrow
chr10	109.4	109.87	Narrow
chr10	100.24	100.44	Narrow
chr10	100.54	100.92	Narrow
chr10	101.15	101.6	Narrow
chr10	101.8	102.12	Narrow
chr10	102.12	102.49	Narrow
chr10	102.89	103.37	Narrow
chr10	103.69	103.88	Narrow
chr10	103.88	104.28	Narrow
chr10	104.84	104.89	Narrow
chr10	106.83	107.15	Narrow
chr10	107.48	107.82	Narrow
chr10	107.86	108.15	Narrow
chr10	108.15	108.33	Narrow
chr10	108.33	108.44	Narrow
chr10	109.09	109.18	Narrow
chr10	109.18	109.27	Narrow
chr10	109.27	109.32	Narrow
chr10	109.35	109.86	Narrow
chr10	100.26	100.44	Narrow
chr10	100.53	100.93	Narrow
chr10	101.15	101.6	Narrow
chr10	101.82	102.12	Narrow
chr10	102.12	102.64	Narrow
chr10	102.71	103.37	Narrow
chr10	103.69	103.88	Narrow
chr10	103.88	104.29	Narrow
chr10	106.76	107.01	Narrow
chr10	107.12	107.4	Narrow
chr10	107.45	107.5	Narrow
chr10	107.5	107.77	Narrow
chr10	108.02	108.15	Narrow
chr10	108.75	108.88	Narrow
chr10	109.27	109.8	Narrow
chr10	100.27	100.43	Narrow
chr10	100.53	100.9	Narrow
chr10	101.15	101.59	Narrow
chr10	101.59	101.72	Narrow
chr10	101.87	102.12	Narrow
chr10	102.12	102.5	Narrow
chr10	102.71	103.37	Narrow
chr10	103.68	103.88	Narrow
chr10	103.88	104.12	Narrow
chr10	107.47	107.62	Narrow
chr10	108.15	108.36	Narrow
chr10	108.76	108.88	Narrow
chr10	109	109.06	Narrow
chr10	109.08	109.23	Narrow
chr10	109.23	109.31	Narrow
chr10	109.31	109.47	Narrow
chr10	109.47	109.83	Narrow
chr10	100.27	100.53	Narrow
chr10	100.53	100.92	Narrow
chr10	101.15	101.59	Narrow
chr10	101.63	101.82	Narrow
chr10	101.82	102.12	Narrow
chr10	102.12	102.43	Narrow
chr10	102.71	102.91	Narrow
chr10	102.91	103.37	Narrow
chr10	103.69	103.89	Narrow
chr10	103.89	104.27	Narrow
chr10	104.36	105	Narrow
chr10	105	105.05	Narrow
chr10	105.1	105.53	Narrow
chr10	105.62	105.69	Narrow
chr10	105.69	105.72	Narrow
chr10	105.72	105.88	Narrow
chr10	105.88	106.23	Narrow
chr10	106.73	107.82	Narrow
chr10	107.86	108.5	Narrow
chr10	108.54	108.97	Narrow
chr10	108.97	109.86	Narrow
chr10	100.26	100.53	Narrow
chr10	100.53	100.92	Narrow
chr10	101	101.58	Narrow
chr10	101.58	101.69	Narrow
chr10	101.79	102.12	Narrow
chr10	102.12	102.5	Narrow
chr10	102.66	103.36	Narrow
chr10	103.69	103.88	Narrow
chr10	103.88	104.28	Narrow
chr10	104.36	105.06	Narrow
chr10	105.06	105.72	Narrow
chr10	105.72	105.78	Narrow
chr10	105.81	105.94	Narrow
chr10	105.94	106	Narrow
chr10	106	106.19	Narrow
chr10	106.67	106.76	Narrow
chr10	106.76	107.35	Narrow
chr10	107.35	107.44	Narrow
chr10	107.44	107.74	Narrow
chr10	107.74	107.85	Narrow
chr10	107.85	108.54	Narrow
chr10	108.54	109.86	Narrow
chr10	100.27	100.53	Narrow
chr10	100.53	100.9	Narrow
chr10	101.15	101.6	Narrow
chr10	101.6	101.78	Narrow
chr10	101.83	102.13	Narrow
chr10	102.13	102.46	Narrow
chr10	102.8	103.37	Narrow
chr10	103.37	103.52	Narrow
chr10	103.64	103.69	Narrow
chr10	103.69	103.89	Narrow
chr10	103.89	104.28	Narrow
chr10	104.38	104.62	Narrow
chr10	104.64	106.6	Narrow
chr10	106.7	109.86	Narrow
chr10	100.25	100.51	Broad
chr10	100.53	100.9	Broad
chr10	101	101.58	Broad
chr10	101.58	101.78	Broad
chr10	101.82	102.1	Broad
chr10	102.13	102.48	Broad
chr10	102.48	102.66	Broad
chr10	102.66	103.35	Broad
chr10	103.37	103.59	Broad
chr10	103.69	103.89	Broad
chr10	103.89	104.37	Broad
chr10	104.39	105.36	Broad
chr10	105.36	105.71	Broad
chr10	105.71	106.45	Broad
chr10	106.45	106.75	Broad
chr10	106.75	109.87	Broad
chr10	100.26	100.45	Narrow
chr10	100.53	100.91	Narrow
chr10	101.14	101.59	Narrow
chr10	101.59	101.79	Narrow
chr10	101.79	102.12	Narrow
chr10	102.12	102.61	Narrow
chr10	102.72	103.29	Narrow
chr10	103.55	103.7	Narrow
chr10	103.7	103.89	Narrow
chr10	103.89	104.28	Narrow
chr10	104.36	104.64	Narrow
chr10	104.74	104.77	Narrow
chr10	104.77	104.95	Narrow
chr10	104.95	105.08	Narrow
chr10	105.08	105.55	Narrow
chr10	105.55	105.73	Narrow
chr10	105.92	106.2	Narrow
chr10	106.27	106.55	Narrow
chr10	106.61	107.83	Narrow
chr10	107.85	108.53	Narrow
chr10	108.56	109.43	Narrow
chr10	109.43	109.87	Narrow
chr10	100.24	100.54	Narrow
chr10	100.54	100.92	Narrow
chr10	101.15	101.58	Narrow
chr10	101.6	101.82	Narrow
chr10	101.82	102.12	Narrow
chr10	102.12	102.5	Narrow
chr10	102.64	103.37	Narrow
chr10	103.55	103.88	Narrow
chr10	103.88	104.27	Narrow
chr10	104.59	104.93	Narrow
chr10	104.93	105.23	Narrow
chr10	105.23	105.84	Narrow
chr10	105.84	105.95	Narrow
chr10	105.95	106.24	Narrow
chr10	106.24	106.51	Narrow
chr10	106.51	106.56	Narrow
chr10	106.65	106.75	Narrow
chr10	106.75	109.85	Narrow
chr10	100.29	100.44	Narrow
chr10	100.54	100.92	Narrow
chr10	101.14	101.6	Narrow
chr10	101.64	101.7	Narrow
chr10	101.82	102.09	Narrow
chr10	102.12	102.51	Narrow
chr10	102.91	103.38	Narrow
chr10	103.69	103.88	Narrow
chr10	103.88	104.27	Narrow
chr10	104.72	104.77	Narrow
chr10	106.85	106.91	Narrow
chr10	106.91	106.99	Narrow
chr10	107.47	107.71	Narrow
chr10	108.03	108.08	Narrow
chr10	108.68	108.82	Narrow
chr10	108.82	108.87	Narrow
chr10	109.39	109.86	Narrow
chr10	100.27	100.53	Narrow
chr10	100.53	100.9	Narrow
chr10	101.16	101.59	Narrow
chr10	101.59	101.78	Narrow
chr10	101.78	102.12	Narrow
chr10	102.12	102.51	Narrow
chr10	102.82	103.37	Narrow
chr10	103.69	103.89	Narrow
chr10	103.89	104.27	Narrow
chr10	104.63	104.95	Narrow
chr10	105.16	105.21	Narrow
chr10	105.29	105.39	Narrow
chr10	105.39	105.52	Narrow
chr10	105.99	106.08	Narrow
chr10	106.64	107.08	Narrow
chr10	107.44	107.81	Narrow
chr10	107.94	108.11	Narrow
chr10	108.11	108.17	Narrow
chr10	108.35	108.57	Narrow
chr10	108.68	108.8	Narrow
chr10	108.8	108.87	Narrow
chr10	108.87	108.91	Narrow
chr10	108.94	109	Narrow
chr10	109	109.28	Narrow
chr10	109.28	109.38	Narrow
chr10	109.4	109.86	Narrow
chr10	100.24	100.45	Narrow
chr10	100.53	100.91	Narrow
chr10	101.14	101.6	Narrow
chr10	101.8	102.12	Narrow
chr10	102.12	102.5	Narrow
chr10	102.82	103.37	Narrow
chr10	103.69	103.89	Narrow
chr10	103.89	104.27	Narrow
chr10	104.36	104.57	Narrow
chr10	104.59	105.02	Narrow
chr10	105.11	105.58	Narrow
chr10	106.64	107.14	Narrow
chr10	107.38	107.84	Narrow
chr10	107.84	108.22	Narrow
chr10	108.22	108.57	Narrow
chr10	109.01	109.19	Narrow
chr10	109.19	109.35	Narrow
chr10	109.35	109.86	Narrow
chr10	102.11	102.64	Broad
chr10	102.68	103.38	Broad
chr10	100.25	100.54	Narrow
chr10	100.54	101.02	Narrow
chr10	101.07	101.6	Narrow
chr10	101.6	101.73	Narrow
chr10	101.79	102.12	Narrow
chr10	102.12	102.5	Narrow
chr10	102.68	103.37	Narrow
chr10	103.69	103.89	Narrow
chr10	103.89	104.27	Narrow
chr10	104.37	104.93	Narrow
chr10	105.23	105.29	Narrow
chr10	105.29	105.37	Narrow
chr10	105.57	105.74	Narrow
chr10	106.69	107.31	Narrow
chr10	107.38	107.88	Narrow
chr10	107.88	108.23	Narrow
chr10	108.23	108.61	Narrow
chr10	108.61	109.01	Narrow
chr10	109.01	109.13	Narrow
chr10	109.2	109.86	Narrow
chr10	100.23	100.48	Narrow
chr10	100.54	100.91	Narrow
chr10	101.15	101.6	Narrow
chr10	101.6	101.79	Narrow
chr10	101.81	102.12	Narrow
chr10	102.12	102.5	Narrow
chr10	102.8	103.37	Narrow
chr10	103.69	103.88	Narrow
chr10	103.88	104.29	Narrow
chr10	104.37	105.01	Narrow
chr10	105.08	105.94	Narrow
chr10	105.94	106.25	Narrow
chr10	106.28	106.43	Narrow
chr10	106.55	107.32	Narrow
chr10	107.39	107.82	Narrow
chr10	107.82	108.57	Narrow
chr10	108.71	108.84	Narrow
chr10	108.84	109.87	Narrow
chr10	100.25	100.54	Narrow
chr10	100.54	100.92	Narrow
chr10	101.15	101.6	Narrow
chr10	101.82	102.12	Narrow
chr10	102.12	102.5	Narrow
chr10	102.89	103.4	Narrow
chr10	103.69	103.89	Narrow
chr10	103.89	104.23	Narrow
chr10	104.37	104.6	Narrow
chr10	104.63	105.01	Narrow
chr10	105.01	105.06	Narrow
chr10	105.31	105.54	Narrow
chr10	105.54	105.6	Narrow
chr10	105.73	105.78	Narrow
chr10	105.78	105.85	Narrow
chr10	105.99	106.24	Narrow
chr10	106.67	107.2	Narrow
chr10	107.2	107.29	Narrow
chr10	107.4	107.85	Narrow
chr10	107.94	108.03	Narrow
chr10	108.03	108.57	Narrow
chr10	108.71	109.02	Narrow
chr10	109.02	109.08	Narrow
chr10	109.08	109.37	Narrow
chr10	109.37	109.86	Narrow
chr10	100.28	100.53	Broad
chr10	100.53	100.93	Broad
chr10	101.19	101.81	Broad
chr10	101.81	102.11	Broad
chr10	102.11	102.43	Broad
chr10	102.72	103.37	Broad
chr10	103.69	103.87	Broad
chr10	103.87	103.89	Broad
chr10	103.89	104.27	Broad
chr10	104.36	104.61	Broad
chr10	104.61	104.68	Broad
chr10	104.72	106.51	Broad
chr10	106.51	106.57	Broad
chr10	106.57	107.39	Broad
chr10	107.39	109.86	Broad
chr10	100.27	100.45	Narrow
chr10	100.54	101.02	Narrow
chr10	101.15	101.6	Narrow
chr10	101.6	101.79	Narrow
chr10	101.81	102.12	Narrow
chr10	102.12	102.65	Narrow
chr10	102.65	103.37	Narrow
chr10	103.69	103.88	Narrow
chr10	103.88	104.36	Narrow
chr10	104.74	104.97	Narrow
chr10	105.08	105.53	Narrow
chr10	105.99	106.1	Narrow
chr10	106.72	107.02	Narrow
chr10	107.4	107.74	Narrow
chr10	108.27	108.56	Narrow
chr10	108.91	109.07	Narrow
chr10	109.07	109.14	Narrow
chr10	109.14	109.36	Narrow
chr10	109.36	109.86	Narrow
chr10	100.28	100.54	Narrow
chr10	100.54	100.91	Narrow
chr10	101.15	101.59	Narrow
chr10	101.59	101.73	Narrow
chr10	101.78	102.12	Narrow
chr10	102.12	102.5	Narrow
chr10	102.64	103.37	Narrow
chr10	103.48	103.57	Narrow
chr10	103.69	103.88	Narrow
chr10	103.88	104.28	Narrow
chr10	104.35	104.61	Narrow
chr10	104.75	104.97	Narrow
chr10	105.13	105.2	Narrow
chr10	105.2	105.41	Narrow
chr10	105.55	105.61	Narrow
chr10	105.61	105.71	Narrow
chr10	105.94	106.17	Narrow
chr10	106.27	106.45	Narrow
chr10	106.5	106.59	Narrow
chr10	106.76	107.25	Narrow
chr10	107.41	107.82	Narrow
chr10	107.84	108.58	Narrow
chr10	108.58	108.89	Narrow
chr10	108.89	109.02	Narrow
chr10	109.14	109.2	Narrow
chr10	109.2	109.3	Narrow
chr10	109.3	109.86	Narrow
chr10	100.28	100.54	Narrow
chr10	100.54	100.92	Narrow
chr10	101.14	101.6	Narrow
chr10	101.6	101.8	Narrow
chr10	101.8	102.12	Narrow
chr10	102.12	102.5	Narrow
chr10	102.71	102.91	Narrow
chr10	102.91	103.37	Narrow
chr10	103.69	103.89	Narrow
chr10	103.89	104.27	Narrow
chr10	104.36	104.67	Narrow
chr10	104.67	105.35	Narrow
chr10	105.35	105.5	Narrow
chr10	105.5	105.88	Narrow
chr10	105.94	106.16	Narrow
chr10	106.57	107.4	Narrow
chr10	107.4	108.56	Narrow
chr10	108.59	109.01	Narrow
chr10	109.01	109.86	Narrow
chr10	100.27	100.44	Narrow
chr10	100.54	101.01	Narrow
chr10	101.15	101.59	Narrow
chr10	101.59	101.78	Narrow
chr10	101.81	102.05	Narrow
chr10	102.12	102.46	Narrow
chr10	102.72	103.37	Narrow
chr10	103.69	103.88	Narrow
chr10	103.88	104.27	Narrow
chr10	104.37	104.62	Narrow
chr10	104.62	104.69	Narrow
chr10	104.69	105.02	Narrow
chr10	105.09	105.55	Narrow
chr10	105.91	106.17	Narrow
chr10	106.39	106.48	Narrow
chr10	106.7	107.33	Narrow
chr10	107.38	107.83	Narrow
chr10	107.87	108.2	Narrow
chr10	108.2	108.55	Narrow
chr10	108.55	109.86	Narrow
chr10	100.26	100.53	Broad
chr10	100.53	100.91	Broad
chr10	101.14	101.59	Broad
chr10	101.59	101.78	Broad
chr10	101.84	102.11	Broad
chr10	102.11	102.64	Broad
chr10	102.68	103.39	Broad
chr10	103.67	103.88	Broad
chr10	103.88	104.37	Broad
chr10	104.37	105.4	Broad
chr10	105.4	106.51	Broad
chr10	106.51	106.64	Broad
chr10	106.7	109.87	Broad
chr10	100.27	100.53	Broad
chr10	100.53	100.92	Broad
chr10	101.03	101.14	Broad
chr10	101.14	101.59	Broad
chr10	101.59	102.12	Broad
chr10	102.12	102.5	Broad
chr10	102.5	102.65	Broad
chr10	102.71	103.37	Broad
chr10	103.37	103.88	Broad
chr10	103.88	104.35	Broad
chr10	104.4	109.82	Broad
chr10	100.25	100.44	Narrow
chr10	100.53	100.91	Narrow
chr10	101.02	101.58	Narrow
chr10	101.6	101.81	Narrow
chr10	101.81	102.12	Narrow
chr10	102.12	102.51	Narrow
chr10	102.65	103.37	Narrow
chr10	103.7	103.89	Narrow
chr10	103.89	104.28	Narrow
chr10	104.36	104.63	Narrow
chr10	104.68	105.09	Narrow
chr10	105.09	105.16	Narrow
chr10	105.16	105.33	Narrow
chr10	105.33	105.5	Narrow
chr10	105.5	105.6	Narrow
chr10	105.68	105.83	Narrow
chr10	105.95	106.17	Narrow
chr10	106.7	106.83	Narrow
chr10	107.04	107.12	Narrow
chr10	107.12	107.17	Narrow
chr10	107.17	107.29	Narrow
chr10	107.53	107.71	Narrow
chr10	107.71	107.83	Narrow
chr10	108.2	108.31	Narrow
chr10	108.65	108.75	Narrow
chr10	108.75	109.03	Narrow
chr10	109.13	109.85	Narrow
chr10	100.23	100.54	Narrow
chr10	100.54	100.99	Narrow
chr10	101.16	101.59	Narrow
chr10	101.81	102.12	Narrow
chr10	102.12	102.42	Narrow
chr10	102.91	103.1	Narrow
chr10	103.1	103.37	Narrow
chr10	103.7	103.88	Narrow
chr10	103.93	104.26	Narrow
chr10	104.36	104.58	Narrow
chr10	104.63	105.28	Narrow
chr10	105.28	105.4	Narrow
chr10	105.4	105.62	Narrow
chr10	105.94	106.1	Narrow
chr10	106.1	106.18	Narrow
chr10	106.7	107.13	Narrow
chr10	107.13	107.2	Narrow
chr10	107.4	107.8	Narrow
chr10	107.8	108.54	Narrow
chr10	108.58	108.83	Narrow
chr10	108.83	109.12	Narrow
chr10	109.12	109.87	Narrow
chr10	100.29	100.47	Narrow
chr10	100.53	100.91	Narrow
chr10	101.15	101.6	Narrow
chr10	101.6	101.78	Narrow
chr10	101.78	102.11	Narrow
chr10	102.11	102.5	Narrow
chr10	102.91	103.37	Narrow
chr10	103.7	103.88	Narrow
chr10	103.88	104.27	Narrow
chr10	105.94	106.1	Narrow
chr10	106.85	106.89	Narrow
chr10	106.89	107.11	Narrow
chr10	107.37	107.74	Narrow
chr10	108.17	108.22	Narrow
chr10	108.22	108.28	Narrow
chr10	108.3	108.38	Narrow
chr10	108.69	108.75	Narrow
chr10	108.75	108.83	Narrow
chr10	108.83	108.87	Narrow
chr10	108.87	108.94	Narrow
chr10	109.11	109.14	Narrow
chr10	109.14	109.3	Narrow
chr10	109.3	109.36	Narrow
chr10	109.42	109.81	Narrow
chr10	100.28	100.54	Narrow
chr10	100.54	100.91	Narrow
chr10	101.15	101.58	Narrow
chr10	101.58	101.79	Narrow
chr10	101.79	102.12	Narrow
chr10	102.12	102.52	Narrow
chr10	102.81	103.37	Narrow
chr10	103.7	103.89	Narrow
chr10	103.89	104.28	Narrow
chr10	104.37	104.53	Narrow
chr10	104.53	104.63	Narrow
chr10	104.63	105.02	Narrow
chr10	105.02	105.08	Narrow
chr10	105.23	105.28	Narrow
chr10	105.42	105.49	Narrow
chr10	105.49	105.66	Narrow
chr10	105.96	106.19	Narrow
chr10	106.39	106.44	Narrow
chr10	106.67	106.8	Narrow
chr10	106.8	107.05	Narrow
chr10	107.39	107.89	Narrow
chr10	107.89	107.98	Narrow
chr10	107.98	108.6	Narrow
chr10	108.66	109.08	Narrow
chr10	109.21	109.29	Narrow
chr10	109.29	109.4	Narrow
chr10	109.4	109.87	Narrow
chr10	100.28	100.54	Narrow
chr10	100.54	100.91	Narrow
chr10	101.13	101.55	Narrow
chr10	101.6	101.79	Narrow
chr10	101.79	102.02	Narrow
chr10	102.12	102.64	Narrow
chr10	102.83	103.37	Narrow
chr10	103.69	103.88	Narrow
chr10	103.88	104.28	Narrow
chr10	104.36	104.63	Narrow
chr10	104.67	105	Narrow
chr10	105	106.58	Narrow
chr10	106.7	107.4	Narrow
chr10	107.4	109.8	Narrow
chr10	100.29	100.44	Narrow
chr10	100.53	100.91	Narrow
chr10	101.15	101.6	Narrow
chr10	101.6	101.78	Narrow
chr10	101.78	102.13	Narrow
chr10	102.13	102.42	Narrow
chr10	102.7	102.9	Narrow
chr10	102.9	103.38	Narrow
chr10	103.7	103.89	Narrow
chr10	103.89	103.96	Narrow
chr10	103.96	104.29	Narrow
chr10	104.53	104.88	Narrow
chr10	105.32	105.36	Narrow
chr10	105.36	105.42	Narrow
chr10	105.42	105.45	Narrow
chr10	105.45	105.58	Narrow
chr10	105.58	105.67	Narrow
chr10	105.67	105.78	Narrow
chr10	105.86	106.24	Narrow
chr10	106.37	106.61	Narrow
chr10	106.68	107.26	Narrow
chr10	107.42	107.79	Narrow
chr10	108.09	108.18	Narrow
chr10	108.18	109.85	Narrow
chr10	100.26	100.53	Narrow
chr10	100.53	100.91	Narrow
chr10	101.15	101.6	Narrow
chr10	101.63	101.78	Narrow
chr10	101.78	102.12	Narrow
chr10	102.12	102.64	Narrow
chr10	102.67	103.37	Narrow
chr10	103.69	103.88	Narrow
chr10	103.88	104.28	Narrow
chr10	104.7	104.86	Narrow
chr10	105.21	105.41	Narrow
chr10	105.41	105.6	Narrow
chr10	105.7	105.95	Narrow
chr10	106.08	106.17	Narrow
chr10	106.22	106.38	Narrow
chr10	106.64	107.07	Narrow
chr10	107.12	107.4	Narrow
chr10	107.4	107.46	Narrow
chr10	107.46	107.6	Narrow
chr10	107.6	107.65	Narrow
chr10	107.65	107.76	Narrow
chr10	107.76	107.88	Narrow
chr10	107.9	108.45	Narrow
chr10	108.45	109.33	Narrow
chr10	109.38	109.86	Narrow
chr10	100.29	100.44	Narrow
chr10	100.53	100.91	Narrow
chr10	101.15	101.6	Narrow
chr10	101.6	101.78	Narrow
chr10	101.82	102.13	Narrow
chr10	102.13	102.4	Narrow
chr10	102.82	103.38	Narrow
chr10	103.69	103.88	Narrow
chr10	103.88	104.27	Narrow
chr10	104.36	104.63	Narrow
chr10	104.74	104.98	Narrow
chr10	105.06	105.14	Narrow
chr10	105.14	105.21	Narrow
chr10	105.38	105.55	Narrow
chr10	105.94	106.24	Narrow
chr10	106.36	106.51	Narrow
chr10	106.6	107.18	Narrow
chr10	107.35	107.83	Narrow
chr10	107.83	109.8	Narrow

## Sheet: F6_DEFG boxplots
Column2	Column3	Column4	Column5	Column6
percent_HMR	number_5hmC_peaks	medianTPM	MYC_CN	subtype
NA	NA	0	NA	Broad
0.016989929932214	79432.8024515219	0.3947537	3.5539	Narrow
0.015423446560868	94898.3843069283	0.113907174914673	3.0235	Broad
0.015246109739845	NA	0.30912525	2.996	Broad
0.01240273976799	93042.2542405356	0.58905925	4.0337	Broad
NA	NA	0.3348774	3.0045	Narrow
0.01632911358425	86887.5496016227	0.86095385	2.9911	Narrow
0.01216694406266	69452.2026172743	0	4.0816	Broad
0.010094959921029	96554.5583891003	0.544607398494065	2.0164	Narrow
0.020273081167388	NA	0.4939159	4.9556	Broad
0.015881902651517	NA	0	6.772	Broad
0.282013673747477	132216.200906509	0	4.9935	Broad
0.016380938673848	NA	0.4872516	4.80704269288452	Broad
0.054826997681342	118146.027525511	0.9316209	6.9086	Narrow
0.010261859072741	69699.5481647571	0.4946052	4.3009	Broad
0.016636558659921	115075.364019636	1.3113	2.9474	Broad
NA	NA	0.6332329	5.1278	Broad
0.128394134744876	108077.823808766	0.7487588	7.1047	Narrow
NA	NA	0	5.9652	Narrow
0.009441494526052	34733.7116262522	0	14.0025	Narrow
0.015160785325787	71549.5387167316	0	4.9707	Broad
0.060347351743164	101069.370283677	0	9.433	Narrow
0.060961349237308	97894.7022622325	0.59569105	7.8441	Broad
0.019011236179403	48202.1438582077	0.3979835	3.7457	Broad
0.062096024932363	129811.856397335	0.5966662	10.0029	Narrow
0.01540249218321	111685.256179215	0	4.9497	Narrow
0.009285422754492	71685.9074372483	0.696050647816213	7.3248	Narrow
0.022474774174577	132950.734158754	0.5706527	3.0127	Narrow
0.020595962082941	102932.789416739	0	6.0497	Broad
NA	NA	0.2000632	6.1498	Narrow
0.017207280829941	78913.949507241	0	4.0752	Broad
0.029727787471622	108936.9567628	0.5774665	4.1696	Broad
NA	NA	0.157152956805543	NA	Narrow
0.017194241324597	106616.104699724	0.5041559	9.9948	Narrow
0.15340002791962	108228.05393876	0	4.0941	Narrow
0.017260042451466	81756.6596893411	0.22286635	8.2526	Broad
NA	NA	0.95210715	NA	Narrow
0.014903864260393	85662.0510252171	0.22716825	4.0582	Broad
0.010712881945283	NA	0.330117158960772	4.1033	Broad
0.189502064939828	121305.741343216	0.5836027	4.1118	Narrow
0.017587881534159	96437.1864716652	0.7774734	8.1907	Narrow
0.064359020938734	NA	NA	NA	Narrow
0.123980146530947	129893.620090889	0.4399718	2.0167	Narrow
0.021469167935408	103730.456587524	0.4883677	9.1322	Narrow
0.010551415194929	78142.6078564806	0.407684094603245	3.0072	Broad
0.012294565007226	NA	0.29832095	4.9571	Broad
0.019300800689408	95436.7316453725	0.09967348	5.0237	Narrow
NA	NA	0.4172302	7.9916	Narrow
0.193382013484409	141076.654381957	0.35912395	7.9419	Narrow
0.198377749975229	131964.742839987	0.83218245	3.7098	Narrow
0.04061639126072	133136.823711289	0.1527472	3.0247	Narrow
0.015374359448011	NA	1.2774795	1.0495	Narrow
NA	NA	0	14.8756	Broad
0.022139967397572	NA	0.408274	9.1169	Narrow
0.024238829973286	139440.357022261	0.44864975	3.1064	Narrow
0.016639379546997	102454.891007463	1.047827	4.9868	Narrow
0.012406399114068	73019.4513193909	0.7163907	3.0026	Narrow
0.025020957369851	109528.537126126	1.011579	3.0234	Narrow
0.020199440981156	96966.7393184415	1.1083755	1.9957	Broad
0.030080803552163	NA	0.9635898	15.9738	Narrow
0.019212443434613	126508.875746176	0.559381	2.0041	Narrow
0.013593381875537	110567.627673097	0.91706985	3.9809	Narrow
NA	NA	0	9.3529	Broad
0.025514321938065	87173.4621779483	0	6.086	Narrow
0.033613670718701	88651.7671704931	0.44895905	4.6642	Narrow
0.014441961422544	132151.602306248	0.4467039	7.9764	Narrow
0.012599994748776	138843.590461208	0.32992015	4.863	Narrow
0.016016108999546	129089.886796891	0.22989315	3.9859	Broad
NA	NA	NA	4.1236	Broad
0.159573799307781	NA	0.2323959	8.0837	Narrow
0.013222611691787	122303.83029828	0.2900135	2.9897	Broad
0.033748017078738	NA	0	4.0824	Broad
0.017948362771029	98317.2835168113	0.8698613	5.9873	Narrow
0.011837682277313	NA	0.3727886	7.953	Narrow
0.054787642693419	96561.2125346823	0.35247325	17.6801	Narrow
0.046258667391285	NA	0.533296822275157	12.3218397433761	Narrow
0.012252177823783	NA	0	4.049	Narrow
0.196123107911084	NA	1.13830324549781	6.8558	Narrow
0.009930935531981	NA	0.748815160858973	7.3851	Narrow
0.024643952457873	NA	0	9.0005	Broad

## Sheet: F6_H GSEA
pathway	pval	padj	ES	NES	nMoreExtreme	size
Hypoxia	0.000829876	0.0166667	-0.324819	-1.80727	0	184
Mitotic spindle	0.00622222	0.0382859	-0.237146	-1.3342	6	198
Apical junction	0.00660611	0.0382859	-0.246978	-1.37656	7	185
MYC targets V1	0.00214762	0.0272032	0.331695	1.51067	18	196
MYC targets V2	0.0111359	0.0470181	0.405334	1.55389	84	58
EMT	0.000877193	0.0166667	-0.412682	-2.31484	0	194
Fatty acid metabolism	0.00571295	0.0382859	0.342894	1.51546	48	147
Oxidative phosphorylation	0.00705267	0.0382859	0.322367	1.46108	61	185
Glycolysis	0.00952381	0.0452381	-0.237387	-1.32737	10	192

## Sheet: F6_I.survival
subtype	surv_months	vital_status
Broad	56.4194	1
Narrow	33.6129	1
Broad	34.069	1
Broad	7.96667	1
Broad	79.1333	0
Broad	77.5667	0
Narrow	38.3871	1
Broad	42.1429	1
Broad	12.7742	1
Broad	20.5333	1
Broad	19.3548	1
Narrow	1.64516	1
Broad	6.45161	1
Broad	6.19355	1
Narrow	2.67742	1
Narrow	4.7	1
Broad	18	1
Narrow	1.80645	1
Broad	43.8065	1
Broad	66.3	0
Narrow	6.6129	1
Narrow	8.5	1
Narrow	36.9032	1
Broad	19.0323	1
Broad	7.93333	1
Broad	8.83871	1
Narrow	45.6429	1
Narrow	6.46667	1
Broad	19.0968	1
Narrow	9.22581	1
Broad	32.0357	1
Narrow	13.2903	1
Narrow	31.5	1
Narrow	5.80645	1
Broad	11.3667	1
Narrow	6.26667	1
Narrow	16.5806	1
Narrow	25.7097	1
Narrow	21.3226	1
Broad	7.12903	1
Narrow	18.8667	1
Narrow	10.2	1
Narrow	15.3	1
Narrow	60.1935	0
Broad	11.129	1
Narrow	9.7	1
Narrow	2.66667	1
Broad	41.5667	1
Narrow	2.63333	0
Narrow	7.31034	1
Narrow	30.9355	0
Broad	53.7097	0
Narrow	25.3548	1
Broad	47.6452	1
Broad	4.12903	1
Narrow	13.0333	1
